# Supplementary material for: De novo genome assembly and Hi-C analysis reveal an association between chromatin architecture alterations and sex differentiation in the woody plant Jatropha curcas
Source: Gigascience. 2020 Feb 12;9(2):giaa009. doi: 10.1093/gigascience/giaa009 (PMC7014976; doi:10.1093/gigascience/giaa009)
Supplement: giaa009_Supplemental_Figures_and_Tables [file giaa009_supplemental_figures_and_tables.zip]

Archive with 25 entries (25 files):
- Additional Figure S1.tif
- Additional Figure S10.tif
- Additional Figure S11.tif
- Additional Figure S12.tif
- Additional Figure S2.tif
- Additional Figure S3.tif
- Additional Figure S4.tif
- Additional Figure S5.tif
- Additional Figure S6.tif
- Additional Figure S7.tif
- Additional Figure S8.tif
- Additional Figure S9.tif
- Additional Table S1.docx
- Additional Table S10.xlsx
- Additional Table S11.xlsx
- Additional Table S12.xlsx
- Additional Table S13.xlsx
- Additional Table S2.xlsx
- Additional Table S3.xls
- Additional Table S4.xlsx
- Additional Table S5.xlsx
- Additional Table S6.xls
- Additional Table S7.xlsx
- Additional Table S8.xlsx
- Additional Table S9.xlsx
