# Supplementary material for: De novo genome assembly and Hi-C analysis reveal an association between chromatin architecture alterations and sex differentiation in the woody plant Jatropha curcas
Source: Gigascience. 2020 Feb 12;9(2):giaa009. doi: 10.1093/gigascience/giaa009 (PMC7014976; doi:10.1093/gigascience/giaa009)
Supplement: giaa009_Supplemental_Figures_and_Tables [file giaa009_supplemental_figures_and_tables.zip › Additional Table S10.xlsx]

## Sheet: Sheet1
Additional Table S10 Twelve DEGs that might be involved in sex differentiation located in differential contact regions between the g-bud and m-bud samples.
Chr1	Start1	End1	Chr2	Start2	End2	Gene name	logFC	logCPM	LR	PValue	FDR	Homolougous gene	Alias	Description
chr1	7320000	7330000	chr1	7328359	7330859	jc006165	1.27308	3.46889	22.1583	2.51e-06	0.000104342	AT2G27760	IPT2	tRNA dimethylallyltransferase 2 (Arabidopsis)
chr1	19000000	19010000	chr1	18998997	19001497	jc006371	1.04941	2.86653	9.29535	0.00229737	0.031552	AT3G07610	IBM1	IBM1 likely encodes a protein with histone H3mK9 demethylation activity. It may preferentially demethylate H3mK9 at low-copy loci to protect them from silencing by nearby heterochromatin by preventing the spread of cytosine methylation. BONSAI (At1g73177) is hypermethylated in ibm1 mutants. ibm1 mutants have morphological defects that become apparent at the F3 generation, including small narrow l…
chr3	5695000	5700000	chr3	5693698	5696198	jc008699	-6.68345	-0.0365958	26.0034	3.41e-07	1.77e-05	AT1G19640	JMT	Encodes a S-adenosyl-L-methionine:jasmonic acid carboxyl methyltransferase that catalyzes the formation of methyljasmonate from jasmonic acid. Its expression is induced in response to wounding or methyljasmonate treatment
chr4	1480000	1490000	chr4	1486706	1489206	jc023149	2.84608	0.049498	33.0831	8.83e-09	6.22e-07	AT1G29750	RKF1	Receptor-like serine/threonine kinase (RKF1). The putative extracellular domain of the RKF1 protein contains 13 tandem repeats of leucine-rich sequences. Expressed in early flower primordial, stamen, and pollen grains
chr4	2275000	2280000	chr4	2276300	2278800	jc023230	1.10068	4.14802	22.0681	2.63e-06	0.000108334	AT5G66240	ULCS1	Encodes a WD40-repeat protein that interacts with the E3 Cullin Ring Ligase subunit DDB1a and is involved in secondary wall modification and thickening by regulating the degradation of specific proteins. RNAi-mediated silencing results in anther indehiscence and infertility
chr5	400000	410000	chr5	405556	408056	jc002715	7.53065	-0.0434661	82.6866	9.62e-20	2.38e-17	AT5G26250	STP8	Sugar transporter expressed strongly in pollen and pollen tubes
chr5	22550000	22555000	chr5	22549910	22552410	jc003891	-1.88338	3.24918	13.357	0.000257453	0.00563697	AT3G51550	FER	Encodes a synergid-expressed, plasma-membrane localized receptor-like kinase that accumulates asymetrically in the synergid membrnane at the filiform apparatus and mediates male-female gametophyte interactions during pollen tube reception. Also involved in powdery mildew infection. Mutants show faster root elongation under dim light, the protein is required for intracellular accumulation of AHA2 …
chr5	24290000	24295000	chr5	24291175	24293675	jc004196	-2.80659	5.74563	12.7087	0.000363966	0.00751852	AT1G70170	MMP	mutant has Late flowering; Early senescence; Matrix Metalloproteinase
chr7	23660000	23665000	chr7	23662240	23664740	jc019906	7.97962	0.323663	106.278	6.41e-25	2.39e-22	AT5G23960	TPS21	Encodes a sesquiterpene synthase involved in generating all of the group A sesquiterpenes found in the Arabidopsis floral volatile blend. Strongly expressed in the stigma
chr7	28535000	28540000	chr7	28534560	28537060	jc020647	-2.17671	0.788332	13.5569	0.000231435	0.00514437	AT5G19040	IPT5	Encodes cytokinin synthase
chr11	640000	650000	chr11	641898	644398	jc021138	-1.15743	4.52958	11.2115	0.000812912	0.0143863	AT4G21200	GA2OX8	Gibberellin 2-beta-dioxygenase 8 (Arabidopsis)		Encodes a putative UDP-glucosyl transferase. At1g22380 was initially identified as encoding the protein AAF87154, which has been classified as a bHLH protein (AtbHLH152). Subsequently it has been found that the AAF87154 protein appears to be encoded by the AT1G23970 genomic locus
chr11	3995000	4000000	chr11	3993984	3996484	jc021698	2.84068	0.0948251	31.8073	1.7e-08	1.17e-06	AT2G01520	ZCE1	Encodes a cis-cinnamic acid responsive gene that is a member of the major latex protein-like gene family and plays a role in promoting vegetative growth and delaying ?owering. The mRNA is cell-to-cell mobile
The m-bud indicates monoecious inflorescence bud samples; g-bud indicates gynoecious inflorescence bud samples.
