# Supplementary material for: De novo genome assembly and Hi-C analysis reveal an association between chromatin architecture alterations and sex differentiation in the woody plant Jatropha curcas
Source: Gigascience. 2020 Feb 12;9(2):giaa009. doi: 10.1093/gigascience/giaa009 (PMC7014976; doi:10.1093/gigascience/giaa009)
Supplement: giaa009_Supplemental_Figures_and_Tables [file giaa009_supplemental_figures_and_tables.zip › Additional Table S11.xlsx]

## Sheet: traits_batch
Additional Table S11 List of transcriptome data for coexpression analysis
Run ID	Type	Tissue	SRA ID	Database
CNR0106032	mutant3	infloresence	CNP0000603	CNSA
CNR0106033	mutant3	infloresence	CNP0000603	CNSA
CNR0106034	mutant3	infloresence	CNP0000603	CNSA
SRR10076311	wild	axillary bud	SRP220547	NCBI
SRR10076312	wild	axillary bud	SRP220547	NCBI
SRR10076313	wild	axillary bud	SRP220547	NCBI
SRR10076314	wild	axillary bud	SRP220547	NCBI
SRR10076315	wild	axillary bud	SRP220547	NCBI
SRR10076316	wild	axillary bud	SRP220547	NCBI
SRR10076310	wild	leaf	SRP220547	NCBI
SRR10076325	wild	leaf	SRP220547	NCBI
SRR1565783	wild	cotyledon	SRR1565797	NCBI
SRR1565784	wild	cotyledon	SRR1565797	NCBI
SRR1565785	wild	leaf	SRR1565797	NCBI
SRR1565786	wild	leaf	SRR1565797	NCBI
SRR1565789	wild	root	SRR1565797	NCBI
SRR1565790	wild	root	SRR1565797	NCBI
SRR1565797	wild	leaf	SRR1565797	NCBI
SRR1565798	wild	leaf	SRR1565797	NCBI
SRR1565799	wild	root	SRR1565797	NCBI
SRR1565800	wild	root	SRR1565797	NCBI
SRR4473569	mutant1	infloresence	SRP092157	NCBI
SRR4473570	mutant1	infloresence	SRP092157	NCBI
SRR4473575	mutant1	infloresence	SRP092157	NCBI
SRR4473565	wild	infloresence	SRP092157	NCBI
SRR4473571	wild	infloresence	SRP092157	NCBI
SRR4473572	wild	infloresence	SRP092157	NCBI
SRR6227301	mutant2	infloresence	SRP122257	NCBI
SRR6227302	mutant2	infloresence	SRP122257	NCBI
SRR6227312	mutant2	infloresence	SRP122257	NCBI
SRR6227305	wild	infloresence	SRP122257	NCBI
SRR6227306	wild	infloresence	SRP122257	NCBI
SRR6227308	wild	infloresence	SRP122257	NCBI
