# Supplementary material for: De novo genome assembly and Hi-C analysis reveal an association between chromatin architecture alterations and sex differentiation in the woody plant Jatropha curcas
Source: Gigascience. 2020 Feb 12;9(2):giaa009. doi: 10.1093/gigascience/giaa009 (PMC7014976; doi:10.1093/gigascience/giaa009)
Supplement: giaa009_Supplemental_Figures_and_Tables [file giaa009_supplemental_figures_and_tables.zip › Additional Table S12.xlsx]

## Sheet: Additional Table S12
Additional Table S12 Gene list in the “MEgreen”, “MEdarkgreen” and “MElightcyan” modules.
Megreen	MElightcyan	MEdarkgreen
jc000001	jc000061	jc000586
jc000030	jc000195	jc001876
jc000039	jc000237	jc001974
jc000046	jc000395	jc002155
jc000056	jc000997	jc002333
jc000100	jc001060	jc002994
jc000121	jc001331	jc003784
jc000131	jc001462	jc003991
jc000158	jc001503	jc004612
jc000188	jc002234	jc004897
jc000190	jc002377	jc005042
jc000248	jc002714	jc005044
jc000312	jc002818	jc005115
jc000331	jc003695	jc005537
jc000390	jc003850	jc005571
jc000414	jc004013	jc006343
jc000464	jc004026	jc006628
jc000527	jc004419	jc007821
jc000588	jc004590	jc007943
jc000647	jc004662	jc008872
jc000652	jc004766	jc008917
jc000681	jc004832	jc009773
jc000707	jc004868	jc009900
jc000710	jc004952	jc010358
jc000731	jc004968	jc010965
jc000734	jc005041	jc011066
jc000746	jc005118	jc011313
jc000808	jc005152	jc012700
jc000863	jc005156	jc012951
jc000871	jc005248	jc013158
jc000887	jc005480	jc013160
jc000898	jc005554	jc013254
jc000977	jc005593	jc013334
jc000999	jc005993	jc014319
jc001031	jc006388	jc014360
jc001111	jc006412	jc014764
jc001116	jc006506	jc015024
jc001122	jc006636	jc015025
jc001176	jc007169	jc015178
jc001209	jc007506	jc016676
jc001275	jc007515	jc016677
jc001299	jc007605	jc017022
jc001335	jc007834	jc017028
jc001379	jc007850	jc017142
jc001416	jc007902	jc018308
jc001501	jc007929	jc018390
jc001519	jc008148	jc018925
jc001520	jc008408	jc018927
jc001563	jc008535	jc018970
jc001574	jc008754	jc018986
jc001578	jc008765	jc019086
jc001591	jc008815	jc019265
jc001604	jc008908	jc019376
jc001642	jc009002	jc019674
jc001643	jc009115	jc019712
jc001707	jc009279	jc020058
jc001731	jc009804	jc021095
jc001739	jc010341	jc021326
jc001769	jc010577	jc021631
jc001807	jc010643	jc021635
jc001814	jc010914	jc021744
jc001842	jc010929	jc021749
jc001849	jc010941	jc021936
jc001883	jc010972	jc022423
jc001897	jc011148	jc022969
jc001947	jc011241	jc022977
jc001957	jc011575	jc023296
jc002017	jc011734	jc023423
jc002023	jc012016	jc023444
jc002028	jc012136	jc023549
jc002054	jc012144	jc023696
jc002167	jc012649	jc023701
jc002186	jc012864	jc023906
jc002196	jc012974	jc023990
jc002203	jc013027	jc024312
jc002210	jc013125	jc024503
jc002231	jc013246	jc024532
jc002235	jc013252	jc024654
jc002236	jc013620	jc024679
jc002296	jc014765
jc002381	jc014863
jc002388	jc014897
jc002392	jc015510
jc002405	jc016565
jc002453	jc016873
jc002459	jc017448
jc002501	jc017484
jc002521	jc017587
jc002542	jc017984
jc002552	jc018364
jc002591	jc018684
jc002599	jc018711
jc002634	jc018726
jc002641	jc019027
jc002658	jc019171
jc002660	jc019266
jc002672	jc019607
jc002685	jc019952
jc002690	jc019974
jc002810	jc020018
jc002844	jc020049
jc002872	jc020071
jc002893	jc020081
jc002904	jc020591
jc002937	jc020614
jc002938	jc021277
jc002995	jc021463
jc002998	jc022227
jc003001	jc022378
jc003129	jc022420
jc003178	jc022424
jc003181	jc022795
jc003227	jc022968
jc003249	jc022994
jc003327	jc023616
jc003422	jc023905
jc003480	jc024015
jc003483	jc024152
jc003485	jc024153
jc003556	jc024444
jc003561	jc024575
jc003563	jc024885
jc003568
jc003606
jc003678
jc003681
jc003734
jc003809
jc003833
jc003869
jc003913
jc003918
jc003920
jc003949
jc003956
jc003987
jc004021
jc004094
jc004106
jc004125
jc004150
jc004255
jc004287
jc004348
jc004374
jc004383
jc004384
jc004418
jc004463
jc004464
jc004470
jc004500
jc004512
jc004523
jc004545
jc004589
jc004600
jc004603
jc004627
jc004646
jc004653
jc004654
jc004667
jc004668
jc004669
jc004703
jc004706
jc004730
jc004835
jc004837
jc004859
jc004891
jc004941
jc004975
jc005031
jc005067
jc005105
jc005106
jc005123
jc005158
jc005160
jc005164
jc005165
jc005167
jc005176
jc005230
jc005250
jc005280
jc005284
jc005312
jc005325
jc005330
jc005344
jc005352
jc005364
jc005371
jc005373
jc005374
jc005401
jc005440
jc005447
jc005472
jc005553
jc005568
jc005570
jc005605
jc005643
jc005658
jc005800
jc005813
jc005922
jc006175
jc006180
jc006262
jc006322
jc006331
jc006464
jc006626
jc006660
jc006714
jc006785
jc006815
jc006890
jc007002
jc007003
jc007018
jc007037
jc007042
jc007045
jc007051
jc007116
jc007124
jc007126
jc007142
jc007152
jc007157
jc007168
jc007241
jc007248
jc007273
jc007292
jc007319
jc007399
jc007423
jc007479
jc007537
jc007566
jc007642
jc007677
jc007684
jc007710
jc007730
jc007770
jc007812
jc007829
jc007830
jc007848
jc007859
jc007865
jc007938
jc007941
jc007944
jc007945
jc007958
jc008004
jc008079
jc008150
jc008152
jc008199
jc008267
jc008268
jc008279
jc008288
jc008290
jc008333
jc008348
jc008381
jc008389
jc008393
jc008426
jc008428
jc008458
jc008472
jc008490
jc008493
jc008503
jc008589
jc008607
jc008611
jc008615
jc008634
jc008658
jc008771
jc008816
jc009029
jc009070
jc009111
jc009112
jc009126
jc009136
jc009144
jc009389
jc009411
jc009443
jc009448
jc009481
jc009508
jc009515
jc009539
jc009566
jc009618
jc009625
jc009679
jc009684
jc009717
jc009720
jc009784
jc009787
jc009788
jc009861
jc009873
jc009881
jc009884
jc009895
jc009898
jc009932
jc009956
jc009977
jc009979
jc010027
jc010029
jc010047
jc010051
jc010065
jc010123
jc010129
jc010145
jc010150
jc010177
jc010195
jc010197
jc010241
jc010275
jc010288
jc010289
jc010313
jc010343
jc010366
jc010427
jc010479
jc010493
jc010553
jc010628
jc010636
jc010657
jc010671
jc010699
jc010747
jc010762
jc010766
jc010784
jc010794
jc010797
jc010840
jc010845
jc010910
jc010921
jc010977
jc010998
jc011035
jc011087
jc011093
jc011139
jc011164
jc011165
jc011199
jc011262
jc011264
jc011297
jc011300
jc011304
jc011327
jc011345
jc011373
jc011376
jc011377
jc011384
jc011410
jc011411
jc011425
jc011448
jc011451
jc011477
jc011497
jc011526
jc011540
jc011541
jc011639
jc011663
jc011665
jc011669
jc011707
jc011788
jc011790
jc011842
jc011852
jc011860
jc011873
jc011875
jc011880
jc011881
jc011883
jc011974
jc012002
jc012100
jc012104
jc012112
jc012172
jc012196
jc012266
jc012280
jc012307
jc012317
jc012328
jc012329
jc012372
jc012387
jc012393
jc012399
jc012400
jc012407
jc012428
jc012452
jc012505
jc012519
jc012535
jc012545
jc012554
jc012605
jc012609
jc012610
jc012612
jc012618
jc012625
jc012628
jc012658
jc012674
jc012686
jc012781
jc012789
jc012791
jc012830
jc012857
jc012872
jc012895
jc012900
jc012952
jc012969
jc012988
jc012994
jc013006
jc013015
jc013028
jc013035
jc013036
jc013058
jc013074
jc013141
jc013157
jc013197
jc013212
jc013255
jc013263
jc013275
jc013337
jc013345
jc013362
jc013373
jc013414
jc013522
jc013545
jc013601
jc013607
jc013661
jc013745
jc013785
jc013787
jc013794
jc013810
jc013820
jc013838
jc014037
jc014068
jc014127
jc014132
jc014165
jc014228
jc014233
jc014237
jc014260
jc014270
jc014293
jc014345
jc014352
jc014362
jc014372
jc014391
jc014421
jc014453
jc014461
jc014590
jc014633
jc014638
jc014679
jc014680
jc014693
jc014694
jc014695
jc014732
jc014743
jc014745
jc014845
jc014868
jc014880
jc014898
jc014906
jc014929
jc014963
jc015003
jc015016
jc015027
jc015055
jc015068
jc015145
jc015165
jc015275
jc015278
jc015287
jc015376
jc015380
jc015383
jc015418
jc015556
jc015576
jc015577
jc015645
jc015671
jc015675
jc015713
jc015811
jc015818
jc015829
jc015900
jc015902
jc016030
jc016040
jc016069
jc016124
jc016136
jc016163
jc016165
jc016183
jc016286
jc016330
jc016370
jc016395
jc016430
jc016453
jc016485
jc016530
jc016541
jc016611
jc016665
jc016671
jc016706
jc016731
jc016751
jc016793
jc016801
jc016809
jc016859
jc016867
jc016888
jc016898
jc016912
jc016913
jc016920
jc016942
jc017047
jc017054
jc017109
jc017127
jc017129
jc017144
jc017217
jc017235
jc017236
jc017238
jc017326
jc017329
jc017336
jc017353
jc017372
jc017374
jc017397
jc017425
jc017470
jc017471
jc017479
jc017541
jc017546
jc017573
jc017574
jc017581
jc017601
jc017643
jc017644
jc017653
jc017696
jc017724
jc017741
jc017785
jc017787
jc017801
jc017811
jc017846
jc017854
jc017920
jc017983
jc017994
jc018010
jc018054
jc018184
jc018185
jc018199
jc018200
jc018273
jc018330
jc018366
jc018408
jc018410
jc018430
jc018496
jc018497
jc018500
jc018730
jc018732
jc018750
jc018792
jc018802
jc018890
jc018993
jc019021
jc019038
jc019072
jc019083
jc019096
jc019104
jc019229
jc019251
jc019252
jc019262
jc019303
jc019317
jc019524
jc019546
jc019562
jc019611
jc019662
jc019704
jc019707
jc019711
jc019718
jc019734
jc019961
jc020030
jc020032
jc020062
jc020086
jc020089
jc020090
jc020094
jc020096
jc020106
jc020109
jc020124
jc020127
jc020134
jc020195
jc020236
jc020255
jc020313
jc020416
jc020469
jc020478
jc020502
jc020514
jc020533
jc020586
jc020593
jc020594
jc020603
jc020612
jc020659
jc020679
jc020698
jc020787
jc020793
jc020829
jc020877
jc020880
jc020891
jc020892
jc020934
jc020984
jc020991
jc020992
jc021039
jc021067
jc021097
jc021216
jc021227
jc021230
jc021279
jc021305
jc021386
jc021424
jc021443
jc021497
jc021499
jc021500
jc021591
jc021616
jc021624
jc021711
jc021724
jc021746
jc021759
jc021811
jc021843
jc021877
jc021878
jc021882
jc021888
jc021895
jc021979
jc022001
jc022018
jc022019
jc022043
jc022055
jc022057
jc022070
jc022072
jc022090
jc022122
jc022129
jc022135
jc022190
jc022208
jc022230
jc022248
jc022391
jc022464
jc022490
jc022552
jc022566
jc022577
jc022585
jc022710
jc022717
jc022746
jc022768
jc022819
jc022897
jc022900
jc022965
jc023116
jc023125
jc023187
jc023226
jc023294
jc023333
jc023374
jc023465
jc023491
jc023532
jc023565
jc023635
jc023637
jc023661
jc023668
jc023692
jc023693
jc023733
jc023818
jc023843
jc023852
jc023866
jc023875
jc023876
jc023880
jc023884
jc023893
jc023991
jc024036
jc024046
jc024085
jc024090
jc024106
jc024121
jc024193
jc024219
jc024231
jc024254
jc024266
jc024270
jc024276
jc024290
jc024297
jc024356
jc024369
jc024383
jc024416
jc024418
jc024421
jc024437
jc024443
jc024526
jc024549
jc024596
jc024639
jc024690
jc024696
jc024697
jc024763
jc024773
jc024803
jc024830
jc024838
jc024866
jc024946
jc024949
jc024951
jc024953
jc024964
jc025665
jc025742
