# Supplementary material for: De novo genome assembly and Hi-C analysis reveal an association between chromatin architecture alterations and sex differentiation in the woody plant Jatropha curcas
Source: Gigascience. 2020 Feb 12;9(2):giaa009. doi: 10.1093/gigascience/giaa009 (PMC7014976; doi:10.1093/gigascience/giaa009)
Supplement: giaa009_Supplemental_Figures_and_Tables [file giaa009_supplemental_figures_and_tables.zip › Additional Table S13.xlsx]

## Sheet: green
Additional Table S13 GO enrichment analysis of coexpressed gene in the “MEgreen”, “MEdarkgreen” and “MElightcyan” modules.
Category	Term	Count	%	PValue	List Total	Pop Hits	Pop Total	Fold Enrichment	Bonferroni	Benjamini	FDR	Modules
GOTERM_CC_1	GO:0044422~organelle part	249	30.7787	3.56872e-12	775	5416	25147	1.49178	5.70992e-11	5.70992e-11	2.53426e-09	MEgreen
GOTERM_CC_1	GO:0005623~cell	747	92.3362	6.76478e-10	775	22826	25147	1.06188	1.08236e-08	5.41182e-09	4.8039e-07	MEgreen
GOTERM_CC_1	GO:0044464~cell part	746	92.2126	1.59345e-09	775	22819	25147	1.06078	2.54953e-08	8.49842e-09	1.13157e-06	MEgreen
GOTERM_CC_1	GO:0043226~organelle	628	77.6267	5.91087e-07	775	18509	25147	1.10093	9.45734e-06	2.36434e-06	0.00041975	MEgreen
GOTERM_BP_1	GO:0071840~cellular component organization or biogenesis	155	19.1595	2.86377e-06	593	3424	18499	1.41218	5.44102e-05	5.44102e-05	0.00214621	MEgreen
GOTERM_CC_1	GO:0032991~macromolecular complex	142	17.5525	3.42093e-05	775	3316	25147	1.3895	0.000547209	0.000109466	0.0242907	MEgreen
GOTERM_BP_1	GO:0032502~developmental process	136	16.8109	0.000461608	593	3232	18499	1.31269	0.00873421	0.00437668	0.345431	MEgreen
GOTERM_CC_1	GO:0031974~membrane-enclosed lumen	59	7.29295	0.00153828	775	1259	25147	1.52059	0.0243305	0.00409682	1.08727	MEgreen
GOTERM_BP_1	GO:0022414~reproductive process	79	9.76514	0.00248922	593	1776	18499	1.38764	0.0462504	0.0156608	1.85052	MEgreen
GOTERM_BP_1	GO:0000003~reproduction	79	9.76514	0.00270163	593	1782	18499	1.38297	0.0501018	0.0127679	2.00704	MEgreen
GOTERM_BP_1	GO:0009987~cellular process	498	61.5575	0.00286001	593	14700	18499	1.05683	0.0529639	0.0108246	2.12361	MEgreen
GOTERM_BP_1	GO:0032501~multicellular organismal process	118	14.5859	0.0108477	593	2995	18499	1.22908	0.187169	0.033949	7.84898	MEgreen
GOTERM_CC_1	GO:0055044~symplast	44	5.43881	0.0203272	775	1008	25147	1.41637	0.280059	0.0458562	13.5702	MEgreen
GOTERM_CC_1	GO:0030054~cell junction	44	5.43881	0.0208389	775	1011	25147	1.41217	0.286053	0.0412436	13.8903	MEgreen
GOTERM_BP_1	GO:0044699~single-organism process	357	44.1286	0.0284446	593	10404	18499	1.07044	0.422059	0.0753372	19.448	MEgreen
GOTERM_MF_1	GO:0003824~catalytic activity	346	42.7689	0.0364598	601	9782	18171	1.06943	0.335388	0.335388	20.6554	MEgreen
GOTERM_CC_1	GO:0016020~membrane	297	36.712	0.0439619	775	8872	25147	1.08622	0.512917	0.076814	27.3313	MEgreen
GOTERM_CC_1	GO:0044464~cell part	112	95.7265	0.00131641	114	22819	25147	1.08269	0.0156831	0.0156831	0.843915	MElightcyan
GOTERM_CC_1	GO:0005623~cell	112	95.7265	0.00135471	114	22826	25147	1.08235	0.0161359	0.00810077	0.868374	MElightcyan
GOTERM_CC_1	GO:0044422~organelle part	39	33.3333	0.00197606	114	5416	25147	1.58843	0.0234567	0.00788085	1.26453	MElightcyan
GOTERM_BP_1	GO:0048511~rhythmic process	5	4.2735	0.00485448	95	134	18499	7.26591	0.0883141	0.0883141	3.58132	MElightcyan
GOTERM_CC_1	GO:0043226~organelle	96	82.0513	0.00575139	114	18509	25147	1.14411	0.0668748	0.0171551	3.64293	MElightcyan
GOTERM_BP_1	GO:0022414~reproductive process	17	14.5299	0.0167048	95	1776	18499	1.86393	0.273903	0.147887	11.8606	MElightcyan
GOTERM_BP_1	GO:0000003~reproduction	17	14.5299	0.0171982	95	1782	18499	1.85766	0.280795	0.104049	12.1915	MElightcyan
GOTERM_BP_1	GO:0032502~developmental process	26	22.2222	0.0174369	95	3232	18499	1.56649	0.284106	0.0801602	12.3512	MElightcyan
GOTERM_BP_1	GO:0071840~cellular component organization or biogenesis	27	23.0769	0.0189631	95	3424	18499	1.53552	0.304942	0.0701685	13.3664	MElightcyan
GOTERM_BP_1	GO:0032501~multicellular organismal process	24	20.5128	0.0247551	95	2995	18499	1.56041	0.378902	0.0763089	17.1269	MElightcyan
GOTERM_CC_1	GO:0044422~organelle part	40	35.3982	0.000233419	107	5416	25147	1.73574	0.00279743	0.00279743	0.150079	Melightyellow
GOTERM_BP_1	GO:0044699~single-organism process	61	53.9823	0.00297509	85	10404	18499	1.27602	0.0578496	0.0578496	2.24217	Melightyellow
GOTERM_MF_DIRECT	GO:0050897~cobalt ion binding	3	2.65487	0.0195094	84	47	18171	13.8078	0.94995	0.94995	21.0074	Melightyellow
GOTERM_CC_1	GO:0044464~cell part	103	91.1504	0.0271746	107	22819	25147	1.06082	0.281513	0.152364	16.2431	Melightyellow
GOTERM_CC_1	GO:0005623~cell	103	91.1504	0.0277446	107	22826	25147	1.0605	0.286549	0.106445	16.5584	Melightyellow
GOTERM_BP_1	GO:0022414~reproductive process	15	13.2743	0.0284749	85	1776	18499	1.83814	0.438848	0.250899	19.7374	Melightyellow
GOTERM_BP_1	GO:0000003~reproduction	15	13.2743	0.0292024	85	1782	18499	1.83195	0.447192	0.179287	20.1936	Melightyellow
GOTERM_BP_1	GO:0050896~response to stimulus	39	34.5133	0.0354658	85	6502	18499	1.30541	0.514318	0.165189	24.0299	Melightyellow
GOTERM_MF_DIRECT	GO:0005096~GTPase activator activity	3	2.65487	0.0495129	84	78	18171	8.32005	0.999556	0.978918	45.545	Melightyellow
GOTERM_MF_DIRECT	GO:0004386~helicase activity	3	2.65487	0.0713733	84	96	18171	6.76004	0.999987	0.976524	58.7817	Melightyellow
