# Supplementary material for: De novo genome assembly and Hi-C analysis reveal an association between chromatin architecture alterations and sex differentiation in the woody plant Jatropha curcas
Source: Gigascience. 2020 Feb 12;9(2):giaa009. doi: 10.1093/gigascience/giaa009 (PMC7014976; doi:10.1093/gigascience/giaa009)
Supplement: giaa009_Supplemental_Figures_and_Tables [file giaa009_supplemental_figures_and_tables.zip › Additional Table S2.xlsx]

## Sheet: Sheet1
Additional Table S2 Statistics of the Hi-C data of the m-bud, g-bud and m-leaf samples
	m-bud1	m-bud2	g-bud1	g-bud2	m-leaf1	m-leaf2
Sequenced Read Pairs	153807308	153540869	120784993	131550818	132497813	122914236
Normal Paired	79,677,283 (51.80%)	78,483,112 (51.12%)	63,648,752 (52.70%)	69,322,465 (52.70%)	66,472,295 (50.17%)	58,603,865 (47.68%)
Chimeric Paired	40,951,924 (26.63%)	41,393,796 (26.96%)	27,484,042 (22.75%)	30,045,019 (22.84%)	37,120,567 (28.02%)	35,711,243 (29.05%)
Chimeric Ambiguous	31,250,138 (20.32%)	31,748,043 (20.68%)	28,202,044 (23.35%)	30,649,153 (23.30%)	28,025,491 (21.15%)	27,791,515 (22.61%)
Unmapped	1,927,963 (1.25%)	1,915,918 (1.25%)	1,450,155 (1.20%)	1,534,181 (1.17%)	879,460 (0.66%)	807,613 (0.66%)
Ligation Motif Present	69,781,880 (45.37%)	70,539,934 (45.94%)	43,757,418 (36.23%)	47,647,384 (36.22%)	85,394,567 (64.45%)	82,971,138 (67.50%)
Alignable (Normal+Chimeric Paired)	120,629,207 (78.43%)	119,876,908 (78.07%)	91,132,794 (75.45%)	99,367,484 (75.54%)	103,592,862 (78.18%)	94,315,108 (76.73%)
Unique Reads	54,304,330 (35.31%)	67,083,692 (43.69%)	54,882,289 (45.44%)	61,086,231 (46.44%)	51,842,354 (39.13%)	49,516,582 (40.29%)
PCR Duplicates	59,388,448 (38.61%)	43,450,089 (28.30%)	31,070,018 (25.72%)	30,801,858 (23.41%)	45,647,242 (34.45%)	39,118,348 (31.83%)
Optical Duplicates	6,936,429 (4.51%)	9,343,127 (6.09%)	5,180,487 (4.29%)	7,479,395 (5.69%)	6,103,266 (4.61%)	5,680,178 (4.62%)
Library Complexity Estimate	66178932	100641820	88069722	104322381	68132948	67959492
Intra-fragment Reads	1,413,988 (0.92% / 2.60%)	1,853,527 (1.21% / 2.76%)	3,212,989 (2.66% / 5.85%)	3,843,899 (2.92% / 6.29%)	610,028 (0.46% / 1.18%)	582,415 (0.47% / 1.18%)
Below MAPQ Threshold	29,858,285 (19.41% / 54.98%)	36,651,552 (23.87% / 54.64%)	31,056,592 (25.71% / 56.59%)	34,178,417 (25.98% / 55.95%)	31,475,119 (23.76% / 60.71%)	30,663,058 (24.95% / 61.92%)
Hi-C Contacts	23,032,057 (14.97% / 42.41%)	28,578,613 (18.61% / 42.60%)	20,612,708 (17.07% / 37.56%)	23,063,915 (17.53% / 37.76%)	19,757,207 (14.91% / 38.11%)	18,271,109 (14.86% / 36.90%)
Ligation Motif Present	7,591,276 (4.94% / 13.98%)	9,644,757 (6.28% / 14.38%)	5,579,302 (4.62% / 10.17%)	6,289,491 (4.78% / 10.30%)	9,045,517 (6.83% / 17.45%)	8,904,971 (7.24% / 17.98%)
3' Bias (Long Range)	64% - 36%	65% - 35%	62% - 38%	63% - 37%	77% - 23%	78% - 22%
Pair Type %(L-I-O-R)	25% - 25% - 25% - 25%	25% - 25% - 25% - 25%	25% - 25% - 25% - 25%	25% - 25% - 25% - 25%	25% - 25% - 25% - 25%	25% - 25% - 25% - 25%
Inter-chromosomal	4,126,035 (2.68% / 7.60%)	5,062,383 (3.30% / 7.55%)	3,826,380 (3.17% / 6.97%)	4,251,618 (3.23% / 6.96%)	9,660,934 (7.29% / 18.64%)	8,935,866 (7.27% / 18.05%)
Intra-chromosomal	18,906,022 (12.29% / 34.81%)	23,516,230 (15.32% / 35.06%)	16,786,328 (13.90% / 30.59%)	18,812,297 (14.30% / 30.80%)	10,096,273 (7.62% / 19.47%)	9,335,243 (7.59% / 18.85%)
Short Range (<20Kb)	8,146,981 (5.30% / 15.00%)	10,267,857 (6.69% / 15.31%)	7,565,774 (6.26% / 13.79%)	8,561,727 (6.51% / 14.02%)	4,465,508 (3.37% / 8.61%)	4,357,787 (3.55% / 8.80%)
Long Range (>20Kb)	10,757,391 (6.99% / 19.81%)	13,246,480 (8.63% / 19.75%)	9,219,189 (7.63% / 16.80%)	10,249,172 (7.79% / 16.78%)	5,630,655 (4.25% / 10.86%)	4,977,370 (4.05% / 10.05%)
The m-bud label indicates monoecious inflorescence bud samples; g-bud indicates gynoecious inflorescence bud samples; m-leaf indicates monoecious leaf samples.
