# Supplementary material for: De novo genome assembly and Hi-C analysis reveal an association between chromatin architecture alterations and sex differentiation in the woody plant Jatropha curcas
Source: Gigascience. 2020 Feb 12;9(2):giaa009. doi: 10.1093/gigascience/giaa009 (PMC7014976; doi:10.1093/gigascience/giaa009)
Supplement: giaa009_Supplemental_Figures_and_Tables [file giaa009_supplemental_figures_and_tables.zip › Additional Table S3.xls]

## Sheet: mergedbg_loops
Additional Table S3 Chromatin loops identified from the m-bud, g-bud and m-leaf contact matrices
m-bud
chr1	x1	x2	chr2	y1	y2	color	observed	expectedBL	expectedDonut	expectedH	expectedV	fdrBL	fdrDonut	fdrH	fdrV	numCollapsed	centroid1	centroid2	radius
10	8265000	8270000	10	8300000	8305000	0,255,255	41	13.558	15.2899	17.4122	12.9081	2.08527e-05	1.66392e-05	0.00168038	2.12278e-05	1	8267500	8302500	0
10	9230000	9235000	10	9275000	9280000	0,255,255	50	21.7398	22.356	22.1526	30.3595	0.00068604	0.000433925	0.000609339	0.0543653	3	9234166	9274166	3727
10	26660000	26665000	10	26770000	26775000	0,255,255	54	17.3502	16.1675	14.711	25.5739	9.0619e-08	6.4039e-08	6.84325e-11	0.00989516	1	26662500	26772500	0
10	13045000	13050000	10	13110000	13115000	0,255,255	49	18.1928	15.806	16.6079	15.775	6.18336e-06	4.70082e-06	5.7229e-06	5.53925e-06	2	13045000	13112500	2500
10	14490000	14495000	10	14535000	14540000	0,255,255	48	16.0156	16.1753	15.1629	13.7688	1.32818e-05	1.04681e-05	3.52512e-08	3.15727e-08	2	14495000	14537500	2500
10	7405000	7410000	10	7445000	7450000	0,255,255	48	20.8927	20.2051	22.179	13.1423	0.00219367	0.00140723	0.00194156	3.15727e-08	2	7405000	7447500	2500
10	10140000	10145000	10	10180000	10185000	0,255,255	49	12.6071	20.2854	19.6453	26.3101	1.10886e-08	0.000786185	0.00109701	0.0784756	2	10140000	10182500	2500
10	12240000	12245000	10	12280000	12285000	0,255,255	49	15.7487	17.0028	17.534	20.3234	6.18336e-06	4.70082e-06	5.7229e-06	0.00113852	2	12242500	12280000	2500
10	13960000	13965000	10	14080000	14085000	0,255,255	47	12.8198	9.33673	8.194	8.31176	8.3073e-08	8.40843e-14	6.54933e-14	5.07633e-14	4	13962500	14083750	5154
10	5185000	5190000	10	5235000	5240000	0,255,255	47	14.9464	15.0384	15.6778	17.9221	8.3073e-08	7.32651e-08	2.84581e-05	2.64311e-05	3	5185833	5235833	3727
10	190000	195000	10	225000	230000	0,255,255	46	9.33163	19.3897	14.1658	16.9155	3.0896e-13	4.62899e-05	2.35235e-07	5.36925e-05	1	192500	227500	0
10	5485000	5490000	10	5520000	5525000	0,255,255	46	23.4857	20.5109	22.3251	23.1732	0.00664681	0.00415546	0.00583281	0.00589724	2	5490000	5525000	3536
10	4560000	4565000	10	4600000	4605000	0,255,255	47	20.3119	18.6349	21.2341	22.3233	0.00386591	2.18185e-05	0.00339559	0.00349759	1	4562500	4602500	0
10	25895000	25900000	10	25960000	25965000	0,255,255	43	19.6709	22.5904	17.8005	20.4528	0.0287096	0.0182284	0.000463888	0.0245751	2	25897500	25965000	2500
10	14715000	14720000	10	26385000	26390000	0,255,255	43	0.0335605	0.10016	0.179357	0.083637	0	0	0	0	2	14715000	26387500	2500
10	11345000	11350000	10	11380000	11385000	0,255,255	42	16.1778	18.2528	20.0088	15.681	0.00091822	0.000719423	0.0386313	0.000902732	5	11347500	11390500	8602
10	26790000	26795000	10	26860000	26865000	0,255,255	40	20.0932	19.1166	19.4752	15.1093	0.0972802	0.00246682	0.00309599	4.78218e-05	2	26790000	26862500	2500
10	20225000	20230000	10	20290000	20295000	0,255,255	39	13.2738	10.086	16.3873	4.42947	0.000105771	7.44396e-07	0.00562609	5.91292e-18	6	20226666	20293333	12304
10	13110000	13115000	10	13145000	13150000	0,255,255	39	13.4525	14.0986	12.1933	15.0612	0.000105771	8.21274e-05	7.89477e-07	0.000104707	1	13112500	13147500	0
10	25535000	25540000	10	25600000	25605000	0,255,255	38	12.1985	10.8953	12.4938	8.15295	2.17433e-06	1.90892e-06	0.000223465	1.0693e-08	5	25535500	25602500	10198
10	19440000	19445000	10	19485000	19490000	0,255,255	38	12.281	11.9288	8.73956	15.4786	2.17433e-06	1.90892e-06	1.12633e-08	0.000226775	2	19445000	19485000	3536
10	17170000	17175000	10	17225000	17230000	0,255,255	38	19.3999	14.9597	5.15878	13.7355	0.010166	0.000180076	3.9945e-14	0.000226775	2	17175000	17220000	7906
10	3340000	3345000	10	3375000	3380000	0,255,255	38	17.6387	15.2186	16.0364	16.5225	0.010166	0.000180076	0.00987475	0.00987554	2	3337500	3377500	5000
10	22655000	22660000	10	22690000	22695000	0,255,255	37	10.1031	14.3747	15.1494	13.3686	5.6105e-06	0.000369385	0.000485688	0.000459402	1	22657500	22692500	0
10	15280000	15285000	10	15510000	15515000	0,255,255	37	13.7181	8.23259	5.71262	8.73968	0.000455406	4.50241e-08	2.12328e-13	3.50648e-08	3	15284166	15509166	3727
10	8890000	8895000	10	8945000	8950000	0,255,255	37	12.2552	12.3213	18.7261	10.4183	5.6105e-06	4.92307e-06	0.0164159	5.69083e-06	1	8892500	8947500	0
10	26390000	26395000	10	26445000	26450000	0,255,255	36	9.88278	11.0501	11.6174	14.1431	1.44756e-05	1.27856e-05	1.42238e-05	0.000972746	1	26392500	26447500	0
10	22530000	22535000	10	22565000	22570000	0,255,255	36	7.66252	11.9872	13.7999	11.3206	5.74632e-10	1.27856e-05	0.00101029	1.4558e-05	4	22526250	22571250	10753
10	26265000	26270000	10	26360000	26365000	0,255,255	35	10.1792	9.74642	12.8943	6.15498	3.57015e-05	4.2928e-07	0.00192643	5.54439e-12	5	26263500	26361500	12728
10	14555000	14560000	10	14635000	14640000	0,255,255	35	7.62207	9.29567	13.2074	6.39229	2.2232e-09	4.2928e-07	0.00192643	2.59326e-09	4	14556250	14631250	8839
10	14090000	14095000	10	14175000	14180000	0,255,255	35	12.8731	9.79139	11.7745	9.83782	0.00189138	4.2928e-07	3.51803e-05	3.35699e-07	6	14091666	14171666	10866
10	9700000	9705000	10	9740000	9745000	0,255,255	35	9.39719	9.99548	12.3914	12.0863	3.90857e-07	3.16128e-05	0.00192643	3.54507e-05	4	9703750	9747500	10078
10	23765000	23770000	10	23800000	23805000	0,255,255	34	12.9191	15.1453	16.0428	14.9711	0.00363373	0.00293464	0.0704778	0.00367854	2	23762500	23807500	7071
10	23445000	23450000	10	23490000	23495000	0,255,255	34	14.2591	13.546	15.7589	19.5147	0.00363373	0.00293464	0.0704778	0.0695474	2	23450000	23497500	5590
10	22810000	22815000	10	22860000	22865000	0,255,255	34	14.1108	13.2193	16.1663	13.6459	0.00363373	0.00293464	0.0704778	0.00367854	4	22806250	22867500	8004
10	20145000	20150000	10	20300000	20305000	0,255,255	34	9.1274	6.98752	5.87845	9.94569	1.19331e-06	7.34576e-09	2.56247e-11	8.47969e-05	2	20147500	20300000	2500
10	19320000	19325000	10	19400000	19405000	0,255,255	34	10.5191	11.097	16.6962	9.84681	8.58265e-05	7.51759e-05	0.0704778	1.0318e-06	4	19320000	19402500	13463
10	15750000	15755000	10	15850000	15855000	0,255,255	34	13.9539	14.1409	16.6798	16.9205	0.00363373	0.00293464	0.0704778	0.0695474	3	15742500	15855833	10541
10	12850000	12855000	10	12940000	12945000	0,255,255	34	15.4536	13.1039	12.7594	16.3406	0.00363373	0.00293464	0.00371021	0.0695474	2	12852500	12945000	2500
10	12760000	12765000	10	12850000	12855000	0,255,255	34	8.52039	8.2467	14.4715	9.70641	1.19331e-06	1.25908e-06	0.00371021	1.0318e-06	5	12760500	12847500	10198
10	17370000	17375000	10	17405000	17410000	0,255,255	33	9.44446	14.8418	12.4494	13.1549	3.3732e-06	0.00554899	0.00699235	0.00701623	1	17372500	17407500	0
10	15650000	15655000	10	15710000	15715000	0,255,255	32	12.3286	9.62484	8.89285	8.7869	0.000471913	1.02921e-05	9.58534e-06	8.84771e-06	2	15647500	15712500	5000
10	10530000	10535000	10	10600000	10605000	0,255,255	32	12.5362	10.6544	12.3788	10.4559	0.0129177	0.00039544	0.00047647	0.000469627	5	10539500	10598500	17029
10	19985000	19990000	10	20035000	20040000	0,255,255	31	11.7547	10.5927	9.55767	11.6762	0.00104391	0.000859025	2.6966e-05	0.00103345	2	19987500	20032500	5000
10	12435000	12440000	10	12475000	12480000	0,255,255	31	13.3836	12.1841	9.45435	15.4875	0.0230094	0.000859025	2.6966e-05	0.0224467	3	12437500	12479166	6010
10	10375000	10380000	10	10415000	10420000	0,255,255	31	9.63992	11.7417	11.4617	11.199	2.57449e-05	0.000859025	0.00103138	0.00103345	2	10377500	10420000	2500
10	26360000	26365000	10	26445000	26450000	0,255,255	30	9.45962	9.17702	6.75251	11.5973	6.81218e-05	7.04854e-05	1.26856e-06	0.00220507	3	26362500	26447500	7071
10	18330000	18335000	10	18445000	18450000	0,255,255	30	5.07975	7.23129	3.48124	7.31118	1.32168e-08	1.20698e-06	4.55805e-13	1.4582e-06	8	18338125	18449375	15934
10	22950000	22955000	10	23030000	23035000	0,255,255	28	5.64251	5.89626	5.2531	7.55443	2.10856e-07	2.72025e-07	1.70971e-07	1.36957e-05	1	22952500	23032500	0
10	8535000	8540000	10	8570000	8575000	0,255,255	30	6.78358	8.9552	5.78268	9.53908	1.3926e-06	7.04854e-05	1.00111e-08	6.62532e-05	1	8537500	8572500	0
10	17390000	17395000	10	17445000	17450000	0,255,255	28	12.2014	13.7949	14.2167	12.9801	0.00900982	0.0805938	0.0999601	0.0990745	2	17392500	17445000	2500
10	9870000	9875000	10	10110000	10115000	0,255,255	28	8.8437	6.78864	9.83675	11.3804	0.000445712	1.18991e-05	0.000441025	0.0088232	2	9872500	10107500	5000
10	13145000	13150000	10	13245000	13250000	0,255,255	27	9.01278	8.80264	9.30914	9.27821	0.00102934	0.00100904	0.00107057	0.00103775	3	13149166	13244166	3727
10	20145000	20150000	10	20220000	20225000	0,255,255	25	6.09879	6.52349	3.15333	7.84518	9.90321e-06	0.000271216	3.86469e-09	0.00518535	1	20147500	20222500	0
10	14875000	14880000	10	14955000	14960000	0,255,255	24	3.13959	6.43629	11.9494	6.92939	2.58678e-08	0.000692411	0.0910438	0.000764915	2	14875000	14952500	5590
10	11150000	11155000	10	11225000	11230000	0,255,255	24	2.79486	3.25096	3.72984	6.45433	3.85477e-10	2.48187e-08	1.91143e-08	0.000764915	1	11152500	11227500	0
10	10115000	10120000	10	10190000	10195000	0,255,255	24	7.5809	6.34833	6.9687	6.01183	0.000785589	0.000692411	0.000784433	3.03835e-05	1	10117500	10192500	0
10	17230000	17235000	10	17335000	17340000	0,255,255	23	8.64474	7.20005	4.32774	5.77749	0.0213338	0.0017182	3.51458e-06	9.62493e-05	3	17229166	17335833	6871
10	18865000	18870000	10	19125000	19130000	0,255,255	22	5.19586	4.73674	4.39808	6.04286	0.000309655	1.96852e-05	1.32651e-05	0.000293283	3	18865833	19129166	3728
10	19190000	19195000	10	19305000	19310000	0,255,255	21	6.97356	5.7252	3.72188	4.50693	0.0102582	0.000923358	1.95005e-06	4.7947e-05	1	19192500	19307500	0
10	10755000	10760000	10	10845000	10850000	0,255,255	21	8.66116	6.72352	5.72268	5.86334	0.07437	0.00935543	0.000837106	0.000852669	2	10755000	10845000	3536
10	9985000	9990000	10	10100000	10105000	0,255,255	21	7.74124	5.41276	4.70112	7.73557	0.0102582	0.000923358	4.90619e-05	0.0101945	4	9983750	10106250	6374
10	25910000	25915000	10	26010000	26015000	0,255,255	20	7.32859	6.26938	4.84752	4.57905	0.0218772	0.0198799	0.000171384	0.00016696	2	25907500	26010000	5590
10	18450000	18455000	10	18770000	18775000	0,255,255	20	3.04886	2.19292	2.6956	3.19442	4.83867e-07	1.70769e-08	4.188e-07	8.71803e-06	2	18452500	18770000	2500
10	22585000	22590000	10	22790000	22795000	0,255,255	18	3.92403	3.9783	5.08507	3.51744	0.000175515	0.00212718	0.0140329	0.000139098	1	22587500	22792500	0
10	21030000	21035000	10	21385000	21390000	0,255,255	18	4.4418	3.60426	2.79451	2.32014	0.00171294	0.000180695	1.02044e-05	6.27514e-07	1	21032500	21387500	0
10	10760000	10765000	10	16480000	16485000	0,255,255	18	0.364702	0.333114	0.496823	0.117055	1.26431e-09	6.49643e-09	3.86693e-09	3.89459e-09	1	10762500	16482500	0
10	23505000	23510000	10	23810000	23815000	0,255,255	16	2.34498	2.30908	3.40675	1.70542	2.03602e-05	2.36317e-05	0.00179451	1.64083e-06	1	23507500	23812500	0
10	6995000	7000000	10	25905000	25910000	0,255,255	16	0.0413292	0.0389491	0.0498536	0	1.79825e-07	9.30431e-07	5.7286e-07	5.3797e-07	1	6997500	25907500	0
10	14555000	14560000	10	14830000	14835000	0,255,255	14	2.53454	2.80667	3.09926	1.78663	0.00352376	0.00402201	0.00285788	6.16111e-05	1	14557500	14832500	0
10	6995000	7000000	10	26385000	26390000	0,255,255	13	0.0353354	0.0380402	0	0.172321	0.000181721	0.000920072	0.000531086	0.00051596	1	6997500	26387500	0
10	5215000	5220000	10	14715000	14720000	0,255,255	13	0.0757483	0.0521195	0.112311	0.121726	0.000181721	0.000920072	0.000531086	0.00051596	1	5217500	14717500	0
10	6995000	7000000	10	16480000	16485000	0,255,255	12	0.0971128	0.136114	0.208469	0.0911657	0.00148973	0.00744754	0.00407495	0.00396347	1	6997500	16482500	0
10	13705000	13710000	10	13740000	13745000	0,255,255	40	8.5496	9.91766	7.29568	10.1314	9.16161e-10	2.70941e-07	1.63641e-12	3.01974e-07	1	13707500	13742500	0
10	2675000	2680000	10	2715000	2720000	0,255,255	43	17.8307	18.4125	24.1658	19.9211	0.000467459	0.000374015	0.0251183	0.0245751	4	2677500	2718750	5154
10	6995000	7000000	10	10760000	10765000	0,255,255	70	0.708044	0.632132	0.432438	0.596949	0	0	0	0	2	6997500	10760000	2500
10	6995000	7000000	10	14715000	14720000	0,255,255	77	0.177767	0.151957	0.199921	0.219858	0	0	0	0	2	6997500	14715000	2500
10	9395000	9400000	10	9430000	9435000	0,255,255	70	26.024	21.1091	24.2528	24.2334	9.87232e-07	7.90745e-11	9.43033e-11	1.1778e-10	9	9394166	9436944	8353
10	3655000	3660000	10	3690000	3695000	0,255,255	72	34.0695	31.1944	33.3594	31.4408	0.000344806	0.000198362	0.000466462	0.000403324	1	3657500	3692500	0
10	4320000	4325000	10	4355000	4360000	0,255,255	72	34.5442	28.4351	28.5002	37.7083	0.000344806	1.24903e-07	1.75913e-07	0.000403324	2	4320000	4357500	2500
10	11270000	11275000	10	11315000	11320000	0,255,255	73	24.7639	26.7663	32.1174	36.711	1.12991e-07	5.9493e-08	0.000279958	0.000267358	7	11261071	11316785	17291
10	6095000	6100000	10	6135000	6140000	0,255,255	74	26.8137	22.5767	20.5246	23.0999	5.19739e-08	1.89161e-12	2.16383e-12	2.20088e-12	3	6097500	6137500	5000
10	4415000	4420000	10	4455000	4460000	0,255,255	77	27.5284	37.2128	41.0759	46.7505	5.36645e-09	1.24537e-05	0.0259414	0.047226	2	4422500	4460000	5590
10	2470000	2475000	10	2505000	2510000	0,255,255	76	36.0628	29.9929	44.1246	23.856	3.81667e-05	5.94328e-09	0.0373088	2.97115e-13	2	2470000	2505000	3536
10	5605000	5610000	10	5640000	5645000	0,255,255	71	33.7564	29.8518	33.6684	31.035	0.000557645	2.55576e-07	0.000773848	0.000648669	1	5607500	5642500	0
10	6620000	6625000	10	6655000	6660000	0,255,255	93	21.9451	27.6602	20.4301	37.9766	1.7616e-21	1.47561e-15	2.76002e-21	3.43325e-10	6	6625833	6663333	11335
10	3595000	3600000	10	3630000	3635000	0,255,255	99	55.9865	46.3102	58.6147	49.4977	0.00144518	1.35127e-07	0.00252906	0.00245379	5	3592500	3632500	5000
10	4480000	4485000	10	4515000	4520000	0,255,255	102	55.1371	46.2916	59.934	54.6255	0.000702357	3.34242e-08	0.00122912	0.00119254	1	4482500	4517500	0
10	1490000	1495000	10	1525000	1530000	0,255,255	101	38.1081	32.5265	41.4205	31.2477	4.16806e-13	2.73702e-13	1.61712e-07	5.56513e-13	4	1485000	1526250	8385
10	4075000	4080000	10	14715000	14720000	0,255,255	294	0.0159201	0.0303417	0	0.0840316	0	0	0	0	1	4077500	14717500	0
10	10760000	10765000	10	14715000	14720000	0,255,255	153	0.916924	0.839182	0.941493	0.502495	0	0	0	0	3	10760833	14715833	3727
10	26925000	26930000	10	26990000	26995000	0,255,255	91	23.4672	20.3949	23.2929	23.0892	1.68227e-20	1.07527e-20	2.76752e-20	1.5549e-20	9	26924166	26994722	12886
10	2130000	2135000	10	23315000	23320000	0,255,255	83	0.0169112	0.00682232	0	0	0	0	0	0	1	2132500	23317500	0
10	5340000	5345000	10	5375000	5380000	0,255,255	89	35.5341	22.9313	33.9024	19.6772	5.63713e-09	1.23899e-19	8.11642e-09	1.74189e-19	5	5336500	5375500	9487
10	2130000	2135000	10	2170000	2175000	0,255,255	81	36.2516	37.6908	47.8237	38.2204	1.69628e-06	1.07481e-06	0.00650349	2.30679e-06	3	2130833	2172500	6009
10	3645000	3650000	10	3720000	3725000	0,255,255	79	33.8542	27.2169	30.0539	19.8103	5.85598e-06	5.63863e-10	9.2748e-10	1.27299e-14	7	3651071	3712500	16320
10	3265000	3270000	10	3310000	3315000	0,255,255	55	28.4462	24.5921	23.0155	22.2919	0.00623732	0.00381677	2.30946e-05	2.30941e-05	1	3267500	3312500	0
10	8400000	8405000	10	8440000	8445000	0,255,255	56	23.9719	24.6381	21.4731	21.624	1.22967e-05	0.00232317	1.10092e-05	1.19639e-05	1	8402500	8442500	0
10	26700000	26705000	10	26770000	26775000	0,255,255	58	20.0477	19.0908	22.1612	25.5471	2.77226e-06	1.55412e-09	2.68567e-06	0.00137963	5	26701500	26772500	6403
10	1395000	1400000	10	1430000	1435000	0,255,255	60	18.7442	13.9295	18.0995	14.2523	3.59841e-10	5.97498e-14	2.92939e-10	4.55028e-14	4	1391250	1435000	13975
10	6730000	6735000	10	6775000	6780000	0,255,255	62	24.6604	26.2688	38.4959	35.0431	0.000149337	8.46581e-05	0.0393891	0.0321481	2	6727500	6770000	9014
10	3980000	3985000	10	4015000	4020000	0,255,255	62	21.7162	24.8607	21.8544	25.1822	1.23597e-07	8.46581e-05	1.05626e-07	0.000152123	5	3979500	4021500	7071
10	15510000	15515000	10	15635000	15640000	0,255,255	59	10.6444	11.541	15.3399	21.2978	1.10191e-17	1.41539e-17	2.11069e-13	1.24703e-06	7	15517500	15637500	7071
10	10225000	10230000	10	10265000	10270000	0,255,255	58	17.0994	21.2013	27.5857	19.9576	2.28273e-09	1.89853e-06	0.00120354	2.66092e-06	1	10227500	10267500	0
10	17350000	17355000	10	17480000	17485000	0,255,255	54	15.0387	11.5366	9.74445	13.048	5.12444e-11	1.42038e-14	1.45688e-18	5.17312e-11	3	17354166	17484166	3727
10	7445000	7450000	10	7490000	7495000	0,255,255	53	19.518	22.516	24.8752	18.8798	2.1362e-07	6.48966e-05	0.0151353	2.12513e-07	4	7450000	7497500	5590
10	10965000	10970000	10	11030000	11035000	0,255,255	51	23.5856	19.981	15.4046	29.5377	0.000383308	0.000236992	1.5719e-09	0.0369315	4	10968750	11033750	6374
10	10180000	10185000	10	10220000	10225000	0,255,255	51	22.286	24.6216	23.3805	30.3081	0.000383308	0.0230875	0.000325113	0.0369315	3	10180833	10222500	6009
10	680000	685000	10	715000	720000	0,255,255	51	21.8728	19.325	14.676	28.321	0.000383308	9.27735e-07	1.5719e-09	0.0369315	5	676500	715500	6325
10	14630000	14640000	10	14830000	14840000	0,255,255	54	19.9595	18.003	22.1024	17.7425	4.4951e-05	6.32428e-08	4.73857e-05	6.33965e-08	1	14635000	14835000	0
10	9820000	9830000	10	9870000	9880000	0,255,255	71	37.3661	33.7376	31.0507	44.8912	0.000345448	0.000279975	0.0003183	0.0654978	2	9820000	9875000	5000
10	26010000	26020000	10	26150000	26160000	0,255,255	77	34.6806	29.3009	26.4475	34.018	1.21071e-05	1.71371e-09	2.01095e-09	1.05552e-05	4	26017500	26155000	20156
10	15640000	15650000	10	15740000	15750000	0,255,255	77	36.2678	31.0339	40.3502	23.1444	1.21071e-05	9.46051e-06	0.00756608	7.22055e-14	1	15645000	15745000	0
10	6460000	6470000	10	6510000	6520000	0,255,255	94	48.0397	44.1535	49.2095	51.3486	2.25056e-06	1.90911e-06	0.00516731	0.00535226	1	6465000	6515000	0
10	9550000	9560000	10	9600000	9610000	0,255,255	120	55.5544	54.5327	61.7378	54.5241	2.46119e-08	1.65755e-08	0.000705309	1.73625e-08	1	9555000	9605000	0
10	14180000	14190000	10	14240000	14250000	0,255,255	114	58.2155	49.1824	47.594	57.5785	7.72946e-07	4.8906e-07	2.96885e-12	5.64104e-07	3	14181666	14251666	7453
10	22500000	22510000	10	22580000	22590000	0,255,255	101	42.9544	37.418	22.1794	36.169	2.95698e-08	1.59405e-13	2.1148e-26	2.08186e-13	4	22512500	22577500	12748
10	24200000	24210000	10	24270000	24280000	0,255,255	99	24.8443	28.4312	40.7268	21.3557	1.27168e-18	1.17985e-18	1.04795e-07	3.04098e-25	5	24201000	24281000	21260
10	7320000	7330000	10	7390000	7400000	0,255,255	122	55.9578	58.0491	70.0569	65.6346	7.21513e-09	4.9862e-09	0.000348799	0.000320607	2	7325000	7400000	5000
10	7480000	7490000	10	7530000	7540000	0,255,255	189	75.2341	86.0452	84.4244	87.8436	3.33763e-22	4.5498e-13	9.08182e-13	1.72778e-12	1	7485000	7535000	0
10	1640000	1650000	10	1690000	1700000	0,255,255	134	64.8521	57.6561	66.4884	63.0621	2.46063e-06	1.91771e-12	1.89375e-06	1.73004e-06	1	1645000	1695000	0
10	16450000	16460000	10	16510000	16520000	0,255,255	97	36.248	32.3537	36.3414	33.1017	6.79262e-12	4.89454e-12	6.20293e-12	5.8677e-12	3	16451666	16511666	7453
10	25360000	25370000	10	25410000	25420000	0,255,255	97	36.3138	52.9553	58.5946	48.8719	6.79262e-12	0.00142124	0.00166333	0.00172698	1	25365000	25415000	0
10	24870000	24880000	10	24960000	24970000	0,255,255	80	32.9628	29.1684	29.748	21.4061	1.8448e-06	1.42471e-10	1.60007e-10	3.06614e-15	2	24875000	24960000	5000
10	20050000	20060000	10	20120000	20130000	0,255,255	86	36.521	34.4347	39.2851	52.9839	3.24437e-08	2.48213e-08	0.000147197	0.0683945	2	20050000	20125000	5000
10	25750000	25760000	10	25810000	25820000	0,255,255	91	51.1885	43.9355	49.0711	38.8954	0.0199533	1.03366e-05	0.0144364	1.25038e-05	2	25755000	25810000	5000
10	26770000	26780000	10	26910000	26920000	0,255,255	92	46.7194	40.9597	44.0572	36.4345	6.94691e-06	5.95714e-06	6.27844e-06	3.273e-10	7	26785000	26917857	12857
10	14710000	14720000	10	14770000	14780000	0,255,255	92	28.737	35.3774	42.9022	47.6917	2.11364e-15	2.61785e-10	6.27844e-06	7.24973e-06	2	14720000	14775000	5000
10	25810000	25820000	10	25890000	25900000	0,255,255	89	32.5996	38.8787	35.5941	47.2932	3.71981e-09	3.08656e-05	3.38982e-09	3.72297e-05	3	25815000	25905000	10000
10	25170000	25180000	10	25290000	25300000	0,255,255	74	34.2186	28.7363	35.6103	33.7658	6.7679e-05	1.92228e-08	6.30712e-05	6.12137e-05	3	25185000	25291666	10541
10	11570000	11580000	10	11640000	11650000	0,255,255	74	41.218	34.7732	27.6883	32.8093	0.0250476	5.40683e-05	2.18112e-08	6.12137e-05	3	11578333	11638333	7454
10	14410000	14420000	10	14490000	14500000	0,255,255	70	34.5803	33.1196	36.0254	24.6161	0.000575917	0.000462247	0.000524155	4.36432e-07	1	14415000	14495000	0
10	20940000	20950000	10	21010000	21020000	0,255,255	66	20.4203	23.0286	23.3779	37.6219	3.68291e-09	2.98153e-09	3.38469e-09	0.00350887	1	20945000	21015000	0
10	19400000	19410000	10	19480000	19490000	0,255,255	66	23.1725	25.6865	29.5447	33.9581	3.68291e-09	6.694e-06	7.79938e-06	0.00350887	2	19410000	19490000	7071
10	13530000	13540000	10	13650000	13660000	0,255,255	59	23.7323	21.2988	29.8755	15.4251	1.15885e-06	1.06584e-06	0.000567086	1.15962e-13	2	13530000	13655000	5000
10	11030000	11040000	10	11080000	11090000	0,255,255	59	19.8256	22.2345	22.5935	25.016	1.15885e-06	1.06584e-06	1.2027e-06	0.000548461	2	11040000	11090000	7071
10	13390000	13400000	10	13460000	13470000	0,255,255	55	25.8364	21.9362	22.345	21.4115	0.00455865	2.07106e-05	2.36447e-05	2.31502e-05	1	13395000	13465000	0
10	22930000	22940000	10	23180000	23190000	0,255,255	54	18.4818	17.5084	18.2395	22.2957	6.5856e-08	6.32428e-08	6.84771e-08	4.62595e-05	2	22945000	23185000	10000
10	25600000	25610000	10	25650000	25660000	0,255,255	53	23.2225	21.707	23.1485	21.3575	8.63756e-05	8.08433e-05	8.99964e-05	8.89363e-05	1	25605000	25655000	0
10	19130000	19140000	10	19190000	19200000	0,255,255	52	19.5702	19.7355	19.7715	21.7253	0.000168985	0.000158226	0.00017254	0.000168229	1	19135000	19195000	0
10	23810000	23820000	10	24010000	24020000	0,255,255	51	23.4654	17.8609	20.8084	13.9534	0.000315288	8.87678e-07	0.000323992	1.15148e-09	3	23815000	24018333	16667
10	18870000	18880000	10	18940000	18950000	0,255,255	49	16.4694	17.2172	22.4587	18.514	5.12532e-06	4.76652e-06	0.00111229	4.9278e-06	1	18875000	18945000	0
10	22660000	22670000	10	22710000	22720000	0,255,255	48	21.4455	18.9456	24.823	18.3777	0.00188855	1.09337e-05	0.0874022	1.10727e-05	3	22658333	22711666	7454
10	14090000	14100000	10	14240000	14250000	0,255,255	48	21.8197	24.5203	28.0053	23.7565	0.00188855	0.00177397	0.0874022	0.00195167	3	14091666	14248333	7454
10	24340000	24350000	10	24960000	24970000	0,255,255	47	24.3616	16.5256	17.3046	17.7597	0.00337262	2.44776e-05	2.68013e-05	2.43601e-05	2	24340000	24965000	5000
10	26010000	26020000	10	26230000	26240000	0,255,255	45	22.6577	17.8147	22.3475	16.2621	0.0096095	0.000110989	0.00976277	0.000111734	1	26015000	26235000	0
10	19130000	19140000	10	19300000	19310000	0,255,255	44	20.3306	19.8421	21.3968	17.8767	0.0157217	0.0144151	0.0161087	0.000228115	3	19131666	19308333	7454
10	9930000	9940000	10	10100000	10110000	0,255,255	42	9.6192	10.3023	8.1477	23.1564	3.63683e-11	2.81951e-08	5.3248e-11	0.0404747	3	9935000	10105000	10000
10	23030000	23040000	10	23180000	23190000	0,255,255	40	15.0342	15.8079	15.1789	13.4578	4.41199e-05	0.00313119	4.51691e-05	4.52116e-05	2	23040000	23185000	5000
10	21030000	21040000	10	21100000	21110000	0,255,255	40	16.3321	13.6198	4.64986	13.5796	0.00319508	4.03959e-05	1.50068e-18	4.52116e-05	1	21035000	21105000	0
10	15310000	15320000	10	15480000	15490000	0,255,255	40	11.6889	18.4663	16.0637	17.4774	2.83113e-07	0.00313119	0.00341487	0.00333323	1	15315000	15485000	0
10	13750000	13760000	10	13950000	13960000	0,255,255	40	14.1731	11.9087	8.2971	17.568	4.41199e-05	2.44962e-07	7.75809e-10	0.00333323	1	13755000	13955000	0
10	26250000	26260000	10	26440000	26450000	0,255,255	39	9.87196	13.4732	15.9424	11.8921	7.90109e-07	8.99106e-05	0.00620099	7.23185e-07	1	26255000	26445000	0
10	24340000	24350000	10	24810000	24820000	0,255,255	39	17.6853	17.6973	15.1666	19.5298	0.00569711	0.0056418	0.000101483	0.00605806	1	24345000	24815000	0
10	24960000	24970000	10	25250000	25260000	0,255,255	38	18.0802	15.0371	18.5229	14.8627	0.0100221	0.000200553	0.0111462	0.000230474	2	24970000	25255000	5000
10	15860000	15870000	10	16010000	16020000	0,255,255	38	15.6186	13.9101	18.1328	12.696	0.0100221	0.000200553	0.0111462	0.000230474	2	15865000	16005000	10000
10	14750000	14760000	10	14820000	14830000	0,255,255	38	3.54969	10.3538	17.5755	13.6665	1.81803e-20	1.98575e-06	0.0111462	0.000230474	1	14755000	14825000	0
10	13660000	13670000	10	13750000	13760000	0,255,255	38	18.404	16.2559	18.5384	17.0896	0.0100221	0.00991308	0.0111462	0.0107099	2	13665000	13750000	5000
10	22580000	22590000	10	22720000	22730000	0,255,255	37	11.3129	11.442	12.6082	10.7414	5.93403e-06	5.33801e-06	0.000487304	5.24337e-06	1	22585000	22725000	0
10	15150000	15160000	10	15280000	15290000	0,255,255	35	18.5204	14.3524	11.8041	13.4414	0.0466009	0.00181177	4.1617e-05	0.00204684	2	15155000	15275000	10000
10	18940000	18950000	10	19130000	19140000	0,255,255	34	16.041	18.7247	17.6079	19.0866	0.0730749	0.0702708	0.0796108	0.0805618	2	18945000	19130000	5000
10	16540000	16550000	10	17220000	17230000	0,255,255	34	9.43427	11.8402	10.2563	11.0984	8.20703e-07	8.24361e-05	9.67637e-05	8.90431e-05	1	16545000	17225000	0
10	13750000	13760000	10	14080000	14090000	0,255,255	34	10.7855	10.8908	14.24	13.6624	8.66977e-05	8.24361e-05	0.00404134	0.00399021	1	13755000	14085000	0
10	21740000	21750000	10	22060000	22070000	0,255,255	33	7.36583	7.19366	9.97105	5.59186	1.93921e-08	2.64378e-08	0.000227686	1.451e-10	4	21745000	22050000	15000
10	14830000	14840000	10	15150000	15160000	0,255,255	33	9.26088	8.07944	9.24457	9.21357	2.50798e-06	3.53861e-06	3.52231e-06	3.3567e-06	3	14831666	15148333	7454
10	16510000	16520000	10	17220000	17230000	0,255,255	32	11.3038	10.6858	8.51106	13.0556	0.000473005	0.00047607	1.08801e-05	0.0138248	1	16515000	17225000	0
10	14630000	14640000	10	15150000	15160000	0,255,255	31	9.86977	11.0998	9.49118	8.20283	0.00107283	0.00109546	3.02495e-05	2.90032e-05	2	14630000	15150000	7071
10	22060000	22070000	10	22500000	22510000	0,255,255	30	11.9345	10.9843	9.03661	9.36605	0.00227458	0.00226768	7.89944e-05	7.86161e-05	2	22070000	22505000	5000
10	24970000	24980000	10	25160000	25170000	0,255,255	29	10.4391	8.66915	12.0268	10.0607	0.00479382	0.000197372	0.00530672	0.00518082	1	24975000	25165000	0
10	19310000	19320000	10	19490000	19500000	0,255,255	29	7.87465	6.85357	9.01838	6.05781	0.000161384	4.18954e-06	0.000205974	5.75044e-08	1	19315000	19495000	0
10	22060000	22070000	10	22580000	22590000	0,255,255	25	9.7453	7.33623	7.78533	6.4786	0.00548193	0.000340581	0.000378395	0.000351219	2	22060000	22585000	5000
10	15860000	15870000	10	16070000	16080000	0,255,255	24	7.60821	7.46634	8.03366	5.53453	0.000700044	0.000926049	0.0144403	4.45693e-05	1	15865000	16075000	0
10	23140000	23150000	10	23250000	23260000	0,255,255	22	5.62949	6.49681	7.71743	4.90296	0.000306368	0.00557293	0.0058804	2.60887e-05	1	23145000	23255000	0
10	23500000	23510000	10	24020000	24030000	0,255,255	21	3.12474	4.07422	4.28421	3.39385	7.36174e-08	0.000114381	9.13973e-05	4.75856e-06	2	23500000	24020000	7071
10	7590000	7600000	10	7700000	7710000	0,255,255	20	5.19175	4.82733	6.2174	5.98805	0.00260853	0.000385261	0.00364098	0.0038926	1	7595000	7705000	0
10	5950000	5960000	10	14710000	14720000	0,255,255	19	0.169311	0.173674	0.300917	0.139945	2.47338e-11	1.65045e-10	1.18605e-10	1.30828e-10	1	5955000	14715000	0
10	14710000	14720000	10	19250000	19260000	0,255,255	14	0.551322	0.998727	1.26198	0.515298	6.26509e-06	4.21653e-05	2.85603e-05	3.22456e-05	1	14715000	19255000	0
10	14710000	14720000	10	16480000	16490000	0,255,255	14	2.84714	1.70993	1.33155	1.54714	0.0039114	0.000363425	2.85603e-05	2.64033e-05	1	14715000	16485000	0
10	22125000	22150000	10	22425000	22450000	0,255,255	100	44.2533	47.1573	47.1728	55.7795	4.28574e-08	4.85059e-08	6.77274e-08	0.000557948	1	22137500	22437500	0
10	22325000	22350000	10	22425000	22450000	0,255,255	158	54.9971	61.6886	63.8795	70.9942	5.62216e-21	1.07234e-12	1.50053e-12	1.35709e-12	3	22329166	22445833	18634
10	12275000	12300000	10	12375000	12400000	0,255,255	268	104.6	125.573	133.601	134.903	6.99878e-25	6.54547e-13	6.49852e-13	6.49852e-13	3	12295833	12404166	18634
10	25050000	25075000	10	25150000	25175000	0,255,255	258	13.2941	41.9152	42.0365	64.4955	0	0	0	0	3	25054166	25162500	30046
10	11425000	11450000	10	11525000	11550000	0,255,255	241	134.869	112.07	117.373	103.687	1.27291e-07	2.84349e-17	3.1804e-17	3.54221e-17	1	11437500	11537500	0
10	14925000	14950000	10	15150000	15175000	0,255,255	141	47.828	51.2846	50.8097	52.335	5.85678e-23	6.24884e-15	7.35833e-15	8.99669e-15	2	14937500	15150000	12500
10	22075000	22100000	10	22250000	22275000	0,255,255	113	41.1114	48.3312	49.7544	58.7564	4.06538e-12	4.63016e-12	1.02771e-06	1.05375e-06	1	22087500	22262500	0
10	20925000	20950000	10	21100000	21125000	0,255,255	113	41.8788	56.2092	59.5392	60.1483	4.06538e-12	8.15328e-07	1.02771e-06	1.05375e-06	1	20937500	21112500	0
10	21650000	21675000	10	22025000	22050000	0,255,255	92	26.3022	31.4065	25.8817	59.943	1.71609e-15	3.69304e-10	2.19446e-15	0.0117788	1	21662500	22037500	0
10	16525000	16550000	10	17325000	17350000	0,255,255	91	42.0041	38.5754	33.3217	40.2839	9.87544e-06	8.24547e-10	9.92703e-10	1.61002e-05	2	16550000	17337500	12500
10	15275000	15300000	10	15625000	15650000	0,255,255	88	41.906	39.9479	41.5684	43.7327	4.85833e-05	5.5019e-05	7.55983e-05	8.24213e-05	1	15287500	15637500	0
10	26375000	26400000	10	26575000	26600000	0,255,255	87	42.1862	41.6742	44.6169	51.2776	8.21148e-05	9.18079e-05	0.000126375	0.0562	2	26375000	26587500	12500
10	21375000	21400000	10	21650000	21675000	0,255,255	86	48.6134	40.1284	45.5357	35.9598	0.000136409	0.000154527	0.00020865	4.45369e-08	1	21387500	21662500	0
10	18775000	18800000	10	19400000	19425000	0,255,255	72	22.7601	21.8791	25.6357	21.8841	1.23653e-11	2.22049e-11	1.5365e-07	1.90581e-11	2	18787500	19425000	12500
10	22900000	22925000	10	23300000	23325000	0,255,255	71	37.1223	34.9494	37.0671	36.4331	0.000293718	0.000406014	0.00048997	0.00048637	1	22912500	23312500	0
10	24450000	24475000	10	24900000	24925000	0,255,255	66	31.1594	32.8937	32.9564	37.2744	0.00343071	0.00471738	0.00571798	0.00568542	1	24462500	24912500	0
10	22050000	22075000	10	22775000	22800000	0,255,255	58	21.4086	19.1902	30.584	11.7413	2.84316e-06	5.07894e-09	0.00177644	1.16398e-16	1	22062500	22787500	0
10	18800000	18825000	10	19300000	19325000	0,255,255	53	25.1908	23.6209	21.3865	29.9665	0.0134598	0.000171993	0.000199825	0.0213313	2	18800000	19312500	12500
10	26000000	26025000	10	26450000	26475000	0,255,255	52	21.149	19.6558	24.1101	19.3634	0.000204152	0.000323024	0.000374888	1.04215e-06	1	26012500	26462500	0
10	21375000	21400000	10	21525000	21550000	0,255,255	47	8.54437	18.3044	12.4131	21.4536	4.95974e-14	7.41196e-05	2.42244e-07	0.00779962	1	21387500	21537500	0
10	16525000	16550000	10	19400000	19425000	0,255,255	39	13.5893	12.334	15.8313	9.86166	0.000170014	4.91927e-06	0.0150876	3.53655e-06	2	16537500	19425000	12500
10	18450000	18475000	10	19300000	19325000	0,255,255	38	15.8073	13.6969	13.4164	10.5417	0.0143456	0.000969853	0.00101346	9.03731e-06	1	18462500	19312500	0
10	17325000	17350000	10	19400000	19425000	0,255,255	36	10.2322	10.4445	13.4821	8.28003	2.41955e-05	8.94348e-05	0.00386792	4.75887e-07	2	17337500	19425000	12500
10	16525000	16550000	10	19300000	19325000	0,255,255	32	6.2797	8.67243	9.96917	9.02579	1.62871e-07	6.85579e-05	0.00202621	4.23399e-05	1	16537500	19312500	0
10	16525000	16550000	10	18775000	18800000	0,255,255	32	4.5828	6.49755	5.55105	7.65021	3.70201e-12	1.00859e-06	7.592e-09	6.937e-07	1	16537500	18787500	0
10	5950000	5975000	10	10750000	10775000	0,255,255	16	4.28212	2.31726	1.90743	1.98446	0.0190772	0.000331947	1.11425e-05	9.40542e-06	1	5962500	10762500	0
10	10750000	10775000	10	26375000	26400000	0,255,255	13	0.649529	0.965413	1.33257	0.757807	2.44996e-05	7.86213e-05	0.000194418	7.84928e-05	1	10762500	26387500	0
10	10125000	10150000	10	19400000	19425000	0,255,255	13	1.11043	1.63334	1.56071	2.08168	2.44996e-05	0.00252522	0.000194418	0.00863533	2	10137500	19425000	12500
10	4850000	4875000	10	10750000	10775000	0,255,255	11	0.897411	0.590786	0.692507	0.507115	0.00175667	0.00588965	0.00462573	0.00486622	1	4862500	10762500	0
11	10245000	10250000	11	10285000	10290000	0,255,255	41	16.1189	13.222	17.2262	12.8389	0.00173188	1.66392e-05	0.00168038	2.12278e-05	3	10249166	10290833	6872
11	23730000	23735000	11	23800000	23805000	0,255,255	43	19.2077	19.7327	18.1788	21.7208	0.000467459	0.0182284	0.000463888	0.0245751	4	23731250	23802500	5154
11	6905000	6910000	11	6995000	7000000	0,255,255	46	14.7714	13.4522	15.8229	14.8782	2.24893e-07	1.89384e-07	5.89756e-05	2.36562e-07	9	6911944	6993611	10483
11	25610000	25615000	11	25670000	25675000	0,255,255	42	19.6391	17.3086	18.2618	18.4396	0.0431712	0.000719423	0.00091036	0.000902732	2	25612500	25665000	7500
11	4005000	4010000	11	4045000	4050000	0,255,255	42	13.8604	12.8149	14.5129	17.7538	8.83386e-06	6.96459e-06	8.61176e-06	0.000902732	3	4007500	4044166	8333
11	26145000	26150000	11	26195000	26200000	0,255,255	41	11.9771	11.2333	9.76972	18.16	1.04104e-07	9.43079e-08	2.66936e-10	0.0017132	3	26147500	26197500	5000
11	21380000	21385000	11	21495000	21500000	0,255,255	41	15.2483	11.1038	12.7137	3.24301	2.08527e-05	9.43079e-08	2.06496e-05	3.06989e-23	2	21380000	21497500	2500
11	19170000	19175000	11	19210000	19215000	0,255,255	41	19.5131	18.9645	19.8992	24.0066	0.00173188	0.00136637	0.0587168	0.0577314	2	19172500	19210000	2500
11	5100000	5105000	11	5135000	5140000	0,255,255	41	21.4514	15.6987	17.282	23.0929	0.06616	0.00136637	0.00168038	0.0577314	2	5100000	5142500	5590
11	1845000	1850000	11	1880000	1885000	0,255,255	41	17.7586	15.7738	15.6972	19.2702	0.00173188	0.00136637	0.00168038	0.0017132	1	1847500	1882500	0
11	24920000	24925000	11	25010000	25015000	0,255,255	40	14.2198	12.459	15.0569	12.3036	4.79012e-05	3.68579e-05	4.45162e-05	3.01974e-07	3	24919166	25010833	6871
11	4485000	4490000	11	4520000	4525000	0,255,255	40	6.39165	15.1883	20.8761	4.5132	1.59326e-12	3.68579e-05	0.0878214	8.13104e-19	2	4490000	4525000	3536
11	1005000	1010000	11	1040000	1045000	0,255,255	40	13.7961	19.2099	17.5264	14.7856	4.79012e-05	0.00246682	0.00309599	4.78218e-05	1	1007500	1042500	0
11	21495000	21500000	11	21535000	21540000	0,255,255	40	11.3496	12.2466	9.28898	14.8536	2.99351e-07	2.70941e-07	9.68996e-10	4.78218e-05	2	21500000	21537500	2500
11	24515000	24520000	11	24595000	24600000	0,255,255	40	5.57668	7.42799	4.86919	11.1984	1.48523e-15	1.70835e-12	1.12879e-18	3.01974e-07	4	24513750	24600000	6731
11	1590000	1595000	11	1630000	1635000	0,255,255	39	13.032	14.2426	15.8874	19.2315	0.000105771	8.21274e-05	0.00562609	0.00564601	1	1592500	1632500	0
11	9515000	9520000	11	9550000	9555000	0,255,255	38	10.7568	11.2461	13.0646	10.7133	2.17433e-06	1.90892e-06	0.000223465	2.2085e-06	1	9517500	9552500	0
11	7970000	7975000	11	8015000	8020000	0,255,255	39	18.7749	17.831	14.7104	14.1051	0.00574103	0.00449979	0.000100629	0.000104707	2	7977500	8017500	5000
11	25930000	25935000	11	25970000	25975000	0,255,255	39	7.73439	15.2772	8.5804	17.4481	6.73169e-12	8.21274e-05	3.30894e-09	0.00564601	3	25935833	25974166	3728
11	25165000	25170000	11	25220000	25225000	0,255,255	37	15.1096	13.0228	12.0281	15.8662	0.000455406	0.000369385	5.45013e-06	0.0166203	2	25170000	25215000	7906
11	21315000	21320000	11	21380000	21385000	0,255,255	37	5.26584	8.10467	10.8681	6.88732	2.54598e-13	4.50241e-08	5.45013e-06	1.62843e-10	1	21317500	21382500	0
11	11810000	11815000	11	11950000	11955000	0,255,255	36	11.582	7.44121	3.4417	7.48246	1.44756e-05	5.54093e-10	2.74531e-18	6.84126e-10	3	11820833	11952500	8333
11	9415000	9420000	11	9500000	9505000	0,255,255	36	12.8834	10.5288	12.5549	10.5255	0.000962611	1.27856e-05	0.00101029	1.4558e-05	4	9420000	9506250	8385
11	24875000	24880000	11	24910000	24915000	0,255,255	35	9.12739	11.5641	10.8454	11.0454	3.90857e-07	3.16128e-05	3.51803e-05	3.54507e-05	1	24877500	24912500	0
11	11635000	11640000	11	11780000	11785000	0,255,255	35	10.2439	12.2713	14.9636	15.261	3.57015e-05	3.16128e-05	0.00192643	0.00189679	5	11639500	11792500	15133
11	20390000	20395000	11	20480000	20485000	0,255,255	34	9.26851	8.96668	5.26799	7.65914	1.19331e-06	1.25908e-06	2.56247e-11	9.55643e-09	5	20395500	20478500	6325
11	10690000	10695000	11	10725000	10730000	0,255,255	34	12.232	11.5772	15.2982	12.8967	8.58265e-05	7.51759e-05	0.00371021	0.00367854	1	10692500	10727500	0
11	26535000	26540000	11	26590000	26595000	0,255,255	33	9.53446	8.77911	7.69218	10.0968	3.3732e-06	3.64678e-06	3.16419e-08	0.000203494	2	26535000	26592500	2500
11	20815000	20820000	11	20905000	20910000	0,255,255	33	8.99483	9.16328	8.38216	6.80573	3.3732e-06	3.64678e-06	3.48595e-06	3.51788e-08	3	20812500	20900833	8334
11	11895000	11900000	11	11940000	11945000	0,255,255	33	9.09717	10.2399	8.31952	9.3846	3.3732e-06	0.000179048	3.48595e-06	3.11642e-06	1	11897500	11942500	0
11	10295000	10300000	11	10335000	10340000	0,255,255	33	13.7352	13.6971	15.0829	13.1323	0.00705611	0.00554899	0.00699235	0.00701623	2	10297500	10340000	2500
11	11410000	11415000	11	11485000	11490000	0,255,255	32	10.1326	9.93055	15.2837	10.1938	0.000471913	0.00039544	0.0128162	0.000469627	2	11407500	11485000	5590
11	11070000	11075000	11	11175000	11180000	0,255,255	32	7.70759	10.0815	9.84928	15.0384	1.19272e-07	0.00039544	0.00047647	0.0128976	1	11072500	11177500	0
11	24245000	24250000	11	24290000	24295000	0,255,255	31	11.1233	11.8783	15.1232	11.3209	0.00104391	0.000859025	0.0225844	0.00103345	2	24250000	24292500	2500
11	7730000	7735000	11	7775000	7780000	0,255,255	31	9.65428	9.69431	11.6895	9.96867	2.57449e-05	2.82197e-05	0.00103138	0.00103345	1	7732500	7777500	0
11	21615000	21620000	11	21740000	21745000	0,255,255	30	8.27294	7.38648	7.61039	10.9779	6.81218e-05	1.20698e-06	1.26856e-06	0.00220507	3	21614166	21745833	6872
11	19135000	19140000	11	19545000	19550000	0,255,255	30	10.4573	6.08194	5.96031	6.85854	0.00213929	1.65181e-08	1.00111e-08	1.4582e-06	4	19140000	19540000	10607
11	14810000	14815000	11	14905000	14910000	0,255,255	30	9.95688	8.79334	5.60506	13.6887	0.00213929	7.04854e-05	1.00111e-08	0.0373077	3	14804166	14907500	11666
11	10745000	10750000	11	10815000	10820000	0,255,255	30	11.8765	10.9316	10.593	11.8642	0.00213929	0.00184902	0.00219178	0.00220507	1	10747500	10817500	0
11	10430000	10435000	11	10590000	10595000	0,255,255	30	5.12343	6.88087	8.08235	10.6119	1.32168e-08	1.20698e-06	7.07952e-05	0.00220507	3	10434166	10589166	8499
11	26650000	26655000	11	26740000	26745000	0,255,255	29	8.6243	9.03184	5.05508	12.3828	0.000176021	0.00016905	4.11306e-08	0.0607009	2	26642500	26742500	10000
11	11410000	11415000	11	11525000	11530000	0,255,255	29	10.0239	8.89568	8.66274	8.55443	0.0044857	0.00016905	0.000183656	0.000175072	1	11412500	11527500	0
11	1645000	1650000	11	1685000	1690000	0,255,255	29	14.9109	12.7337	13.1458	11.9402	0.0652126	0.0500573	0.0614916	0.00443159	2	1647500	1685000	2500
11	20980000	20985000	11	21085000	21090000	0,255,255	28	8.47832	6.7391	9.89206	8.73106	0.000445712	1.18991e-05	0.00894979	0.000433329	3	20984166	21085833	3728
11	20305000	20310000	11	20390000	20395000	0,255,255	28	10.6393	8.9885	4.83401	9.29015	0.00900982	0.000427955	2.2377e-09	0.000433329	1	20307500	20392500	0
11	20100000	20105000	11	20305000	20310000	0,255,255	28	1.83927	3.26366	3.68447	8.67507	3.1053e-18	2.08131e-11	2.0242e-11	0.000433329	3	20104166	20307500	8334
11	23655000	23660000	11	23800000	23805000	0,255,255	26	12.0651	11.3083	9.7805	11.6033	0.0314644	0.0265202	0.0024257	0.0306289	3	23659166	23799166	3727
11	14155000	14160000	11	14700000	14705000	0,255,255	26	4.44031	4.5806	3.26807	6.90599	5.80653e-08	7.44572e-08	7.21933e-10	0.000114658	4	14155000	14696250	8385
11	9985000	9990000	11	10045000	10050000	0,255,255	26	7.19906	5.44834	2.67044	6.72635	0.000113793	3.65563e-06	8.64765e-12	0.000114658	7	9986785	10048928	12777
11	15785000	15790000	11	15870000	15875000	0,255,255	25	5.78052	7.33099	4.57106	5.14347	9.90321e-06	0.000271216	1.98283e-07	9.13212e-06	1	15787500	15872500	0
11	22860000	22865000	11	23135000	23140000	0,255,255	24	2.53486	3.07441	4.70685	2.70019	3.85477e-10	4.29803e-10	8.81174e-07	3.27792e-10	6	22855833	23140000	8700
11	13830000	13835000	11	13965000	13970000	0,255,255	24	11.1206	6.89327	10.6782	6.49615	0.0945459	0.000692411	0.0910438	0.000764915	2	13835000	13967500	2500
11	20040000	20045000	11	20155000	20160000	0,255,255	23	7.75544	6.39612	6.57252	9.32168	0.00190438	0.0017182	0.00188328	0.0218726	3	20045833	20160833	7454
11	13965000	13970000	11	14145000	14150000	0,255,255	23	2.61252	2.65731	1.46643	6.25174	2.36267e-09	2.93503e-09	1.29026e-14	0.00190691	4	13968750	14153750	6374
11	21495000	21500000	11	21610000	21615000	0,255,255	22	7.15236	7.48597	6.35628	7.61131	0.0045349	0.0041621	0.00444738	0.00443659	3	21499166	21614166	3727
11	19225000	19230000	11	19545000	19550000	0,255,255	20	3.76531	4.38515	5.07422	3.36294	1.28352e-05	0.000231212	0.00227245	8.71803e-06	1	19227500	19547500	0
11	14925000	14930000	11	15055000	15060000	0,255,255	20	3.31579	5.1292	4.54759	5.86265	1.28352e-05	0.00244333	0.000171384	0.00236556	1	14927500	15057500	0
11	18810000	18815000	11	18845000	18850000	0,255,255	20	3.34046	5.34467	4.50921	4.67059	1.28352e-05	0.00244333	0.000171384	0.00016696	1	18812500	18847500	0
11	14700000	14705000	11	14905000	14910000	0,255,255	20	5.16398	4.6699	3.65021	5.40817	0.00236408	0.000231212	8.30161e-06	0.00236556	2	14707500	14907500	5000
11	23370000	23375000	11	23645000	23650000	0,255,255	18	5.04932	5.87105	4.80646	4.14037	0.0143748	0.0145355	0.00168756	0.00164944	2	23365000	23647500	7500
11	14710000	14715000	11	14790000	14795000	0,255,255	18	5.03477	4.52648	5.58583	5.45037	0.0143748	0.00212718	0.0140329	0.0145883	3	14719166	14789166	13744
11	20040000	20045000	11	20305000	20310000	0,255,255	15	4.11855	3.30668	3.64611	4.83922	0.0322858	0.00675939	0.0055176	0.031285	2	20040000	20307500	2500
11	22855000	22860000	11	23360000	23365000	0,255,255	12	2.4823	1.94849	1.13294	1.51919	0.00700285	0.00248799	0.00407495	0.0002795	2	22855000	23367500	5590
11	5975000	5980000	11	26380000	26385000	0,255,255	12	0.0336679	0.0369539	0.120276	0.00314071	0.00148973	0.00744754	0.00407495	0.00396347	1	5977500	26382500	0
11	23655000	23660000	11	23695000	23700000	0,255,255	34	13.6759	15.7628	13.5228	15.5339	0.00363373	0.0560458	0.00371021	0.00367854	2	23660000	23697500	2500
11	7150000	7155000	11	7185000	7190000	0,255,255	35	11.8328	10.1363	12.4884	11.4033	3.57015e-05	3.16128e-05	0.00192643	3.54507e-05	1	7152500	7187500	0
11	20940000	20945000	11	20980000	20985000	0,255,255	43	19.476	16.2211	11.3168	16.7834	0.000467459	0.000374015	1.13037e-08	0.000479532	1	20942500	20982500	0
11	11275000	11280000	11	11320000	11325000	0,255,255	43	18.916	20.0616	14.472	18.5575	0.000467459	0.0182284	3.59007e-06	0.000479532	1	11277500	11322500	0
11	4715000	4720000	11	4750000	4755000	0,255,255	54	20.0271	21.5012	19.5734	24.5426	5.19341e-05	3.36371e-05	4.47328e-05	4.60225e-05	1	4717500	4752500	0
11	1160000	1165000	11	1195000	1200000	0,255,255	60	25.3068	26.7803	34.5934	20.9391	0.000469785	0.000277915	0.0777833	5.97898e-07	2	1162500	1200000	2500
11	20190000	20195000	11	20310000	20315000	0,255,255	55	5.9422	7.14493	9.44759	6.81979	4.50378e-28	1.18812e-23	3.01396e-19	1.49901e-23	7	20188928	20306071	10715
11	5440000	5445000	11	5480000	5485000	0,255,255	56	22.9292	22.3645	22.8457	24.0397	1.22967e-05	8.37755e-06	1.10092e-05	1.19639e-05	4	5446250	5485000	6731
11	11120000	11125000	11	11170000	11175000	0,255,255	58	18.4227	17.0114	14.9558	17.5789	2.28273e-09	1.55412e-09	6.67032e-13	2.15201e-09	5	11121500	11176500	18358
11	11075000	11080000	11	11110000	11115000	0,255,255	58	24.843	22.462	17.823	28.3965	0.00131914	1.89853e-06	1.91878e-09	0.00137963	3	11074166	11110833	3728
11	8585000	8590000	11	8630000	8635000	0,255,255	58	18.4774	20.6407	25.8428	15.7726	2.28273e-09	1.89853e-06	0.00120354	2.15201e-09	4	8585000	8627500	5590
11	26235000	26240000	11	26275000	26280000	0,255,255	57	24.5426	23.8479	26.0845	15.8711	5.92704e-06	4.06366e-06	0.00207464	5.56126e-09	3	26232500	26277500	5000
11	25095000	25100000	11	25145000	25150000	0,255,255	57	22.6006	24.6755	22.065	24.2273	5.92704e-06	0.0013669	5.45961e-06	5.6326e-06	2	25100000	25142500	5590
11	10625000	10630000	11	10680000	10685000	0,255,255	57	15.6356	18.3034	22.4512	22.7637	5.99842e-09	4.03571e-09	5.45961e-06	5.6326e-06	5	10628500	10692500	10050
11	8650000	8655000	11	8695000	8700000	0,255,255	57	13.3792	12.7761	13.887	16.5198	1.72913e-12	1.73106e-12	2.05306e-12	5.56126e-09	5	8651500	8695500	14142
11	3245000	3250000	11	3285000	3290000	0,255,255	57	17.6442	13.9427	20.1887	10.5473	5.99842e-09	1.73106e-12	5.45961e-06	1.81396e-16	5	3248500	3287500	6403
11	4995000	5000000	11	5045000	5050000	0,255,255	69	12.9012	16.0629	18.1655	36.4161	2.67633e-19	1.17371e-14	1.99124e-14	0.00170332	9	5000833	5045833	24608
11	6995000	7000000	11	7045000	7050000	0,255,255	69	27.417	27.3094	23.6407	32.1189	1.8122e-06	1.0394e-06	2.36743e-10	0.00170332	10	6996000	7057500	17241
11	6145000	6150000	11	6180000	6185000	0,255,255	72	32.9027	29.8603	33.9053	34.1749	0.000344806	1.24903e-07	0.000466462	0.000403324	1	6147500	6182500	0
11	6690000	6695000	11	6725000	6730000	0,255,255	98	36.0671	32.8155	34.4606	37.7933	4.32288e-12	3.54836e-12	6.84656e-12	7.21481e-12	6	6687500	6732500	7071
11	1480000	1485000	11	1515000	1520000	0,255,255	86	36.872	31.6485	32.4968	43.2908	5.31431e-08	3.53127e-08	7.3377e-08	0.00126794	2	1480000	1517500	2500
11	5610000	5615000	11	5645000	5650000	0,255,255	72	23.5434	28.2199	29.3593	28.6155	1.83211e-11	1.24903e-07	1.75913e-07	2.05017e-07	4	5602500	5641250	11792
11	6945000	6950000	11	6995000	7000000	0,255,255	62	25.4906	25.9762	33.1489	30.7296	0.000149337	8.46581e-05	0.0393891	0.000152123	2	6945000	6990000	7906
11	10395000	10400000	11	10430000	10435000	0,255,255	65	28.4135	31.6657	31.1606	36.1441	2.29986e-05	0.00502236	0.0115365	0.0099466	2	10400000	10435000	3536
11	3190000	3195000	11	3235000	3240000	0,255,255	64	16.9935	17.0566	23.669	24.5984	6.05621e-12	3.077e-12	1.86397e-08	4.51222e-05	9	3194166	3236388	21439
11	26430000	26435000	11	26470000	26475000	0,255,255	65	29.1913	24.01	23.792	23.5879	2.29986e-05	7.20922e-09	7.74385e-09	9.7553e-09	3	26430833	26479166	8499
11	24020000	24025000	11	24065000	24070000	0,255,255	46	23.9087	22.0281	16.6915	24.2493	0.00664681	0.00415546	5.89756e-05	0.00589724	2	24017500	24070000	5590
11	24095000	24100000	11	24145000	24150000	0,255,255	47	17.1351	16.3189	15.8961	18.8447	2.86635e-05	2.18185e-05	2.84581e-05	2.64311e-05	3	24097500	24152500	5000
11	11600000	11605000	11	11635000	11640000	0,255,255	48	15.8326	16.0512	7.68666	20.9559	1.32818e-05	1.04681e-05	3.98451e-18	0.00203965	1	11602500	11637500	0
11	11485000	11490000	11	11525000	11530000	0,255,255	49	16.1324	15.4443	15.1214	17.569	6.18336e-06	9.60164e-09	1.32118e-08	5.53925e-06	2	11487500	11525000	2500
11	26770000	26775000	11	26815000	26820000	0,255,255	50	16.0989	18.2559	19.84	19.1267	2.76613e-06	2.10445e-06	0.000609339	2.47172e-06	3	26770833	26810833	8975
11	8115000	8120000	11	8170000	8175000	0,255,255	52	22.2245	20.8986	22.1709	9.94457	0.000206517	0.000123956	0.000168201	2.12486e-13	8	8116250	8167500	20349
11	26875000	26880000	11	26920000	26925000	0,255,255	51	15.8045	17.4224	21.608	21.7458	1.17739e-06	9.27735e-07	0.000325113	0.000340115	1	26877500	26922500	0
11	11200000	11205000	11	11245000	11250000	0,255,255	50	22.1924	20.66	21.8194	19.1359	0.00068604	0.000433925	0.000609339	2.47172e-06	2	11197500	11247500	5000
11	8050000	8055000	11	8095000	8100000	0,255,255	49	17.1146	16.7774	21.4741	20.7464	6.18336e-06	4.70082e-06	0.00109701	0.00113852	6	8050000	8095000	7906
11	6375000	6380000	11	6415000	6420000	0,255,255	46	20.1279	18.6653	20.8138	20.4388	0.00664681	4.62899e-05	0.00583281	0.00589724	1	6377500	6417500	0
11	24155000	24160000	11	24240000	24245000	0,255,255	44	17.4829	14.7124	15.8303	12.116	0.000238681	1.19554e-06	0.000241707	3.79585e-09	5	24154500	24237500	7000
11	26495000	26500000	11	26535000	26540000	0,255,255	43	14.6668	12.8167	14.735	10.0809	3.61286e-06	2.86228e-06	3.59007e-06	1.17466e-08	5	26495500	26536500	8062
11	24790000	24795000	11	24840000	24845000	0,255,255	43	19.8165	17.9525	18.8786	12.9844	0.0287096	0.000374015	0.000463888	3.68766e-06	2	24790000	24842500	2500
11	10910000	10920000	11	10990000	11000000	0,255,255	54	24.727	25.9989	27.1319	22.0173	0.00742806	0.00637696	0.00735876	4.62595e-05	2	10915000	11000000	5000
11	24370000	24380000	11	24610000	24620000	0,255,255	66	18.0519	18.7398	16.3078	24.896	3.44875e-13	3.20332e-13	3.69794e-13	7.28337e-06	4	24380000	24610000	7071
11	3430000	3440000	11	3480000	3490000	0,255,255	78	38.4215	39.0683	41.2255	43.664	6.61523e-06	0.0046583	0.00509432	0.00578059	1	3435000	3485000	0
11	26150000	26160000	11	26290000	26300000	0,255,255	73	17.5678	21.1046	29.891	28.306	9.48109e-17	4.44717e-12	4.83673e-08	4.86617e-08	5	26155000	26295000	20000
11	10430000	10440000	11	10530000	10540000	0,255,255	104	32.6155	29.0109	40.9051	31.4306	1.65467e-14	4.68013e-21	4.03318e-09	1.70496e-14	4	10430000	10535000	15000
11	23510000	23520000	11	23620000	23630000	0,255,255	130	50.7258	54.9024	74.8834	69.6328	4.40064e-11	2.96112e-11	1.1292e-05	1.14268e-05	6	23510000	23640000	15811
11	3320000	3330000	11	3370000	3380000	0,255,255	123	48.0683	42.4428	43.0358	48.1261	1.90727e-15	1.71868e-15	2.08823e-15	2.13587e-15	2	3320000	3375000	5000
11	5590000	5600000	11	5640000	5650000	0,255,255	119	60.008	59.4366	59.6046	63.7191	4.44943e-08	2.91781e-08	3.46435e-08	0.000963711	1	5595000	5645000	0
11	12830000	12840000	11	12880000	12890000	0,255,255	118	35.3735	39.6544	45.4485	32.0202	2.27775e-20	9.7161e-14	1.19841e-13	2.5291e-20	2	12835000	12890000	5000
11	10530000	10540000	11	10580000	10590000	0,255,255	131	41.2657	34.9432	32.8406	49.1594	1.81924e-18	1.30542e-26	1.28081e-26	1.68036e-11	3	10538333	10591666	7454
11	14830000	14840000	11	14880000	14890000	0,255,255	145	27.386	43.6262	19.624	58.5567	0	3.17709e-24	0	6.29117e-16	12	14819166	14900000	28443
11	5030000	5040000	11	5090000	5100000	0,255,255	135	56.4788	59.1874	62.6565	65.2785	1.32305e-12	9.56461e-13	1.1371e-06	1.08299e-06	3	5035000	5095000	10000
11	5650000	5660000	11	5710000	5720000	0,255,255	107	58.9303	51.8148	65.2512	52.2875	2.75562e-05	1.76507e-05	0.0455807	2.09654e-05	3	5658333	5718333	7454
11	25920000	25930000	11	26050000	26060000	0,255,255	116	27.7534	29.7103	32.8553	51.2872	4.14893e-27	3.84932e-27	1.21367e-19	1.8687e-07	8	25918750	26052500	26839
11	12610000	12620000	11	12660000	12670000	0,255,255	81	30.1017	28.2205	29.8329	43.122	7.19797e-11	5.96497e-11	6.6138e-11	0.00170462	3	12615000	12668333	12019
11	3200000	3210000	11	3280000	3290000	0,255,255	85	23.7882	35.0696	41.0507	50.3127	1.63365e-17	5.02809e-08	0.000244177	0.0897479	3	3188333	3291666	18856
11	19980000	19990000	11	20030000	20040000	0,255,255	91	45.3788	40.0969	47.6444	33.3682	1.18508e-05	1.03366e-05	1.10601e-05	6.63581e-10	1	19985000	20035000	0
11	8190000	8200000	11	8300000	8310000	0,255,255	99	50.217	41.5621	54.8685	33.322	0.00103262	9.24337e-08	0.000765716	1.16693e-12	3	8195000	8288333	16667
11	20160000	20170000	11	20300000	20310000	0,255,255	98	30.8125	32.9971	35.1924	55.0267	3.84589e-18	2.1627e-12	2.76493e-12	0.00118052	1	20165000	20305000	0
11	11270000	11280000	11	11360000	11370000	0,255,255	89	31.1498	35.7998	41.5356	44.1702	3.71981e-09	2.67701e-09	3.24823e-05	3.72297e-05	1	11275000	11365000	0
11	20040000	20050000	11	20090000	20100000	0,255,255	72	32.6634	37.2129	47.5055	28.7794	0.000201158	0.00016285	0.0450378	1.03003e-07	3	20038333	20098333	7454
11	25890000	25900000	11	26050000	26060000	0,255,255	70	21.7727	22.4721	21.1798	38.18	9.12395e-11	7.48831e-11	8.28327e-11	0.000526418	1	25895000	26055000	0
11	24290000	24300000	11	24340000	24350000	0,255,255	66	36.1414	31.2646	34.7944	32.4558	0.00398966	0.0031759	0.0036383	0.00350887	1	24295000	24345000	0
11	23440000	23450000	11	23550000	23560000	0,255,255	66	26.2728	32.4748	37.7113	37.6291	7.84241e-06	0.0031759	0.0036383	0.00350887	1	23445000	23555000	0
11	13840000	13850000	11	13930000	13940000	0,255,255	64	26.1333	27.2938	27.0255	33.7479	2.93838e-05	2.47623e-05	2.86245e-05	0.00832989	2	13840000	13935000	5000
11	11830000	11840000	11	11940000	11950000	0,255,255	62	26.4252	23.923	30.4173	29.0999	0.000100168	8.92853e-08	9.85755e-05	9.50416e-05	3	11828333	11948333	7454
11	20190000	20200000	11	20380000	20390000	0,255,255	58	16.3266	20.0815	29.7863	21.6484	1.48935e-09	2.32809e-06	0.000970667	2.56038e-06	1	20195000	20385000	0
11	9780000	9790000	11	9940000	9950000	0,255,255	55	29.9703	23.2883	27.0148	23.8276	0.00455865	2.07106e-05	0.00455117	2.31502e-05	3	9785000	9941666	12018
11	22850000	22860000	11	23050000	23060000	0,255,255	54	21.7902	18.7837	18.4504	9.75218	4.4951e-05	6.32428e-08	6.84771e-08	8.357e-19	5	22859000	23043000	22361
11	26480000	26490000	11	26580000	26590000	0,255,255	53	13.9172	16.2583	19.8312	22.2243	1.21574e-10	1.56249e-07	8.99964e-05	8.89363e-05	1	26485000	26585000	0
11	12890000	12900000	11	13310000	13320000	0,255,255	53	22.4726	20.5354	23.8243	22.538	8.63756e-05	8.08433e-05	8.99964e-05	8.89363e-05	4	12902500	13307500	12748
11	25440000	25450000	11	25490000	25500000	0,255,255	52	14.0747	18.4138	14.4752	22.2257	3.84488e-10	3.73169e-07	3.53469e-10	0.000168229	1	25445000	25495000	0
11	15870000	15880000	11	15980000	15990000	0,255,255	51	20.9355	22.4827	22.7503	24.6866	0.000315288	0.000295996	0.000323992	0.0273922	2	15880000	15985000	5000
11	19020000	19030000	11	19100000	19110000	0,255,255	49	15.681	15.2579	7.7975	19.4687	5.12532e-06	8.61019e-09	4.64911e-19	4.9278e-06	1	19025000	19105000	0
11	6900000	6910000	11	7060000	7070000	0,255,255	49	20.9704	20.2665	23.5209	20.285	0.00106426	0.00101576	0.00111229	0.00108865	1	6905000	7065000	0
11	25490000	25500000	11	25680000	25690000	0,255,255	47	18.1029	17.8856	22.9101	22.7061	2.4523e-05	2.44776e-05	0.00338209	0.00345283	1	25495000	25685000	0
11	18310000	18320000	11	18380000	18390000	0,255,255	46	9.20154	14.355	22.412	8.81789	1.34431e-13	1.67759e-07	0.00583905	1.90706e-13	1	18315000	18385000	0
11	9710000	9720000	11	9760000	9770000	0,255,255	40	16.1826	18.8768	14.2556	18.9212	0.00319508	0.00313119	4.51691e-05	0.00333323	1	9715000	9765000	0
11	10740000	10750000	11	10920000	10930000	0,255,255	39	18.3638	18.8627	16.2296	16.0998	0.00569711	0.0056418	0.00620099	0.00605806	2	10740000	10920000	7071
11	24090000	24100000	11	24230000	24240000	0,255,255	38	15.0236	13.7718	13.5608	17.5604	0.000222332	0.000200553	0.00022325	0.0107099	1	24095000	24235000	0
11	15980000	15990000	11	16110000	16120000	0,255,255	37	6.71177	8.45217	11.1165	10.7415	8.02376e-11	3.87848e-08	6.40115e-06	5.24337e-06	1	15985000	16115000	0
11	10400000	10410000	11	10590000	10600000	0,255,255	37	11.4115	11.6279	10.7584	16.8381	5.93403e-06	5.33801e-06	6.40115e-06	0.0184719	1	10405000	10595000	0
11	23140000	23150000	11	23260000	23270000	0,255,255	35	12.9856	12.5098	14.8783	14.5424	0.00193737	0.00181177	0.00205274	0.00204684	1	23145000	23265000	0
11	20300000	20310000	11	20480000	20490000	0,255,255	34	12.6834	14.1554	12.9911	10.57	0.00386635	0.00353848	0.00404134	8.90431e-05	1	20305000	20485000	0
11	19240000	19250000	11	19390000	19400000	0,255,255	34	7.7935	11.1173	9.86169	15.8142	5.19577e-09	8.24361e-05	9.67637e-05	0.0805618	2	19240000	19395000	5000
11	23420000	23430000	11	23470000	23480000	0,255,255	33	9.7911	13.3888	11.2297	12.3894	2.50798e-06	0.00677478	0.000227686	0.00759145	1	23425000	23475000	0
11	22300000	22310000	11	22840000	22850000	0,255,255	32	14.6274	9.87434	8.39524	10.6121	0.0132386	0.00047607	1.08801e-05	0.000529913	1	22305000	22845000	0
11	23850000	23860000	11	23900000	23910000	0,255,255	31	7.18541	14.5978	13.4971	10.9089	2.61902e-07	0.0226657	0.0252704	0.0011973	2	23845000	23905000	10000
11	22170000	22180000	11	22290000	22300000	0,255,255	31	8.70135	9.42218	9.07558	9.19969	2.18317e-05	2.8589e-05	3.02495e-05	2.90032e-05	1	22175000	22295000	0
11	15870000	15880000	11	16160000	16170000	0,255,255	31	9.13631	8.34948	6.51612	11.1231	2.18317e-05	2.8589e-05	3.66084e-07	0.0011973	2	15875000	16160000	5000
11	23060000	23070000	11	23130000	23140000	0,255,255	29	7.07969	9.07608	9.65107	11.5047	2.86973e-06	0.000197372	0.000205974	0.00518082	2	23060000	23135000	5000
11	15980000	15990000	11	16160000	16170000	0,255,255	29	7.44098	6.08599	8.20272	7.71075	2.86973e-06	8.84839e-08	0.000205974	4.22259e-06	1	15985000	16165000	0
11	7210000	7220000	11	7320000	7330000	0,255,255	29	3.30844	6.70424	7.62031	5.74037	1.79061e-12	4.18954e-06	4.41473e-06	5.75044e-08	1	7215000	7325000	0
11	12390000	12400000	11	12600000	12610000	0,255,255	27	4.60506	4.59401	5.73543	3.54978	9.24694e-09	1.98151e-08	9.11278e-07	2.40334e-10	1	12395000	12605000	0
11	16160000	16170000	11	16520000	16530000	0,255,255	26	5.60987	6.98506	11.9113	5.97032	2.39502e-06	0.000128771	0.0390588	3.77478e-06	2	16160000	16525000	5000
11	21750000	21760000	11	22840000	22850000	0,255,255	25	8.08332	4.86876	6.30722	4.476	0.00548193	4.3028e-07	0.000378395	3.82045e-07	1	21755000	22845000	0
11	14700000	14710000	11	15080000	15090000	0,255,255	24	7.56883	7.15255	3.90779	5.64385	0.000700044	0.000926049	5.14677e-08	4.45693e-05	2	14700000	15080000	7071
11	14160000	14170000	11	14820000	14830000	0,255,255	20	4.02262	3.45968	5.29626	4.1066	0.000192872	2.92286e-05	0.00364098	0.000349451	1	14165000	14825000	0
11	14230000	14240000	11	14650000	14660000	0,255,255	19	4.04418	4.55374	3.82355	5.55978	0.000658333	0.00125656	0.0001017	0.00983402	1	14235000	14655000	0
11	19540000	19550000	11	20810000	20820000	0,255,255	16	3.03243	3.32992	3.52108	3.4484	0.000250663	0.00534069	0.00463472	0.00455293	1	19545000	20815000	0
11	10050000	10075000	11	10150000	10175000	0,255,255	138	44.5055	41.4283	28.7441	59.0102	1.12794e-21	1.5168e-21	2.27389e-40	8.8977e-14	2	10062500	10175000	12500
11	19550000	19575000	11	19650000	19675000	0,255,255	189	83.3746	77.8702	73.2902	61.4679	4.39286e-13	3.33293e-13	1.4343e-22	1.07354e-22	2	19550000	19662500	12500
11	26075000	26100000	11	26175000	26200000	0,255,255	349	136.84	128.511	166.854	149.953	6.34818e-35	4.70644e-35	1.52588e-18	2.82485e-35	1	26087500	26187500	0
11	8350000	8375000	11	8450000	8475000	0,255,255	238	111.674	113.861	149.145	93.0916	2.42372e-16	1.76475e-16	3.50589e-07	1.79546e-28	1	8362500	8462500	0
11	23800000	23825000	11	23925000	23950000	0,255,255	226	73.5572	90.2495	101.286	134.471	1.95129e-37	2.50192e-24	2.12559e-13	2.53322e-05	2	23812500	23925000	12500
11	15075000	15100000	11	15225000	15250000	0,255,255	183	49.9425	54.6253	58.4737	44.381	1.9877e-31	2.19558e-31	2.45483e-31	0	3	15095833	15220833	18634
11	19300000	19325000	11	19400000	19425000	0,255,255	175	32.3282	55.512	57.4024	58.0564	0	7.1728e-28	7.64236e-28	1.14617e-27	1	19312500	19412500	0
11	18900000	18925000	11	19150000	19175000	0,255,255	153	58.13	56.5558	71.5856	49.6173	4.17693e-19	4.07097e-19	3.58397e-11	5.36512e-19	2	18912500	19150000	12500
11	10400000	10425000	11	10725000	10750000	0,255,255	137	72.5115	67.5211	69.7575	66.0164	2.67059e-07	2.44091e-07	2.8834e-07	2.83062e-07	3	10412500	10737500	25000
11	19400000	19425000	11	19500000	19525000	0,255,255	136	74.5775	59.9245	66.9337	69.5938	4.30095e-07	2.80379e-13	4.66361e-07	4.63001e-07	1	19412500	19512500	0
11	13825000	13850000	11	14150000	14175000	0,255,255	107	21.1491	24.8121	17.2267	43.5064	2.814e-30	1.32307e-22	3.97167e-38	5.59626e-10	2	13837500	14150000	12500
11	14900000	14925000	11	15225000	15250000	0,255,255	93	34.6665	31.3876	32.8558	30.6537	1.28076e-10	1.691e-10	1.99372e-10	8.17502e-16	1	14912500	15237500	0
11	22550000	22575000	11	22700000	22725000	0,255,255	92	39.5023	51.3358	48.4443	52.6904	5.60926e-06	0.0101901	8.72151e-06	0.0117788	3	22570833	22729166	18634
11	23050000	23075000	11	23350000	23375000	0,255,255	82	36.2869	41.9699	38.3173	43.879	4.18476e-07	0.00101179	6.55022e-07	0.00141949	1	23062500	23362500	0
11	24350000	24375000	11	24500000	24525000	0,255,255	79	39.4904	40.6779	44.4615	37.6649	0.00331318	0.00374727	0.00472825	4.66337e-06	1	24362500	24512500	0
11	19150000	19175000	11	19650000	19675000	0,255,255	79	22.7075	22.1236	23.0158	24.7842	7.76774e-15	1.24596e-14	1.47984e-14	5.4124e-10	3	19170833	19662500	41667
11	21800000	21825000	11	22175000	22200000	0,255,255	74	8.30691	28.7518	39.1461	39.4303	2.27272e-34	3.56471e-08	0.0305969	0.0325113	2	21812500	22175000	12500
11	14150000	14175000	11	14900000	14925000	0,255,255	74	18.764	23.7522	34.2773	23.7531	1.79093e-17	3.02833e-12	9.43464e-05	2.71456e-12	1	14162500	14912500	0
11	10375000	10400000	11	11000000	11025000	0,255,255	66	30.1722	26.4078	26.748	30.8086	8.34414e-06	1.22826e-05	1.24598e-05	1.35018e-05	2	10400000	11012500	12500
11	21750000	21775000	11	22150000	22175000	0,255,255	65	23.0685	24.1517	30.2181	25.2743	8.73188e-09	1.60811e-08	2.44816e-05	2.62356e-05	1	21762500	22162500	0
11	18450000	18475000	11	19125000	19150000	0,255,255	65	27.0623	24.9276	29.7269	24.0455	1.58816e-05	2.32102e-05	2.44816e-05	1.44533e-08	2	18462500	19150000	12500
11	16150000	16175000	11	16250000	16275000	0,255,255	65	7.1173	13.0867	17.2143	9.68143	1.80286e-32	1.52947e-16	1.97035e-12	1.36188e-26	1	16162500	16262500	0
11	21750000	21775000	11	22275000	22300000	0,255,255	63	28.7248	27.1109	28.7941	29.4891	5.79482e-05	8.21161e-05	8.96152e-05	9.56259e-05	1	21762500	22287500	0
11	15225000	15250000	11	15775000	15800000	0,255,255	57	14.3771	17.2524	12.8382	18.8897	1.46733e-12	1.31383e-08	4.62763e-12	9.21876e-09	1	15237500	15787500	0
11	18900000	18925000	11	19525000	19550000	0,255,255	56	15.6537	16.5228	24.8912	15.3912	1.38178e-08	3.19338e-08	0.00525199	1.11498e-11	3	18912500	19537500	25000
11	15075000	15100000	11	15775000	15800000	0,255,255	52	12.3834	13.5837	13.9697	13.4496	5.2763e-10	1.88077e-09	1.24213e-09	1.158e-09	1	15087500	15787500	0
11	22050000	22075000	11	22150000	22175000	0,255,255	41	13.9074	13.7922	18.4526	11.3685	3.12411e-05	9.91826e-05	0.00481188	4.03868e-07	1	22062500	22162500	0
11	14800000	14825000	11	15225000	15250000	0,255,255	40	11.209	13.3196	10.6073	17.4968	4.08381e-07	0.000205078	1.18058e-06	0.00811018	1	14812500	15237500	0
11	18450000	18475000	11	19550000	19575000	0,255,255	35	8.87777	9.16074	10.9778	9.72933	5.29575e-07	2.22844e-06	0.000154903	1.56432e-06	1	18462500	19562500	0
11	13825000	13850000	11	14675000	14700000	0,255,255	34	13.3944	11.6514	7.49374	12.823	0.00622413	0.000541786	4.09021e-08	0.0126783	1	13837500	14687500	0
11	9200000	9225000	11	10375000	10400000	0,255,255	31	11.8137	9.08755	10.9257	8.23311	0.00180824	0.000191781	0.00437442	0.00012148	1	9212500	10387500	0
11	15225000	15250000	11	16150000	16175000	0,255,255	29	9.02259	5.14205	5.32826	7.72967	0.000305041	5.69913e-07	4.51775e-07	3.15632e-05	1	15237500	16162500	0
11	15075000	15100000	11	16150000	16175000	0,255,255	29	5.75351	7.95236	8.12497	6.20206	7.11467e-08	0.0013635	0.000866584	2.4589e-07	1	15087500	16162500	0
11	19125000	19150000	11	20800000	20825000	0,255,255	27	8.24659	9.62197	7.94091	9.59987	0.0018366	0.00649162	0.00477962	0.00440999	1	19137500	20812500	0
11	19650000	19675000	11	20900000	20925000	0,255,255	26	4.48387	4.82707	8.20695	3.40038	7.67204e-08	7.7149e-07	0.0107823	3.41594e-09	1	19662500	20912500	0
1	7850000	7875000	1	7975000	8000000	0,255,255	117	48.8233	49.5695	60.6419	49.9105	1.6898e-13	8.21232e-08	1.04642e-07	1.10752e-07	2	7862500	7975000	12500
1	10725000	10750000	1	10825000	10850000	0,255,255	141	64.6773	72.4677	79.1817	77.4215	3.23076e-08	2.8891e-08	0.00233484	0.00230292	1	10737500	10837500	0
1	26525000	26550000	1	26625000	26650000	0,255,255	366	102.699	112.136	153.142	128.415	0	0	7.718e-41	5.5128e-41	2	26525000	26637500	12500
1	7975000	8000000	1	8225000	8250000	0,255,255	192	68.6709	62.3742	49.9958	87.6748	1.08675e-23	7.22215e-24	1.89312e-35	6.79707e-14	5	8007500	8222500	31623
1	22525000	22550000	1	22700000	22725000	0,255,255	144	35.9454	49.9835	54.89	77.3267	8.78111e-34	6.12317e-16	6.93177e-16	0.000865675	4	22537500	22693750	25769
1	20950000	20975000	1	21075000	21100000	0,255,255	131	51.3693	66.9017	74.8228	80.0161	1.0346e-11	4.46081e-06	5.15362e-06	0.0367582	2	20962500	21100000	12500
1	31775000	31800000	1	32025000	32050000	0,255,255	117	43.9702	47.0361	48.4594	55.485	1.6898e-13	2.01818e-13	2.66815e-13	1.10752e-07	3	31787500	32037500	25000
1	19375000	19400000	1	19900000	19925000	0,255,255	117	56.4984	49.4003	45.7332	40.9579	8.38687e-08	8.21232e-08	2.66815e-13	2.64832e-13	3	19387500	19937500	25000
1	6650000	6675000	1	7025000	7050000	0,255,255	117	64.3702	52.2196	63.4759	46.0342	0.00173637	8.21232e-08	0.00172864	2.64832e-13	2	6662500	7050000	12500
1	19000000	19025000	1	19125000	19150000	0,255,255	113	54.8619	59.9923	63.6771	66.9095	8.12647e-07	8.15328e-07	0.00687378	0.00715504	1	19012500	19137500	0
1	18425000	18450000	1	18725000	18750000	0,255,255	111	39.0631	46.2719	62.1228	56.9547	1.8832e-11	2.14691e-11	0.0131087	3.12807e-06	2	18450000	18737500	12500
1	21875000	21900000	1	22100000	22125000	0,255,255	108	51.6344	57.4431	55.5591	61.3227	1.09474e-05	1.1508e-05	1.4284e-05	1.44281e-05	2	21900000	22112500	12500
1	13675000	13700000	1	14100000	14125000	0,255,255	97	38.6386	37.0073	45.7377	35.1317	4.94026e-12	7.03313e-12	4.55402e-07	8.80121e-12	4	13700000	14118750	45501
1	6650000	6675000	1	6825000	6850000	0,255,255	87	35.7038	40.2409	37.0416	42.7016	1.32429e-08	9.18079e-05	1.90416e-08	0.000136631	1	6662500	6837500	0
1	7650000	7675000	1	7950000	7975000	0,255,255	85	30.0793	31.6527	44.3221	29.8232	1.68162e-12	7.08352e-08	0.000335419	2.3346e-12	4	7650000	7975000	17678
1	13675000	13700000	1	14300000	14325000	0,255,255	81	31.8844	29.6168	28.616	26.3926	7.90964e-07	9.82797e-11	8.45478e-11	9.1221e-11	1	13687500	14312500	0
1	20750000	20775000	1	20925000	20950000	0,255,255	72	34.7647	34.359	32.2704	38.4113	0.000174726	0.000239372	0.000286776	0.000278238	1	20762500	20937500	0
1	19925000	19950000	1	20550000	20575000	0,255,255	60	19.0105	20.7663	35.5826	18.1004	2.52591e-10	1.01867e-06	0.060746	4.21653e-10	2	19937500	20575000	12500
1	17800000	17825000	1	18400000	18425000	0,255,255	58	31.4106	25.0189	23.7405	23.0587	0.0799688	0.00155897	5.2044e-06	5.4537e-06	2	17800000	18412500	12500
1	21300000	21325000	1	22000000	22025000	0,255,255	57	27.7427	24.5768	21.8819	27.7088	0.00197204	1.05262e-05	1.1293e-05	0.00301702	1	21312500	22012500	0
1	10500000	10525000	1	10675000	10700000	0,255,255	57	15.6468	21.7533	27.0229	23.3227	5.17106e-09	1.05262e-05	0.00311902	1.17021e-05	1	10512500	10687500	0
1	27525000	27550000	1	27700000	27725000	0,255,255	56	16.3083	20.6109	24.5643	29.4585	1.38178e-08	2.23045e-05	2.30199e-05	0.00507589	1	27537500	27712500	0
1	18400000	18425000	1	18975000	19000000	0,255,255	52	26.862	19.4474	26.6744	15.116	0.0210521	1.27804e-06	0.0319538	1.158e-09	3	18420833	18970833	18634
1	18400000	18425000	1	19925000	19950000	0,255,255	44	18.6019	15.608	14.2995	13.3106	0.000334501	0.000691509	5.23432e-06	4.65075e-06	1	18412500	19937500	0
1	18650000	18675000	1	18975000	19000000	0,255,255	40	14.6096	13.0343	17.065	11.214	7.37064e-05	0.000205078	0.00855515	1.20521e-06	2	18662500	18975000	12500
1	20650000	20675000	1	21200000	21225000	0,255,255	38	14.5835	11.5855	10.7367	13.9666	0.000361746	1.17054e-05	9.18918e-06	0.000761067	1	20662500	21212500	0
1	10350000	10375000	1	11525000	11550000	0,255,255	36	1.02458	1.03551	0.962394	3.14968	1.74643e-34	7.89113e-34	7.54807e-34	7.42279e-18	2	10375000	11537500	12500
1	16500000	16525000	1	16900000	16925000	0,255,255	31	6.06727	8.94322	11.1614	13.0097	4.3836e-09	0.000191781	0.00437442	0.0683714	2	16500000	16925000	17678
1	14300000	14325000	1	18400000	18425000	0,255,255	26	8.63771	6.69989	3.7156	4.6996	0.00421197	0.000841974	6.85298e-09	3.63222e-07	1	14312500	18412500	0
1	6450000	6475000	1	11950000	11975000	0,255,255	18	3.16564	1.49115	0.947875	2.09309	0.000254794	1.02745e-08	3.78013e-10	6.01662e-06	1	6462500	11962500	0
1	3850000	3875000	1	9775000	9800000	0,255,255	15	1.73212	1.9263	2.0456	2.10916	1.29537e-05	8.25066e-05	0.000611636	0.000631282	1	3862500	9787500	0
1	575000	600000	1	9775000	9800000	0,255,255	13	1.26463	1.54812	1.12686	2.28372	7.98593e-05	0.000433053	7.15197e-05	0.00863533	1	587500	9787500	0
1	2950000	2975000	1	24825000	24850000	0,255,255	12	0.468533	0.325367	0.787583	0.236594	0.000217623	0.000708991	0.000599339	0.000683139	1	2962500	24837500	0
1	20680000	20690000	1	20750000	20760000	0,255,255	57	6.82588	17.3078	19.0493	20.7309	1.34954e-25	3.62107e-09	3.92309e-09	5.33054e-06	4	20697500	20762500	14577
1	14150000	14160000	1	14310000	14320000	0,255,255	62	17.3022	15.2494	11.7095	23.3949	2.60669e-11	1.86268e-15	4.98509e-20	1.0386e-07	1	14155000	14315000	0
1	10780000	10790000	1	10840000	10850000	0,255,255	65	5.02465	15.3696	8.67267	32.2481	3.42747e-38	3.67636e-17	5.4534e-27	0.00548025	1	10785000	10845000	0
1	210000	220000	1	290000	300000	0,255,255	80	41.3673	35.9573	29.0654	43.3591	0.00253393	1.42726e-06	1.60007e-10	0.00263324	1	215000	295000	0
1	8790000	8800000	1	8930000	8940000	0,255,255	64	20.4783	20.7899	19.026	22.9212	1.96369e-08	1.71382e-08	3.18756e-12	1.93311e-08	4	8790000	8940000	7071
1	7220000	7230000	1	7280000	7290000	0,255,255	62	31.3099	28.758	29.873	30.3913	0.0213706	8.73723e-05	9.85755e-05	9.50416e-05	2	7230000	7285000	5000
1	13690000	13700000	1	13970000	13980000	0,255,255	60	16.6987	11.7453	11.8408	13.8717	2.13281e-10	1.16682e-18	1.03837e-18	3.44931e-14	5	13693000	13979000	12649
1	8940000	8950000	1	9170000	9180000	0,255,255	60	20.8019	28.335	28.1064	22.1656	5.39425e-07	0.000274325	0.000321137	5.31792e-07	2	8945000	9165000	10000
1	8260000	8270000	1	8360000	8370000	0,255,255	60	30.068	26.0653	32.1692	26.9353	0.000320701	0.000274325	0.0400738	0.000308337	2	8265000	8360000	5000
1	24310000	24320000	1	24400000	24410000	0,255,255	59	13.9497	15.7313	28.1369	11.7587	9.21246e-14	5.73157e-10	0.000567086	8.61703e-18	1	24315000	24405000	0
1	9170000	9180000	1	9300000	9310000	0,255,255	59	27.5481	32.4757	31.5759	30.6586	0.000572172	0.0500122	0.0565074	0.000548461	2	9175000	9295000	10000
1	18880000	18890000	1	18940000	18950000	0,255,255	58	15.3895	19.9748	19.2025	26.2261	3.10223e-13	2.32809e-06	1.54983e-09	0.000950946	1	18885000	18945000	0
1	7650000	7660000	1	7840000	7850000	0,255,255	57	22.8728	13.604	14.8374	14.7009	5.34302e-06	1.00016e-12	1.04194e-12	1.33684e-12	3	7661666	7841666	7453
1	19150000	19160000	1	19230000	19240000	0,255,255	55	19.5878	22.4007	21.0177	23.5277	2.23656e-05	2.07106e-05	2.36447e-05	2.31502e-05	1	19155000	19235000	0
1	13080000	13090000	1	13170000	13180000	0,255,255	55	27.25	28.247	29.3766	28.726	0.00455865	0.00395527	0.00455117	0.00445721	1	13085000	13175000	0
1	8270000	8280000	1	8320000	8330000	0,255,255	54	22.8336	24.9329	29.3172	21.6171	4.4951e-05	0.00637696	0.00735876	4.62595e-05	1	8275000	8325000	0
1	7020000	7030000	1	7070000	7080000	0,255,255	54	23.9844	26.1893	28.4159	28.9231	4.4951e-05	0.00637696	0.00735876	0.00721857	2	7020000	7070000	7071
1	24010000	24020000	1	24070000	24080000	0,255,255	53	20.3399	21.9359	28.5987	14.2333	8.63756e-05	8.08433e-05	0.011803	1.29376e-10	1	24015000	24075000	0
1	9900000	9910000	1	9980000	9990000	0,255,255	53	18.3243	22.3076	19.6665	26.5002	1.59435e-07	8.08433e-05	8.99964e-05	0.0115162	2	9905000	9990000	5000
1	13970000	13980000	1	14100000	14110000	0,255,255	52	19.3892	21.9613	26.1083	20.3959	3.90387e-07	0.000158226	0.0185106	0.000168229	3	13981666	14108333	7454
1	20260000	20270000	1	20490000	20500000	0,255,255	51	18.749	18.2482	20.0945	20.8582	9.40158e-07	8.87678e-07	0.000323992	0.000317605	2	20270000	20495000	5000
1	6250000	6260000	1	6370000	6380000	0,255,255	51	14.6479	16.9343	22.5673	18.9928	1.13978e-09	8.87678e-07	0.000323992	9.32253e-07	2	6250000	6380000	7071
1	10000000	10010000	1	10090000	10100000	0,255,255	50	22.4802	22.3391	23.0163	19.334	0.000586018	0.000545985	0.000592921	2.15368e-06	1	10005000	10095000	0
1	3890000	3900000	1	3950000	3960000	0,255,255	50	20.5808	19.7932	22.3774	16.0378	0.000586018	0.000545985	0.000592921	2.15368e-06	1	3895000	3955000	0
1	24440000	24450000	1	24640000	24650000	0,255,255	48	16.0481	12.905	20.0565	21.7091	1.1275e-05	2.41314e-08	0.00196883	0.00195167	1	24445000	24645000	0
1	14680000	14690000	1	14790000	14800000	0,255,255	48	17.3779	18.3487	20.9141	19.374	1.1275e-05	1.09337e-05	0.00196883	1.10727e-05	1	14685000	14795000	0
1	22770000	22780000	1	22820000	22830000	0,255,255	44	12.8791	18.822	19.5992	18.6169	1.33361e-06	0.000228367	0.0161087	0.000228115	1	22775000	22825000	0
1	7690000	7700000	1	7800000	7810000	0,255,255	44	16.4475	19.8643	23.7253	20.5882	0.000226971	0.0144151	0.0161087	0.0161688	2	7690000	7810000	7071
1	15340000	15350000	1	15560000	15570000	0,255,255	43	15.4153	13.2796	14.0884	14.7746	3.41752e-06	2.9141e-06	3.36993e-06	3.54116e-06	2	15345000	15560000	5000
1	18530000	18540000	1	18590000	18600000	0,255,255	38	1.88169	8.50449	17.5915	12.8781	5.7219e-30	1.13547e-08	0.0111462	0.000230474	1	18535000	18595000	0
1	8360000	8370000	1	8780000	8790000	0,255,255	38	15.4558	12.5397	14.1273	15.1966	0.000222332	0.000200553	0.00022325	0.000230474	1	8365000	8785000	0
1	6380000	6390000	1	6520000	6530000	0,255,255	38	14.968	14.917	17.4162	18.3858	0.000222332	0.000200553	0.0111462	0.0107099	2	6385000	6530000	5000
1	24440000	24450000	1	24610000	24620000	0,255,255	37	11.3227	12.1742	18.5675	7.16141	5.93403e-06	5.33801e-06	0.0187027	1.27852e-10	1	24445000	24615000	0
1	20070000	20080000	1	20550000	20560000	0,255,255	37	8.68975	8.35819	11.8798	8.14259	2.34932e-08	3.87848e-08	6.40115e-06	3.64899e-08	3	20081666	20551666	7453
1	400000	410000	1	450000	460000	0,255,255	37	11.4412	10.4661	15.1931	9.91183	5.93403e-06	5.33801e-06	0.000487304	5.24337e-06	1	405000	455000	0
1	20150000	20160000	1	20490000	20500000	0,255,255	36	13.3533	11.6667	11.8217	13.3301	0.000945019	1.33812e-05	1.62183e-05	0.00102167	1	20155000	20495000	0
1	11860000	11870000	1	11930000	11940000	0,255,255	36	12.4325	12.5897	15.0618	12.3689	0.000945019	0.000885098	0.00101144	1.38328e-05	2	11870000	11935000	5000
1	10250000	10260000	1	10610000	10620000	0,255,255	36	10.3695	10.4526	9.43072	13.4864	1.51045e-05	1.33812e-05	1.16078e-07	0.00102167	1	10255000	10615000	0
1	7780000	7790000	1	7830000	7840000	0,255,255	36	11.8002	11.2432	13.0719	14.971	1.51045e-05	1.33812e-05	0.00101144	0.00102167	1	7785000	7835000	0
1	17120000	17130000	1	19230000	19240000	0,255,255	35	1.26404	1.82916	0.611251	1.54627	1.43895e-29	1.18169e-25	1.1715e-31	1.36668e-28	1	17125000	19235000	0
1	15340000	15350000	1	15510000	15520000	0,255,255	35	16.2031	16.8	18.3557	19.1438	0.0466009	0.0450315	0.0503029	0.0504328	2	15335000	15515000	10000
1	21130000	21140000	1	21180000	21190000	0,255,255	34	14.5818	13.8997	14.1454	14.7205	0.00386635	0.00353848	0.00404134	0.00399021	1	21135000	21185000	0
1	19050000	19060000	1	19370000	19380000	0,255,255	34	18.5438	14.1984	10.966	12.0926	0.0730749	0.00353848	9.67637e-05	8.90431e-05	3	19058333	19388333	13743
1	18850000	18860000	1	19050000	19060000	0,255,255	31	13.9493	14.1662	14.0708	11.4587	0.0235221	0.0226657	0.0252704	0.0011973	2	18855000	19060000	5000
1	11950000	11960000	1	17120000	17130000	0,255,255	31	2.59906	1.79586	2.32235	3.20568	1.51556e-16	6.23292e-21	2.31134e-18	1.70319e-13	2	11950000	17125000	5000
1	220000	230000	1	270000	280000	0,255,255	30	10.351	9.09294	6.5832	12.2978	0.00227458	7.55404e-05	1.28914e-06	0.00256476	1	225000	275000	0
1	19040000	19050000	1	19290000	19300000	0,255,255	29	11.112	11.5	9.037	11.8939	0.00479382	0.00476602	0.000205974	0.00518082	2	19055000	19295000	10000
1	7840000	7850000	1	8240000	8250000	0,255,255	28	3.79754	9.83085	6.48482	7.49463	1.19028e-11	0.00049716	1.41412e-05	1.33911e-05	1	7845000	8245000	0
1	20590000	20600000	1	20750000	20760000	0,255,255	27	8.07452	7.5527	6.82873	12.1328	0.00104503	4.29396e-05	4.2692e-05	0.0204858	2	20585000	20755000	10000
1	20150000	20160000	1	20560000	20570000	0,255,255	27	8.47669	8.11945	9.57712	8.77726	0.00104503	0.00121391	0.00131016	0.00134921	1	20155000	20565000	0
1	8940000	8950000	1	9290000	9300000	0,255,255	26	7.65651	6.99905	8.46931	5.97556	8.80522e-05	0.000128771	0.0029987	3.77478e-06	1	8945000	9295000	0
1	19390000	19400000	1	19950000	19960000	0,255,255	25	6.06646	6.81767	10.8207	6.94095	8.61131e-06	0.000340581	0.0693068	0.000351219	2	19395000	19945000	10000
1	13970000	13980000	1	14310000	14320000	0,255,255	25	7.52549	6.70553	6.45531	4.52853	0.000249702	0.000340581	0.000378395	3.82045e-07	1	13975000	14315000	0
1	12470000	12480000	1	12780000	12790000	0,255,255	25	5.14167	4.21084	3.66104	7.59056	8.61131e-06	4.3028e-07	9.81153e-09	0.000351219	2	12475000	12790000	5000
1	12470000	12480000	1	12650000	12660000	0,255,255	25	7.48619	7.10231	6.32763	7.68333	0.000249702	0.000340581	0.000378395	0.000351219	1	12475000	12655000	0
1	8510000	8520000	1	8880000	8890000	0,255,255	25	11.5876	10.8191	9.70295	10.1617	0.0605164	0.062536	0.00658516	0.0678311	2	8515000	8895000	10000
1	14320000	14330000	1	14790000	14800000	0,255,255	23	2.62534	4.8772	3.10297	3.41531	1.81155e-09	7.77445e-06	6.13326e-09	2.06463e-07	1	14325000	14795000	0
1	12460000	12470000	1	13050000	13060000	0,255,255	21	3.37353	4.04268	4.35407	4.55923	2.11821e-06	0.000114381	9.13973e-05	9.96118e-05	1	12465000	13055000	0
1	19050000	19060000	1	19940000	19950000	0,255,255	17	4.76461	3.85723	4.39266	3.23488	0.00606621	0.00166938	0.00927169	0.00140158	1	19055000	19945000	0
1	18410000	18420000	1	19380000	19390000	0,255,255	15	1.94843	3.09482	4.11356	2.60715	1.11202e-05	0.00302889	0.0556781	0.0023691	4	18420000	19390000	7071
1	23620000	23630000	1	26710000	26720000	0,255,255	12	0.647692	0.563355	0.708933	0.438896	0.000531476	0.00352806	0.00252616	0.00237174	1	23625000	26715000	0
1	4880000	4890000	1	4930000	4940000	0,255,255	112	60.688	47.574	59.7264	47.7944	2.27789e-06	1.06242e-11	1.69112e-06	1.40898e-11	2	4890000	4940000	7071
1	3970000	3980000	1	4030000	4040000	0,255,255	120	60.0933	53.882	73.6593	52.8045	2.46119e-08	1.65755e-08	0.000705309	1.73625e-08	2	3975000	4030000	5000
1	31380000	31390000	1	31440000	31450000	0,255,255	137	60.8508	58.1129	81.1753	81.9882	3.15986e-13	2.2534e-13	0.0106628	0.0123329	3	31381666	31451666	7453
1	31460000	31470000	1	31520000	31530000	0,255,255	120	65.4278	57.9301	72.2647	75.7951	0.000903043	1.65755e-08	0.000705309	0.000686486	2	31470000	31525000	5000
1	25930000	25940000	1	26000000	26010000	0,255,255	144	59.1085	51.7785	73.2999	62.7481	1.85556e-15	1.22502e-15	9.96219e-09	1.12812e-08	5	25937000	26011000	12649
1	6380000	6390000	1	6450000	6460000	0,255,255	170	49.1324	46.1475	48.8865	67.132	4.30732e-25	2.89492e-36	2.60844e-25	5.6814e-16	4	6390000	6455000	15000
1	28350000	28360000	1	28420000	28430000	0,255,255	147	71.2738	58.3215	48.8471	49.8291	2.53793e-09	1.15616e-16	1.28209e-16	1.27644e-16	3	28361666	28421666	7453
1	930000	940000	1	980000	990000	0,255,255	120	41.3326	47.4719	51.1256	49.4555	2.13274e-14	1.81616e-14	1.96895e-08	1.73625e-08	6	918333	986666	16750
1	17120000	17130000	1	21440000	21450000	0,255,255	118	1.4071	1.24803	0.33275	0.412513	0	0	0	0	2	17125000	21450000	5000
1	23620000	23630000	1	23680000	23690000	0,255,255	113	50.8137	54.0233	67.39	64.7818	1.35469e-06	8.40298e-07	0.00809049	0.00739047	2	23625000	23680000	5000
1	27950000	27960000	1	28010000	28020000	0,255,255	92	50.7246	42.0023	49.7414	35.2387	0.0141536	5.95714e-06	0.0103633	3.273e-10	4	27950000	28005000	11180
1	5440000	5450000	1	5490000	5500000	0,255,255	93	45.6211	51.4788	57.0897	45.2213	3.99569e-06	0.00637365	0.00736562	4.17647e-06	1	5445000	5495000	0
1	3370000	3380000	1	3420000	3430000	0,255,255	102	39.8988	47.1373	50.7833	57.7664	1.54498e-08	1.36668e-08	0.000219054	0.000223162	1	3375000	3425000	0
1	25420000	25430000	1	25500000	25510000	0,255,255	98	45.4189	36.9765	38.3831	38.6639	2.01465e-07	2.1627e-12	2.76493e-12	2.60016e-12	4	25427500	25505000	10308
1	24150000	24160000	1	24210000	24220000	0,255,255	108	30.7142	38.9546	61.0773	52.7886	5.75292e-23	2.05297e-10	1.34458e-05	1.26217e-05	2	24150000	24220000	7071
1	6320000	6330000	1	6370000	6380000	0,255,255	108	33.1631	35.2114	56.295	22.0718	5.20902e-16	3.72409e-16	1.34458e-05	1.2835e-30	2	6325000	6380000	5000
1	20150000	20160000	1	20260000	20270000	0,255,255	80	35.9556	34.2879	32.2859	33.8225	1.8448e-06	1.42726e-06	1.70186e-06	1.57821e-06	2	20150000	20265000	5000
1	26460000	26470000	1	26510000	26520000	0,255,255	80	34.3629	30.2128	35.0987	29.6591	1.8448e-06	1.42471e-10	1.70186e-06	1.74348e-10	1	26465000	26515000	0
1	27770000	27780000	1	27860000	27870000	0,255,255	80	31.7184	34.6916	41.5893	44.342	1.8448e-06	1.42726e-06	0.00226068	0.00263324	1	27775000	27865000	0
1	7080000	7090000	1	7220000	7230000	0,255,255	66	32.3937	29.1997	35.3333	33.0438	0.00398966	6.694e-06	0.0036383	0.00350887	1	7085000	7225000	0
1	6250000	6260000	1	6320000	6330000	0,255,255	67	31.376	30.3609	33.9963	31.5328	0.00253029	3.45663e-06	0.00231672	0.00223469	1	6255000	6325000	0
1	10090000	10100000	1	10230000	10240000	0,255,255	68	15.1745	21.1045	23.4128	28.064	6.04777e-19	4.91212e-10	5.52914e-10	1.83186e-06	8	10093750	10225000	15052
1	11710000	11720000	1	11860000	11870000	0,255,255	70	23.0826	21.9012	18.5056	23.3336	9.12395e-11	7.48831e-11	3.75345e-15	8.13891e-11	3	11715000	11855000	10000
1	26780000	26790000	1	26830000	26840000	0,255,255	74	17.5605	28.2796	28.7884	28.8006	2.64808e-17	1.92228e-08	2.18112e-08	2.1806e-08	3	26791666	26848333	14908
1	24750000	24760000	1	24840000	24850000	0,255,255	75	21.5151	22.5251	30.5539	27.7176	8.37848e-13	5.8787e-13	1.00879e-08	1.03096e-08	2	24755000	24840000	5000
1	9470000	9480000	1	9520000	9530000	0,255,255	78	29.7106	29.6271	32.6096	31.9377	8.82891e-10	7.28119e-10	5.87767e-06	5.70923e-06	1	9475000	9525000	0
1	19300000	19310000	1	19350000	19360000	0,255,255	76	35.3721	31.3288	39.8326	33.2073	2.16648e-05	1.70521e-05	0.0111958	1.94039e-05	7	19299285	19369285	16289
1	5050000	5060000	1	5160000	5170000	0,255,255	75	37.4003	33.0924	41.8301	32.8334	3.87596e-05	3.0764e-05	0.0160011	3.51935e-05	1	5055000	5165000	0
1	19910000	19920000	1	20080000	20090000	0,255,255	71	28.2479	23.1477	34.6635	27.3077	2.38304e-07	2.97531e-11	0.0003183	2.14253e-07	14	19925000	20072142	30136
1	24640000	24650000	1	24730000	24740000	0,255,255	69	28.7402	28.0677	30.7	28.9224	9.79982e-07	8.41023e-07	9.61057e-07	9.1675e-07	3	24648333	24731666	7454
1	32150000	32160000	1	32200000	32210000	0,255,255	67	29.5492	31.0107	33.3595	30.6176	4.01904e-06	0.00200298	0.00231672	3.70657e-06	1	32155000	32205000	0
1	26880000	26890000	1	26940000	26950000	0,255,255	64	23.0785	21.4397	18.8405	25.6016	1.96369e-08	1.71382e-08	3.18756e-12	2.79629e-05	2	26885000	26940000	5000
1	15160000	15170000	1	15210000	15220000	0,255,255	64	24.145	28.4631	25.6689	24.1288	1.96369e-08	2.47623e-05	2.86245e-05	1.93311e-08	2	15160000	15210000	7071
1	9980000	9985000	1	10255000	10260000	0,255,255	42	10.866	9.69287	10.8845	8.58003	3.69673e-08	7.67108e-11	3.47646e-08	5.53169e-11	5	9987500	10254500	5831
1	28370000	28375000	1	28405000	28410000	0,255,255	50	24.0594	19.89	25.9511	17.2109	0.00068604	0.000433925	0.0524606	2.47172e-06	10	28365500	28418500	19105
1	27955000	27960000	1	27990000	27995000	0,255,255	56	16.2103	14.5945	18.4877	13.3773	1.56362e-08	4.99293e-12	1.39752e-08	5.5527e-12	5	27953500	27994500	6325
1	27230000	27235000	1	27270000	27275000	0,255,255	62	21.1294	19.7671	18.421	21.5414	1.23597e-07	8.78983e-08	3.98627e-11	1.18178e-07	3	27234166	27274166	3727
1	5135000	5140000	1	5170000	5175000	0,255,255	52	19.2274	14.1046	11.2642	23.5417	5.1015e-07	4.02594e-10	2.32679e-13	0.000176071	1	5137500	5172500	0
1	32760000	32765000	1	32800000	32805000	0,255,255	50	23.3317	19.894	17.2145	20.4673	0.00068604	0.000433925	2.6101e-06	0.00062723	4	32766250	32806250	6374
1	32290000	32295000	1	32330000	32335000	0,255,255	50	16.1003	17.0618	22.3592	18.1014	2.76613e-06	2.10445e-06	0.000609339	2.47172e-06	5	32293500	32334500	6325
1	27445000	27450000	1	27490000	27495000	0,255,255	50	21.9449	20.0578	17.2542	19.2498	0.00068604	0.000433925	2.6101e-06	2.47172e-06	5	27445500	27489500	8544
1	34005000	34010000	1	34055000	34060000	0,255,255	49	16.4295	19.654	20.5378	28.8475	6.18336e-06	0.000786185	0.00109701	0.0784756	2	34015000	34057500	7500
1	4165000	4170000	1	4200000	4205000	0,255,255	49	24.216	18.8951	22.0943	19.7142	0.00121983	4.70082e-06	0.00109701	0.00113852	1	4167500	4202500	0
1	31490000	31495000	1	31525000	31530000	0,255,255	48	20.262	20.8042	23.0955	18.8537	0.00219367	0.00140723	0.00194156	1.22032e-05	1	31492500	31527500	0
1	31820000	31825000	1	31860000	31865000	0,255,255	46	20.0932	19.544	24.2151	19.8093	0.00664681	4.62899e-05	0.00583281	0.00589724	4	31825000	31866250	6731
1	32380000	32385000	1	32415000	32420000	0,255,255	45	19.5414	17.9783	16.6263	23.3271	0.000121452	9.50107e-05	0.000120754	0.00969574	2	32380000	32417500	2500
1	28040000	28045000	1	28090000	28095000	0,255,255	45	23.0161	17.0085	8.25427	12.8384	0.0110934	9.50107e-05	1.16303e-12	5.85319e-07	2	28042500	28090000	2500
1	3030000	3035000	1	3070000	3075000	0,255,255	45	15.9556	14.8284	17.5331	15.1554	0.000121452	4.71341e-07	0.000120754	5.85319e-07	3	3032500	3072500	5000
1	20490000	20495000	1	20550000	20555000	0,255,255	44	7.22403	10.0252	7.44282	9.43246	3.16861e-15	3.45584e-09	2.70936e-15	3.5176e-12	15	20497166	20552500	15709
1	905000	910000	1	985000	990000	0,255,255	44	21.3233	19.7151	12.9816	22.8871	0.0179943	0.011252	1.56567e-06	0.0153292	10	922000	984000	15572
1	29825000	29830000	1	29860000	29865000	0,255,255	43	20.4873	17.4403	16.8059	20.8732	0.0287096	0.000374015	0.000463888	0.0245751	4	29828750	29871250	11319
1	26225000	26230000	1	26285000	26290000	0,255,255	43	17.6452	18.2892	22.7129	17.6419	0.000467459	0.000374015	0.0251183	0.000479532	2	26220000	26285000	7906
1	9300000	9305000	1	9410000	9415000	0,255,255	43	7.97341	8.13686	14.9317	5.8063	1.92094e-11	2.07673e-11	3.59007e-06	5.53006e-18	3	9304166	9407500	6010
1	9300000	9305000	1	9355000	9360000	0,255,255	43	7.10874	7.59269	18.3504	7.46912	1.51771e-14	1.44296e-14	0.000463888	2.15982e-14	2	9302500	9355000	2500
1	4730000	4735000	1	4770000	4775000	0,255,255	43	17.5144	20.1574	13.2436	21.2867	0.000467459	0.0182284	3.59007e-06	0.0245751	6	4728333	4771666	9205
1	26145000	26150000	1	26190000	26195000	0,255,255	42	18.188	15.6121	11.9365	22.1724	0.00091822	0.000719423	3.47646e-08	0.0382619	4	26148750	26190000	9100
1	1490000	1495000	1	1530000	1535000	0,255,255	42	7.46634	11.1183	9.63113	11.8899	7.45397e-14	3.38376e-08	7.30279e-11	3.74126e-08	3	1490833	1530833	3727
1	27500000	27505000	1	27545000	27550000	0,255,255	41	19.012	16.5247	14.1201	10.6056	0.00173188	0.00136637	2.06496e-05	1.10936e-07	2	27505000	27545000	3536
1	23280000	23285000	1	23325000	23330000	0,255,255	41	23.2231	20.3546	16.4979	21.8685	0.06616	0.042262	0.00168038	0.0577314	2	23285000	23325000	3536
1	11950000	11955000	1	31775000	31780000	0,255,255	41	0.0121802	0.0178663	0.0309179	0	0	0	0	0	2	11950000	31777500	2500
1	5335000	5340000	1	5380000	5385000	0,255,255	41	19.3476	17.7831	8.47393	20.1741	0.00173188	0.00136637	2.66936e-10	0.0577314	2	5337500	5380000	2500
1	860000	865000	1	905000	910000	0,255,255	41	14.4966	14.4699	12.3673	15.9734	2.08527e-05	1.66392e-05	9.89958e-08	0.0017132	1	862500	907500	0
1	20535000	20540000	1	20585000	20590000	0,255,255	40	6.5957	6.54528	7.06786	3.97775	1.59326e-12	1.70835e-12	1.63641e-12	8.13104e-19	10	20526000	20591000	14300
1	3165000	3170000	1	3230000	3235000	0,255,255	40	15.7709	15.2443	19.5033	15.8606	0.00318914	3.68579e-05	0.00309599	0.00314902	1	3167500	3232500	0
1	2280000	2285000	1	2355000	2360000	0,255,255	40	14.4771	11.0592	11.8373	7.46138	4.79012e-05	2.70941e-07	2.89265e-07	2.11617e-12	2	2285000	2357500	2500
1	9570000	9575000	1	9630000	9635000	0,255,255	39	15.9852	12.9646	11.1503	13.148	0.00574103	8.21274e-05	7.89477e-07	0.000104707	1	9572500	9632500	0
1	28865000	28870000	1	28900000	28905000	0,255,255	38	15.1863	12.5555	15.0389	13.9967	0.000228932	0.000180076	0.000223465	0.000226775	2	28867500	28907500	5000
1	24115000	24120000	1	24150000	24155000	0,255,255	38	14.3906	15.6614	18.7627	12.2746	0.000228932	0.00785133	0.00987475	2.2085e-06	1	24117500	24152500	0
1	9680000	9685000	1	9750000	9755000	0,255,255	38	11.8019	12.8139	3.09277	17.1159	2.17433e-06	0.000180076	3.02373e-23	0.00987554	1	9682500	9752500	0
1	18995000	19000000	1	19045000	19050000	0,255,255	37	14.8648	14.698	13.9468	13.3069	0.000455406	0.000369385	0.000485688	0.000459402	9	18986944	19050277	13111
1	4470000	4475000	1	4520000	4525000	0,255,255	36	14.7289	14.8786	17.3886	12.791	0.000962611	0.000773883	0.0274542	0.000972746	5	4474500	4516500	6325
1	32985000	32990000	1	33025000	33030000	0,255,255	35	12.1069	12.4575	15.2194	12.3146	3.57015e-05	0.00152663	0.00192643	3.54507e-05	2	32985000	33025000	3536
1	18685000	18690000	1	18725000	18730000	0,255,255	35	9.1812	12.3214	11.8261	12.8891	3.90857e-07	3.16128e-05	3.51803e-05	0.00189679	1	18687500	18727500	0
1	14105000	14110000	1	14145000	14150000	0,255,255	35	13.0924	12.1454	14.4546	12.8647	0.00189138	3.16128e-05	0.00192643	0.00189679	1	14107500	14147500	0
1	9570000	9575000	1	9770000	9775000	0,255,255	35	7.96206	6.27943	6.41991	9.01674	3.90857e-07	1.96466e-09	2.14897e-09	3.35699e-07	2	9575000	9772500	2500
1	5065000	5070000	1	5130000	5135000	0,255,255	35	8.64018	9.64676	10.2158	16.5136	3.90857e-07	4.2928e-07	3.51803e-05	0.0446702	4	5068750	5135000	15662
1	14230000	14235000	1	14295000	14300000	0,255,255	34	16.0965	14.605	13.8466	18.7992	0.0746514	0.00293464	0.00371021	0.0695474	2	14227500	14300000	5590
1	9525000	9530000	1	9570000	9575000	0,255,255	34	15.1669	14.5779	19.2612	9.82694	0.00363373	0.00293464	0.0704778	1.0318e-06	2	9527500	9567500	5000
1	2990000	2995000	1	3030000	3035000	0,255,255	34	15.9373	13.2895	14.4337	13.6954	0.0746514	0.00293464	0.00371021	0.00367854	2	2992500	3030000	2500
1	31185000	31190000	1	31220000	31225000	0,255,255	33	12.8723	12.317	9.97307	13.4715	0.00705611	0.000179048	0.000209284	0.00701623	1	31187500	31222500	0
1	22075000	22080000	1	22110000	22115000	0,255,255	33	11.8607	11.0447	12.6204	10.2723	0.000205646	0.000179048	0.00699235	0.000203494	2	22077500	22115000	2500
1	23205000	23210000	1	23245000	23250000	0,255,255	32	12.2714	12.7236	10.9791	12.1815	0.000471913	0.0101327	0.00047647	0.000469627	3	23209166	23249166	3727
1	7480000	7485000	1	7515000	7520000	0,255,255	32	8.01413	8.45966	8.0945	10.5336	9.46399e-06	1.02921e-05	9.58534e-06	0.000469627	1	7482500	7517500	0
1	5435000	5440000	1	5535000	5540000	0,255,255	31	11.2787	10.7929	12.6475	8.73215	0.00104391	0.000859025	0.0225844	2.46273e-05	6	5435833	5529166	13437
1	24240000	24245000	1	24345000	24350000	0,255,255	30	4.66133	7.38344	7.04925	9.84133	1.02182e-10	1.20698e-06	1.26856e-06	6.62532e-05	2	24235000	24347500	7500
1	22200000	22205000	1	22265000	22270000	0,255,255	29	11.4958	10.2902	11.9015	7.47574	0.0044857	0.00378267	0.00448178	4.3914e-06	1	22202500	22267500	0
1	9635000	9640000	1	9770000	9775000	0,255,255	29	7.55152	7.62489	9.11849	11.6651	4.29996e-06	3.88817e-06	0.000183656	0.00443159	3	9635833	9774166	3728
1	30080000	30085000	1	30275000	30280000	0,255,255	28	11.0651	9.58789	12.8977	7.08707	0.00900982	0.000427955	0.0999601	1.36957e-05	6	30085833	30271666	11335
1	23650000	23655000	1	23695000	23700000	0,255,255	28	10.1507	13.6631	11.2239	11.4707	0.00900982	0.0805938	0.00894979	0.0088232	2	23642500	23697500	10000
1	22275000	22280000	1	22450000	22455000	0,255,255	28	7.61432	5.86183	5.94526	7.61739	1.36834e-05	2.72025e-07	1.70971e-07	1.36957e-05	8	22280000	22456875	10915
1	18430000	18435000	1	18635000	18640000	0,255,255	27	9.26508	6.26586	8.34205	7.06745	0.00102934	3.4594e-05	0.00107057	3.91662e-05	4	18425000	18636250	12562
1	9430000	9435000	1	9515000	9520000	0,255,255	27	6.75385	10.3954	10.7642	10.9328	3.87814e-05	0.0142977	0.0168936	0.0166986	2	9432500	9520000	2500
1	6115000	6120000	1	6155000	6160000	0,255,255	27	9.61256	9.13436	10.2322	8.61739	0.00102934	0.00100904	0.0168936	0.00103775	1	6117500	6157500	0
1	19905000	19910000	1	20055000	20060000	0,255,255	26	4.45854	6.15251	9.1848	6.22151	5.80653e-08	3.65563e-06	0.0024257	2.6204e-06	7	19912500	20064642	18545
1	15210000	15215000	1	15325000	15330000	0,255,255	26	8.18647	8.45953	8.4472	7.00741	0.00236869	0.00226192	0.0024257	0.000114658	2	15215000	15327500	2500
1	19290000	19295000	1	19380000	19385000	0,255,255	26	8.53558	8.38398	8.0251	4.67756	0.00236869	0.00226192	0.0024257	4.58537e-08	4	19291250	19377500	5154
1	18755000	18760000	1	18845000	18850000	0,255,255	26	7.91115	7.97776	7.63327	7.99657	0.00236869	0.00226192	0.000110318	0.00239051	1	18757500	18847500	0
1	14310000	14315000	1	14505000	14510000	0,255,255	26	9.8742	6.83333	3.99193	6.03666	0.0314644	0.00010066	4.39901e-08	2.6204e-06	9	14320277	14504166	8462
1	19970000	19975000	1	20040000	20045000	0,255,255	24	7.34526	7.85996	10.8963	7.29094	0.000785589	0.00996318	0.0910438	0.000764915	3	19967500	20044166	5270
1	26780000	26785000	1	26855000	26860000	0,255,255	24	6.6021	7.50195	8.85052	8.78401	0.000785589	0.000692411	0.0110148	0.0107268	2	26782500	26855000	2500
1	24015000	24020000	1	24090000	24095000	0,255,255	24	3.1876	5.15269	6.87518	3.4519	2.58678e-08	3.64401e-05	0.000784433	1.777e-08	1	24017500	24092500	0
1	18775000	18780000	1	18830000	18835000	0,255,255	24	7.38934	7.37188	8.25405	6.38894	0.000785589	0.000692411	0.0110148	0.000764915	1	18777500	18832500	0
1	13315000	13320000	1	13690000	13695000	0,255,255	24	5.32364	4.96406	5.08494	5.08355	3.23024e-05	3.64401e-05	2.85996e-05	3.03835e-05	4	13318750	13691250	6374
1	18855000	18860000	1	18970000	18975000	0,255,255	23	5.44244	4.1161	5.84414	2.1165	0.000101794	5.55225e-06	9.17963e-05	3.06201e-11	4	18858750	18967500	16250
1	15120000	15125000	1	15215000	15220000	0,255,255	21	6.05341	5.53907	5.55058	6.26579	0.00089474	0.000923358	0.000837106	0.0101945	3	15112500	15212500	11180
1	14505000	14510000	1	14790000	14795000	0,255,255	21	8.32403	5.97175	3.10869	9.26907	0.07437	0.000923358	7.27065e-08	0.0763111	2	14505000	14800000	7906
1	18675000	18680000	1	18845000	18850000	0,255,255	19	5.2842	5.65839	3.7699	3.58145	0.00606977	0.00610535	3.45666e-05	3.45531e-05	2	18670000	18850000	7906
1	5485000	5490000	1	5520000	5525000	0,255,255	19	6.67735	6.76634	7.74556	7.29087	0.0435433	0.0403749	0.0431988	0.0443491	2	5485000	5520000	3536
1	5175000	5180000	1	5230000	5235000	0,255,255	19	3.54164	3.91873	4.10185	4.20151	4.7377e-05	4.69505e-05	0.00055665	0.000545877	1	5177500	5232500	0
1	11950000	11955000	1	19235000	19240000	0,255,255	18	0.303415	0.338514	0.399997	0.862521	1.26431e-09	6.49643e-09	3.86693e-09	3.89459e-09	2	11950000	19237500	2500
1	24440000	24445000	1	24730000	24735000	0,255,255	17	3.64196	3.56448	4.77228	2.92016	0.000582272	0.000669125	0.00485452	4.91109e-05	1	24442500	24732500	0
1	12990000	12995000	1	13040000	13045000	0,255,255	17	2.16918	3.5501	4.35405	4.59777	3.69213e-06	0.000669125	0.00485452	0.00473476	2	12992500	13040000	2500
1	8365000	8370000	1	8435000	8440000	0,255,255	16	3.02742	3.33041	4.94307	3.43868	0.000258361	0.00224935	0.012828	0.00176696	1	8367500	8437500	0
1	1035000	1040000	1	11950000	11955000	0,255,255	16	0.258596	0.161679	0.157402	0.145442	1.79825e-07	9.30431e-07	5.7286e-07	5.3797e-07	2	1037500	11950000	2500
1	20265000	20270000	1	20550000	20555000	0,255,255	15	2.36067	2.61408	2.63451	2.85707	9.97532e-05	0.00117109	0.000780256	0.000809271	4	20268750	20553750	11859
1	14520000	14525000	1	14610000	14615000	0,255,255	15	3.16103	2.7648	3.42584	3.21945	0.0062396	0.00117109	0.0055176	0.00553636	1	14522500	14612500	0
1	11945000	11950000	1	30795000	30800000	0,255,255	14	0.0399376	0.0218867	0.0421632	0.032272	1.96643e-05	0.000104561	5.93158e-05	5.80408e-05	1	11947500	30797500	0
1	22290000	22295000	1	33025000	33030000	0,255,255	13	0.0160392	0.0235706	0.0462143	0.0187252	0.000181721	0.000920072	0.000531086	0.00051596	1	22292500	33027500	0
1	11950000	11955000	1	24205000	24210000	0,255,255	13	0.060945	0.0800856	0.0450466	0.0415391	0.000181721	0.000920072	0.000531086	0.00051596	1	11952500	24207500	0
1	11945000	11950000	1	19000000	19005000	0,255,255	13	0.271027	0.242112	0.24487	0.381754	0.000181721	0.000920072	0.000531086	0.00051596	1	11947500	19002500	0
1	18420000	18425000	1	18850000	18855000	0,255,255	12	1.08416	1.52073	0.888069	2.29062	0.00148973	0.000475592	0.00407495	0.00707901	3	18429166	18850833	6871
1	4645000	4650000	1	4680000	4685000	0,255,255	33	13.4491	10.5074	12.9694	11.2646	0.00705611	0.000179048	0.00699235	0.000203494	2	4650000	4690000	7906
1	32155000	32160000	1	32225000	32230000	0,255,255	32	9.45359	9.55938	14.5008	11.2054	9.46399e-06	1.02921e-05	0.0128162	0.000469627	1	32157500	32227500	0
1	9790000	9795000	1	9830000	9835000	0,255,255	39	17.861	16.4635	13.0654	16.3806	0.00574103	0.00449979	0.000100629	0.00564601	1	9792500	9832500	0
1	3680000	3685000	1	3720000	3725000	0,255,255	54	21.7567	23.4267	23.9512	26.4281	5.19341e-05	3.36371e-05	4.47328e-05	0.00989516	5	3685500	3727500	9434
1	3535000	3540000	1	3570000	3575000	0,255,255	54	22.4236	22.1363	29.0729	25.2958	5.19341e-05	3.36371e-05	0.00959318	0.00989516	2	3535000	3575000	3536
1	28200000	28205000	1	28235000	28240000	0,255,255	53	12.2012	19.8778	21.6373	19.8622	4.62126e-14	6.48966e-05	8.9083e-05	8.92101e-05	1	28202500	28237500	0
1	18660000	18665000	1	18755000	18760000	0,255,255	52	8.63785	8.05432	8.4611	9.04941	5.005e-17	7.60358e-17	3.70308e-17	2.96083e-17	2	18662500	18755000	2500
1	7320000	7325000	1	7365000	7370000	0,255,255	56	18.2171	15.898	12.9619	17.991	1.56362e-08	1.03202e-08	6.54406e-12	1.379e-08	5	7326500	7367500	6403
1	32235000	32240000	1	32270000	32275000	0,255,255	55	15.1976	17.9125	19.4683	23.8988	1.63877e-11	2.55649e-08	3.46052e-08	2.30941e-05	2	32235000	32272500	2500
1	30550000	30555000	1	30585000	30590000	0,255,255	71	17.5403	15.4508	18.3162	15.8679	2.93068e-15	2.92888e-20	1.89461e-15	1.34019e-15	6	30552500	30593333	10035
1	27330000	27335000	1	27390000	27395000	0,255,255	85	27.5202	21.8528	22.1431	23.0722	1.08742e-11	1.26907e-17	2.2582e-17	1.53713e-17	9	27336388	27393611	17232
1	4935000	4940000	1	5000000	5005000	0,255,255	72	19.7778	20.3987	14.2778	32.1681	1.83211e-11	1.23538e-11	6.65046e-21	0.000403324	8	4946875	5003125	20634
1	31155000	31160000	1	31200000	31205000	0,255,255	72	20.5478	23.5724	30.2915	27.1445	1.83211e-11	1.23538e-11	1.75913e-07	2.05017e-07	3	31154166	31200833	6871
1	5300000	5305000	1	5335000	5340000	0,255,255	74	21.1546	27.4676	27.6381	21.8521	3.45268e-12	2.82329e-08	4.26015e-08	2.20088e-12	1	5302500	5337500	0
1	4900000	4905000	1	4935000	4940000	0,255,255	75	23.6166	21.0576	22.275	22.0586	1.54881e-12	7.63685e-13	9.09986e-13	8.2589e-13	6	4893333	4936666	10865
1	26665000	26670000	1	26735000	26740000	0,255,255	75	12.214	11.5585	14.0363	15.5085	7.62636e-29	8.00002e-29	7.75919e-23	6.58375e-23	6	26672500	26736666	10441
1	5690000	5695000	1	5725000	5730000	0,255,255	77	12.873	13.0295	13.424	17.3804	2.23617e-24	4.93039e-24	4.04583e-24	9.44896e-19	5	5691500	5730500	6325
1	28265000	28270000	1	28300000	28305000	0,255,255	76	1.76894	17.122	21.4704	16.7773	0	2.34255e-18	3.45355e-13	3.14197e-18	1	28267500	28302500	0
1	5010000	5015000	1	5045000	5050000	0,255,255	80	11.3532	14.3927	15.5359	12.4551	1.0063e-32	8.11657e-26	4.16274e-26	4.12081e-26	3	5010833	5049166	3728
1	33765000	33770000	1	33805000	33810000	0,255,255	82	41.1978	35.539	47.467	34.6297	0.0036262	5.84164e-07	0.00452407	1.18777e-06	3	33767500	33810833	10138
1	33280000	33285000	1	33315000	33320000	0,255,255	80	38.0994	33.5697	40.4075	32.0047	3.29708e-06	1.97607e-06	0.00844928	4.21878e-06	1	33282500	33317500	0
1	28290000	28295000	1	28325000	28330000	0,255,255	74	15.0884	21.4175	20.3311	11.987	1.61388e-22	1.89161e-12	2.16383e-12	3.64521e-28	5	28290500	28331500	16125
1	4400000	4405000	1	4445000	4450000	0,255,255	107	33.8855	31.4341	24.9272	29.0018	1.99302e-15	1.09062e-15	7.26204e-22	7.08575e-22	8	4401875	4448125	10643
1	12675000	12680000	1	12790000	12795000	0,255,255	120	7.60519	10.1879	7.05678	17.9199	0	0	0	0	6	12676666	12790000	14385
1	19900000	19905000	1	19955000	19960000	0,255,255	118	11.3926	9.90594	9.04931	10.6239	0	0	0	0	7	19904642	19957500	15270
1	7390000	7395000	1	7640000	7645000	0,255,255	112	3.70793	3.21123	9.21653	1.75705	0	0	0	0	5	7390500	7635500	13153
1	26970000	26975000	1	27005000	27010000	0,255,255	95	19.1768	26.8359	30.8707	23.282	5.35928e-29	1.95351e-16	3.15484e-16	1.16731e-22	5	26974500	27013500	6325
1	3425000	3430000	1	3480000	3485000	0,255,255	95	29.0838	25.2238	28.2409	23.1349	7.8728e-16	1.95351e-16	3.15484e-16	1.16731e-22	9	3427500	3481388	10062
1	2595000	2600000	1	2630000	2635000	0,255,255	93	36.858	34.7649	26.1108	37.6753	2.37357e-10	1.68853e-10	1.98588e-15	3.43325e-10	4	2597500	2636250	5154
1	27875000	27880000	1	27920000	27925000	0,255,255	62	21.8946	20.4124	16.2483	24.3864	1.23597e-07	8.78983e-08	3.98627e-11	1.18178e-07	2	27882500	27922500	5000
1	24745000	24750000	1	24790000	24795000	0,255,255	63	13.5071	14.9398	19.1662	8.8817	9.62577e-16	1.51595e-15	1.39977e-11	2.52721e-25	6	24750000	24794166	13566
1	29875000	29880000	1	29920000	29925000	0,255,255	63	22.75	20.2821	22.8022	21.3917	5.54947e-08	3.84045e-08	4.39313e-08	5.1293e-08	2	29877500	29920000	2500
1	1510000	1515000	1	1550000	1555000	0,255,255	65	22.7376	21.9539	20.1797	27.6275	1.07219e-08	7.20922e-09	7.74385e-09	2.33924e-05	8	1511875	1553750	25655
1	24150000	24155000	1	24185000	24190000	0,255,255	70	13.8801	19.503	22.6543	14.277	6.47303e-20	3.98378e-15	9.43033e-11	6.62486e-20	1	24152500	24187500	0
1	23505000	23510000	1	23540000	23545000	0,255,255	68	31.5498	29.401	33.7334	30.2595	0.00235647	2.00459e-06	0.00317631	3.49284e-06	2	23507500	23550000	7500
1	32340000	32345000	1	32375000	32380000	0,255,255	64	25.0184	22.2014	21.0025	26.3871	4.29025e-05	1.6482e-08	1.86397e-08	4.51222e-05	3	32340833	32377500	6009
1	2540000	2545000	1	2575000	2580000	0,255,255	63	14.9655	19.9555	22.242	17.4587	9.62577e-16	3.84045e-08	4.39313e-08	1.32797e-11	4	2542500	2580000	5590
1	31550000	31555000	1	31585000	31590000	0,255,255	60	25.5093	20.1904	21.9731	19.3382	0.000469785	4.17976e-07	5.49427e-07	2.82092e-10	3	31550833	31590833	3727
1	25675000	25680000	1	25730000	25735000	0,255,255	58	9.55841	15.3215	11.3902	26.8202	3.77013e-21	5.66386e-13	7.24258e-17	0.00137963	2	25682500	25727500	7071
1	7380000	7385000	1	7475000	7480000	0,255,255	57	2.89926	6.31765	12.3946	8.30385	0	3.25697e-25	2.05306e-12	9.01543e-21	8	7376250	7479375	16358
2	20380000	20385000	2	20435000	20440000	0,255,255	41	17.0701	17.3877	11.7861	16.5583	0.00173188	0.00136637	9.89958e-08	0.0017132	3	20387500	20437500	5000
2	2620000	2625000	2	2660000	2665000	0,255,255	48	20.2936	22.1053	16.8448	24.1028	0.00219367	0.00140723	1.33196e-05	0.00203965	8	2612500	2661875	18382
2	1005000	1010000	2	1045000	1050000	0,255,255	54	24.071	22.3359	25.6283	22.411	5.19341e-05	3.36371e-05	0.00959318	4.60225e-05	2	1007500	1050000	2500
2	7230000	7235000	2	7275000	7280000	0,255,255	55	20.0148	18.2928	17.5827	22.4323	2.58677e-05	2.55649e-08	3.46052e-08	2.30941e-05	4	7235000	7281250	6731
2	5590000	5595000	2	5635000	5640000	0,255,255	67	21.0374	18.5052	18.1444	14.2551	1.89844e-09	1.12503e-13	1.93848e-13	3.58682e-18	5	5591500	5632500	9000
2	28105000	28110000	2	28140000	28145000	0,255,255	74	21.4216	17.1457	20.6406	20.9249	3.45268e-12	3.00074e-17	2.16383e-12	2.20088e-12	5	28105500	28146500	6325
2	25205000	25210000	2	25240000	25245000	0,255,255	68	20.5007	18.4198	18.7027	21.0053	8.34033e-10	3.59164e-14	6.23185e-14	7.53365e-10	10	25201000	25250500	18062
2	5215000	5220000	2	5255000	5260000	0,255,255	70	23.5883	21.0901	19.1987	25.8618	1.27428e-10	7.90745e-11	6.33622e-15	8.75248e-07	6	5215833	5256666	8375
2	2065000	2070000	2	2100000	2105000	0,255,255	70	21.1836	18.9508	26.188	15.9196	1.27428e-10	3.98378e-15	7.71441e-07	4.55586e-15	4	2065000	2105000	3536
2	26345000	26350000	2	26380000	26385000	0,255,255	71	19.3106	23.7116	29.9959	15.5104	2.93068e-15	3.12665e-11	3.6591e-07	1.73484e-20	1	26347500	26382500	0
2	6330000	6335000	2	6375000	6380000	0,255,255	72	18.5881	19.8062	26.7854	20.6303	9.79528e-16	1.23538e-11	1.75913e-07	1.64208e-11	9	6333611	6379166	12185
2	24300000	24305000	2	24335000	24340000	0,255,255	72	20.138	17.0113	20.4897	18.6124	1.83211e-11	3.38417e-16	1.48955e-11	4.47934e-16	3	24299166	24335833	3728
2	8060000	8065000	2	8100000	8105000	0,255,255	72	19.9496	15.6025	15.9462	14.1269	1.83211e-11	3.38417e-16	5.60682e-16	4.60843e-21	4	8062500	8103750	5154
2	33660000	33665000	2	33695000	33700000	0,255,255	70	37.3759	34.48	34.1514	33.8873	0.000866589	0.000523614	0.00124346	0.00102207	1	33662500	33697500	0
2	31800000	31805000	2	31835000	31840000	0,255,255	67	17.3042	31.7773	22.0286	18.3289	2.67361e-13	0.00214486	1.44472e-09	1.54867e-13	4	31802500	31842500	11180
2	27175000	27180000	2	27210000	27215000	0,255,255	67	24.805	24.5973	26.4236	27.2517	7.13677e-06	3.62814e-06	6.35533e-06	6.73561e-06	3	27172500	27210833	6009
2	30770000	30775000	2	30810000	30815000	0,255,255	67	36.3756	31.2574	32.326	32.0505	0.0035219	0.00214486	0.0045819	0.00403563	11	30760227	30822500	18419
2	26545000	26550000	2	26580000	26585000	0,255,255	107	35.9665	27.7239	33.5417	34.0342	1.99302e-15	5.39607e-22	2.80581e-15	2.95672e-15	2	26545000	26582500	2500
2	7565000	7570000	2	26375000	26380000	0,255,255	1288	0.0854174	0.0607448	0.118031	0.0659425	0	0	0	0	1	7567500	26377500	0
2	19245000	19250000	2	33695000	33700000	0,255,255	133	0.0514893	0.0491386	0.00950005	0.0753784	0	0	0	0	1	19247500	33697500	0
2	3340000	3345000	2	3385000	3390000	0,255,255	108	11.3325	16.5614	17.7855	11.2234	0	1.58776e-38	1.68356e-38	0	7	3341071	3382500	20228
2	1080000	1085000	2	1115000	1120000	0,255,255	121	12.4285	20.2946	11.0587	17.627	0	2.06064e-38	0	0	2	1080000	1117500	2500
2	27210000	27215000	2	27245000	27250000	0,255,255	96	23.7346	23.3102	27.0578	24.777	5.5485e-23	3.41981e-23	1.74388e-16	1.27616e-16	5	27209500	27248500	6325
2	25125000	25130000	2	25185000	25190000	0,255,255	82	21.4986	17.9127	21.0677	29.1849	7.93799e-16	1.28395e-21	6.21851e-16	8.92391e-11	9	25130833	25187500	9718
2	5085000	5090000	2	5125000	5130000	0,255,255	82	21.7484	21.3944	25.4438	21.1018	7.93799e-16	4.34895e-16	6.70702e-11	5.2407e-16	4	5090000	5130000	3536
2	26310000	26315000	2	26345000	26350000	0,255,255	80	40.4666	32.7629	43.517	37.0055	0.00752488	1.97607e-06	0.00844928	4.21878e-06	2	26310000	26350000	3536
2	31195000	31200000	2	31230000	31235000	0,255,255	77	26.2879	24.8486	27.753	27.0608	5.36645e-09	2.91928e-09	4.08592e-09	4.74611e-09	1	31197500	31232500	0
2	25090000	25095000	2	25125000	25130000	0,255,255	79	29.0431	27.2159	30.0092	29.4586	1.28187e-09	5.63863e-10	9.2748e-10	9.04964e-10	2	25090000	25130000	3536
2	7285000	7290000	2	7330000	7335000	0,255,255	57	21.0863	20.2621	15.8531	16.8641	5.92704e-06	4.06366e-06	5.21187e-09	5.56126e-09	3	7284166	7334166	3727
2	5395000	5400000	2	5430000	5435000	0,255,255	59	18.4977	20.0647	8.04283	29.0763	8.78348e-10	9.27896e-07	5.26375e-22	0.000840827	4	5391250	5428750	7289
2	6275000	6280000	2	6315000	6320000	0,255,255	59	21.5511	19.4013	26.6382	22.2273	1.2839e-06	5.45859e-10	0.000699471	1.24703e-06	5	6279500	6321500	6325
2	3330000	3335000	2	3365000	3370000	0,255,255	61	7.48363	17.1944	13.9458	10.4191	1.83555e-28	7.52668e-11	1.86499e-14	6.34439e-19	1	3332500	3367500	0
2	18580000	18585000	2	18615000	18620000	0,255,255	63	30.794	26.9537	26.7321	29.0527	8.22039e-05	4.70714e-05	7.26648e-05	8.40916e-05	2	18582500	18620000	2500
2	4885000	4890000	2	4920000	4925000	0,255,255	64	18.4847	21.8398	17.8657	20.9715	6.05621e-12	1.6482e-08	5.04229e-12	2.23995e-08	1	4887500	4922500	0
2	19265000	19270000	2	28225000	28230000	0,255,255	63	0.0275137	0.0630438	0.0158889	0.282744	0	0	0	0	1	19267500	28227500	0
2	4865000	4870000	2	4900000	4905000	0,255,255	66	26.8624	31.8421	24.3669	37.1457	1.28395e-05	0.00313048	3.27273e-09	0.00645479	3	4867500	4904166	6010
2	5165000	5170000	2	5200000	5205000	0,255,255	65	29.8257	20.5018	26.6126	17.0735	2.29986e-05	7.20922e-09	2.16355e-05	1.42207e-12	2	5165000	5202500	2500
2	2670000	2675000	2	2710000	2715000	0,255,255	67	34.7124	27.2735	37.3145	19.3217	0.0035219	3.62814e-06	0.0045819	1.54867e-13	6	2672500	2713333	10442
2	27000000	27005000	2	27040000	27045000	0,255,255	66	27.9666	24.9263	34.4355	35.9021	1.28395e-05	6.93201e-06	0.00724831	0.00645479	2	27002500	27040000	2500
2	4940000	4945000	2	4975000	4980000	0,255,255	62	22.3754	22.9327	32.1057	19.7462	1.23597e-07	8.78983e-08	0.0393891	1.18178e-07	3	4939166	4979166	6871
2	8285000	8290000	2	8340000	8345000	0,255,255	60	13.3598	13.325	20.9765	16.9358	4.74239e-14	5.97498e-14	5.49427e-07	2.82092e-10	2	8297500	8342500	10000
2	5835000	5840000	2	5880000	5885000	0,255,255	59	17.6581	19.1828	21.3008	23.7894	8.78348e-10	5.45859e-10	1.20695e-06	1.24703e-06	2	5842500	5882500	5000
2	23530000	23535000	2	23575000	23580000	0,255,255	58	18.6015	17.4652	19.5885	22.9203	2.28273e-09	1.55412e-09	2.68567e-06	2.66092e-06	1	23532500	23577500	0
2	8150000	8155000	2	8185000	8190000	0,255,255	56	21.5159	17.6923	19.6736	18.3587	1.22967e-05	1.03202e-08	1.10092e-05	1.379e-08	3	8149166	8185833	3728
2	24665000	24670000	2	24700000	24705000	0,255,255	56	23.2212	23.387	26.6907	19.9658	1.22967e-05	8.37755e-06	0.00357082	1.19639e-05	1	24667500	24702500	0
2	31780000	31785000	2	31825000	31830000	0,255,255	54	5.79193	8.10597	5.82203	13.2808	2.93263e-27	3.01111e-18	2.27388e-27	5.17312e-11	6	31778333	31824166	16180
2	31055000	31060000	2	31090000	31095000	0,255,255	54	18.1583	23.2203	24.1025	21.8597	9.0619e-08	3.36371e-05	4.47328e-05	4.60225e-05	1	31057500	31092500	0
2	20310000	20315000	2	20360000	20365000	0,255,255	54	14.5544	20.5919	24.1313	15.5212	5.12444e-11	3.36371e-05	4.47328e-05	5.17312e-11	3	20312500	20357500	5000
2	535000	540000	2	570000	575000	0,255,255	54	20.2951	18.6137	14.537	21.5191	5.19341e-05	6.4039e-08	6.84325e-11	4.60225e-05	2	535000	570000	3536
2	32845000	32850000	2	32880000	32885000	0,255,255	53	24.5668	23.2865	27.8128	22.911	0.000105292	6.48966e-05	0.0151353	8.92101e-05	2	32845000	32882500	2500
2	8595000	8600000	2	8650000	8655000	0,255,255	52	15.8059	17.6603	24.3868	23.0086	5.1015e-07	4.02695e-07	0.000168201	0.000176071	5	8593500	8650500	18439
2	5920000	5925000	2	5955000	5960000	0,255,255	51	10.7601	10.4589	10.6658	9.64075	7.22908e-13	7.79994e-13	7.94142e-13	1.36385e-16	3	5922500	5962500	5000
2	26260000	26265000	2	26295000	26300000	0,255,255	50	10.9999	18.7346	14.9663	21.1274	2.55614e-12	2.10445e-06	4.52119e-09	0.00062723	1	26262500	26297500	0
2	5390000	5395000	2	5460000	5465000	0,255,255	49	13.8042	11.6257	16.3121	12.6777	1.10886e-08	9.71535e-12	5.7229e-06	1.17852e-08	2	5392500	5465000	2500
2	840000	845000	2	885000	890000	0,255,255	49	21.5655	20.969	21.0331	22.7497	0.00121983	0.000786185	0.00109701	0.00113852	3	830833	892500	12693
2	29210000	29215000	2	29245000	29250000	0,255,255	47	15.0401	15.9777	18.8753	14.6121	8.3073e-08	2.18185e-05	2.84581e-05	8.43964e-08	1	29212500	29247500	0
2	27060000	27065000	2	27095000	27100000	0,255,255	47	23.2222	20.5674	24.2112	23.3228	0.00386591	0.00245918	0.00339559	0.00349759	1	27062500	27097500	0
2	22680000	22685000	2	22715000	22720000	0,255,255	47	14.6336	15.9225	12.4156	16.5136	8.3073e-08	2.18185e-05	9.30766e-08	2.64311e-05	2	22680000	22715000	3536
2	16030000	16035000	2	16115000	16120000	0,255,255	47	12.0616	9.94152	14.2483	9.15791	1.07326e-10	1.05993e-10	9.30766e-08	5.07633e-14	2	16032500	16120000	2500
2	8285000	8290000	2	8395000	8400000	0,255,255	47	13.6016	10.4597	17.3537	11.9491	8.3073e-08	1.05993e-10	2.84581e-05	1.1437e-10	4	8295000	8396250	12562
2	10660000	10665000	2	10715000	10720000	0,255,255	47	13.5962	16.7304	7.5131	15.9549	8.3073e-08	2.18185e-05	2.04029e-17	2.64311e-05	2	10672500	10717500	10000
2	27060000	27065000	2	27125000	27130000	0,255,255	46	16.1835	14.543	20.147	18.1197	6.01954e-05	1.89384e-07	0.00583281	5.36925e-05	5	27059500	27123500	6325
2	24555000	24560000	2	24595000	24600000	0,255,255	46	8.36035	14.1897	14.7602	19.5499	3.0896e-13	1.89384e-07	2.35235e-07	5.36925e-05	2	24555000	24597500	2500
2	1345000	1350000	2	1380000	1385000	0,255,255	46	8.69283	14.1935	8.30784	21.0454	3.0896e-13	1.89384e-07	2.8955e-13	0.00589724	1	1347500	1382500	0
2	32380000	32385000	2	32415000	32420000	0,255,255	45	17.1027	18.1463	20.9678	16.1664	0.000121452	9.50107e-05	0.00971891	0.000115072	1	32382500	32417500	0
2	27255000	27260000	2	27295000	27300000	0,255,255	44	18.8154	20.5088	20.2752	21.3575	0.000238681	0.011252	0.0156765	0.0153292	3	27257500	27297500	5000
2	18495000	18500000	2	18580000	18585000	0,255,255	44	11.8798	10.884	16.4433	8.37467	3.72083e-09	3.45584e-09	0.000241707	3.5176e-12	2	18492500	18582500	5000
2	26665000	26670000	2	26700000	26705000	0,255,255	43	9.7561	12.8998	17.4695	7.27238	1.92094e-11	2.86228e-06	0.000463888	2.15982e-14	2	26662500	26697500	7071
2	24605000	24610000	2	24650000	24655000	0,255,255	43	16.1629	14.3691	18.1617	22.3089	0.000467459	2.86228e-06	0.000463888	0.0245751	5	24606500	24654500	12042
2	5880000	5885000	2	5920000	5925000	0,255,255	43	23.4183	20.3758	14.053	21.8747	0.0287096	0.0182284	3.59007e-06	0.0245751	2	5885000	5922500	2500
2	3995000	4000000	2	4050000	4055000	0,255,255	43	17.1125	16.4737	17.2716	14.9785	0.000467459	0.000374015	0.000463888	3.68766e-06	1	3997500	4052500	0
2	3295000	3300000	2	3365000	3370000	0,255,255	43	8.55737	11.7471	10.899	16.4041	1.92094e-11	1.07758e-08	1.13037e-08	0.000479532	2	3295000	3365000	3536
2	29870000	29875000	2	29905000	29910000	0,255,255	42	15.3155	16.2067	16.357	18.449	8.83386e-06	0.000719423	0.00091036	0.000902732	1	29872500	29907500	0
2	8105000	8110000	2	8145000	8150000	0,255,255	41	18.1843	17.4263	21.5764	19.3907	0.00173188	0.00136637	0.0587168	0.0017132	3	8110833	8149166	3728
2	6400000	6405000	2	6455000	6460000	0,255,255	41	8.42257	9.84504	15.9083	21.4119	2.59698e-10	2.87445e-10	0.00168038	0.0577314	2	6400000	6457500	2500
2	2860000	2865000	2	2935000	2940000	0,255,255	41	13.197	11.5218	14.7947	15.9432	2.08527e-05	9.43079e-08	2.06496e-05	0.0017132	4	2867500	2931250	16250
2	2370000	2375000	2	2415000	2420000	0,255,255	41	16.0187	16.8958	11.2587	16.4405	0.00173188	0.00136637	9.89958e-08	0.0017132	1	2372500	2417500	0
2	24375000	24380000	2	24420000	24425000	0,255,255	40	17.6835	20.1625	18.2871	22.7798	0.00318914	0.0636926	0.00309599	0.0866509	3	24382500	24422500	5000
2	5050000	5055000	2	5085000	5090000	0,255,255	40	21.8571	16.6322	23.4846	12.7921	0.0972802	0.00246682	0.0878214	4.78218e-05	3	5049166	5087500	5270
2	1275000	1280000	2	1320000	1325000	0,255,255	40	13.0399	15.622	16.3779	17.7588	4.79012e-05	0.00246682	0.00309599	0.00314902	1	1277500	1322500	0
2	20065000	20070000	2	20165000	20170000	0,255,255	39	12.0169	8.09406	10.5056	6.07343	8.52248e-07	3.82471e-09	7.89477e-07	6.64663e-15	4	20067500	20163750	11250
2	26465000	26470000	2	26540000	26545000	0,255,255	38	14.4487	13.2765	12.7192	14.7324	0.000228932	0.000180076	0.000223465	0.000226775	3	26474166	26542500	8334
2	9070000	9075000	2	9150000	9155000	0,255,255	38	8.9624	9.95778	13.3095	13.1309	1.16466e-08	1.90892e-06	0.000223465	0.000226775	1	9072500	9152500	0
2	29120000	29125000	2	29155000	29160000	0,255,255	37	12.6275	13.3566	9.15217	17.5146	0.000455406	0.000369385	3.66124e-08	0.0166203	1	29122500	29157500	0
2	26790000	26795000	2	26850000	26855000	0,255,255	36	16.1667	15.2111	17.2705	12.7511	0.0294586	0.000773883	0.0274542	0.000972746	2	26795000	26847500	5590
2	21745000	21750000	2	21850000	21855000	0,255,255	36	5.11413	4.61004	3.94324	4.39145	1.41504e-12	3.96388e-15	2.74531e-18	1.59298e-15	9	21741944	21858055	10958
2	4135000	4140000	2	4170000	4175000	0,255,255	36	12.6327	11.6754	11.8675	11.158	0.000962611	1.27856e-05	1.42238e-05	1.4558e-05	7	4136071	4178928	9286
2	2720000	2725000	2	2765000	2770000	0,255,255	36	3.88029	7.80284	4.9592	11.3588	4.59069e-18	5.54093e-10	1.0286e-12	1.4558e-05	3	2719166	2764166	7453
2	23865000	23870000	2	23935000	23940000	0,255,255	35	12.941	12.7851	15.1701	15.2749	0.00189138	0.00152663	0.00192643	0.00189679	3	23869166	23934166	6871
2	23410000	23415000	2	23505000	23510000	0,255,255	35	6.9585	8.79744	8.4288	11.558	2.2232e-09	4.2928e-07	4.01839e-07	3.54507e-05	4	23410000	23507500	7500
2	2215000	2220000	2	29330000	29335000	0,255,255	35	0.0137117	0.0214658	0.037155	0.024029	2.04907e-31	4.37403e-31	3.86214e-31	3.69052e-31	1	2217500	29332500	0
2	19235000	19240000	2	19410000	19415000	0,255,255	33	4.47638	4.36622	3.19963	4.54126	5.67562e-13	8.55975e-13	1.45353e-15	3.84632e-13	3	19237500	19410833	8333
2	15375000	15380000	2	15450000	15455000	0,255,255	33	6.55647	8.08966	8.65553	11.4373	3.46356e-08	3.64678e-06	3.48595e-06	0.000203494	2	15377500	15447500	5000
2	20065000	20070000	2	20115000	20120000	0,255,255	32	12.8225	10.7983	11.1587	9.86982	0.0129177	0.00039544	0.00047647	0.000469627	2	20070000	20117500	2500
2	6225000	6230000	2	6260000	6265000	0,255,255	32	7.96936	10.1773	11.2595	10.0705	9.46399e-06	0.00039544	0.00047647	0.000469627	2	6227500	6265000	2500
2	26755000	26760000	2	26795000	26800000	0,255,255	31	11.4131	10.5245	11	9.93362	0.00104391	0.000859025	0.00103138	0.00103345	2	26760000	26797500	2500
2	24775000	24780000	2	24810000	24815000	0,255,255	31	9.26594	11.8686	11.0119	11.0322	2.57449e-05	0.000859025	0.00103138	0.00103345	1	24777500	24812500	0
2	2610000	2615000	2	2710000	2715000	0,255,255	31	9.09753	12.1964	14.3546	10.0259	2.57449e-05	0.000859025	0.0225844	0.00103345	2	2612500	2710000	2500
2	29385000	29390000	2	29490000	29495000	0,255,255	30	11.3028	9.67672	13.4084	10.9144	0.00213929	7.04854e-05	0.0382636	0.00220507	2	29390000	29492500	2500
2	20110000	20115000	2	20150000	20155000	0,255,255	30	13.9573	14.5446	13.0375	15.5421	0.0397001	0.0305328	0.0382636	0.0373077	2	20110000	20152500	2500
2	18730000	18735000	2	18795000	18800000	0,255,255	30	7.43905	6.67913	3.94086	5.92876	1.3926e-06	1.20698e-06	4.55805e-13	1.16782e-08	3	18735833	18795833	3727
2	11500000	11505000	2	11660000	11665000	0,255,255	30	8.88517	6.87731	5.9294	8.44991	6.81218e-05	1.20698e-06	1.00111e-08	6.62532e-05	2	11500000	11662500	2500
2	5285000	5290000	2	5320000	5325000	0,255,255	30	8.7271	9.96982	8.76418	11.9818	6.81218e-05	0.00184902	7.07952e-05	0.00220507	4	5282500	5322500	7071
2	3525000	3530000	2	3595000	3600000	0,255,255	30	8.15378	9.22212	11.8089	10.8395	6.81218e-05	7.04854e-05	0.00219178	0.00220507	2	3527500	3600000	2500
2	24855000	24860000	2	24890000	24895000	0,255,255	29	8.12711	10.0438	10.323	9.06352	0.000176021	0.00378267	0.00448178	0.000175072	1	24857500	24892500	0
2	22600000	22605000	2	22680000	22685000	0,255,255	29	15.1397	14.304	13.5768	12.8327	0.0652126	0.0500573	0.0614916	0.0607009	2	22605000	22682500	2500
2	19185000	19190000	2	19410000	19415000	0,255,255	29	5.61583	4.38569	3.78609	7.97831	5.37278e-08	7.15553e-10	3.10808e-12	0.000175072	4	19195000	19412500	7500
2	14995000	15000000	2	15060000	15065000	0,255,255	29	5.46226	5.8284	12.0202	3.80553	5.37278e-08	6.87384e-08	0.00448178	2.65362e-12	1	14997500	15062500	0
2	8350000	8355000	2	8385000	8390000	0,255,255	29	3.86603	8.08229	9.80018	8.48877	4.44659e-12	0.00016905	0.000183656	0.000175072	1	8352500	8387500	0
2	15855000	15860000	2	16030000	16035000	0,255,255	28	4.75363	5.60801	6.14228	5.01368	2.67283e-09	2.72025e-07	1.70971e-07	1.93745e-07	3	15854166	16029166	6871
2	10545000	10550000	2	10610000	10615000	0,255,255	28	9.70326	11.0371	10.261	15.0055	0.000445712	0.007626	0.00894979	0.0990745	2	10550000	10620000	7906
2	23155000	23160000	2	23310000	23315000	0,255,255	27	8.55235	8.48437	9.0967	10.5505	0.00102934	0.00100904	0.00107057	0.0166986	3	23155833	23310833	3727
2	7330000	7335000	2	7475000	7480000	0,255,255	27	9.25519	8.72625	5.42068	10.5053	0.00102934	0.00100904	6.43543e-07	0.0166986	2	7335000	7477500	2500
2	5325000	5330000	2	20870000	20875000	0,255,255	27	0.0349312	0.0216137	0	0.0211254	1.5665e-20	5.02001e-20	3.91855e-20	3.8583e-20	1	5327500	20872500	0
2	32620000	32625000	2	32685000	32690000	0,255,255	26	10.6961	9.26689	5.06022	9.07178	0.0314644	0.00226192	2.41814e-06	0.00239051	2	32622500	32685000	2500
2	22525000	22530000	2	22585000	22590000	0,255,255	26	12.1439	9.71264	11.8353	8.37719	0.0314644	0.00226192	0.0314529	0.00239051	3	22525833	22590833	3727
2	21410000	21415000	2	21485000	21490000	0,255,255	26	8.27745	9.46873	7.95452	9.78698	0.00236869	0.00226192	0.0024257	0.00239051	1	21412500	21487500	0
2	9185000	9190000	2	9260000	9265000	0,255,255	26	8.5636	7.84671	8.66693	9.07731	0.00236869	0.00226192	0.0024257	0.00239051	2	9190000	9265000	3536
2	27635000	27640000	2	27710000	27715000	0,255,255	25	7.08386	6.1082	6.79132	6.37167	0.000310969	1.18772e-05	0.000305615	0.000305704	2	27637500	27715000	2500
2	21680000	21685000	2	21725000	21730000	0,255,255	25	12.1419	9.43483	6.35399	6.90401	0.0555776	0.00482672	0.000305615	0.000305704	3	21682500	21727500	5000
2	19940000	19945000	2	20065000	20070000	0,255,255	24	9.0355	6.07774	6.62295	5.95092	0.0106304	3.64401e-05	0.000784433	3.03835e-05	2	19942500	20065000	2500
2	15060000	15065000	2	15235000	15240000	0,255,255	24	7.91606	6.12359	7.67367	6.37915	0.0106304	3.64401e-05	0.000784433	0.000764915	1	15062500	15237500	0
2	13130000	13135000	2	13230000	13235000	0,255,255	24	7.43173	7.62922	5.98065	8.58646	0.000785589	0.000692411	2.85996e-05	0.0107268	2	13135000	13232500	2500
2	19640000	19645000	2	19935000	19940000	0,255,255	23	7.62295	6.62436	3.81686	7.58238	0.00190438	0.0017182	9.3611e-08	0.00190691	2	19645000	19937500	2500
2	15275000	15280000	2	15310000	15315000	0,255,255	23	2.46049	3.56425	3.38235	2.42882	3.80284e-11	1.13354e-07	9.3611e-08	3.06201e-11	3	15277500	15319166	8334
2	7480000	7485000	2	7625000	7630000	0,255,255	23	2.96729	3.63715	7.51766	3.64349	2.36267e-09	1.13354e-07	0.00188328	8.48307e-08	1	7482500	7627500	0
2	28400000	28405000	2	28470000	28475000	0,255,255	21	3.22654	5.13673	6.64496	5.4298	3.0052e-06	0.000923358	0.0100048	0.000852669	1	28402500	28472500	0
2	5600000	5605000	2	5690000	5695000	0,255,255	22	6.0869	5.98495	4.41684	6.75341	0.000309655	0.000334554	1.32651e-05	0.00443659	1	5602500	5692500	0
2	15360000	15365000	2	15480000	15485000	0,255,255	21	8.08246	7.70015	6.94404	6.15631	0.07437	0.00935543	0.0100048	0.000852669	8	15359375	15478125	21741
2	15235000	15240000	2	15480000	15485000	0,255,255	21	4.95089	4.10426	4.98507	8.07998	5.35845e-05	6.98765e-05	0.000837106	0.0763111	4	15228750	15480000	9100
2	22530000	22535000	2	22565000	22570000	0,255,255	20	1.95533	3.80676	5.96508	0.72083	4.15379e-10	1.17392e-05	0.00227245	2.03831e-11	1	22532500	22567500	0
2	23615000	23620000	2	23655000	23660000	0,255,255	18	4.25069	5.05012	5.94183	3.11584	0.00171294	0.0145355	0.0140329	1.05427e-05	2	23617500	23655000	2500
2	7500000	7505000	2	7535000	7540000	0,255,255	18	2.74703	5.67721	4.48492	4.53587	1.28904e-05	0.0145355	0.00168756	0.00164944	1	7502500	7537500	0
2	17075000	17080000	2	17430000	17435000	0,255,255	17	3.1114	2.64162	1.98492	3.61794	5.9701e-05	7.45787e-05	3.23833e-07	0.000527021	2	17085000	17432500	7500
2	18490000	18495000	2	18735000	18740000	0,255,255	16	2.36528	2.1236	2.59347	1.60303	2.03602e-05	2.36317e-05	0.000197633	1.64083e-06	1	18492500	18737500	0
2	10025000	10030000	2	10060000	10065000	0,255,255	16	2.96574	4.23386	2.59692	3.05441	0.000258361	0.014534	0.000197633	0.000205105	1	10027500	10062500	0
2	3580000	3585000	2	19245000	19250000	0,255,255	16	0.010656	0.011966	0.00882447	0.00864441	1.79825e-07	9.30431e-07	5.7286e-07	5.3797e-07	1	3582500	19247500	0
2	19265000	19270000	2	32175000	32180000	0,255,255	15	0.0616822	0.0456826	0.107959	0.144924	1.92007e-06	1.04936e-05	6.14782e-06	5.98466e-06	1	19267500	32177500	0
2	19270000	19275000	2	23650000	23655000	0,255,255	14	0.196037	0.229649	0.13886	0.855365	1.96643e-05	0.000104561	5.93158e-05	5.80408e-05	1	19272500	23652500	0
2	11990000	11995000	2	12060000	12065000	0,255,255	14	2.38547	2.80232	2.12969	2.874	0.000467249	0.00402201	0.000438854	0.00300864	1	11992500	12062500	0
2	19945000	19950000	2	20160000	20165000	0,255,255	13	2.79566	3.05859	3.19849	2.76407	0.011293	0.0121908	0.0406768	0.0101042	2	19942500	20160000	5590
2	19290000	19295000	2	26375000	26380000	0,255,255	13	0.0641061	0.115413	0.354736	0.327661	0.000181721	0.000920072	0.000531086	0.00051596	3	19277500	26377500	15000
2	15480000	15485000	2	16130000	16135000	0,255,255	13	2.35646	2.95997	2.24737	2.86791	0.00196163	0.0121908	0.00189867	0.0101042	2	15487500	16137500	7071
2	14835000	14840000	2	15060000	15065000	0,255,255	13	1.69089	2.34279	2.8212	2.14638	0.000297025	0.00253806	0.00923424	0.00185283	1	14837500	15062500	0
2	19270000	19275000	2	25070000	25075000	0,255,255	12	0.10608	0.234179	0.0783531	0.271018	0.00148973	0.00744754	0.00407495	0.00396347	1	19272500	25072500	0
2	16855000	16860000	2	17435000	17440000	0,255,255	12	1.79819	2.09559	3.5504	1.89514	0.00139699	0.00899685	0.09562	0.00160625	2	16860000	17435000	3536
2	11990000	11995000	2	12795000	12800000	0,255,255	12	1.7647	1.69329	2.56842	1.1591	0.00139699	0.00248799	0.025625	0.00396347	2	11990000	12795000	3536
2	31355000	31360000	2	31390000	31395000	0,255,255	25	3.654	4.74625	5.87814	3.49608	5.06828e-09	3.3841e-07	8.82228e-06	3.18724e-09	1	31357500	31392500	0
2	7370000	7375000	2	7420000	7425000	0,255,255	26	8.00628	11.5226	11.4303	7.67169	0.00236869	0.0265202	0.0314529	0.000114658	2	7375000	7422500	2500
2	29910000	29915000	2	29945000	29950000	0,255,255	38	14.6407	15.3874	16.0796	14.6974	0.000228932	0.000180076	0.00987475	0.000226775	1	29912500	29947500	0
2	5665000	5670000	2	5705000	5710000	0,255,255	39	8.19774	9.82073	6.85757	13.67	3.25306e-09	3.82471e-09	6.97844e-12	0.000104707	2	5667500	5705000	2500
2	2325000	2330000	2	2360000	2365000	0,255,255	39	14.93	14.4219	17.7556	11.9949	0.000105771	8.21274e-05	0.00562609	8.45898e-07	3	2322500	2359166	6010
2	8735000	8740000	2	8810000	8815000	0,255,255	39	13.5467	12.2924	17.9858	15.6696	0.000105771	7.44396e-07	0.00562609	0.00564601	1	8737500	8812500	0
2	8690000	8695000	2	8735000	8740000	0,255,255	39	12.4356	12.1647	18.9302	17.3549	0.000105771	7.44396e-07	0.00562609	0.00564601	1	8692500	8737500	0
2	25375000	25380000	2	25415000	25420000	0,255,255	53	29.1873	21.4785	14.1671	19.5811	0.0154903	6.48966e-05	1.95451e-10	8.92101e-05	3	25375833	25415833	3727
2	27360000	27370000	2	27420000	27430000	0,255,255	65	24.2985	28.5833	31.7784	38.649	8.93227e-09	1.32806e-05	0.0056346	0.00548025	2	27360000	27425000	5000
2	5970000	5980000	2	6020000	6030000	0,255,255	79	30.0555	33.2671	35.7522	34.0353	3.80046e-10	2.71592e-06	3.20244e-06	3.02285e-06	1	5975000	6025000	0
2	9000000	9010000	2	9060000	9070000	0,255,255	82	36.2457	35.8694	40.2359	47.6991	5.06886e-07	3.89039e-07	0.000979073	0.00109366	4	9000000	9065000	15000
2	8840000	8850000	2	8890000	8900000	0,255,255	82	39.0818	42.1754	40.3879	48.4098	0.00105021	0.000873318	0.000979073	0.00109366	1	8845000	8895000	0
2	2880000	2890000	2	2930000	2940000	0,255,255	105	41.733	55.0651	48.931	60.8156	2.03892e-09	4.6162e-05	5.88585e-05	5.58525e-05	3	2868333	2935000	16667
2	1690000	1700000	2	1750000	1760000	0,255,255	149	63.1332	53.7447	47.2162	67.8347	8.26332e-10	2.28385e-17	7.65053e-26	6.11618e-10	4	1695000	1762500	16008
2	2600000	2610000	2	2650000	2660000	0,255,255	137	70.1839	64.8113	89.0443	60.6468	5.62248e-07	2.51641e-07	0.0106628	2.4742e-13	3	2608333	2661666	7454
2	22290000	22300000	2	22340000	22350000	0,255,255	120	38.2341	47.3625	49.4912	51.2258	2.99991e-21	1.81616e-14	1.96895e-08	1.73625e-08	1	22295000	22345000	0
2	4940000	4950000	2	5040000	5050000	0,255,255	120	38.3783	39.8837	43.5384	67.3606	2.99991e-21	1.81616e-14	2.35378e-14	0.000686486	1	4945000	5045000	0
2	4990000	5000000	2	5040000	5050000	0,255,255	184	79.0526	61.5199	77.3689	57.8514	2.21583e-11	1.11362e-20	1.61848e-11	1.74e-31	2	4990000	5045000	5000
2	28380000	28390000	2	28430000	28440000	0,255,255	280	57.6788	56.7836	57.9148	58.5354	0	0	0	0	7	28380714	28439285	21238
2	31320000	31330000	2	31370000	31380000	0,255,255	199	98.2402	93.5711	93.2852	110.218	3.46405e-07	7.97042e-16	1.95255e-15	1.79475e-07	2	31320000	31375000	5000
2	20170000	20180000	2	20290000	20300000	0,255,255	107	37.2077	31.7331	29.327	29.3384	1.27529e-15	8.86301e-16	1.36103e-22	1.54625e-22	1	20175000	20295000	0
2	20170000	20180000	2	20230000	20240000	0,255,255	119	54.0207	56.3158	34.2873	65.1012	4.44943e-08	2.91781e-08	5.97448e-21	0.000963711	2	20180000	20235000	5000
2	20290000	20300000	2	20380000	20390000	0,255,255	83	36.3368	40.6477	37.7417	37.8054	2.61609e-07	0.000562273	2.42068e-07	2.22506e-07	1	20295000	20385000	0
2	22260000	22270000	2	22350000	22360000	0,255,255	83	30.7587	32.5489	25.6448	47.246	1.27509e-11	1.96677e-07	1.08692e-11	0.000693506	1	22265000	22355000	0
2	19240000	19250000	2	19290000	19300000	0,255,255	95	22.155	39.2454	42.4964	40.8603	1.11336e-22	1.06633e-06	1.18279e-06	1.32883e-06	1	19245000	19295000	0
2	32450000	32460000	2	32510000	32520000	0,255,255	104	32.1855	34.8413	50.4244	47.0818	1.65467e-14	1.28048e-14	9.32925e-05	4.25865e-09	2	32455000	32510000	5000
2	5260000	5270000	2	5330000	5340000	0,255,255	100	48.1343	39.337	46.0618	47.5894	5.54974e-08	4.83234e-08	5.50443e-08	5.9723e-08	2	5270000	5330000	7071
2	8190000	8200000	2	8280000	8290000	0,255,255	86	47.7552	41.8152	42.9466	46.7166	0.0001627	0.000138542	0.000147197	0.000171633	2	8195000	8280000	5000
2	25420000	25430000	2	25470000	25480000	0,255,255	79	35.1191	34.2707	37.848	38.3572	3.4946e-06	2.71592e-06	3.20244e-06	3.02285e-06	1	25425000	25475000	0
2	9280000	9290000	2	9370000	9380000	0,255,255	79	28.9436	29.14	42.9321	37.764	3.80046e-10	3.18479e-10	0.00340733	3.02285e-06	1	9285000	9375000	0
2	5640000	5650000	2	5740000	5750000	0,255,255	75	32.0685	31.2225	40.6248	23.0744	3.87596e-05	3.0764e-05	0.0160011	5.94646e-13	1	5645000	5745000	0
2	11340000	11350000	2	11400000	11410000	0,255,255	74	34.2579	32.634	25.9665	32.2117	6.7679e-05	5.40683e-05	2.18112e-08	6.12137e-05	1	11345000	11405000	0
2	21480000	21490000	2	21540000	21550000	0,255,255	70	28.3162	25.761	20.3717	25.7544	4.77401e-07	3.9844e-07	8.28327e-11	4.36432e-07	1	21485000	21545000	0
2	8220000	8230000	2	8270000	8280000	0,255,255	70	20.3637	27.2468	32.0089	21.303	9.12395e-11	3.9844e-07	0.000524155	8.13891e-11	1	8225000	8275000	0
2	22600000	22610000	2	22720000	22730000	0,255,255	68	31.3259	26.2109	34.8131	18.2397	0.00155822	1.68066e-06	0.00141703	2.70027e-14	1	22605000	22725000	0
2	7230000	7240000	2	7330000	7340000	0,255,255	68	34.6289	29.9891	33.1275	33.4295	0.00155822	1.68066e-06	0.00141703	0.00138902	2	7230000	7335000	5000
2	5640000	5650000	2	5700000	5710000	0,255,255	66	29.9952	31.1322	33.3439	37.2235	7.84241e-06	0.0031759	0.0036383	0.00350887	2	5645000	5710000	5000
2	7870000	7880000	2	7930000	7940000	0,255,255	64	29.1156	24.4547	20.0635	38.0757	2.93838e-05	1.71382e-08	1.9972e-08	0.00832989	1	7875000	7935000	0
2	26380000	26390000	2	26460000	26470000	0,255,255	62	32.708	30.4217	34.8132	28.6513	0.0213706	8.73723e-05	0.0194967	9.50416e-05	2	26385000	26455000	10000
2	18430000	18440000	2	18480000	18490000	0,255,255	61	24.262	22.8792	23.8743	21.0907	2.47403e-07	2.09014e-07	2.38271e-07	2.38226e-07	2	18435000	18490000	5000
2	8460000	8470000	2	8540000	8550000	0,255,255	59	21.6652	20.4614	21.3497	21.4769	1.15885e-06	1.06584e-06	1.2027e-06	1.17586e-06	4	8462500	8535000	20156
2	16870000	16880000	2	17080000	17090000	0,255,255	58	13.226	17.2617	30.9095	12.3252	3.10223e-13	1.43025e-09	0.000970667	3.44696e-17	1	16875000	17085000	0
2	11400000	11410000	2	11500000	11510000	0,255,255	58	20.6945	20.9423	26.9343	16.0074	2.51643e-06	2.32809e-06	0.000970667	1.31853e-09	1	11405000	11505000	0
2	6740000	6750000	2	6810000	6820000	0,255,255	58	25.472	22.1918	29.3241	23.0505	0.000989489	2.32809e-06	0.000970667	2.56038e-06	1	6745000	6815000	0
2	21510000	21520000	2	21640000	21650000	0,255,255	56	24.0788	27.0142	25.5927	30.2028	1.08782e-05	0.00239537	0.00274039	0.00270705	3	21508333	21641666	7454
2	3180000	3190000	2	3230000	3240000	0,255,255	56	24.5329	25.0069	27.1846	26.8298	1.08782e-05	0.00239537	0.00274039	0.00270705	1	3185000	3235000	0
2	23790000	23800000	2	23840000	23850000	0,255,255	54	18.1144	24.4078	28.7312	20.0259	6.5856e-08	4.2168e-05	0.00735876	4.62595e-05	1	23795000	23845000	0
2	2610000	2620000	2	2790000	2800000	0,255,255	54	26.2937	23.8088	20.9271	26.9326	0.00742806	4.2168e-05	4.73857e-05	0.00721857	3	2605000	2791666	12018
2	8980000	8990000	2	9140000	9150000	0,255,255	53	21.8958	21.324	22.7864	28.6274	8.63756e-05	8.08433e-05	8.99964e-05	0.0115162	2	8990000	9145000	5000
2	23720000	23730000	2	23790000	23800000	0,255,255	50	20.1603	25.4046	28.301	26.4909	0.000586018	0.036204	0.0416068	0.0409148	2	23720000	23790000	7071
2	7520000	7530000	2	7570000	7580000	0,255,255	50	18.562	23.1403	24.0777	22.9566	2.20015e-06	0.000545985	0.000592921	0.000588734	1	7525000	7575000	0
2	14990000	15000000	2	15240000	15250000	0,255,255	49	20.5986	22.1268	29.766	25.7926	0.00106426	0.00101576	0.0610173	0.0602586	2	14995000	15240000	5000
2	18910000	18920000	2	19170000	19180000	0,255,255	47	17.311	17.1139	23.8889	18.8079	2.4523e-05	2.44776e-05	0.00338209	2.43601e-05	2	18925000	19175000	10000
2	7890000	7900000	2	7940000	7950000	0,255,255	47	15.8314	20.1438	20.7868	18.4518	2.4523e-05	0.00313582	0.00338209	2.43601e-05	1	7895000	7945000	0
2	22840000	22850000	2	22890000	22900000	0,255,255	46	11.7383	18.2471	12.7244	21.1101	2.92451e-10	5.32312e-05	1.97305e-07	0.00588009	1	22845000	22895000	0
2	18790000	18800000	2	18910000	18920000	0,255,255	46	21.6945	20.0739	12.8102	21.9691	0.00574667	0.00530026	1.97305e-07	0.00588009	1	18795000	18915000	0
2	8190000	8200000	2	8400000	8410000	0,255,255	44	17.6197	16.6313	17.3396	18.4875	0.000226971	0.000228367	0.00024449	0.000228115	2	8195000	8400000	5000
2	21860000	21870000	2	22100000	22110000	0,255,255	42	18.6757	16.5194	14.4998	14.0138	0.000917844	0.000911247	7.99943e-06	8.67085e-06	1	21865000	22105000	0
2	6460000	6470000	2	6520000	6530000	0,255,255	42	15.6588	17.6766	24.3254	23.6233	0.000917844	0.000911247	0.0404878	0.0404747	2	6470000	6525000	5000
2	3600000	3610000	2	3710000	3720000	0,255,255	42	12.1466	15.8399	15.8416	16.9882	3.28197e-08	0.000911247	0.000975231	0.000930606	1	3605000	3715000	0
2	3500000	3510000	2	3780000	3790000	0,255,255	42	16.3512	12.8099	12.9204	16.823	0.000917844	7.17785e-06	7.99943e-06	0.000930606	3	3511666	3778333	13744
2	20170000	20180000	2	20380000	20390000	0,255,255	41	21.481	19.6796	14.4146	18.5573	0.0599674	0.0562868	1.94032e-05	0.00177332	2	20170000	20385000	5000
2	14830000	14840000	2	14990000	15000000	0,255,255	39	11.9499	14.6514	19.4641	19.0986	7.90109e-07	8.99106e-05	0.00620099	0.00605806	1	14835000	14995000	0
2	11150000	11160000	2	11400000	11410000	0,255,255	37	15.4561	18.4517	15.4743	18.642	0.000471056	0.0168364	0.000487304	0.0184719	2	11155000	11400000	5000
2	21110000	21120000	2	21200000	21210000	0,255,255	36	9.51816	17.2719	16.0873	19.34	7.64672e-08	0.0277372	0.0308283	0.0306316	2	21115000	21215000	10000
2	3490000	3500000	2	3800000	3810000	0,255,255	36	14.4793	11.965	15.4968	12.0823	0.000945019	1.33812e-05	0.00101144	1.38328e-05	1	3495000	3805000	0
2	16870000	16880000	2	17050000	17060000	0,255,255	35	13.5486	11.8851	18.5487	6.75981	0.00193737	3.43017e-05	0.0503029	1.99867e-09	3	16868333	17051666	7454
2	11690000	11700000	2	11990000	12000000	0,255,255	35	8.57046	13.8224	12.5665	14.9032	2.56857e-07	0.00181177	0.00205274	0.00204684	2	11695000	11990000	5000
2	13130000	13140000	2	13300000	13310000	0,255,255	28	6.84577	8.65659	7.82142	10.7581	9.42702e-06	0.00049716	1.41412e-05	0.0105516	1	13135000	13305000	0
2	7300000	7310000	2	7450000	7460000	0,255,255	26	8.15768	9.339	10.6955	9.56465	0.00248466	0.00282192	0.0390588	0.00313714	2	7305000	7450000	5000
2	16130000	16140000	2	16860000	16870000	0,255,255	21	7.35083	5.55368	4.01395	4.97601	0.0103164	0.00178925	9.13973e-05	0.0013852	1	16135000	16865000	0
2	13300000	13310000	2	13890000	13900000	0,255,255	17	3.83917	3.68246	2.20424	3.86956	0.000657438	0.00166938	1.2722e-05	0.00140158	1	13305000	13895000	0
2	19410000	19420000	2	20900000	20910000	0,255,255	16	2.60387	1.85922	2.13073	2.7079	0.000250663	1.3227e-05	7.08828e-05	0.000596607	1	19415000	20905000	0
2	19240000	19250000	2	26370000	26380000	0,255,255	14	0.29537	0.397315	0.271068	0.706681	6.26509e-06	4.21653e-05	3.14807e-05	3.22456e-05	1	19245000	26375000	0
2	19240000	19250000	2	23650000	23660000	0,255,255	14	0.524336	0.684238	1.44058	1.51948	6.26509e-06	4.21653e-05	2.85603e-05	2.64033e-05	1	19245000	23655000	0
2	19290000	19300000	2	30470000	30480000	0,255,255	13	0.112434	0.147183	0.16196	0.205099	5.92731e-05	0.00039297	0.000290344	0.000286651	1	19295000	30475000	0
2	16230000	16240000	2	19240000	19250000	0,255,255	13	1.72054	1.65086	0.405296	2.17097	0.000379395	0.00209906	0.000290344	0.00634591	1	16235000	19245000	0
2	7560000	7570000	2	19290000	19300000	0,255,255	13	0.151749	0.16134	0.236232	0.191453	5.92731e-05	0.00039297	0.000290344	0.000286651	2	7565000	19285000	10000
2	19270000	19280000	2	22840000	22850000	0,255,255	12	0.472653	0.473827	0.478729	0.440458	0.000531476	0.00352806	0.00252616	0.00237174	1	19275000	22845000	0
2	20600000	20625000	2	20900000	20925000	0,255,255	105	49.7003	44.4067	50.4338	40.9526	4.66604e-05	1.63523e-09	6.1016e-05	2.36134e-09	1	20612500	20912500	0
2	11675000	11700000	2	11775000	11800000	0,255,255	162	69.8363	57.9028	44.2928	73.4638	9.18584e-14	1.60393e-22	1.20754e-32	9.53194e-14	1	11687500	11787500	0
2	11850000	11875000	2	11975000	12000000	0,255,255	223	74.1105	79.1471	97.2668	67.2509	4.00355e-36	2.48547e-23	1.05679e-12	3.30408e-36	1	11862500	11987500	0
2	1850000	1875000	2	1950000	1975000	0,255,255	363	154.541	128.762	139.298	137.551	1.06672e-21	9.59363e-40	7.54049e-40	5.65536e-40	2	1850000	1962500	12500
2	17300000	17325000	2	17425000	17450000	0,255,255	298	79.1406	84.3574	86.5933	81.2077	0	0	0	0	4	17300000	17425000	17678
2	20975000	21000000	2	21075000	21100000	0,255,255	269	129.949	129.233	111.31	160.534	5.01397e-13	4.00322e-13	2.75789e-25	0.000225443	1	20987500	21087500	0
2	17075000	17100000	2	17300000	17325000	0,255,255	217	51.3167	50.8369	45.9511	43.6667	0	0	0	0	2	17075000	17312500	12500
2	18600000	18625000	2	18725000	18750000	0,255,255	216	87.3529	90.3347	121.977	70.5011	6.73927e-21	4.60258e-21	0.000503216	2.99661e-33	3	18612500	18745833	41667
2	19825000	19850000	2	19925000	19950000	0,255,255	177	42.2743	57.4821	54.9616	70.6229	2.14676e-40	1.02237e-28	1.09515e-28	1.82956e-18	1	19837500	19937500	0
2	16450000	16475000	2	16850000	16875000	0,255,255	149	77.1144	68.6029	79.7174	57.3319	3.70014e-10	3.09587e-10	0.000153767	1.6e-17	1	16462500	16862500	0
2	19750000	19775000	2	19925000	19950000	0,255,255	131	43.6131	54.4968	49.6758	76.6114	9.0674e-19	9.8735e-12	1.23336e-11	5.21052e-06	3	19754166	19929166	18634
2	19625000	19650000	2	19750000	19775000	0,255,255	128	12.4474	37.9047	46.6976	60.4826	0	2.26915e-25	1.98323e-17	1.08063e-10	2	19650000	19762500	12500
2	8425000	8450000	2	8650000	8675000	0,255,255	123	47.7353	48.1467	76.4919	45.5094	1.18111e-15	1.34225e-15	0.000180766	1.75772e-15	1	8437500	8662500	0
2	22400000	22425000	2	22575000	22600000	0,255,255	111	44.5348	45.4212	57.674	46.497	1.8832e-11	2.14691e-11	2.99343e-06	2.98318e-11	2	22412500	22562500	25000
2	19400000	19425000	2	19550000	19575000	0,255,255	110	49.0781	46.7806	35.6501	53.1841	4.0254e-06	4.64681e-11	5.1971e-17	5.17666e-06	1	19412500	19562500	0
2	9400000	9425000	2	9525000	9550000	0,255,255	107	33.6941	38.8043	45.3204	42.994	5.75476e-16	7.81356e-16	5.349e-10	5.59626e-10	2	9412500	9525000	12500
2	17800000	17825000	2	18475000	18500000	0,255,255	99	38.8938	47.5547	50.0509	35.4019	8.04819e-08	9.10373e-08	0.000870416	1.66265e-12	1	17812500	18487500	0
2	17425000	17450000	2	17675000	17700000	0,255,255	99	37.7194	43.5975	53.7397	27.3337	9.11568e-13	9.10373e-08	0.000870416	1.56572e-18	1	17437500	17687500	0
2	17575000	17600000	2	17675000	17700000	0,255,255	98	40.2555	42.8081	56.6522	40.4584	1.52796e-07	1.73058e-07	0.0012875	2.62884e-07	2	17587500	17700000	12500
2	3500000	3525000	2	3650000	3675000	0,255,255	97	46.6892	40.1499	48.3675	45.2821	2.80382e-07	3.24594e-07	4.55402e-07	4.97771e-07	1	3512500	3662500	0
2	20425000	20450000	2	20900000	20925000	0,255,255	83	44.1561	39.6583	42.9069	42.1927	0.000566831	0.000642829	0.000837775	0.000906113	1	20437500	20912500	0
2	9150000	9175000	2	9375000	9400000	0,255,255	80	24.5664	35.0149	45.2597	43.2142	2.59657e-15	2.10049e-06	0.00313324	0.00335932	1	9162500	9387500	0
2	16150000	16175000	2	16450000	16475000	0,255,255	76	31.3201	29.1421	30.2142	28.0778	1.7878e-05	7.34764e-09	6.29572e-09	6.96681e-09	1	16162500	16462500	0
2	30725000	30750000	2	31025000	31050000	0,255,255	67	37.8737	32.8271	34.7484	27.7084	0.00217699	0.00301346	0.00361316	6.70516e-06	1	30737500	31037500	0
2	11900000	11925000	2	12400000	12425000	0,255,255	67	29.2416	34.5197	29.539	38.576	4.19196e-06	0.00301346	6.19885e-06	0.00360425	1	11912500	12412500	0
2	28550000	28575000	2	28650000	28675000	0,255,255	65	35.4013	28.9448	29.214	29.891	0.00536549	2.32102e-05	2.44816e-05	2.62356e-05	2	28575000	28675000	17678
2	21400000	21425000	2	21850000	21875000	0,255,255	65	37.1188	28.3822	32.4106	28.6584	0.00536549	2.32102e-05	0.00872286	2.62356e-05	1	21412500	21862500	0
2	7750000	7775000	2	7850000	7875000	0,255,255	61	22.0196	26.9125	28.691	27.6624	2.63383e-07	0.000274677	0.000307089	0.000319081	1	7762500	7862500	0
2	28525000	28550000	2	29075000	29100000	0,255,255	54	24.4168	21.9567	24.7135	23.9504	5.39509e-05	8.94321e-05	0.0137245	9.89607e-05	1	28537500	29087500	0
2	26150000	26175000	2	29600000	29625000	0,255,255	46	14.9896	15.0312	20.4107	17.8336	2.98361e-07	9.0567e-07	0.0127843	0.000129877	4	26150000	29600000	17678
2	25500000	25525000	2	26125000	26150000	0,255,255	45	13.6615	14.2892	15.8153	14.865	7.99554e-07	2.32843e-06	0.000309766	1.80069e-06	2	25512500	26150000	12500
2	15225000	15250000	2	16125000	16150000	0,255,255	35	14.509	15.46	13.6421	11.8429	0.00320662	0.00722919	0.00746987	0.000153193	1	15237500	16137500	0
2	17075000	17100000	2	17225000	17250000	0,255,255	32	4.59214	7.60125	10.2584	9.29258	3.70201e-12	1.00859e-06	0.00202621	4.23399e-05	1	17087500	17237500	0
2	17150000	17175000	2	17250000	17275000	0,255,255	30	5.5359	6.06308	8.07611	6.06787	1.74215e-08	1.31578e-07	0.000369735	6.09923e-08	1	17162500	17262500	0
2	11825000	11850000	2	12325000	12350000	0,255,255	22	4.23504	5.30418	4.93038	4.21301	2.46975e-05	0.00279594	0.000125745	7.33088e-05	1	11837500	12337500	0
2	19250000	19275000	2	23500000	23525000	0,255,255	16	2.74712	3.0674	2.45151	2.70825	0.000336997	0.00282771	0.000127083	0.00110784	1	19262500	23512500	0
2	11875000	11900000	2	13400000	13425000	0,255,255	16	3.55362	2.39155	2.42107	3.51193	0.00280318	0.000331947	0.000127083	0.00908872	1	11887500	13412500	0
2	19250000	19275000	2	25200000	25225000	0,255,255	14	2.38464	2.07459	1.57025	1.92663	0.000715193	0.00540401	3.20648e-05	0.000287136	1	19262500	25212500	0
2	2075000	2100000	2	19250000	19275000	0,255,255	13	0.487446	0.501399	0.560907	0.950418	2.44996e-05	7.86213e-05	7.15197e-05	7.84928e-05	1	2087500	19262500	0
2	19250000	19275000	2	30250000	30275000	0,255,255	12	0.577733	0.509619	1.16824	0.57093	0.000217623	0.000708991	0.000599339	0.000683139	1	19262500	30262500	0
2	19250000	19275000	2	26950000	26975000	0,255,255	12	2.48832	1.55751	1.81475	1.54832	0.0091425	0.00238716	0.00622277	0.00141563	1	19262500	26962500	0
2	19250000	19275000	2	26625000	26650000	0,255,255	12	1.39782	1.4104	1.01467	1.74164	0.000403531	0.00238716	0.000599339	0.00579386	1	19262500	26637500	0
2	5250000	5275000	2	19250000	19275000	0,255,255	12	0.970123	0.701841	0.745309	1.17963	0.000217623	0.000708991	0.000599339	0.000683139	2	5250000	19262500	12500
2	19275000	19300000	2	29675000	29700000	0,255,255	11	0.332961	0.363751	0.616345	0.571541	0.00175667	0.00588965	0.00462573	0.00486622	1	19287500	29687500	0
2	4750000	4775000	2	19250000	19275000	0,255,255	11	1.18495	1.11266	0.66081	1.22042	0.00175667	0.00588965	0.00462573	0.00486622	1	4762500	19262500	0
2	2075000	2100000	2	32025000	32050000	0,255,255	11	0.581116	0.730809	0.726196	0.861461	0.00175667	0.00588965	0.00462573	0.00486622	1	2087500	32037500	0
3	6620000	6625000	3	6700000	6705000	0,255,255	44	15.5679	13.9309	11.7593	22.1187	0.000238681	1.19554e-06	3.48028e-09	0.0153292	1	6622500	6702500	0
3	28360000	28365000	3	28395000	28400000	0,255,255	48	12.1825	23.7869	13.209	19.0259	3.2016e-11	0.00140723	3.52512e-08	1.22032e-05	1	28362500	28397500	0
3	26415000	26420000	3	26475000	26480000	0,255,255	52	17.2866	15.3192	17.7309	27.8615	5.1015e-07	4.02594e-10	5.11713e-07	0.0244599	2	26420000	26477500	2500
3	25180000	25185000	3	25215000	25220000	0,255,255	54	19.7387	18.7418	20.4963	13.9925	5.19341e-05	6.4039e-08	4.47328e-05	5.17312e-11	2	25180000	25215000	3536
3	6385000	6390000	3	6445000	6450000	0,255,255	52	22.6493	15.8595	13.0533	8.09785	0.000206517	4.02695e-07	5.82562e-10	2.96083e-17	3	6390833	6444166	6872
3	21850000	21855000	3	21885000	21890000	0,255,255	51	22.3073	22.2984	21.232	28.6126	0.000383308	0.000236992	0.000325113	0.0369315	4	21846250	21890000	13050
3	19405000	19410000	3	19470000	19475000	0,255,255	51	16.5101	14.3176	11.5363	17.9365	1.17739e-06	1.15785e-09	7.94142e-13	1.12742e-06	4	19408750	19471250	6374
3	30415000	30420000	3	30455000	30460000	0,255,255	50	26.1189	22.1245	18.679	15.7664	0.052527	0.000433925	2.6101e-06	2.47172e-06	2	30417500	30455000	2500
3	22340000	22345000	3	22380000	22385000	0,255,255	50	18.3322	20.7819	22.819	20.2285	2.76613e-06	0.000433925	0.000609339	0.00062723	2	22345000	22382500	2500
3	29190000	29195000	3	29225000	29230000	0,255,255	49	18.4402	18.9903	12.8344	23.8122	6.18336e-06	4.70082e-06	1.32118e-08	0.00113852	1	29192500	29227500	0
3	9295000	9300000	3	9330000	9335000	0,255,255	48	18.0267	26.6898	24.2321	20.7012	1.32818e-05	0.0692152	0.00194156	0.00203965	4	9295000	9353750	21397
3	29375000	29380000	3	29410000	29415000	0,255,255	47	9.51043	16.5661	13.0559	13.36	8.54133e-14	2.18185e-05	9.30766e-08	8.43964e-08	11	29380681	29423409	22453
3	10445000	10450000	3	10490000	10495000	0,255,255	47	17.8806	16.2891	18.301	18.9724	2.86635e-05	2.18185e-05	2.84581e-05	2.64311e-05	2	10447500	10495000	2500
3	6535000	6540000	3	6570000	6575000	0,255,255	47	17.3214	18.3429	19.0485	21.6607	2.86635e-05	2.18185e-05	2.84581e-05	0.00349759	1	6537500	6572500	0
3	30305000	30310000	3	30340000	30345000	0,255,255	46	17.2513	19.4411	21.5313	20.7874	6.01954e-05	4.62899e-05	0.00583281	0.00589724	1	30307500	30342500	0
3	30235000	30240000	3	30290000	30295000	0,255,255	46	14.1237	12.6479	10.763	19.3928	2.24893e-07	1.89384e-07	3.31706e-10	5.36925e-05	4	30237500	30293750	10078
3	19835000	19840000	3	19900000	19905000	0,255,255	46	13.262	13.9173	14.7065	17.3395	2.24893e-07	1.89384e-07	2.35235e-07	5.36925e-05	4	19836250	19898750	6374
3	28295000	28300000	3	28330000	28335000	0,255,255	46	18.4409	21.2023	19.3784	23.5934	6.01954e-05	0.00415546	5.89756e-05	0.00589724	1	28297500	28332500	0
3	10130000	10135000	3	10235000	10240000	0,255,255	46	9.5709	10.2737	11.1015	14.319	3.0896e-13	3.39563e-10	3.31706e-10	2.36562e-07	4	10131250	10238750	6374
3	6645000	6650000	3	6700000	6705000	0,255,255	46	14.8554	15.3263	15.2003	16.5918	2.24893e-07	1.89384e-07	2.35235e-07	5.36925e-05	1	6647500	6702500	0
3	5005000	5010000	3	5045000	5050000	0,255,255	46	12.6406	14.3237	14.9731	19.5006	2.24893e-07	1.89384e-07	2.35235e-07	5.36925e-05	4	5011250	5051250	7289
3	23810000	23815000	3	23855000	23860000	0,255,255	45	12.9745	13.8247	18.0529	20.4344	5.82732e-07	4.71341e-07	0.000120754	0.00969574	1	23812500	23857500	0
3	30745000	30750000	3	30780000	30785000	0,255,255	45	17.6995	18.4679	16.3694	21.8555	0.000121452	9.50107e-05	0.000120754	0.00969574	1	30747500	30782500	0
3	28050000	28055000	3	28110000	28115000	0,255,255	44	16.4136	14.6872	12.1501	15.181	0.000238681	1.19554e-06	3.48028e-09	1.5499e-06	10	28058000	28109500	11800
3	25025000	25030000	3	25085000	25090000	0,255,255	44	18.5493	15.8347	16.9663	21.2586	0.000238681	0.000193468	0.000241707	0.0153292	3	25029166	25087500	18334
3	19155000	19160000	3	19230000	19235000	0,255,255	44	9.04895	7.42811	8.54831	8.18113	5.18562e-12	2.91214e-15	4.74938e-12	3.5176e-12	4	19156250	19230000	13521
3	9280000	9285000	3	9360000	9365000	0,255,255	44	19.1326	17.6491	16.2968	22.8297	0.000238681	0.000193468	0.000241707	0.0153292	1	9282500	9362500	0
3	19645000	19650000	3	19715000	19720000	0,255,255	43	21.6819	15.5209	18.4013	14.3345	0.0287096	2.86228e-06	0.000463888	3.68766e-06	4	19651250	19712500	8004
3	7805000	7810000	3	7870000	7875000	0,255,255	43	16.9071	18.5141	22.7643	19.3403	0.000467459	0.000374015	0.0251183	0.000479532	2	7805000	7867500	5590
3	3740000	3745000	3	3775000	3780000	0,255,255	43	15.4813	16.2746	16.9654	18.1663	3.61286e-06	0.000374015	0.000463888	0.000479532	1	3742500	3777500	0
3	31295000	31300000	3	31335000	31340000	0,255,255	42	8.537	14.6403	14.5719	16.2596	6.78687e-11	6.96459e-06	8.61176e-06	0.000902732	3	31297500	31337500	5000
3	26905000	26910000	3	26945000	26950000	0,255,255	42	8.8506	9.46524	12.1694	9.48602	6.78687e-11	7.67108e-11	3.47646e-08	5.53169e-11	3	26909166	26945833	3728
3	19900000	19905000	3	19980000	19985000	0,255,255	42	13.9101	13.1291	14.2979	16.5622	8.83386e-06	6.96459e-06	8.61176e-06	0.000902732	6	19905000	19980833	18276
3	24365000	24370000	3	24420000	24425000	0,255,255	41	13.9966	13.1907	11.1682	15.5956	2.08527e-05	1.66392e-05	9.89958e-08	0.0017132	1	24367500	24422500	0
3	13510000	13515000	3	13760000	13765000	0,255,255	41	9.27264	5.86723	3.77122	8.31333	2.59698e-10	2.49303e-16	5.54758e-23	2.19934e-10	5	13513500	13765500	16125
3	7665000	7670000	3	7760000	7765000	0,255,255	41	15.0342	14.4986	22.9407	14.0801	2.08527e-05	1.66392e-05	0.0587168	2.12278e-05	3	7675833	7759166	8975
3	27020000	27025000	3	27055000	27060000	0,255,255	40	9.38179	11.3018	12.0227	10.3838	9.16161e-10	2.70941e-07	2.89265e-07	3.01974e-07	4	27020000	27060000	3536
3	8475000	8480000	3	8525000	8530000	0,255,255	40	17.4152	16.912	22.4565	9.31687	0.00318914	0.00246682	0.0878214	7.96581e-10	3	8474166	8522500	10541
3	8360000	8365000	3	8410000	8415000	0,255,255	40	18.3542	15.9172	17.6903	17.5022	0.00318914	0.00246682	0.00309599	0.00314902	1	8362500	8412500	0
3	7535000	7540000	3	7600000	7605000	0,255,255	39	19.3765	16.1555	4.91081	17.836	0.00574103	0.00449979	7.93268e-18	0.00564601	1	7537500	7602500	0
3	31665000	31670000	3	31705000	31710000	0,255,255	38	13.8437	15.1774	12.235	17.7663	0.000228932	0.000180076	2.1022e-06	0.00987554	2	31670000	31707500	2500
3	6995000	7000000	3	7030000	7035000	0,255,255	38	12.2961	12.3989	16.0446	12.169	2.17433e-06	0.000180076	0.00987475	2.2085e-06	1	6997500	7032500	0
3	3965000	3970000	3	4000000	4005000	0,255,255	38	12.5202	19.3867	17.8242	13.5903	0.000228932	0.00785133	0.00987475	0.000226775	1	3967500	4002500	0
3	25445000	25450000	3	25515000	25520000	0,255,255	37	11.7768	10.4138	10.6413	8.56845	5.6105e-06	4.92307e-06	5.45013e-06	3.50648e-08	5	25449500	25513500	10000
3	23705000	23710000	3	23770000	23775000	0,255,255	37	16.8321	15.5102	16.7772	19.2556	0.0176183	0.000369385	0.0164159	0.0166203	5	23698500	23777500	14866
3	8625000	8630000	3	8695000	8700000	0,255,255	37	13.0288	13.3761	13.3783	14.1093	0.000455406	0.000369385	0.000485688	0.000459402	1	8627500	8697500	0
3	6470000	6475000	3	6535000	6540000	0,255,255	37	13.4326	14.75	15.2471	17.1124	0.000455406	0.000369385	0.000485688	0.0166203	1	6472500	6537500	0
3	4050000	4055000	3	4085000	4090000	0,255,255	37	14.2923	13.7037	15.5574	15.1501	0.000455406	0.000369385	0.000485688	0.000459402	2	4050000	4085000	3536
3	3995000	4000000	3	4030000	4035000	0,255,255	37	15.6885	11.724	14.0808	11.5382	0.0176183	4.92307e-06	0.000485688	5.69083e-06	1	3997500	4032500	0
3	4155000	4160000	3	4200000	4205000	0,255,255	36	8.467	8.90462	11.3178	7.81972	1.23451e-07	1.40933e-07	1.42238e-05	6.84126e-10	6	4157500	4200000	7500
3	29260000	29265000	3	29320000	29325000	0,255,255	35	7.12173	9.25462	12.3299	12.1343	2.2232e-09	4.2928e-07	3.51803e-05	3.54507e-05	1	29262500	29322500	0
3	23640000	23645000	3	23680000	23685000	0,255,255	35	12.161	13.7829	17.2471	14.0128	3.57015e-05	0.00152663	0.0449062	0.00189679	2	23637500	23682500	5000
3	10240000	10245000	3	10275000	10280000	0,255,255	35	13.4694	15.0031	16.7581	13.4943	0.00189138	0.00152663	0.0449062	0.00189679	5	10245500	10283500	8062
3	27200000	27205000	3	27255000	27260000	0,255,255	34	16.7375	15.3411	17.2085	13.4592	0.0746514	0.00293464	0.0704778	0.00367854	3	27205833	27252500	10138
3	10335000	10340000	3	28430000	28435000	0,255,255	34	0.0298801	0.0278627	0.052393	0	5.49461e-30	1.18515e-29	1.02626e-29	9.82599e-30	1	10337500	28432500	0
3	7610000	7615000	3	7650000	7655000	0,255,255	34	16.5402	12.4995	10.8745	11.9755	0.0746514	0.00293464	8.76355e-05	8.47969e-05	4	7615000	7656250	6731
3	7030000	7035000	3	7065000	7070000	0,255,255	34	12.9949	14.321	11.7406	16.865	0.00363373	0.00293464	8.76355e-05	0.0695474	3	7034166	7070833	3728
3	1840000	1845000	3	1880000	1885000	0,255,255	34	11.5193	14.1021	11.3686	13.7537	8.58265e-05	0.00293464	8.76355e-05	0.00367854	1	1842500	1882500	0
3	10510000	10515000	3	10545000	10550000	0,255,255	33	11.7881	13.0287	14.7324	12.5089	0.000205646	0.00554899	0.00699235	0.00701623	1	10512500	10547500	0
3	18680000	18685000	3	18765000	18770000	0,255,255	32	7.77779	8.32257	12.3821	7.40688	1.19272e-07	1.02921e-05	0.0128162	1.19684e-07	5	18685500	18763500	6325
3	7970000	7975000	3	8010000	8015000	0,255,255	32	13.6344	11.4036	9.06194	11.9851	0.0129177	0.00039544	9.58534e-06	0.000469627	1	7972500	8012500	0
3	24020000	24025000	3	24120000	24125000	0,255,255	31	14.1362	11.1135	12.8527	12.3288	0.0230094	0.000859025	0.0225844	0.00103345	6	24021666	24123333	5893
3	8225000	8230000	3	8295000	8300000	0,255,255	31	9.03487	9.06941	12.6405	10.1986	2.57449e-05	2.82197e-05	0.0225844	0.00103345	2	8227500	8300000	2500
3	24420000	24425000	3	24480000	24485000	0,255,255	30	2.33211	5.73174	10.9432	3.32637	6.71549e-18	1.65181e-08	0.00219178	4.20796e-13	1	24422500	24482500	0
3	19995000	20000000	3	20070000	20075000	0,255,255	30	9.83127	9.21333	5.58374	10.5825	6.81218e-05	7.04854e-05	1.00111e-08	0.00220507	4	19992500	20073750	10078
3	8445000	8450000	3	8600000	8605000	0,255,255	30	14.2367	10.4537	3.79405	15.4573	0.0397001	0.00184902	4.55805e-13	0.0373077	2	8452500	8602500	5000
3	1170000	1175000	3	1205000	1210000	0,255,255	29	11.7726	11.4381	11.5602	13.3403	0.0044857	0.00378267	0.00448178	0.0607009	3	1170833	1217500	10138
3	26630000	26635000	3	26670000	26675000	0,255,255	27	10.8647	8.03598	7.28553	10.0178	0.0170906	0.00100904	3.82921e-05	0.0166986	2	26627500	26675000	5590
3	23000000	23005000	3	23170000	23175000	0,255,255	27	6.57906	5.87227	8.19257	8.8004	3.87814e-05	9.77538e-07	0.00107057	0.00103775	1	23002500	23172500	0
3	25775000	25780000	3	25935000	25940000	0,255,255	25	7.1154	5.84809	10.663	6.41675	0.000310969	1.18772e-05	0.0545498	0.000305704	2	25777500	25932500	5000
3	10855000	10860000	3	10920000	10925000	0,255,255	26	6.32359	8.10112	5.99154	10.581	0.000113793	0.00226192	2.41814e-06	0.0306289	2	10852500	10922500	5000
3	24630000	24635000	3	24665000	24670000	0,255,255	26	11.6339	9.62563	8.47617	10.8144	0.0314644	0.00226192	0.0024257	0.0306289	2	24630000	24665000	3536
3	12170000	12175000	3	12260000	12265000	0,255,255	27	8.33428	8.62479	10.3728	6.32701	0.00102934	0.00100904	0.0168936	3.91662e-05	1	12172500	12262500	0
3	26680000	26685000	3	26765000	26770000	0,255,255	26	9.11452	5.76499	6.26286	3.62322	0.00236869	3.65563e-06	0.000110318	5.66291e-10	1	26682500	26767500	0
3	8020000	8025000	3	8060000	8065000	0,255,255	25	12.3464	9.53551	7.2534	5.55639	0.0555776	0.00482672	0.000305615	9.13212e-06	2	8025000	8062500	2500
3	10125000	10130000	3	10280000	10285000	0,255,255	24	8.05659	7.96958	9.96199	9.46804	0.0106304	0.00996318	0.0910438	0.0107268	3	10125833	10285833	3727
3	30780000	30785000	3	30830000	30835000	0,255,255	23	3.75006	5.59019	5.22802	5.04031	1.24462e-07	0.000111393	9.17963e-05	9.62493e-05	1	30782500	30832500	0
3	13080000	13085000	3	13130000	13135000	0,255,255	22	2.34281	5.6734	6.19751	8.49313	3.05251e-10	0.000334554	0.000280595	0.0424512	2	13080000	13132500	2500
3	13390000	13395000	3	13495000	13500000	0,255,255	20	5.96259	5.55092	5.95153	5.0099	0.00236408	0.00244333	0.00227245	0.00236556	2	13400000	13497500	7500
3	5155000	5160000	3	5195000	5200000	0,255,255	20	5.54444	5.05911	5.1833	7.77337	0.00236408	0.00244333	0.00227245	0.0216271	2	5157500	5195000	2500
3	18765000	18770000	3	18805000	18810000	0,255,255	19	1.60749	4.3221	1.99306	7.55081	3.76377e-09	0.000707508	9.77806e-08	0.0443491	2	18762500	18807500	5000
3	1870000	1875000	3	22350000	22355000	0,255,255	19	0.00859457	0.00664716	0.0142126	0.0280646	9.67953e-11	4.68306e-10	3.02764e-10	2.97762e-10	1	1872500	22352500	0
3	3340000	3345000	3	6435000	6440000	0,255,255	18	0.115329	0.117928	0.0588893	0.0986018	1.26431e-09	6.49643e-09	3.86693e-09	3.89459e-09	1	3342500	6437500	0
3	20340000	20345000	3	20435000	20440000	0,255,255	17	4.41123	4.03512	3.16356	4.50157	0.00503841	0.00591012	0.000517622	0.00473476	1	20342500	20437500	0
3	5640000	5645000	3	5775000	5780000	0,255,255	16	4.92708	2.77075	3.12523	1.21048	0.0130823	0.000306376	0.000197633	5.3797e-07	1	5642500	5777500	0
3	15955000	15960000	3	22350000	22355000	0,255,255	15	0.011964	0.0307428	0.0680322	0.0567913	1.92007e-06	1.04936e-05	6.14782e-06	5.98466e-06	1	15957500	22352500	0
3	20325000	20330000	3	21570000	21575000	0,255,255	14	1.03898	0.647972	0.421303	0.822847	1.96643e-05	0.000104561	5.93158e-05	5.80408e-05	1	20327500	21572500	0
3	10035000	10040000	3	31230000	31235000	0,255,255	14	0	0.00677885	0.0255599	0	1.96643e-05	0.000104561	5.93158e-05	5.80408e-05	1	10037500	31232500	0
3	8370000	8375000	3	10035000	10040000	0,255,255	12	0.311928	0.436108	0.34035	0.75483	0.00148973	0.00744754	0.00407495	0.00396347	1	8372500	10037500	0
3	11160000	11165000	3	11220000	11225000	0,255,255	29	7.81904	9.87619	12.9754	12.9524	4.29996e-06	0.00378267	0.0614916	0.0607009	2	11160000	11222500	2500
3	8225000	8230000	3	8265000	8270000	0,255,255	36	10.8156	13.7389	18.4683	10.6894	1.44756e-05	0.000773883	0.0274542	1.4558e-05	2	8227500	8265000	2500
3	30525000	30530000	3	30560000	30565000	0,255,255	43	10.1151	13.5878	13.0582	13.044	1.15323e-08	2.86228e-06	3.59007e-06	3.68766e-06	1	30527500	30562500	0
3	29405000	29410000	3	29440000	29445000	0,255,255	43	15.7274	16.3683	16.5812	15.2623	0.000467459	0.000374015	0.000463888	3.68766e-06	1	29407500	29442500	0
3	25085000	25090000	3	25135000	25140000	0,255,255	52	25.0068	23.6422	25.3155	18.5339	0.0229071	0.000123956	0.0238246	4.91511e-07	5	25090500	25138500	11180
3	26835000	26840000	3	26900000	26905000	0,255,255	67	16.1414	14.6251	24.9528	12.1784	2.67361e-13	7.41803e-18	6.35533e-06	5.63447e-23	5	26838500	26894500	12649
3	31250000	31255000	3	31285000	31290000	0,255,255	79	24.968	28.0421	24.7967	28.4046	1.28187e-09	5.63863e-10	9.2748e-10	9.04964e-10	7	31243214	31286785	22700
3	2595000	2600000	3	2630000	2635000	0,255,255	70	34.28	29.9773	29.9175	37.1539	0.000866589	5.2111e-07	7.71441e-07	0.00102207	2	2595000	2632500	2500
3	4830000	4835000	3	4865000	4870000	0,255,255	72	26.5932	31.4832	30.1765	29.6212	2.43565e-07	0.000198362	1.75913e-07	2.05017e-07	3	4832500	4872500	5000
3	22275000	22280000	3	22340000	22345000	0,255,255	73	22.1614	19.0204	21.5341	17.706	8.10232e-12	1.01068e-16	5.77021e-12	1.36748e-16	7	22276785	22338928	8602
3	2725000	2730000	3	2770000	2775000	0,255,255	74	33.1576	27.4855	16.0732	27.9944	0.000121417	2.82329e-08	5.56814e-17	5.08044e-08	4	2730000	2770000	3536
3	1655000	1660000	3	1690000	1695000	0,255,255	75	25.1984	25.0627	28.7571	27.2477	2.37264e-08	1.33803e-08	1.9169e-08	2.41589e-08	5	1653500	1694500	8062
3	28375000	28380000	3	28410000	28415000	0,255,255	75	19.4904	23.0047	25.9878	13.973	2.78815e-17	7.63685e-13	1.9169e-08	6.58375e-23	5	28374500	28412500	12207
3	30680000	30685000	3	30715000	30720000	0,255,255	73	25.278	21.8392	20.2545	29.8486	1.12991e-07	5.20193e-12	5.77021e-12	1.00094e-07	1	30682500	30717500	0
3	2820000	2825000	3	2865000	2870000	0,255,255	72	37.1797	31.9763	29.7822	33.7546	0.000344806	0.000198362	1.75913e-07	0.000403324	2	2820000	2867500	2500
3	740000	745000	3	775000	780000	0,255,255	116	20.2019	24.8848	35.5488	19.6204	2.86335e-35	1.33006e-26	8.1963e-19	5.29311e-35	6	738333	780000	9502
3	2970000	2975000	3	3010000	3015000	0,255,255	107	32.5171	32.1506	36.8649	34.0293	1.99302e-15	1.09062e-15	2.80581e-15	2.95672e-15	10	2970500	3015500	13342
3	1590000	1595000	3	1625000	1630000	0,255,255	96	32.239	31.4538	40.5046	25.3445	2.09725e-11	1.4027e-11	2.38889e-06	1.27616e-16	8	1588750	1631250	11319
3	6845000	6850000	3	6890000	6895000	0,255,255	84	19.0399	16.2626	12.9106	10.6634	1.93508e-22	8.35691e-23	1.16488e-28	7.75305e-36	2	6847500	6890000	2500
3	6945000	6950000	3	6980000	6985000	0,255,255	84	30.833	29.2176	35.8668	27.869	2.42349e-11	7.73165e-12	2.91655e-07	1.42137e-11	2	6945000	6982500	2500
3	15790000	15795000	3	27260000	27265000	0,255,255	210	0.0415737	0.0406022	0.175563	0	0	0	0	0	1	15792500	27262500	0
3	1870000	1875000	3	15955000	15960000	0,255,255	319	0.0283038	0.0167457	0.0843584	0	0	0	0	0	1	1872500	15957500	0
3	20325000	20330000	3	27275000	27280000	0,255,255	232	0.123652	0.0641967	0.060936	0	0	0	0	0	1	20327500	27277500	0
3	24665000	24670000	3	24715000	24720000	0,255,255	57	22.1365	19.4708	27.9908	12.7601	5.92704e-06	4.03571e-09	0.00207464	1.66759e-12	3	24665833	24719166	3728
3	30870000	30875000	3	30905000	30910000	0,255,255	57	25.1015	19.773	22.0305	24.5338	0.00225913	4.06366e-06	5.45961e-06	5.6326e-06	3	30874166	30910833	3728
3	7555000	7560000	3	7590000	7595000	0,255,255	58	22.412	23.3647	23.4467	14.0096	2.77226e-06	1.89853e-06	2.68567e-06	4.95235e-13	1	7557500	7592500	0
3	31515000	31520000	3	31560000	31565000	0,255,255	61	21.0009	22.351	25.797	21.6916	2.77175e-07	1.92738e-07	0.000219156	2.64194e-07	4	31515000	31560000	3536
3	25585000	25590000	3	25620000	25625000	0,255,255	61	25.1227	23.7638	21.5193	27.5329	0.000262116	1.92738e-07	2.48034e-07	0.000278825	1	25587500	25622500	0
3	30340000	30345000	3	30375000	30380000	0,255,255	61	28.2699	18.9675	28.3603	28.5486	0.000262116	7.52668e-11	0.000219156	0.000278825	1	30342500	30377500	0
3	26050000	26055000	3	26095000	26100000	0,255,255	59	22.1691	21.7678	21.2358	22.529	1.2839e-06	9.27896e-07	1.20695e-06	1.24703e-06	4	26057500	26096250	5154
3	6040000	6045000	3	6075000	6080000	0,255,255	63	19.9999	18.9962	15.8603	24.5922	5.54947e-08	9.28974e-12	1.39977e-11	8.40916e-05	4	6038750	6077500	6250
3	1745000	1750000	3	1795000	1800000	0,255,255	64	31.8348	29.3191	26.1789	32.0555	0.0135005	2.56096e-05	4.15153e-05	0.0148447	3	1749166	1792500	6010
3	26185000	26190000	3	26220000	26225000	0,255,255	67	15.2894	22.449	22.8759	14.2897	4.20554e-18	1.37184e-09	1.44472e-09	3.58682e-18	3	26190833	26229166	10673
3	1865000	1870000	3	1900000	1905000	0,255,255	67	16.1001	26.065	20.2549	21.5191	2.67361e-13	3.62814e-06	1.44472e-09	1.7547e-09	5	1859500	1896500	18439
3	32195000	32200000	3	32230000	32235000	0,255,255	61	26.3395	28.9457	28.9966	32.9309	0.000262116	0.000152523	0.000219156	0.0449629	2	32195000	32230000	3536
3	28640000	28645000	3	28675000	28680000	0,255,255	57	23.5673	21.0128	17.7119	28.5994	5.92704e-06	4.06366e-06	5.21187e-09	0.00232082	2	28645000	28680000	3536
3	29470000	29475000	3	29515000	29520000	0,255,255	53	23.938	19.6971	21.601	23.1544	0.000105292	6.48966e-05	8.9083e-05	8.92101e-05	2	29472500	29515000	2500
3	7250000	7255000	3	7285000	7290000	0,255,255	53	13.064	13.8846	12.6142	16.5561	1.58864e-10	1.34188e-10	1.95451e-10	2.12513e-07	1	7252500	7287500	0
3	7105000	7110000	3	7145000	7150000	0,255,255	53	19.6481	22.5414	22.4816	15.6972	0.000105292	6.48966e-05	8.9083e-05	2.12513e-07	2	7107500	7145000	2500
3	26950000	26955000	3	26985000	26990000	0,255,255	52	14.8383	15.1127	20.4441	16.4751	4.80834e-10	4.02594e-10	0.000168201	4.91511e-07	2	26950000	26987500	2500
3	875000	880000	3	915000	920000	0,255,255	53	23.9626	26.5999	28.4853	20.6171	0.000105292	0.0099739	0.0151353	8.92101e-05	2	880000	917500	2500
3	22590000	22600000	3	22660000	22670000	0,255,255	55	20.133	24.4142	30.9045	26.4647	2.23656e-05	2.07106e-05	0.00455117	0.00445721	1	22595000	22665000	0
3	20540000	20550000	3	20950000	20960000	0,255,255	66	31.7933	26.2145	26.8344	36.4084	0.00398966	6.694e-06	7.79938e-06	0.00350887	4	20545000	20960000	15000
3	12270000	12280000	3	12320000	12330000	0,255,255	73	32.2456	31.9949	28.0288	36.7235	0.000120094	9.54775e-05	4.83673e-08	0.000107312	1	12275000	12325000	0
3	21550000	21560000	3	21610000	21620000	0,255,255	68	30.1068	29.3033	37.3913	26.4924	2.0196e-06	1.68066e-06	0.00141703	1.83186e-06	1	21555000	21615000	0
3	10350000	10360000	3	10440000	10450000	0,255,255	94	42.7339	37.3872	41.7022	47.5898	2.25056e-06	5.60611e-11	2.0632e-06	2.36369e-06	1	10355000	10445000	0
3	27870000	27880000	3	27930000	27940000	0,255,255	115	58.3469	55.9668	48.896	70.0938	4.63365e-07	2.89075e-07	3.46511e-07	0.00396426	1	27875000	27935000	0
3	29380000	29390000	3	29440000	29450000	0,255,255	112	39.3555	43.1942	57.6286	56.1047	1.21432e-11	1.06242e-11	1.69112e-06	1.6957e-06	2	29385000	29440000	5000
3	30620000	30630000	3	30670000	30680000	0,255,255	109	49.9432	45.4391	48.7272	54.1923	1.0477e-05	9.96936e-11	1.21616e-10	7.81343e-06	1	30625000	30675000	0
3	21060000	21070000	3	21110000	21120000	0,255,255	106	30.8241	48.7388	32.016	42.7711	5.40455e-22	8.91663e-10	2.21735e-15	1.10041e-09	4	21055000	21107500	16008
3	28200000	28210000	3	28250000	28260000	0,255,255	123	35.7654	35.5318	55.8427	18.8299	1.48159e-22	8.72099e-23	3.34629e-09	0	2	28205000	28260000	5000
3	3040000	3050000	3	3090000	3100000	0,255,255	151	73.346	66.0627	56.2509	88.1265	2.6601e-10	1.26388e-10	5.1835e-18	0.000142892	1	3045000	3095000	0
3	8160000	8170000	3	8220000	8230000	0,255,255	128	62.8524	56.3396	64.6695	53.8419	3.63566e-05	1.12746e-10	2.74966e-05	1.2093e-10	3	8161666	8221666	7453
3	27080000	27090000	3	27130000	27140000	0,255,255	96	47.1422	44.8608	44.0439	49.488	6.95053e-07	5.97972e-07	6.52029e-07	0.00251136	2	27085000	27140000	5000
3	7230000	7240000	3	7280000	7290000	0,255,255	100	47.3952	44.7841	42.3488	54.3693	5.54974e-08	4.83234e-08	5.50443e-08	0.000513957	1	7235000	7285000	0
3	10830000	10840000	3	10910000	10920000	0,255,255	74	23.4971	27.4425	41.8336	27.194	2.14855e-12	1.92228e-08	0.0227268	2.1806e-08	4	10845000	10925000	14142
3	23860000	23870000	3	23920000	23930000	0,255,255	74	35.8018	34.9307	39.4444	27.0673	6.7679e-05	5.40683e-05	0.0227268	2.1806e-08	4	23870000	23930000	7071
3	24230000	24240000	3	24310000	24320000	0,255,255	87	37.1901	41.3626	55.5905	44.0563	1.56397e-08	8.50487e-05	0.0522931	0.000102707	2	24235000	24310000	5000
3	22270000	22280000	3	22380000	22390000	0,255,255	93	26.4444	31.5074	60.593	26.6008	7.54101e-16	1.22925e-10	0.00736562	9.04402e-16	1	22275000	22385000	0
3	19580000	19590000	3	19710000	19720000	0,255,255	93	31.027	30.5703	38.127	35.9976	1.77056e-10	6.85069e-16	1.57315e-10	1.52516e-10	5	19575000	19721000	20396
3	25770000	25780000	3	25840000	25850000	0,255,255	84	29.349	33.2175	44.8927	39.6798	5.01911e-12	1.00546e-07	0.000391445	0.000448049	2	25775000	25835000	10000
3	8520000	8530000	3	8580000	8590000	0,255,255	67	22.8781	27.8834	38.6763	34.8596	1.49162e-09	3.45663e-06	0.00231672	0.00223469	1	8525000	8585000	0
3	25630000	25640000	3	25680000	25690000	0,255,255	66	27.517	29.6672	32.1	33.1249	7.84241e-06	6.694e-06	0.0036383	0.00350887	2	25630000	25685000	5000
3	1750000	1760000	3	28520000	28530000	0,255,255	66	0.123822	0.0613343	0.122487	0.0305809	0	0	0	0	1	1755000	28525000	0
3	11060000	11070000	3	11130000	11140000	0,255,255	65	25.3246	26.4039	32.1626	36.181	1.5438e-05	1.32806e-05	0.0056346	0.00548025	2	11060000	11135000	5000
3	6780000	6790000	3	6900000	6910000	0,255,255	65	36.7806	28.6929	28.3892	32.3323	0.00613813	1.32806e-05	1.52243e-05	0.00548025	1	6785000	6905000	0
3	5770000	5780000	3	5820000	5830000	0,255,255	63	34.9274	29.2501	25.2704	33.4033	0.0143386	4.6879e-05	5.37577e-05	0.012555	2	5775000	5830000	5000
3	23490000	23500000	3	23650000	23660000	0,255,255	59	7.13248	7.23082	7.78264	7.75412	2.65018e-27	3.12642e-27	3.75578e-27	3.74472e-27	1	23495000	23655000	0
3	21540000	21550000	3	21640000	21650000	0,255,255	59	26.6394	21.7867	32.5085	18.2633	0.000572172	1.06584e-06	0.0565074	4.90002e-10	2	21540000	21650000	7071
3	28700000	28710000	3	28770000	28780000	0,255,255	56	22.6009	28.6361	28.4671	27.1316	1.08782e-05	0.00239537	0.00274039	0.00270705	1	28705000	28775000	0
3	14910000	14920000	3	15120000	15130000	0,255,255	54	16.0658	15.7924	19.475	17.4411	6.5856e-08	6.32428e-08	6.84771e-08	6.33965e-08	6	14903333	15131666	13438
3	18980000	18990000	3	19140000	19150000	0,255,255	53	20.1808	20.181	21.7905	12.7916	8.63756e-05	8.08433e-05	8.99964e-05	1.29376e-10	1	18985000	19145000	0
3	22370000	22380000	3	22510000	22520000	0,255,255	52	18.4565	16.9674	16.2067	22.9609	3.90387e-07	3.73169e-07	4.22214e-07	0.000168229	4	22377500	22510000	18200
3	13320000	13330000	3	13400000	13410000	0,255,255	52	19.8584	20.9055	28.8907	17.4448	0.000168985	0.000158226	0.0185106	3.89352e-07	1	13325000	13405000	0
3	20510000	20520000	3	20950000	20960000	0,255,255	50	24.175	17.8792	13.3168	23.9097	0.000586018	2.10463e-06	3.3276e-09	0.000588734	1	20515000	20955000	0
3	15940000	15950000	3	16260000	16270000	0,255,255	49	10.1512	8.67842	8.27872	11.5891	6.62912e-12	2.35664e-15	2.0414e-15	7.24262e-12	3	15941666	16268333	7454
3	28500000	28510000	3	28630000	28640000	0,255,255	48	19.9078	17.0761	22.5689	19.1642	0.00188855	1.09337e-05	0.00196883	1.10727e-05	1	28505000	28635000	0
3	14860000	14870000	3	14920000	14930000	0,255,255	48	18.6063	15.9648	22.8466	18.5843	1.1275e-05	1.09337e-05	0.00196883	1.10727e-05	1	14865000	14925000	0
3	11090000	11100000	3	11140000	11150000	0,255,255	48	16.7827	21.6507	21.8916	22.5317	1.1275e-05	0.00177397	0.00196883	0.00195167	1	11095000	11145000	0
3	4440000	4450000	3	4550000	4560000	0,255,255	48	23.5393	23.6036	28.0296	27.7491	0.00188855	0.00177397	0.0874022	0.0865609	3	4438333	4555000	16666
3	19140000	19150000	3	19400000	19410000	0,255,255	47	19.4315	14.9287	23.3317	10.961	2.4523e-05	6.19542e-08	0.00338209	8.33083e-11	1	19145000	19405000	0
3	7800000	7810000	3	21620000	21630000	0,255,255	47	0.0843931	0.105667	0.102841	0.0923912	0	0	0	0	1	7805000	21625000	0
3	19830000	19840000	3	19980000	19990000	0,255,255	46	20.8555	18.2635	19.5187	22.9138	0.00574667	5.32312e-05	5.67709e-05	0.00588009	3	19835000	19985000	10000
3	6590000	6600000	3	6770000	6780000	0,255,255	46	21.3469	19.7361	15.8935	22.9736	0.00574667	0.00530026	5.67709e-05	0.00588009	1	6595000	6775000	0
3	19570000	19580000	3	19780000	19790000	0,255,255	45	16.4298	16.0038	19.233	23.7337	0.000109018	0.000110989	0.000119095	0.00982043	1	19575000	19785000	0
3	10040000	10050000	3	10120000	10130000	0,255,255	44	16.6844	15.638	14.9601	14.7217	0.000226971	0.000228367	1.29109e-06	1.3677e-06	1	10045000	10125000	0
3	25360000	25370000	3	25410000	25420000	0,255,255	40	11.8826	18.0368	18.3541	15.8793	2.83113e-07	0.00313119	0.00341487	0.00333323	1	25365000	25415000	0
3	19150000	19160000	3	19360000	19370000	0,255,255	40	9.17429	8.39736	9.78389	9.72725	5.2129e-10	8.89109e-10	7.75809e-10	8.29672e-10	5	19151000	19365000	20396
3	21550000	21560000	3	21670000	21680000	0,255,255	39	8.94721	8.5314	17.6957	5.46734	1.91784e-09	3.12289e-09	0.00620099	8.2229e-15	1	21555000	21675000	0
3	3780000	3790000	3	3860000	3870000	0,255,255	39	14.6282	13.6599	12.3783	17.0724	9.99124e-05	8.99106e-05	8.66553e-07	0.00605806	2	3780000	3865000	5000
3	13760000	13770000	3	14150000	14160000	0,255,255	35	13.3937	11.3358	11.4479	11.6963	0.00193737	3.43017e-05	4.1617e-05	3.58246e-05	2	13770000	14155000	5000
3	24810000	24820000	3	24890000	24900000	0,255,255	34	9.04958	12.5366	15.1349	15.3273	8.20703e-07	0.00353848	0.00404134	0.00399021	1	24815000	24895000	0
3	7660000	7670000	3	7920000	7930000	0,255,255	31	11.9907	10.2925	11.3561	10.403	0.00107283	0.00109546	0.00119047	0.0011973	1	7665000	7925000	0
3	10830000	10840000	3	11050000	11060000	0,255,255	30	9.61458	8.56905	9.88192	8.84196	6.00345e-05	7.55404e-05	0.00252469	7.86161e-05	1	10835000	11055000	0
3	24420000	24430000	3	24610000	24620000	0,255,255	29	7.18569	7.53741	8.74291	6.81702	2.86973e-06	4.18954e-06	0.000205974	4.22259e-06	2	24420000	24615000	5000
3	19830000	19840000	3	20070000	20080000	0,255,255	26	12.1335	9.93331	9.2963	11.0504	0.0345741	0.0362741	0.0029987	0.0379297	2	19830000	20075000	5000
3	14350000	14360000	3	14420000	14430000	0,255,255	25	7.55614	7.5731	9.59301	9.66635	0.000249702	0.000340581	0.00658516	0.00680724	1	14355000	14425000	0
3	15150000	15160000	3	15780000	15790000	0,255,255	21	4.42529	4.26645	2.10342	8.28222	5.42429e-05	0.000114381	7.4961e-09	0.0987187	2	15150000	15785000	5000
3	13800000	13810000	3	13860000	13870000	0,255,255	21	4.82455	5.03815	6.87311	4.3134	5.42429e-05	0.00178925	0.0137792	9.96118e-05	1	13805000	13865000	0
3	15940000	15950000	3	17050000	17060000	0,255,255	18	4.53098	3.7078	2.92898	3.52788	0.00205132	0.000453109	3.05827e-05	0.000365146	1	15945000	17055000	0
3	10360000	10370000	3	10890000	10900000	0,255,255	18	4.47333	4.22796	4.89276	4.15499	0.00205132	0.00381011	0.0031796	0.0034621	1	10365000	10895000	0
3	15800000	15810000	3	16790000	16800000	0,255,255	15	1.1686	1.60916	1.83924	1.87501	5.9737e-07	7.68125e-05	4.28089e-05	4.88973e-05	1	15805000	16795000	0
3	15150000	15160000	3	15890000	15900000	0,255,255	14	2.17711	2.61886	1.98828	2.43343	0.000567148	0.0106049	0.00170644	0.00151126	1	15155000	15895000	0
3	25350000	25375000	3	25500000	25525000	0,255,255	145	48.1061	71.8449	71.9612	87.19	1.02965e-24	3.18759e-09	3.92262e-09	0.00061865	1	25362500	25512500	0
3	25300000	25325000	3	25525000	25550000	0,255,255	153	78.9157	69.2773	72.9333	90.6328	3.26665e-05	2.74875e-11	3.58397e-11	3.30664e-05	3	25337500	25537500	25000
3	19225000	19250000	3	19350000	19375000	0,255,255	293	121.302	110.127	112.703	70.5753	2.44612e-33	2.02369e-33	2.31034e-33	0	2	19237500	19350000	12500
3	5050000	5075000	3	5200000	5225000	0,255,255	220	74.7473	86.0204	130.483	75.1447	7.08901e-35	2.29459e-22	0.000150777	5.73919e-35	2	5062500	5187500	25000
3	18750000	18775000	3	18975000	19000000	0,255,255	183	72.5669	76.4919	87.9835	103.744	1.64838e-20	1.14661e-20	1.23158e-11	6.91553e-05	4	18787500	18975000	27951
3	26675000	26700000	3	26825000	26850000	0,255,255	148	28.2534	55.1614	86.4055	59.9275	0	2.57538e-17	0.000222483	3.62057e-17	2	26687500	26812500	25000
3	23275000	23300000	3	23400000	23425000	0,255,255	148	61.7397	64.5926	52.8876	87.2793	6.53437e-10	5.57556e-10	2.82713e-17	0.00021422	3	23287500	23412500	25000
3	10900000	10925000	3	11025000	11050000	0,255,255	147	71.0803	66.4648	62.1392	93.665	1.16574e-09	9.98621e-10	1.26105e-09	0.000305931	1	10912500	11037500	0
3	12325000	12350000	3	12475000	12500000	0,255,255	144	52.7552	59.6256	54.6151	66.1171	6.68786e-16	6.12317e-16	6.93177e-16	6.44357e-09	3	12362500	12487500	25000
3	21125000	21150000	3	21525000	21550000	0,255,255	140	77.072	67.2818	60.41	79.4524	5.45352e-08	4.99212e-08	1.56383e-14	0.00314089	1	21137500	21537500	0
3	24775000	24800000	3	24950000	24975000	0,255,255	102	40.2162	43.6993	52.1514	51.4264	1.11339e-08	1.30475e-08	0.00024456	0.000229767	2	24800000	24962500	12500
3	20075000	20100000	3	20425000	20450000	0,255,255	101	43.7232	42.4427	58.2609	39.6038	2.17772e-08	2.55395e-08	0.000373554	3.73118e-08	1	20087500	20437500	0
3	19225000	19250000	3	19525000	19550000	0,255,255	83	39.5905	36.6066	38.8576	37.8716	0.000566831	2.77826e-07	0.000837775	3.4202e-07	1	19237500	19537500	0
3	20100000	20125000	3	20225000	20250000	0,255,255	81	35.7336	33.864	39.5159	33.1814	7.90964e-07	1.08066e-06	0.00202608	1.27925e-06	2	20112500	20225000	12500
3	6175000	6200000	3	6375000	6400000	0,255,255	76	34.5317	29.7693	39.1948	26.7676	1.7878e-05	7.34764e-09	0.0149025	6.96681e-09	1	6187500	6387500	0
3	27450000	27475000	3	27625000	27650000	0,255,255	75	31.3767	34.8364	43.0629	44.1268	3.26288e-05	4.4251e-05	0.021529	0.0231937	3	27470833	27654166	34360
3	12550000	12575000	3	13025000	13050000	0,255,255	73	9.83437	12.8938	16.3232	15.6264	1.53271e-33	2.00929e-21	1.64757e-16	1.56039e-16	3	12570833	13029166	18634
3	14450000	14475000	3	14900000	14925000	0,255,255	69	21.4981	29.581	26.2359	28.5474	2.23312e-10	1.49907e-06	1.48394e-06	1.58658e-06	1	14462500	14912500	0
3	8750000	8775000	3	9125000	9150000	0,255,255	62	28.9401	29.1368	33.8753	30.2676	0.00010808	0.000146892	0.0294352	0.000175019	2	8762500	9112500	25000
3	8975000	9000000	3	9125000	9150000	0,255,255	53	19.4478	24.0608	25.9431	23.9497	2.30462e-07	0.000171993	0.0203009	0.000191525	2	8975000	9137500	12500
3	15775000	15800000	3	17050000	17075000	0,255,255	50	14.5066	14.8442	12.5932	13.5867	4.64891e-09	1.53363e-08	1.00847e-08	1.03802e-08	1	15787500	17062500	0
3	11100000	11125000	3	11750000	11775000	0,255,255	50	24.243	19.287	13.2157	26.5211	0.00072257	6.81116e-06	1.00847e-08	0.0729519	2	11125000	11762500	12500
3	15125000	15150000	3	17050000	17075000	0,255,255	47	17.3513	13.2542	11.4729	16.9861	3.62916e-05	3.26449e-07	3.73148e-10	6.10736e-05	3	15145833	17054166	18634
3	15875000	15900000	3	16250000	16275000	0,255,255	46	19.4693	14.6041	11.6891	21.5297	7.90256e-05	9.0567e-07	1.2368e-09	0.0130654	1	15887500	16262500	0
3	11250000	11275000	3	12075000	12100000	0,255,255	42	10.215	15.3405	12.9072	19.0492	4.74668e-08	4.14202e-05	3.40627e-05	0.00241341	1	11262500	12087500	0
3	16250000	16275000	3	17050000	17075000	0,255,255	41	17.796	17.2389	14.1623	16.3241	0.00251192	0.00478076	8.5168e-05	0.00453059	1	16262500	17062500	0
3	14900000	14925000	3	15775000	15800000	0,255,255	40	11.7421	15.2611	12.7439	15.6336	4.08381e-07	0.000205078	0.000201921	0.00811018	1	14912500	15787500	0
3	18650000	18675000	3	19125000	19150000	0,255,255	35	11.9541	12.8194	11.4337	12.7605	5.96954e-05	0.00722919	0.000154903	0.00678919	1	18662500	19137500	0
3	13075000	13100000	3	13200000	13225000	0,255,255	34	14.6638	13.2411	14.2808	14.9078	0.00622413	0.0131917	0.0141058	0.0126783	2	13100000	13212500	12500
3	15875000	15900000	3	17050000	17075000	0,255,255	31	10.0894	8.45902	7.896	9.97742	0.00180824	0.000191781	0.000150128	0.00429682	1	15887500	17062500	0
3	21400000	21425000	3	21500000	21525000	0,255,255	30	5.86354	7.37783	7.09967	8.94177	1.74215e-08	1.0403e-05	7.12881e-06	0.000311591	1	21412500	21512500	0
3	17100000	17125000	3	18425000	18450000	0,255,255	20	2.43399	4.33412	6.22943	4.57242	2.70437e-08	0.00162028	0.0119348	0.00080613	1	17112500	18437500	0
3	17050000	17075000	3	19550000	19575000	0,255,255	20	2.79948	3.43336	5.33506	2.59489	7.22423e-07	0.000101826	0.0119348	2.84782e-06	1	17062500	19562500	0
3	16775000	16800000	3	18650000	18675000	0,255,255	19	3.98039	3.84861	2.7745	4.04745	0.000928803	0.000416884	1.94202e-05	0.00252231	1	16787500	18662500	0
3	8325000	8350000	3	25000000	25025000	0,255,255	13	0.557436	0.646817	0.678489	0.907346	2.44996e-05	7.86213e-05	7.15197e-05	7.84928e-05	1	8337500	25012500	0
4	22075000	22100000	4	22325000	22350000	0,255,255	114	49.0212	55.6195	56.8923	69.5684	4.68686e-07	4.68713e-07	5.86379e-07	0.00522027	1	22087500	22337500	0
4	4350000	4375000	4	4475000	4500000	0,255,255	142	60.6032	56.4028	58.643	79.3528	3.22547e-15	2.93407e-15	3.4067e-15	0.00168523	2	4350000	4500000	17678
4	24800000	24825000	4	24900000	24925000	0,255,255	246	121.518	117.543	121.744	120.526	1.80101e-18	1.24937e-18	1.42158e-18	1.52563e-18	1	24812500	24912500	0
4	5650000	5675000	4	5825000	5850000	0,255,255	189	59.3902	53.2388	57.3982	57.1947	3.74432e-34	4.40962e-34	4.84066e-34	7.20288e-34	3	5670833	5820833	18634
4	11025000	11050000	4	11175000	11200000	0,255,255	154	40.5619	48.211	46.2621	56.2158	7.81337e-29	9.45631e-29	8.87812e-29	2.34773e-19	4	11043750	11181250	31869
4	21175000	21200000	4	21275000	21300000	0,255,255	131	48.1389	47.6343	43.6074	56.2973	9.0674e-19	1.11736e-18	1.28788e-18	1.43713e-11	2	21175000	21287500	12500
4	11175000	11200000	4	11425000	11450000	0,255,255	118	36.5853	34.1784	50.4915	29.5627	9.60239e-21	1.35823e-20	5.68951e-08	2.38317e-28	3	11187500	11470833	41667
4	25525000	25550000	4	25675000	25700000	0,255,255	117	46.7269	59.9193	68.1355	66.8851	1.6898e-13	8.21232e-08	0.00172864	0.00185823	1	25537500	25687500	0
4	21300000	21325000	4	21500000	21525000	0,255,255	109	50.3957	47.1174	60.7768	47.1461	6.59107e-06	9.43052e-11	8.55032e-06	1.25713e-10	2	21312500	21500000	12500
4	10700000	10725000	4	10875000	10900000	0,255,255	109	51.4959	52.6051	63.5142	47.7485	6.59107e-06	6.8726e-06	0.0230167	1.25713e-10	2	10712500	10862500	25000
4	10875000	10900000	4	11175000	11200000	0,255,255	107	48.4	40.4567	29.4812	52.8297	3.40929e-10	3.94167e-10	1.47511e-22	2.29403e-05	1	10887500	11187500	0
4	17200000	17225000	4	17300000	17325000	0,255,255	100	44.6805	42.4695	47.2635	47.5511	4.28574e-08	4.85059e-08	6.77274e-08	7.13804e-08	1	17212500	17312500	0
4	18900000	18925000	4	19050000	19075000	0,255,255	96	20.4778	24.233	36.8552	24.3729	8.89387e-24	1.98139e-23	1.82938e-11	1.22335e-23	2	18912500	19075000	12500
4	10400000	10425000	4	10675000	10700000	0,255,255	96	50.936	41.7618	49.8721	41.2848	0.00228775	6.03653e-07	0.00282927	8.96603e-07	3	10404166	10704166	18634
4	20800000	20825000	4	21100000	21125000	0,255,255	84	37.507	42.0492	44.9236	46.5503	1.10954e-07	0.000404026	0.000533678	0.000573998	1	20812500	21112500	0
4	11175000	11200000	4	11525000	11550000	0,255,255	79	27.4824	22.8792	35.9407	17.3732	3.82872e-10	1.24596e-14	4.60607e-06	7.18827e-20	1	11187500	11537500	0
4	18675000	18700000	4	18900000	18925000	0,255,255	69	22.2103	20.2381	18.4144	20.4607	2.23312e-10	3.96791e-10	1.91334e-14	3.57037e-10	1	18687500	18912500	0
4	11025000	11050000	4	11425000	11450000	0,255,255	69	32.8696	25.5937	29.1413	24.0989	0.000824745	1.49907e-06	1.48394e-06	3.57037e-10	1	11037500	11437500	0
4	7850000	7875000	4	7975000	8000000	0,255,255	68	29.7846	38.6774	38.8016	35.5958	2.08489e-06	0.00184296	0.00219577	0.00221105	1	7862500	7987500	0
4	11575000	11600000	4	11900000	11925000	0,255,255	60	8.83913	14.5351	23.567	18.4284	3.68918e-23	1.27198e-13	1.06639e-06	4.21653e-10	1	11587500	11912500	0
4	28675000	28700000	4	30125000	30150000	0,255,255	58	15.8428	15.2829	15.5846	17.4173	1.96489e-09	1.55742e-12	3.5891e-09	3.37806e-09	2	28700000	30137500	12500
4	11925000	11950000	4	12125000	12150000	0,255,255	52	13.7262	17.1004	21.9695	22.0758	5.2763e-10	1.27804e-06	0.000374888	0.000381148	1	11937500	12137500	0
4	10375000	10400000	4	11525000	11550000	0,255,255	44	11.9233	13.0396	16.4881	12.7528	4.46598e-09	6.37853e-06	0.00063077	4.65075e-06	2	10400000	11550000	17678
4	17275000	17300000	4	17650000	17675000	0,255,255	38	15.241	9.97513	7.0138	16.8088	0.000361746	1.17054e-05	1.37771e-10	0.0250536	2	17262500	17662500	25000
4	9475000	9500000	4	11525000	11550000	0,255,255	36	6.94938	5.90224	9.24185	4.51271	6.47339e-10	1.18151e-11	7.24103e-07	1.96171e-14	2	9475000	11537500	12500
4	17300000	17325000	4	17850000	17875000	0,255,255	30	7.43906	7.50411	6.65348	10.0886	2.02239e-06	1.0403e-05	7.12881e-06	0.00889868	1	17312500	17862500	0
4	9475000	9500000	4	14950000	14975000	0,255,255	27	4.59927	3.15561	1.69121	4.20082	1.56911e-08	1.4984e-09	6.55237e-17	1.121e-07	2	9500000	14962500	12500
4	17125000	17150000	4	23150000	23175000	0,255,255	18	1.45315	0.967998	0.908869	0.908307	3.78943e-09	4.05779e-10	3.78013e-10	4.14996e-10	1	17137500	23162500	0
4	5430000	5440000	4	5500000	5510000	0,255,255	64	15.9333	25.8132	27.2677	35.6422	3.20026e-12	2.47623e-05	2.86245e-05	0.00832989	1	5435000	5505000	0
4	25640000	25650000	4	25690000	25700000	0,255,255	71	26.1536	27.0581	22.2946	34.4038	2.38304e-07	1.95584e-07	3.37239e-11	0.000315334	4	25630000	25697500	16771
4	27200000	27210000	4	27250000	27260000	0,255,255	76	37.5077	33.8927	38.6985	42.6357	2.16648e-05	1.70521e-05	1.96005e-05	0.0123088	1	27205000	27255000	0
4	25970000	25980000	4	26020000	26030000	0,255,255	76	15.8832	23.7191	27.1274	24.69	2.28599e-18	2.13294e-13	4.57387e-09	4.64593e-09	1	25975000	26025000	0
4	7060000	7070000	4	7210000	7220000	0,255,255	94	35.1359	36.9106	33.4335	41.8228	8.06224e-11	5.60611e-11	7.16334e-11	2.36369e-06	2	7060000	7215000	5000
4	22080000	22090000	4	22170000	22180000	0,255,255	125	63.7139	57.5237	64.0019	66.8855	0.000134507	7.54586e-10	0.000102428	9.58281e-05	4	22092500	22172500	12748
4	26960000	26970000	4	27050000	27060000	0,255,255	124	43.0157	46.2337	47.7032	72.3522	8.26703e-16	7.8169e-16	9.45371e-16	0.000139964	1	26965000	27055000	0
4	2110000	2120000	4	2160000	2170000	0,255,255	101	45.0876	49.3423	44.2583	59.4854	2.95698e-08	0.00028174	2.89121e-08	0.00034804	2	2120000	2170000	7071
4	26920000	26930000	4	26980000	26990000	0,255,255	98	44.2662	42.1034	31.8035	36.3685	2.01465e-07	1.74283e-07	2.76493e-12	2.60016e-12	1	26925000	26985000	0
4	2870000	2880000	4	2920000	2930000	0,255,255	169	28.3701	38.1289	53.0689	25.6985	0	0	6.3207e-25	0	3	2878333	2931666	7454
4	28260000	28270000	4	28310000	28320000	0,255,255	239	111.32	93.8758	108.934	106.049	2.43842e-16	1.34395e-28	4.15685e-16	3.79007e-16	2	28255000	28315000	10000
4	24450000	24460000	4	24510000	24520000	0,255,255	201	69.4013	66.5228	64.6543	84.5221	1.39864e-26	8.21115e-27	8.19292e-27	1.04924e-15	7	24445000	24513571	15186
4	27110000	27120000	4	27160000	27170000	0,255,255	96	30.5805	31.2158	47.8151	24.4044	3.33468e-17	1.09194e-11	6.52029e-07	1.4536e-23	1	27115000	27165000	0
4	7210000	7220000	4	7260000	7270000	0,255,255	98	37.2891	35.1287	38.5429	28.6972	3.15977e-12	2.1627e-12	2.76493e-12	4.08493e-18	1	7215000	7265000	0
4	5450000	5460000	4	5510000	5520000	0,255,255	78	41.3561	37.56	37.9857	39.5135	0.00564227	5.11963e-06	5.87767e-06	0.00578059	2	5450000	5515000	5000
4	29770000	29780000	4	29820000	29830000	0,255,255	78	39.6923	37.6985	46.3496	34.2284	0.00564227	5.11963e-06	0.00509432	5.70923e-06	1	29775000	29825000	0
4	28920000	28930000	4	28980000	28990000	0,255,255	85	33.4147	33.4989	35.9487	42.1903	6.627e-08	5.02809e-08	6.20857e-08	0.000280965	1	28925000	28985000	0
4	24420000	24430000	4	24510000	24520000	0,255,255	91	26.7535	27.1162	22.3552	41.381	5.87115e-15	5.14456e-15	8.4724e-21	1.25038e-05	1	24425000	24515000	0
4	22100000	22110000	4	22150000	22160000	0,255,255	91	34.4874	42.7381	49.1037	35.9479	8.06609e-10	1.03366e-05	0.0144364	6.63581e-10	1	22105000	22155000	0
4	25070000	25080000	4	25120000	25130000	0,255,255	84	22.4015	28.7414	37.442	17.9677	4.80713e-17	3.91583e-12	1.23001e-07	5.67206e-23	1	25075000	25125000	0
4	25000000	25010000	4	25050000	25060000	0,255,255	75	28.7349	34.1016	32.2677	35.6671	1.08221e-08	3.0764e-05	3.57581e-05	3.51935e-05	2	24995000	25055000	10000
4	9520000	9530000	4	9690000	9700000	0,255,255	72	17.3692	24.4654	31.6817	25.215	3.17094e-16	1.16704e-11	0.000184191	1.03003e-07	1	9525000	9695000	0
4	5330000	5340000	4	5420000	5430000	0,255,255	71	25.2167	22.5646	30.0998	34.5568	2.38304e-07	2.97531e-11	2.2016e-07	0.000315334	1	5335000	5425000	0
4	8450000	8460000	4	8690000	8700000	0,255,255	70	23.1893	19.5758	20.9657	16.4768	9.12395e-11	7.48831e-11	8.28327e-11	2.60733e-15	2	8460000	8690000	7071
4	8630000	8640000	4	8680000	8690000	0,255,255	67	24.8205	23.018	23.7172	22.9296	4.01904e-06	1.19461e-09	1.38005e-09	1.33089e-09	2	8635000	8690000	5000
4	21410000	21420000	4	21500000	21510000	0,255,255	66	26.093	25.8827	34.4352	21.5886	7.84241e-06	6.694e-06	0.0036383	3.26886e-09	3	21415000	21495000	10000
4	19490000	19500000	4	19590000	19600000	0,255,255	66	22.847	24.3734	25.9398	32.8709	3.68291e-09	2.98153e-09	7.79938e-06	0.00350887	1	19495000	19595000	0
4	22720000	22730000	4	22780000	22790000	0,255,255	64	33.3007	27.8808	25.3412	31.4346	0.0095177	2.47623e-05	2.86245e-05	0.00832989	1	22725000	22785000	0
4	7280000	7290000	4	7340000	7350000	0,255,255	64	24.1646	30.5029	35.2973	27.5127	1.96369e-08	2.47623e-05	0.00864904	2.79629e-05	1	7285000	7345000	0
4	4420000	4430000	4	4470000	4480000	0,255,255	61	27.1157	29.9455	27.4485	33.7796	0.000184866	0.000160348	0.000183069	0.0277724	4	4410000	4490000	21213
4	4180000	4190000	4	4300000	4310000	0,255,255	60	21.9689	20.4501	21.1509	21.4809	5.39425e-07	4.80542e-07	5.47107e-07	5.31792e-07	3	4188333	4305000	12019
4	23780000	23790000	4	23860000	23870000	0,255,255	58	27.3973	27.1187	27.7775	27.7842	0.000989489	0.000848043	0.000970667	0.000950946	2	23790000	23865000	5000
4	19630000	19640000	4	19730000	19740000	0,255,255	56	15.0145	18.6617	28.153	20.8902	3.56446e-12	9.45984e-09	0.00274039	1.11909e-05	4	19627500	19737500	12748
4	3410000	3420000	4	3460000	3470000	0,255,255	56	29.0496	21.5856	28.5864	19.5216	0.0027677	1.03427e-05	0.00274039	9.51903e-09	2	3410000	3465000	5000
4	2330000	2340000	4	2400000	2410000	0,255,255	53	21.8109	23.7808	30.1692	21.6788	8.63756e-05	8.08433e-05	0.011803	8.89363e-05	1	2335000	2405000	0
4	24710000	24720000	4	31540000	31550000	0,255,255	52	0.411471	0.534563	0.452734	0.389123	0	0	0	0	1	24715000	31545000	0
4	26630000	26640000	4	26680000	26690000	0,255,255	50	14.9723	16.2449	15.9475	16.764	3.31653e-09	2.10463e-06	2.3323e-06	2.15368e-06	1	26635000	26685000	0
4	27260000	27270000	4	28990000	29000000	0,255,255	44	2.48256	1.8953	2.30547	1.62295	5.01352e-34	4.64333e-37	1.92069e-33	2.36468e-37	1	27265000	28995000	0
4	9710000	9720000	4	10390000	10400000	0,255,255	44	12.8668	11.9765	13.0299	15.6511	1.33361e-06	3.04171e-09	1.29109e-06	0.000228115	1	9715000	10395000	0
4	10410000	10420000	4	10570000	10580000	0,255,255	43	20.727	18.2709	18.7351	18.2087	0.0251411	0.000465848	0.0004904	0.000467051	4	10410000	10592500	18200
4	16210000	16220000	4	16330000	16340000	0,255,255	41	12.1897	13.1081	13.4585	10.8249	9.72393e-08	1.71635e-05	1.94032e-05	8.96627e-08	3	16215000	16335000	10000
4	10820000	10830000	4	11030000	11040000	0,255,255	41	15.1552	13.2178	13.5005	13.479	1.91746e-05	1.71635e-05	1.94032e-05	2.02708e-05	1	10825000	11035000	0
4	8690000	8700000	4	8970000	8980000	0,255,255	41	11.2675	8.00219	11.4995	9.66244	9.72393e-08	2.47928e-10	9.77568e-08	2.24927e-10	1	8695000	8975000	0
4	6330000	6340000	4	6490000	6500000	0,255,255	39	18.409	17.2559	15.2222	17.0348	0.00569711	0.0056418	0.000101483	0.00605806	1	6335000	6495000	0
4	8130000	8140000	4	8450000	8460000	0,255,255	38	10.2505	10.8999	13.332	13.6564	2.19616e-06	1.98575e-06	0.00022325	0.000230474	1	8135000	8455000	0
4	18430000	18440000	4	18670000	18680000	0,255,255	37	13.6697	15.1614	19.3872	11.8696	0.000471056	0.000426668	0.0187027	5.24337e-06	2	18430000	18680000	7071
4	5980000	5990000	4	6100000	6110000	0,255,255	37	11.1453	10.829	12.3945	11.0108	5.93403e-06	5.33801e-06	0.000487304	5.24337e-06	1	5985000	6105000	0
4	10950000	10960000	4	11000000	11010000	0,255,255	35	12.7287	14.0582	13.2152	14.425	0.00193737	0.00181177	0.00205274	0.00204684	1	10955000	11005000	0
4	9510000	9520000	4	10390000	10400000	0,255,255	35	7.70166	8.21025	9.54488	10.1198	1.32285e-09	4.00148e-07	3.79342e-07	3.58246e-05	2	9505000	10395000	10000
4	8450000	8460000	4	8510000	8520000	0,255,255	34	14.6308	16.2785	12.7748	18.2344	0.00386635	0.0702708	0.00404134	0.0805618	2	8460000	8515000	5000
4	3470000	3480000	4	3520000	3530000	0,255,255	33	6.90483	7.27755	8.28618	7.35193	1.93921e-08	2.64378e-08	3.52231e-06	2.85204e-08	1	3475000	3525000	0
4	18420000	18430000	4	18650000	18660000	0,255,255	32	8.86087	11.7246	14.1136	9.42215	7.60981e-06	0.00047607	0.0139924	1.01046e-05	1	18425000	18655000	0
4	18320000	18330000	4	18680000	18690000	0,255,255	31	10.5793	8.40242	8.58819	10.2866	0.00107283	2.8589e-05	3.02495e-05	0.0011973	2	18325000	18680000	5000
4	6790000	6800000	4	7060000	7070000	0,255,255	31	11.4792	11.1321	9.0039	11.7389	0.00107283	0.00109546	3.02495e-05	0.0011973	1	6795000	7065000	0
4	15890000	15900000	4	16190000	16200000	0,255,255	30	8.97598	7.73407	9.92937	8.1634	6.00345e-05	1.27237e-06	0.00252469	7.86161e-05	3	15901666	16198333	7454
4	14540000	14550000	4	14960000	14970000	0,255,255	29	11.0248	8.78265	6.19614	8.11267	0.00479382	0.000197372	6.11175e-08	0.000207996	2	14545000	14970000	5000
4	25850000	25860000	4	25900000	25910000	0,255,255	26	8.57272	8.31906	8.60247	9.6127	0.00248466	0.00282192	0.0029987	0.00313714	1	25855000	25905000	0
4	18680000	18690000	4	19490000	19500000	0,255,255	20	4.41717	5.53976	6.6166	5.09155	0.000192872	0.00477766	0.0300876	0.0038926	2	18680000	19495000	5000
4	8740000	8750000	4	8800000	8810000	0,255,255	20	1.55526	4.84926	3.46731	5.95573	9.95197e-12	0.000385261	2.37459e-05	0.0038926	1	8745000	8805000	0
4	10400000	10410000	4	10890000	10900000	0,255,255	18	4.78419	4.13758	4.24715	3.92223	0.00205132	0.00381011	0.0031796	0.000365146	1	10405000	10895000	0
4	4790000	4800000	4	4930000	4940000	0,255,255	18	3.19351	2.76622	3.43458	3.37416	0.000171728	4.01002e-05	0.000382445	0.000365146	1	4795000	4935000	0
4	7270000	7280000	4	7910000	7920000	0,255,255	16	3.14147	3.49373	2.72826	2.86379	0.00223785	0.00534069	0.000605967	0.000596607	1	7275000	7915000	0
4	14970000	14980000	4	15890000	15900000	0,255,255	13	1.14128	1.5643	1.23786	1.7651	5.92731e-05	0.000320353	0.000290344	0.00127756	1	14975000	15895000	0
4	23415000	23420000	4	23480000	23485000	0,255,255	37	12.573	13.1242	14.3469	17.2637	0.000455406	0.000369385	0.000485688	0.0166203	1	23417500	23482500	0
4	30870000	30875000	4	30915000	30920000	0,255,255	40	12.6271	12.3603	13.3348	12.599	4.79012e-05	2.70941e-07	4.45162e-05	4.78218e-05	1	30872500	30917500	0
4	6800000	6805000	4	6835000	6840000	0,255,255	45	22.1051	18.6325	23.6201	20.3047	0.0110934	9.50107e-05	0.00971891	0.00969574	6	6795833	6845000	12937
4	21335000	21340000	4	21370000	21375000	0,255,255	58	19.4089	25.6972	27.0267	26.7869	2.28273e-09	0.000803431	0.00120354	0.00137963	1	21337500	21372500	0
4	21805000	21810000	4	23450000	23455000	0,255,255	58	0.309445	0.252423	0.279414	0.325328	0	0	0	0	1	21807500	23452500	0
4	10825000	10830000	4	10880000	10885000	0,255,255	59	18.2482	16.9151	16.9833	17.1451	8.78348e-10	5.45859e-10	7.30171e-10	7.64459e-10	9	10829722	10884722	14678
4	27130000	27135000	4	27165000	27170000	0,255,255	59	21.4519	26.621	29.2771	24.8061	1.2839e-06	0.000468072	0.000699471	0.000840827	2	27127500	27162500	7071
4	26990000	26995000	4	27045000	27050000	0,255,255	62	18.4681	22.0817	29.5957	33.8671	4.94076e-11	8.78983e-08	0.000127684	0.0321481	3	26990833	27049166	3728
4	23380000	23385000	4	23415000	23420000	0,255,255	63	22.4465	21.9992	26.8641	19.8631	5.54947e-08	3.84045e-08	7.26648e-05	5.1293e-08	4	23377500	23417500	7071
4	2065000	2070000	4	2100000	2105000	0,255,255	66	19.9126	19.7394	24.5488	20.8022	4.44178e-09	3.15991e-09	3.27273e-09	4.03589e-09	2	2067500	2107500	5000
4	28075000	28080000	4	28110000	28115000	0,255,255	66	27.6046	27.1025	30.3572	28.7721	1.28395e-05	6.93201e-06	1.1791e-05	1.23633e-05	6	28065833	28112500	11667
4	29015000	29020000	4	29055000	29060000	0,255,255	72	32.5689	28.8615	27.1212	35.1726	0.000344806	1.24903e-07	1.75913e-07	0.000403324	7	29012500	29056785	10026
4	175000	180000	4	230000	235000	0,255,255	69	28.2842	26.4476	22.6289	29.5318	1.8122e-06	1.0394e-06	2.36743e-10	1.77142e-06	5	184500	231500	13038
4	29320000	29325000	4	29365000	29370000	0,255,255	57	17.4433	17.401	22.1128	22.0713	5.99842e-09	4.03571e-09	5.45961e-06	5.6326e-06	4	29322500	29370000	7500
4	22670000	22675000	4	22705000	22710000	0,255,255	55	15.7878	22.295	17.6496	28.8564	3.81915e-08	1.74583e-05	3.46052e-08	0.00625826	5	22666500	22708500	9055
4	5555000	5560000	4	5605000	5610000	0,255,255	55	18.7361	18.1988	18.0623	13.9726	3.81915e-08	2.55649e-08	3.46052e-08	1.8678e-11	2	5552500	5607500	5000
4	24730000	24735000	4	24785000	24790000	0,255,255	53	25.3379	20.8551	11.4179	22.0425	0.0154903	6.48966e-05	6.4304e-14	8.92101e-05	7	24738214	24789642	9716
4	10340000	10345000	4	10385000	10390000	0,255,255	53	25.8223	22.372	19.0407	19.4634	0.0154903	6.48966e-05	2.12803e-07	2.12513e-07	1	10342500	10387500	0
4	27955000	27960000	4	27990000	27995000	0,255,255	51	26.5496	22.4174	23.3681	27.4289	0.0346332	0.000236992	0.000325113	0.0369315	2	27955000	27992500	2500
4	29955000	29960000	4	29990000	29995000	0,255,255	49	15.9767	18.2629	17.1515	18.7924	6.18336e-06	4.70082e-06	5.7229e-06	5.53925e-06	1	29957500	29992500	0
4	23825000	23830000	4	23860000	23865000	0,255,255	49	20.4464	21.6301	19.0272	21.3358	0.00121983	0.000786185	5.7229e-06	0.00113852	1	23827500	23862500	0
4	24045000	24050000	4	24125000	24130000	0,255,255	47	14.3359	14.4241	11.6317	14.1989	8.3073e-08	7.32651e-08	9.97404e-11	8.43964e-08	7	24051785	24124642	16194
4	21505000	21510000	4	21540000	21545000	0,255,255	45	17.3622	15.7891	17.3792	19.21	0.000121452	9.50107e-05	0.000120754	0.000115072	1	21507500	21542500	0
4	22215000	22220000	4	22290000	22295000	0,255,255	45	9.01479	8.94277	9.86517	8.01674	1.30631e-12	1.16019e-12	1.06684e-09	9.03557e-13	6	22221666	22293333	10866
4	23315000	23320000	4	23355000	23360000	0,255,255	47	19.6077	18.3932	16.4431	19.3009	0.00386591	2.18185e-05	2.84581e-05	2.64311e-05	4	23316250	23360000	8385
4	4090000	4095000	4	4145000	4150000	0,255,255	74	21.467	19.9786	15.9018	15.386	3.45268e-12	1.89161e-12	5.56814e-17	2.40879e-22	3	4089166	4145833	3728
4	21845000	21850000	4	21885000	21890000	0,255,255	88	14.7184	17.5467	23.3043	36.3861	7.4623e-32	4.86469e-25	7.12586e-19	1.61171e-08	8	21845625	21893125	9882
4	28850000	28855000	4	28890000	28895000	0,255,255	95	31.7123	24.284	23.3823	30.7113	4.61075e-11	1.03787e-22	2.96807e-22	3.07826e-16	6	28848333	28889166	6719
4	22300000	22305000	4	22335000	22340000	0,255,255	93	15.9934	22.7123	19.0871	25.9892	5.92162e-28	1.03406e-21	2.71163e-28	1.93767e-15	2	22300000	22337500	2500
4	3620000	3625000	4	3660000	3665000	0,255,255	93	22.8469	24.1872	28.7189	28.0287	1.7616e-21	1.03406e-21	1.98588e-15	1.93767e-15	4	3623750	3662500	5154
4	30070000	30075000	4	30105000	30110000	0,255,255	84	13.7821	18.4145	21.557	14.7897	3.67907e-29	8.35691e-23	6.83479e-17	7.68762e-29	6	30066666	30110000	8579
4	23910000	23915000	4	23975000	23980000	0,255,255	81	26.4292	24.1903	21.5231	29.0722	2.88064e-10	1.24546e-15	1.72998e-15	1.81017e-10	11	23917500	23979318	18857
4	26720000	26725000	4	26760000	26765000	0,255,255	79	26.7354	24.4764	22.646	22.723	1.28187e-09	1.13184e-14	1.29472e-14	1.27299e-14	3	26722500	26759166	8333
4	24585000	24590000	4	24635000	24640000	0,255,255	42	15.2367	13.6073	12.3027	10.0042	8.83386e-06	6.96459e-06	3.47646e-08	3.74126e-08	3	24590833	24635833	3727
4	26375000	26380000	4	26440000	26445000	0,255,255	42	18.8595	17.6609	20.8859	21.4324	0.00091822	0.000719423	0.0386313	0.0382619	2	26375000	26445000	3536
4	5510000	5515000	4	5545000	5550000	0,255,255	43	11.0985	13.227	14.7298	15.9551	1.15323e-08	2.86228e-06	3.59007e-06	0.000479532	1	5512500	5547500	0
4	1550000	1555000	4	1610000	1615000	0,255,255	45	19.2081	16.4838	20.0821	22.1366	0.000121452	9.50107e-05	0.00971891	0.00969574	1	1552500	1612500	0
4	26160000	26165000	4	26200000	26205000	0,255,255	44	15.2823	17.6815	18.3066	14.1121	1.50374e-06	0.000193468	0.000241707	1.5499e-06	1	26162500	26202500	0
4	28905000	28910000	4	29005000	29010000	0,255,255	41	16.3357	13.5732	16.8858	12.8559	0.00173188	1.66392e-05	0.00168038	2.12278e-05	5	28911500	29004500	6325
4	2785000	2790000	4	2840000	2845000	0,255,255	41	17.8496	16.0861	11.2946	14.9314	0.00173188	0.00136637	9.89958e-08	2.12278e-05	2	2795000	2847500	9014
4	21555000	21560000	4	21615000	21620000	0,255,255	40	9.93723	9.33296	8.65333	6.78558	2.99351e-07	1.06408e-09	9.68996e-10	2.11617e-12	6	21564166	21615000	11931
4	3945000	3950000	4	3995000	4000000	0,255,255	40	18.7214	16.3756	15.857	15.7517	0.00318914	0.00246682	0.00309599	0.00314902	3	3952500	3995833	6009
4	24320000	24325000	4	24355000	24360000	0,255,255	39	10.6919	13.1896	12.8199	12.7551	8.52248e-07	8.21274e-05	0.000100629	0.000104707	4	24320000	24357500	5590
4	11525000	11530000	4	11570000	11575000	0,255,255	39	19.0665	16.0617	13.9823	19.02	0.00574103	0.00449979	0.000100629	0.00564601	2	11532500	11572500	5000
4	9510000	9515000	4	9710000	9715000	0,255,255	39	10.6314	10.7777	11.3471	17.9128	8.52248e-07	7.44396e-07	7.89477e-07	0.00564601	5	9514500	9713500	6325
4	2425000	2430000	4	2460000	2465000	0,255,255	39	15.6996	14.4292	11.4835	14.6672	0.00574103	8.21274e-05	7.89477e-07	0.000104707	1	2427500	2462500	0
4	8090000	8095000	4	8135000	8140000	0,255,255	38	12.7711	16.168	16.5877	9.8967	0.000228932	0.00785133	0.00987475	2.2085e-06	2	8090000	8140000	3536
4	2605000	2610000	4	2645000	2650000	0,255,255	37	8.7766	9.19145	8.07417	13.7204	3.83691e-08	4.50241e-08	3.66124e-08	0.000459402	3	2604166	2645833	6871
4	21310000	21315000	4	21410000	21415000	0,255,255	36	10.3447	9.25701	11.1756	8.52598	1.44756e-05	1.40933e-07	1.42238e-05	1.11656e-07	3	21314166	21409166	3727
4	19765000	19770000	4	19805000	19810000	0,255,255	36	18.9136	16.7267	16.5262	15.1126	0.0294586	0.021955	0.0274542	0.000972746	2	19760000	19812500	9014
4	26085000	26090000	4	26120000	26125000	0,255,255	34	8.97026	12.3048	11.5204	13.5573	1.19331e-06	7.51759e-05	8.76355e-05	0.00367854	1	26087500	26122500	0
4	10900000	10905000	4	11030000	11035000	0,255,255	34	10.2572	8.27785	6.54363	11.6722	8.58265e-05	1.25908e-06	8.15466e-09	8.47969e-05	5	10898500	11035500	6325
4	2930000	2935000	4	2990000	2995000	0,255,255	34	14.3728	12.284	10.4816	15.2144	0.00363373	7.51759e-05	8.76355e-05	0.00367854	1	2932500	2992500	0
4	1505000	1510000	4	1550000	1555000	0,255,255	34	14.4949	13.025	7.16285	12.7074	0.00363373	0.00293464	8.15466e-09	0.00367854	4	1508750	1553750	6374
4	5275000	5280000	4	5320000	5325000	0,255,255	33	10.6132	8.80249	7.76076	2.95334	0.000205646	3.64678e-06	3.16419e-08	1.99315e-18	5	5266500	5327500	12083
4	1240000	1245000	4	1285000	1290000	0,255,255	33	8.75644	7.46725	10.7722	10.7638	3.3732e-06	2.83992e-08	0.000209284	0.000203494	1	1242500	1287500	0
4	19820000	19825000	4	19900000	19905000	0,255,255	32	8.73233	8.28994	6.10068	9.28719	9.46399e-06	1.02921e-05	5.54561e-10	8.84771e-06	1	19822500	19902500	0
4	29115000	29120000	4	29155000	29160000	0,255,255	31	13.44	13.1739	12.7007	15.3812	0.0230094	0.0178281	0.0225844	0.0224467	2	29115000	29152500	5590
4	17150000	17155000	4	17195000	17200000	0,255,255	30	13.4763	13.4983	13.6499	14.4141	0.0397001	0.0305328	0.0382636	0.0373077	4	17153750	17203750	8839
4	2490000	2495000	4	2530000	2535000	0,255,255	30	10.2913	12.7425	14.5246	13.786	0.00213929	0.0305328	0.0382636	0.0373077	4	2487500	2528750	10078
4	2470000	2475000	4	2540000	2545000	0,255,255	29	12.4946	10.2142	11.8966	5.64725	0.0652126	0.00378267	0.00448178	4.69038e-08	2	2470000	2540000	3536
4	8075000	8080000	4	8165000	8170000	0,255,255	27	7.3594	7.04084	8.56203	6.43536	3.87814e-05	3.4594e-05	0.00107057	3.91662e-05	5	8083500	8167500	14000
4	1175000	1180000	4	1210000	1215000	0,255,255	27	9.5983	10.1454	12.034	10.9774	0.00102934	0.0142977	0.0168936	0.0166986	2	1177500	1215000	2500
4	10395000	10400000	4	10595000	10600000	0,255,255	25	4.52646	5.03934	4.4573	3.83968	2.56699e-07	1.18772e-05	1.98283e-07	3.18724e-09	2	10405000	10600000	7906
4	2660000	2665000	4	2700000	2705000	0,255,255	25	8.42944	7.91571	4.80088	8.21157	0.00522143	0.00482672	1.98283e-07	0.00518535	1	2662500	2702500	0
4	5995000	6000000	4	6085000	6090000	0,255,255	24	3.5356	6.11215	7.70321	4.79107	2.58678e-08	3.64401e-05	0.000784433	8.36361e-07	1	5997500	6087500	0
4	21615000	21620000	4	21680000	21685000	0,255,255	22	6.67769	6.934	5.39415	9.42604	0.0045349	0.0041621	0.000280595	0.0424512	2	21620000	21682500	2500
4	6100000	6105000	4	6155000	6160000	0,255,255	22	6.8235	6.62972	9.61793	2.55091	0.0045349	0.0041621	0.0418445	1.40873e-08	3	6104166	6159166	3727
4	3005000	3010000	4	3040000	3045000	0,255,255	22	5.74855	6.28266	7.61101	4.3055	0.000309655	0.0041621	0.00444738	1.28859e-05	2	3002500	3040000	5590
4	6200000	6205000	4	6495000	6500000	0,255,255	21	6.94266	4.17048	5.58883	5.81597	0.0102582	6.98765e-05	0.000837106	0.000852669	2	6202500	6495000	2500
4	18320000	18325000	4	18420000	18425000	0,255,255	19	3.78621	4.26435	2.48954	6.16565	4.7377e-05	0.000707508	9.77806e-08	0.00610875	3	18329166	18419166	13438
4	4690000	4695000	4	4785000	4790000	0,255,255	19	5.38619	4.03871	3.3841	4.30734	0.00606977	0.000707508	3.45666e-05	0.000545877	1	4692500	4787500	0
4	25465000	25470000	4	25540000	25545000	0,255,255	18	2.70115	2.75035	5.65014	3.33115	1.28904e-05	1.60151e-05	0.0140329	0.000139098	1	25467500	25542500	0
4	20945000	20950000	4	21145000	21150000	0,255,255	17	3.65314	3.08311	3.63527	2.64557	0.000582272	7.45787e-05	0.000517622	4.91109e-05	1	20947500	21147500	0
4	10095000	10100000	4	24780000	24785000	0,255,255	17	0	0.0188878	0.0397082	0.00866469	1.595e-08	8.15285e-08	4.98095e-08	4.8876e-08	1	10097500	24782500	0
4	4400000	4405000	4	4490000	4495000	0,255,255	17	3.15733	3.35586	3.32119	2.25415	0.000582272	0.000669125	0.000517622	3.50892e-06	1	4402500	4492500	0
4	19485000	19490000	4	19730000	19735000	0,255,255	16	3.61225	4.70309	4.99965	1.54045	0.00194278	0.014534	0.064871	1.3067e-07	2	19487500	19737500	5000
4	7920000	7925000	4	8030000	8035000	0,255,255	16	2.64733	4.06578	4.30175	5.15979	0.000258361	0.014534	0.012828	0.067556	2	7922500	8030000	2500
4	5920000	5925000	4	5960000	5965000	0,255,255	15	2.91355	2.82008	3.28028	3.18058	0.00100433	0.00117109	0.0055176	0.00553636	1	5922500	5962500	0
4	7540000	7545000	4	7910000	7915000	0,255,255	12	0.886445	1.38779	0.894829	1.41903	0.00148973	0.000475592	0.00407495	0.0002795	1	7542500	7912500	0
4	4635000	4640000	4	4785000	4790000	0,255,255	12	1.7968	1.93753	1.94947	1.20437	0.00139699	0.00248799	0.001842	0.00396347	2	4635000	4787500	2500
4	635000	640000	4	1895000	1900000	0,255,255	12	1.03116	1.276	1.18912	1.04629	0.00148973	0.000475592	0.00407495	0.00396347	1	637500	1897500	0
4	18280000	18285000	4	18320000	18325000	0,255,255	28	6.23237	10.5968	13.7981	5.85595	2.10856e-07	0.007626	0.0999601	1.93745e-07	4	18277500	18320000	5590
4	8130000	8135000	4	8165000	8170000	0,255,255	34	13.9521	10.2132	19.4109	7.98091	0.00363373	7.51759e-05	0.0704778	1.0318e-06	2	8132500	8170000	2500
5	21270000	21280000	5	21370000	21380000	0,255,255	49	20.6302	18.6245	23.5228	18.4184	0.00106426	4.76652e-06	0.00111229	4.9278e-06	1	21275000	21375000	0
5	12800000	12810000	5	12860000	12870000	0,255,255	66	28.5444	26.7629	21.6152	29.2333	7.84241e-06	6.694e-06	3.38469e-09	7.28337e-06	1	12805000	12865000	0
5	4610000	4620000	5	4710000	4720000	0,255,255	79	30.5752	26.8164	39.3137	25.7392	3.80046e-10	3.18479e-10	0.00340733	3.94962e-10	2	4610000	4720000	7071
5	15790000	15800000	5	15840000	15850000	0,255,255	72	16.1892	18.5337	27.0793	37.3241	3.17094e-16	2.81673e-16	1.0424e-07	0.000184289	2	15790000	15845000	5000
5	20130000	20140000	5	20190000	20200000	0,255,255	101	33.9011	37.6476	60.1529	29.8048	2.31613e-13	1.59405e-13	0.000337472	1.45706e-19	1	20135000	20195000	0
5	1940000	1950000	5	1990000	2000000	0,255,255	137	33.3946	30.506	26.3415	41.9466	3.33745e-29	5.49334e-39	2.72019e-39	6.53623e-21	2	1945000	2000000	5000
5	23980000	23990000	5	24030000	24040000	0,255,255	125	43.0999	37.8627	34.9563	46.0996	3.65262e-16	9.55513e-24	8.48214e-24	4.03508e-16	2	23980000	24030000	7071
5	22390000	22400000	5	22440000	22450000	0,255,255	124	67.8152	59.0824	71.9058	59.5277	0.000196192	1.43552e-09	0.000156115	1.62131e-09	1	22395000	22445000	0
5	21070000	21080000	5	21120000	21130000	0,255,255	117	66.7031	51.6862	66.8304	50.0038	0.00270406	9.84867e-08	0.00215375	1.04756e-07	2	21075000	21130000	5000
5	2110000	2120000	5	2160000	2170000	0,255,255	140	40.712	50.8492	45.9365	64.3983	3.96906e-22	2.53914e-14	6.32094e-22	9.025e-08	4	2115000	2172500	10308
5	19810000	19820000	5	19860000	19870000	0,255,255	242	39.561	40.552	53.268	34.1202	0	0	0	0	4	19810000	19870000	7071
5	27460000	27470000	5	27510000	27520000	0,255,255	151	77.8899	72.7487	72.1886	87.8035	0.000146556	1.26388e-10	1.91709e-10	0.000142892	1	27465000	27515000	0
5	16940000	16950000	5	17020000	17030000	0,255,255	107	35.8412	34.2595	33.1752	37.6308	1.27529e-15	8.86301e-16	9.12012e-16	1.26093e-15	5	16941000	17025000	20396
5	21580000	21590000	5	21630000	21640000	0,255,255	114	55.3837	59.078	59.9414	65.0185	7.72946e-07	4.8906e-07	5.84444e-07	0.00536467	1	21585000	21635000	0
5	5560000	5570000	5	5620000	5630000	0,255,255	83	42.7015	35.9495	29.6684	28.8642	0.000661972	1.96677e-07	1.08692e-11	1.15631e-11	1	5565000	5625000	0
5	19560000	19570000	5	19760000	19770000	0,255,255	86	37.8276	28.8207	48.2336	21.6613	3.24437e-08	6.18547e-13	0.000147197	3.49413e-18	1	19565000	19765000	0
5	1760000	1770000	5	1810000	1820000	0,255,255	94	45.61	45.1565	49.0662	56.7536	2.25056e-06	1.90911e-06	0.00516731	0.00535226	1	1765000	1815000	0
5	19500000	19510000	5	19550000	19560000	0,255,255	96	52.9806	44.0508	38.8574	59.574	0.00326784	5.97972e-07	6.52029e-07	0.00251136	1	19505000	19555000	0
5	4240000	4250000	5	4300000	4310000	0,255,255	95	45.8463	45.5826	51.4595	56.5996	1.25845e-06	1.06633e-06	0.00359872	0.00371125	1	4245000	4305000	0
5	7840000	7850000	5	7890000	7900000	0,255,255	92	40.6213	32.4904	48.6921	42.8403	6.94691e-06	2.61785e-10	6.27844e-06	7.24973e-06	1	7845000	7895000	0
5	17930000	17940000	5	18030000	18040000	0,255,255	71	32.6887	26.5752	35.4352	24.2283	0.000345448	1.95584e-07	0.0003183	3.22755e-11	5	17939000	18035000	20396
5	1690000	1700000	5	1750000	1760000	0,255,255	71	5.05377	13.2803	13.6821	28.9121	0	8.74257e-21	7.42364e-21	2.14253e-07	3	1701666	1758333	7454
5	17180000	17190000	5	17230000	17240000	0,255,255	64	26.873	30.046	36.7096	31.8381	2.93838e-05	2.47623e-05	0.00864904	0.00832989	1	17185000	17235000	0
5	15340000	15350000	5	15400000	15410000	0,255,255	58	18.308	16.4319	17.1574	16.5027	1.48935e-09	1.43025e-09	1.54983e-09	1.31853e-09	3	15348333	15401666	7454
5	6130000	6140000	5	6290000	6300000	0,255,255	58	28.3869	22.7099	25.7082	22.9572	0.000989489	2.32809e-06	0.000970667	2.56038e-06	4	6125000	6307500	16008
5	15470000	15480000	5	15570000	15580000	0,255,255	56	19.4255	25.3547	24.5497	27.0062	1.03198e-08	0.00239537	1.14332e-05	0.00270705	2	15480000	15575000	5000
5	10530000	10540000	5	10710000	10720000	0,255,255	52	14.7394	13.9999	21.3487	13.2667	3.84488e-10	3.35829e-10	0.00017254	4.07353e-10	2	10535000	10710000	5000
5	8900000	8910000	5	8980000	8990000	0,255,255	51	26.5771	23.7863	24.2484	15.5892	0.0280833	0.000295996	0.000323992	9.32253e-07	2	8895000	8985000	10000
5	5500000	5510000	5	5630000	5640000	0,255,255	51	24.6286	22.7203	25.9555	27.1814	0.0280833	0.000295996	0.0278685	0.0273922	2	5510000	5630000	7071
5	15530000	15540000	5	15650000	15660000	0,255,255	49	14.6466	19.139	30.2406	18.4674	9.47635e-09	4.76652e-06	0.0610173	4.9278e-06	2	15540000	15655000	5000
5	7720000	7730000	5	7940000	7950000	0,255,255	49	26.3676	16.455	18.369	15.3645	0.061285	4.76652e-06	5.27854e-06	1.01745e-08	3	7735000	7945000	10000
5	17170000	17180000	5	17260000	17270000	0,255,255	48	19.4699	22.6314	22.2883	21.3786	1.1275e-05	0.00177397	0.00196883	0.00195167	1	17175000	17265000	0
5	14480000	14490000	5	14710000	14720000	0,255,255	47	20.3553	14.9672	21.411	17.4746	0.00337262	6.19542e-08	0.00338209	2.43601e-05	2	14490000	14715000	5000
5	16750000	16760000	5	16850000	16860000	0,255,255	46	18.5511	20.9552	14.0169	22.5559	5.19572e-05	0.00530026	1.97305e-07	0.00588009	1	16755000	16855000	0
5	5630000	5640000	5	5680000	5690000	0,255,255	46	18.8797	19.3863	19.7626	21.308	5.19572e-05	5.32312e-05	0.00583905	0.00588009	1	5635000	5685000	0
5	5120000	5130000	5	5500000	5510000	0,255,255	45	19.3719	13.4725	19.7008	12.1927	0.000109018	4.39935e-07	0.00976277	9.47033e-10	1	5125000	5505000	0
5	8660000	8670000	5	8880000	8890000	0,255,255	43	18.537	15.9817	13.4142	18.1271	0.000465654	0.000465848	3.36993e-06	0.000467051	2	8670000	8885000	5000
5	18140000	18150000	5	18260000	18270000	0,255,255	40	18.3696	16.1298	16.6174	15.1495	0.00319508	0.00313119	0.00341487	4.52116e-05	1	18145000	18265000	0
5	9180000	9190000	5	9670000	9680000	0,255,255	38	14.1074	11.3441	13.9277	7.36017	0.000222332	1.98575e-06	0.00022325	2.9883e-11	2	9185000	9670000	5000
5	10530000	10540000	5	10660000	10670000	0,255,255	37	11.0474	10.9353	13.9814	9.25092	5.93403e-06	5.33801e-06	0.000487304	3.64899e-08	1	10535000	10665000	0
5	11680000	11690000	5	11950000	11960000	0,255,255	36	6.67212	8.53364	7.76015	5.83326	3.35979e-10	1.24651e-07	5.08121e-10	1.11764e-12	2	11690000	11950000	7071
5	8550000	8560000	5	8880000	8890000	0,255,255	36	13.048	10.1207	8.90292	11.8004	0.000945019	1.33812e-05	1.16078e-07	1.38328e-05	1	8555000	8885000	0
5	12530000	12540000	5	12860000	12870000	0,255,255	34	10.9605	12.182	13.9356	11.8504	8.66977e-05	8.24361e-05	0.00404134	8.90431e-05	1	12535000	12865000	0
5	11520000	11530000	5	11680000	11690000	0,255,255	34	10.6454	10.6955	12.3067	9.94794	8.66977e-05	8.24361e-05	9.67637e-05	8.90431e-05	2	11530000	11685000	5000
5	18360000	18370000	5	18410000	18420000	0,255,255	33	11.4056	10.3156	11.5424	8.68444	0.000202479	0.000198025	0.000227686	3.3567e-06	1	18365000	18415000	0
5	11690000	11700000	5	11760000	11770000	0,255,255	33	9.49239	5.77249	12.0141	4.60704	2.50798e-06	2.34241e-10	0.000227686	7.23811e-13	1	11695000	11765000	0
5	5130000	5140000	5	5190000	5200000	0,255,255	33	13.3933	12.5117	9.27816	12.3229	0.00719097	0.00677478	3.52231e-06	0.000220254	2	5135000	5200000	5000
5	3740000	3750000	5	3840000	3850000	0,255,255	32	3.63633	9.2622	10.0935	14.3635	5.53101e-15	1.02926e-05	0.000527702	0.0138248	1	3745000	3845000	0
5	15440000	15450000	5	15700000	15710000	0,255,255	30	4.56672	12.1335	14.7802	13.9604	6.32793e-11	0.00226768	0.0432315	0.0427344	2	15445000	15710000	5000
5	16180000	16190000	5	16850000	16860000	0,255,255	25	7.72376	7.55759	8.10757	8.14613	0.000249702	0.000340581	0.00658516	0.00680724	1	16185000	16855000	0
5	11680000	11690000	5	12160000	12170000	0,255,255	24	3.22112	5.88483	8.39362	4.98656	1.65322e-08	6.54977e-05	0.0144403	4.45693e-05	2	11680000	12170000	7071
5	11520000	11530000	5	12160000	12170000	0,255,255	24	9.78742	7.26373	7.7846	5.29485	0.0116763	0.000926049	0.000995148	4.45693e-05	1	11525000	12165000	0
5	15680000	15690000	5	15730000	15740000	0,255,255	23	5.26923	6.6968	7.54127	5.24471	9.66013e-05	0.00232871	0.00251841	0.000147056	1	15685000	15735000	0
5	11950000	11960000	5	12260000	12270000	0,255,255	22	5.57959	5.11957	4.75362	4.68329	0.000306368	0.000636399	2.5612e-05	2.60887e-05	2	11950000	12260000	7071
5	28260000	28270000	5	29270000	29280000	0,255,255	21	3.15019	3.75568	5.28449	3.96276	2.11821e-06	6.3991e-06	0.00129985	9.96118e-05	1	28265000	29275000	0
5	14740000	14750000	5	15400000	15410000	0,255,255	21	5.22781	4.20774	5.67493	5.30997	0.000931101	0.000114381	0.00129985	0.0013852	1	14745000	15405000	0
5	11520000	11530000	5	11950000	11960000	0,255,255	18	6.79225	5.7189	4.11629	5.65681	0.0931876	0.0270516	0.0031796	0.0235144	2	11520000	11955000	5000
5	11630000	11640000	5	18420000	18430000	0,255,255	17	0.3186	0.395248	0.316503	0.336893	4.44074e-09	2.88723e-08	2.19404e-08	2.38388e-08	1	11635000	18425000	0
5	16980000	16990000	5	18420000	18430000	0,255,255	15	3.0278	1.4782	1.47433	2.5242	0.00106625	7.31742e-06	5.28697e-06	0.0023691	1	16985000	18425000	0
5	11630000	11640000	5	20390000	20400000	0,255,255	12	0.185267	0.212214	0.325692	0.105393	0.000531476	0.00352806	0.00252616	0.00237174	1	11635000	20395000	0
5	14300000	14325000	5	14475000	14500000	0,255,255	172	54.9454	58.7452	53.0633	50.9719	1.31138e-26	1.37901e-26	1.46476e-26	2.13992e-26	2	14312500	14475000	12500
5	16025000	16050000	5	16150000	16175000	0,255,255	254	111.705	110.327	88.9541	156.014	1.12223e-20	7.38956e-21	1.79616e-34	0.00855918	2	16025000	16162500	12500
5	15950000	15975000	5	16100000	16125000	0,255,255	287	30.3609	64.1763	47.9865	81.4818	0	0	0	0	5	15932500	16122500	31623
5	18250000	18275000	5	18350000	18375000	0,255,255	278	105.533	125.492	174.892	80.4409	3.84803e-28	3.83387e-15	1.54221e-05	0	1	18262500	18362500	0
5	2300000	2325000	5	2400000	2425000	0,255,255	257	116.896	104.668	108.168	113.164	1.56776e-21	9.68552e-22	1.05414e-21	1.1212e-21	2	2300000	2412500	12500
5	4425000	4450000	5	4550000	4575000	0,255,255	238	109.121	105.592	110.485	144.895	2.42372e-16	1.76475e-16	2.03711e-16	3.40278e-07	3	4445833	4554166	18634
5	18625000	18650000	5	18725000	18750000	0,255,255	231	37.0437	52.3015	26.7558	83.0616	0	0	0	5.57427e-26	5	18577500	18732500	60208
5	11350000	11375000	5	11450000	11475000	0,255,255	175	83.6739	95.4635	103.665	94.2876	1.30842e-09	9.74821e-10	0.000867266	1.20931e-09	2	11350000	11462500	12500
5	17775000	17800000	5	18025000	18050000	0,255,255	156	66.0182	66.5645	85.7608	63.9649	4.93936e-12	3.97668e-12	9.66433e-06	4.88772e-12	2	17787500	18050000	12500
5	15900000	15925000	5	16025000	16050000	0,255,255	149	19.0131	47.8886	77.6573	45.1997	0	2.08202e-26	0.000153767	2.97101e-26	3	15895833	16029166	18634
5	15500000	15525000	5	15700000	15725000	0,255,255	141	60.6724	64.781	89.1039	73.8524	6.98279e-15	2.8891e-08	0.00233484	3.4809e-08	1	15512500	15712500	0
5	15950000	15975000	5	19825000	19850000	0,255,255	125	1.04859	0.649872	0.836188	1.02012	0	0	0	0	1	15962500	19837500	0
5	4875000	4900000	5	4975000	5000000	0,255,255	117	47.1999	62.3498	72.2503	63.467	1.6898e-13	0.00154893	0.00172864	0.00185823	3	4887500	5012500	25000
5	16675000	16700000	5	16775000	16800000	0,255,255	106	47.3675	57.966	58.15	56.3026	7.02127e-10	2.96886e-05	3.79785e-05	3.74689e-05	1	16687500	16787500	0
5	7975000	8000000	5	8400000	8425000	0,255,255	100	51.2815	39.7452	53.0479	25.311	0.000445378	4.85059e-08	0.000575973	5.3569e-19	1	7987500	8412500	0
5	12250000	12275000	5	12525000	12550000	0,255,255	98	30.1495	40.262	38.2287	31.8163	3.35991e-18	1.73058e-07	3.33803e-12	4.02772e-12	3	12279166	12545833	18634
5	13375000	13400000	5	13475000	13500000	0,255,255	94	31.7556	37.8085	28.7866	51.86	5.94721e-11	7.87523e-11	2.77956e-16	0.00582028	3	13370833	13495833	18634
5	11125000	11150000	5	11500000	11525000	0,255,255	85	46.4189	41.0446	26.9903	52.3055	0.000220709	0.000249188	2.12775e-12	0.0967581	2	11125000	11512500	12500
5	13850000	13875000	5	14000000	14025000	0,255,255	82	36.2957	28.9446	21.7726	38.1142	4.18476e-07	4.26629e-11	4.98781e-16	6.70974e-07	2	13862500	14025000	12500
5	12250000	12275000	5	12850000	12875000	0,255,255	80	33.0711	33.8279	48.5417	28.6192	1.52304e-06	2.10049e-06	0.00313324	2.20438e-10	2	12262500	12837500	25000
5	4750000	4775000	5	5100000	5125000	0,255,255	79	33.4375	33.3919	35.7391	43.2556	2.84031e-06	3.91912e-06	4.60607e-06	0.00503646	2	4750000	5112500	12500
5	11675000	11700000	5	12250000	12275000	0,255,255	78	42.6061	32.7217	41.0336	34.7493	0.00502881	7.29471e-06	0.00704377	8.58919e-06	1	11687500	12262500	0
5	8400000	8425000	5	8550000	8575000	0,255,255	77	27.9305	32.1964	32.8289	43.9236	2.1205e-09	1.32268e-05	1.55617e-05	0.0108864	1	8412500	8562500	0
5	14300000	14325000	5	14700000	14725000	0,255,255	74	28.5517	28.4221	35.9639	32.4651	2.43551e-08	3.56471e-08	9.43464e-05	9.25037e-05	1	14312500	14712500	0
5	12850000	12875000	5	13850000	13875000	0,255,255	72	26.5936	29.4027	33.9051	25.7487	1.09073e-07	1.64643e-07	0.000286776	1.72326e-07	1	12862500	13862500	0
5	13500000	13525000	5	13850000	13875000	0,255,255	69	25.3059	35.7359	34.2066	38.246	1.02227e-06	0.00114547	0.00133954	0.00139065	1	13512500	13862500	0
5	14025000	14050000	5	14300000	14325000	0,255,255	59	21.2911	22.3103	18.127	18.3684	1.28885e-06	2.36884e-06	1.28012e-09	1.18214e-09	1	14037500	14312500	0
5	14775000	14800000	5	15325000	15350000	0,255,255	57	27.9634	26.0194	27.147	30.1431	0.00197204	0.00267001	0.00311902	0.00301702	2	14800000	15337500	12500
5	14025000	14050000	5	14475000	14500000	0,255,255	50	15.0146	16.2445	14.1644	15.1191	4.64891e-09	6.81116e-06	1.00847e-08	1.03802e-08	2	14025000	14487500	12500
5	7725000	7750000	5	8975000	9000000	0,255,255	49	14.7317	13.8308	16.8465	12.258	1.31412e-08	4.28275e-08	1.48473e-05	2.75142e-11	2	7737500	9000000	12500
5	19025000	19050000	5	19550000	19575000	0,255,255	42	13.2786	17.4372	12.5359	15.3646	1.27582e-05	0.002669	3.40627e-05	2.7606e-05	1	19037500	19562500	0
5	18575000	18600000	5	20150000	20175000	0,255,255	20	5.40203	4.89528	6.16792	4.9426	0.00413642	0.00162028	0.0119348	0.00080613	1	18587500	20162500	0
5	12250000	12275000	5	13475000	13500000	0,255,255	20	5.41786	4.29786	6.0431	4.68583	0.00413642	0.00162028	0.0119348	0.00080613	1	12262500	13487500	0
5	20325000	20330000	5	20390000	20395000	0,255,255	46	17.9594	18.1094	19.3233	16.1724	6.01954e-05	4.62899e-05	5.89756e-05	5.36925e-05	1	20327500	20392500	0
5	21930000	21935000	5	21975000	21980000	0,255,255	50	21.6742	20.1532	28.7838	16.945	0.00068604	0.000433925	0.0524606	2.47172e-06	2	21932500	21972500	5000
5	18850000	18855000	5	18925000	18930000	0,255,255	51	22.1877	19.4062	23.1973	19.4529	0.000383308	9.27735e-07	0.000325113	1.12742e-06	3	18855833	18922500	10138
5	28340000	28345000	5	28375000	28380000	0,255,255	59	16.9292	20.7	12.565	27.0652	8.78348e-10	9.27896e-07	2.11069e-13	0.000840827	2	28337500	28377500	5000
5	300000	305000	5	340000	345000	0,255,255	60	18.7384	16.8991	21.2363	16.7029	3.59841e-10	2.10121e-10	5.49427e-07	2.82092e-10	3	307500	344166	6010
5	22965000	22970000	5	23000000	23005000	0,255,255	62	22.0806	26.1426	19.7712	29.1804	1.23597e-07	8.46581e-05	1.05626e-07	0.000152123	1	22967500	23002500	0
5	28405000	28410000	5	28440000	28445000	0,255,255	64	26.845	24.3909	25.7634	27.7436	4.29025e-05	1.6482e-08	4.15153e-05	4.51222e-05	3	28405833	28444166	3728
5	5935000	5940000	5	6015000	6020000	0,255,255	65	18.8409	19.7294	17.3498	38.6833	2.07316e-12	7.20922e-09	1.76774e-12	0.0099466	4	5955000	6018750	17545
5	30160000	30165000	5	30195000	30200000	0,255,255	67	20.9784	26.8574	31.6311	20.3154	1.89844e-09	3.62814e-06	0.0045819	1.7547e-09	4	30166250	30205000	9763
5	22670000	22675000	5	22705000	22710000	0,255,255	67	26.1097	32.5029	31.8026	33.7033	7.13677e-06	0.00214486	0.0045819	0.00403563	1	22672500	22707500	0
5	30075000	30080000	5	30120000	30125000	0,255,255	65	21.2753	21.0949	28.5184	30.023	1.07219e-08	7.20922e-09	2.16355e-05	2.33924e-05	5	30074500	30129500	8246
5	27335000	27340000	5	27370000	27375000	0,255,255	65	24.0656	25.0774	26.9349	23.4977	1.07219e-08	1.33157e-05	2.16355e-05	9.7553e-09	4	27337500	27373750	8004
5	29355000	29360000	5	29390000	29395000	0,255,255	62	25.7416	28.6453	31.0274	27.3191	0.000149337	8.46581e-05	0.0393891	0.000152123	2	29357500	29395000	2500
5	24395000	24400000	5	24435000	24440000	0,255,255	59	27.0898	24.459	23.7703	21.2571	0.00080241	9.27896e-07	1.20695e-06	1.24703e-06	2	24397500	24435000	2500
5	23065000	23070000	5	23100000	23105000	0,255,255	59	13.37	15.1775	15.3889	12.867	1.62616e-13	1.75288e-13	2.11069e-13	1.55022e-13	3	23069166	23105833	10673
5	22100000	22105000	5	22140000	22145000	0,255,255	58	19.3777	20.3519	18.2242	25.3784	2.28273e-09	1.89853e-06	1.91878e-09	0.00137963	6	22099166	22150000	17098
5	19330000	19335000	5	19375000	19380000	0,255,255	58	25.1826	24.3374	23.2794	26.8355	0.00131914	1.89853e-06	2.68567e-06	0.00137963	2	19335000	19382500	5590
5	21840000	21845000	5	21900000	21905000	0,255,255	57	23.0931	22.5159	22.8839	30.1915	5.92704e-06	4.06366e-06	5.45961e-06	0.00232082	12	21850416	21902916	13242
5	18470000	18475000	5	18505000	18510000	0,255,255	57	13.9027	13.429	13.8082	13.7362	1.72913e-12	1.73106e-12	2.05306e-12	1.66759e-12	3	18474166	18510833	3728
5	23405000	23410000	5	23445000	23450000	0,255,255	57	20.5106	24.8962	29.8775	29.4257	5.92704e-06	0.0013669	0.00207464	0.00232082	1	23407500	23447500	0
5	30350000	30355000	5	30385000	30390000	0,255,255	57	13.6724	17.1124	17.3767	16.6342	1.72913e-12	4.03571e-09	5.21187e-09	5.56126e-09	4	30353750	30392500	5154
5	24280000	24285000	5	24315000	24320000	0,255,255	56	18.755	19.4609	22.2681	19.7098	1.56362e-08	1.03202e-08	1.10092e-05	1.19639e-05	3	24280833	24320833	3727
5	5960000	5965000	5	6015000	6020000	0,255,255	56	15.8127	17.8332	18.1635	27.5525	1.56362e-08	1.03202e-08	1.39752e-08	0.00380451	1	5962500	6017500	0
5	4490000	4495000	5	4540000	4545000	0,255,255	52	19.5402	21.0601	30.4054	22.2813	5.1015e-07	0.000123956	0.0238246	0.000176071	3	4492500	4537500	5000
5	26330000	26335000	5	26365000	26370000	0,255,255	51	26.556	23.2334	20.313	30.6294	0.0346332	0.000236992	0.000325113	0.0369315	2	26335000	26372500	5590
5	3215000	3220000	5	3250000	3255000	0,255,255	55	25.7912	20.2073	23.2908	22.5011	0.00623732	1.74583e-05	2.30946e-05	2.30941e-05	1	3217500	3252500	0
5	27480000	27485000	5	27515000	27520000	0,255,255	55	28.6394	24.5236	27.1526	26.4967	0.00623732	1.74583e-05	0.00597163	0.00625826	3	27477500	27515833	5271
5	985000	990000	5	1030000	1035000	0,255,255	68	22.6412	24.6516	30.9307	24.8592	8.34033e-10	2.00459e-06	0.00317631	3.49284e-06	4	987500	1032500	10000
5	30275000	30280000	5	30320000	30325000	0,255,255	78	25.1732	22.2984	29.7223	16.6767	2.76523e-09	3.36385e-14	2.18704e-09	2.87357e-19	6	30280000	30322500	5590
5	21105000	21110000	5	29260000	29265000	0,255,255	115	0.0431049	0.0710756	0.103154	0.193294	0	0	0	0	1	21107500	29262500	0
5	28655000	28660000	5	28690000	28695000	0,255,255	84	35.2343	30.0516	28.2664	36.8281	1.97303e-07	7.73165e-12	1.04053e-11	2.88133e-07	10	28655000	28697500	10308
5	20245000	20250000	5	20285000	20290000	0,255,255	80	12.3218	20.4668	20.5355	22.1487	1.0063e-32	3.77179e-15	4.56839e-15	4.49172e-15	2	20250000	20287500	2500
5	1425000	1430000	5	1470000	1475000	0,255,255	68	15.3595	17.3347	26.4122	33.9017	1.09468e-18	3.59164e-14	3.26573e-06	0.00262193	2	1425000	1472500	2500
5	28290000	28295000	5	28330000	28335000	0,255,255	68	36.5218	30.1201	29.4427	35.6977	0.00235647	2.00459e-06	3.26573e-06	0.00262193	3	28292500	28332500	5000
5	19220000	19225000	5	19260000	19265000	0,255,255	70	33.197	20.076	13.2201	14.6792	0.000866589	7.90745e-11	1.17115e-19	6.62486e-20	4	19220000	19265000	3536
5	27685000	27690000	5	27720000	27725000	0,255,255	71	28.8884	26.4194	21.8004	36.9179	4.90472e-07	2.55576e-07	3.74692e-11	0.000648669	5	27679500	27722500	8602
5	21805000	21810000	5	21840000	21845000	0,255,255	70	29.9418	28.5087	20.9024	35.6334	9.87232e-07	5.2111e-07	9.43033e-11	0.00102207	1	21807500	21842500	0
5	17030000	17035000	5	17175000	17180000	0,255,255	51	8.98346	12.3666	18.0704	10.0807	2.28851e-16	7.79994e-13	1.1601e-06	7.78018e-13	5	17035500	17177500	7000
5	1470000	1475000	5	1505000	1510000	0,255,255	51	17.1967	22.5541	18.8439	17.1237	1.17739e-06	0.000236992	1.1601e-06	1.12742e-06	1	1472500	1507500	0
5	25695000	25700000	5	25735000	25740000	0,255,255	50	23.3823	22.7445	30.4176	23.096	0.00068604	0.000433925	0.0524606	0.00062723	2	25700000	25737500	2500
5	4120000	4125000	5	4155000	4160000	0,255,255	50	14.0975	13.5794	17.7065	14.0526	3.99824e-09	3.45349e-09	2.6101e-06	4.09819e-09	2	4117500	4157500	5000
5	3800000	3805000	5	3860000	3865000	0,255,255	49	7.81711	9.21821	23.0756	9.74155	7.70077e-19	4.72953e-15	0.00109701	2.66604e-15	10	3798000	3853000	20506
5	3250000	3255000	5	3405000	3410000	0,255,255	48	14.3785	12.3543	10.1325	16.8451	3.21904e-08	3.2662e-11	2.98144e-11	1.22032e-05	3	3249166	3410833	6871
5	430000	435000	5	11635000	11640000	0,255,255	48	0.00977811	0.0288719	0.0180571	0.00515555	0	0	0	0	1	432500	11637500	0
5	6065000	6070000	5	6105000	6110000	0,255,255	47	11.822	18.8148	22.6762	22.6318	1.07326e-10	2.18185e-05	0.00339559	0.00349759	2	6065000	6105000	3536
5	3585000	3590000	5	3620000	3625000	0,255,255	47	14.8739	19.2858	15.5547	21.1984	8.3073e-08	2.18185e-05	9.30766e-08	0.00349759	4	3590000	3630000	7906
5	23015000	23020000	5	23055000	23060000	0,255,255	46	17.7596	16.8963	20.3778	18.0647	6.01954e-05	4.62899e-05	0.00583281	5.36925e-05	1	23017500	23057500	0
5	18940000	18945000	5	19015000	19020000	0,255,255	46	16.4859	15.4301	20.6028	15.818	6.01954e-05	1.89384e-07	0.00583281	5.36925e-05	9	18940833	19008611	24120
5	15745000	15750000	5	15785000	15790000	0,255,255	45	18.3672	15.2981	23.2272	20.0716	0.000121452	4.71341e-07	0.00971891	0.00969574	3	15747500	15787500	5000
5	650000	655000	5	690000	695000	0,255,255	44	18.5285	20.1945	19.9592	23.7106	0.000238681	0.011252	0.0156765	0.0153292	3	655833	692500	8334
5	3700000	3705000	5	3790000	3795000	0,255,255	43	18.154	15.4754	13.219	22.6878	0.000467459	2.86228e-06	3.59007e-06	0.0245751	6	3714166	3786666	20498
5	23145000	23150000	5	23180000	23185000	0,255,255	42	23.3617	20.0297	24.5849	18.6309	0.0431712	0.0276457	0.0386313	0.000902732	3	23140833	23182500	6667
5	3495000	3500000	5	3535000	3540000	0,255,255	42	21.0325	15.8268	15.311	18.2897	0.0431712	0.000719423	8.61176e-06	0.000902732	5	3499500	3540500	12166
5	19035000	19040000	5	19115000	19120000	0,255,255	41	10.5634	10.3821	15.0565	16.2588	1.04104e-07	9.43079e-08	2.06496e-05	0.0017132	8	19038750	19121875	15675
5	18855000	18860000	5	18900000	18905000	0,255,255	40	16.4663	15.8792	18.4983	16.4954	0.00318914	0.00246682	0.00309599	0.00314902	1	18857500	18902500	0
5	17785000	17790000	5	17915000	17920000	0,255,255	40	21.6921	13.9002	9.52611	15.5412	0.0972802	3.68579e-05	9.68996e-10	4.78218e-05	2	17787500	17922500	5000
5	17055000	17060000	5	17110000	17115000	0,255,255	40	14.7001	15.0765	10.9977	18.2628	4.79012e-05	3.68579e-05	2.89265e-07	0.00314902	4	17056250	17108750	6374
5	1590000	1595000	5	1625000	1630000	0,255,255	38	18.4071	15.3346	18.8543	18.3789	0.010166	0.000180076	0.00987475	0.00987554	2	1592500	1632500	5000
5	1540000	1545000	5	1575000	1580000	0,255,255	38	15.2201	14.8568	12.8101	16.652	0.000228932	0.000180076	0.000223465	0.00987554	2	1540000	1577500	2500
5	14585000	14590000	5	14710000	14715000	0,255,255	34	7.29377	9.8679	7.67466	12.143	8.96743e-09	7.51759e-05	8.15466e-09	8.47969e-05	1	14587500	14712500	0
5	410000	415000	5	445000	450000	0,255,255	34	14.4211	13.583	16.4306	13.8277	0.00363373	0.00293464	0.0704778	0.00367854	3	407500	447500	5000
5	16185000	16190000	5	16220000	16225000	0,255,255	32	4.25829	10.1634	6.30776	11.4849	3.20211e-12	0.00039544	1.08807e-07	0.000469627	1	16187500	16222500	0
5	21760000	21765000	5	21795000	21800000	0,255,255	31	8.44865	13.6012	11.3024	10.4272	2.57449e-05	0.0178281	0.00103138	0.00103345	1	21762500	21797500	0
5	17665000	17670000	5	17715000	17720000	0,255,255	31	8.77858	10.8193	6.0023	10.3456	2.57449e-05	0.000859025	2.42114e-09	0.00103345	1	17667500	17717500	0
5	17400000	17405000	5	17475000	17480000	0,255,255	31	11.8748	11.4288	11.4628	13.142	0.00104391	0.000859025	0.00103138	0.0224467	2	17400000	17480000	3536
5	14740000	14745000	5	14795000	14800000	0,255,255	28	8.61393	8.40387	8.19055	10.4207	0.000445712	0.000427955	0.000441025	0.0088232	2	14745000	14797500	2500
5	6045000	6050000	5	6120000	6125000	0,255,255	27	8.47452	7.61078	9.15055	7.53713	0.00102934	3.4594e-05	0.00107057	3.91662e-05	1	6047500	6122500	0
5	3820000	3825000	5	18425000	18430000	0,255,255	27	0.0280363	0.0384903	0.0539058	0.230138	1.5665e-20	5.02001e-20	3.91855e-20	3.8583e-20	1	3822500	18427500	0
5	8555000	8560000	5	8660000	8665000	0,255,255	25	7.51978	6.78835	6.442	4.19351	0.000310969	0.000271216	0.000305615	1.94483e-07	1	8557500	8662500	0
5	6045000	6050000	5	6300000	6305000	0,255,255	24	9.53126	8.88165	6.83907	11.6725	0.0106304	0.00996318	0.000784433	0.0926745	2	6045000	6302500	2500
5	16395000	16400000	5	16450000	16455000	0,255,255	22	6.82146	7.65383	6.29704	6.68874	0.0045349	0.0041621	0.00444738	0.00443659	1	16397500	16452500	0
5	12160000	12165000	5	12265000	12270000	0,255,255	21	5.4076	4.61861	4.10593	5.228	0.00089474	6.98765e-05	4.90619e-05	0.000852669	2	12167500	12272500	7071
5	11950000	11955000	5	12160000	12165000	0,255,255	21	1.41032	5.08217	3.05765	6.68288	1.05567e-12	0.000923358	7.27065e-08	0.0101945	2	11950000	12162500	2500
5	6440000	6445000	5	6495000	6500000	0,255,255	21	5.54403	6.81189	4.90799	4.65283	0.00089474	0.00935543	4.90619e-05	4.7947e-05	1	6442500	6497500	0
5	4620000	4625000	5	4690000	4695000	0,255,255	21	6.48703	6.44476	8.76956	5.99323	0.0102582	0.00935543	0.0755128	0.000852669	4	4613750	4697500	15052
5	18425000	18430000	5	20390000	20395000	0,255,255	20	0.626666	0.560726	0.428073	0	6.74979e-12	3.10195e-11	2.13444e-11	2.03831e-11	1	18427500	20392500	0
5	14490000	14495000	5	14585000	14590000	0,255,255	19	3.62681	4.38257	5.03559	3.60794	4.7377e-05	0.000707508	0.00584419	3.45531e-05	4	14488750	14586250	6374
5	16880000	16885000	5	16925000	16930000	0,255,255	18	4.33645	4.62149	4.8445	4.73154	0.00171294	0.00212718	0.00168756	0.00164944	1	16882500	16927500	0
5	10710000	10715000	5	11115000	11120000	0,255,255	17	4.47778	3.23609	2.77342	3.97902	0.00503841	0.000669125	4.84103e-05	0.00473476	2	10715000	11117500	2500
5	9440000	9445000	5	9670000	9675000	0,255,255	17	6.08226	5.33316	5.72156	5.73104	0.0332335	0.0319883	0.0316181	0.0323647	2	9442500	9675000	2500
5	9175000	9180000	5	9440000	9445000	0,255,255	17	4.52632	3.9493	2.3921	4.34536	0.00503841	0.00591012	3.34393e-06	0.00473476	1	9177500	9442500	0
5	6340000	6345000	5	6430000	6435000	0,255,255	17	2.14897	2.14077	2.10435	3.09627	3.69213e-06	4.24804e-06	3.34393e-06	4.91109e-05	3	6345833	6434166	3728
5	18350000	18355000	5	18505000	18510000	0,255,255	16	2.92398	3.11135	5.30983	2.16157	0.000258361	0.000306376	0.064871	1.81603e-05	2	18352500	18510000	2500
5	6485000	6490000	5	7095000	7100000	0,255,255	13	1.89744	1.78419	2.52166	1.20265	0.000297025	0.000498209	0.00923424	0.00051596	1	6487500	7097500	0
5	18425000	18430000	5	18835000	18840000	0,255,255	12	1.68769	0.94598	0.894283	1.06974	0.00139699	0.00744754	0.00407495	0.00396347	1	18427500	18837500	0
5	3885000	3890000	5	3920000	3925000	0,255,255	36	12.7712	15.1484	11.2815	16.5042	0.000962611	0.000773883	1.42238e-05	0.0275076	2	3887500	3927500	5000
5	17045000	17050000	5	17080000	17085000	0,255,255	35	6.94072	9.65515	9.38243	5.55094	2.2232e-09	4.2928e-07	4.01839e-07	5.54439e-12	1	17047500	17082500	0
5	20065000	20070000	5	20100000	20105000	0,255,255	43	15.0553	16.4341	17.7054	12.4781	3.61286e-06	0.000374015	0.000463888	3.68766e-06	1	20067500	20102500	0
5	20265000	20270000	5	20310000	20315000	0,255,255	43	14.928	15.7835	14.2535	15.2315	3.61286e-06	0.000374015	3.59007e-06	3.68766e-06	3	20270833	20309166	7454
6	8440000	8450000	6	8500000	8510000	0,255,255	45	5.31592	12.1799	24.5178	8.72936	7.70361e-20	9.52018e-10	0.00976277	8.58917e-13	2	8445000	8510000	5000
6	6030000	6040000	6	6130000	6140000	0,255,255	60	27.6527	24.503	18.7236	35.206	0.000320701	4.80542e-07	2.23111e-10	0.0403971	2	6030000	6135000	5000
6	14720000	14730000	6	14770000	14780000	0,255,255	64	30.6486	30.9935	22.298	35.6091	2.93838e-05	0.00759294	1.9972e-08	0.00832989	1	14725000	14775000	0
6	7860000	7870000	6	8000000	8010000	0,255,255	63	23.8217	21.5554	25.2222	24.8162	4.57456e-08	3.87605e-08	5.37577e-05	5.16652e-05	2	7865000	7995000	10000
6	8280000	8290000	6	8330000	8340000	0,255,255	79	19.3033	23.852	33.0225	22.9068	4.5734e-20	8.879e-15	3.20244e-06	8.44524e-15	1	8285000	8335000	0
6	20560000	20570000	6	20620000	20630000	0,255,255	95	30.8307	34.5626	44.5119	45.5141	9.80938e-17	2.47199e-11	1.18279e-06	1.32883e-06	1	20565000	20625000	0
6	7370000	7380000	6	7420000	7430000	0,255,255	91	45.7773	44.476	59.7705	34.1955	1.18508e-05	1.03366e-05	0.0144364	6.63581e-10	2	7370000	7420000	7071
6	20650000	20660000	6	20780000	20790000	0,255,255	83	40.9476	42.4509	40.178	43.6956	0.000661972	0.000562273	0.000624301	0.000693506	8	20661250	20778750	19445
6	19210000	19220000	6	19260000	19270000	0,255,255	81	23.6539	29.3582	41.6103	31.2836	1.40976e-15	5.96497e-11	0.00149248	8.198e-07	2	19205000	19265000	10000
6	27790000	27800000	6	27860000	27870000	0,255,255	111	61.6328	53.3715	72.3268	47.4185	0.0185142	2.38985e-06	0.0152681	2.95245e-11	2	27795000	27855000	10000
6	27870000	27880000	6	27930000	27940000	0,255,255	160	67.4437	60.4137	67.5457	91.1814	7.98856e-13	1.84278e-21	6.04737e-13	4.09351e-06	1	27875000	27935000	0
6	7920000	7930000	6	8000000	8010000	0,255,255	145	60.0815	51.044	70.9296	45.9231	8.47288e-16	5.54663e-16	5.73907e-09	2.26446e-24	4	7922500	7992500	17678
6	12160000	12170000	6	12260000	12270000	0,255,255	79	18.1543	20.1116	26.0548	25.8041	4.5734e-20	8.879e-15	3.65521e-10	3.94962e-10	4	12170000	12265000	11180
6	20490000	20500000	6	20540000	20550000	0,255,255	79	33.7847	37.3605	42.4172	45.4938	3.4946e-06	2.71592e-06	0.00340733	0.00393851	1	20495000	20545000	0
6	15030000	15040000	6	15080000	15090000	0,255,255	64	16.5046	13.6473	18.845	14.0508	3.20026e-12	1.42758e-16	3.18756e-12	2.05179e-16	1	15035000	15085000	0
6	22290000	22300000	6	22400000	22410000	0,255,255	64	24.1198	23.9242	35.7626	31.1732	1.96369e-08	1.71382e-08	0.00864904	0.00832989	1	22295000	22405000	0
6	20650000	20660000	6	20840000	20850000	0,255,255	70	28.8894	22.2601	20.0985	16.6301	4.77401e-07	7.48831e-11	8.28327e-11	2.60733e-15	2	20655000	20850000	5000
6	10520000	10530000	6	10620000	10630000	0,255,255	75	24.944	26.6548	36.6182	26.2009	1.08221e-08	9.06891e-09	3.57581e-05	1.03096e-08	1	10525000	10625000	0
6	22290000	22300000	6	22450000	22460000	0,255,255	73	22.0569	25.5779	38.6941	15.4278	5.73971e-12	4.26662e-08	0.000110293	8.59218e-22	1	22295000	22455000	0
6	12720000	12730000	6	12780000	12790000	0,255,255	70	37.0012	32.9185	36.9003	25.5728	0.000575917	0.000462247	0.000524155	4.36432e-07	2	12725000	12780000	5000
6	5050000	5060000	6	5240000	5250000	0,255,255	63	26.8681	18.6619	20.4195	21.795	5.36857e-05	8.56477e-12	4.50181e-08	4.54538e-08	5	5059000	5245000	16000
6	20680000	20690000	6	20760000	20770000	0,255,255	62	28.1956	29.1054	31.8708	23.0626	0.000100168	8.73723e-05	0.0194967	1.0386e-07	1	20685000	20765000	0
6	23810000	23820000	6	23860000	23870000	0,255,255	59	20.4618	30.2893	30.0167	26.498	1.15885e-06	0.000489078	0.000567086	0.000548461	1	23815000	23865000	0
6	14440000	14450000	6	14590000	14600000	0,255,255	55	28.2071	25.997	24.8971	28.112	0.00455865	0.00395527	0.00455117	0.00445721	4	14455000	14590000	11180
6	18920000	18930000	6	18970000	18980000	0,255,255	54	3.37919	15.4797	14.9154	16.9677	5.99365e-37	3.65485e-11	3.70029e-11	6.33965e-08	5	18917000	18979000	12649
6	11330000	11340000	6	11400000	11410000	0,255,255	54	21.8756	24.2269	25.273	20.1609	4.4951e-05	4.2168e-05	0.00735876	4.62595e-05	1	11335000	11405000	0
6	19100000	19110000	6	19150000	19160000	0,255,255	53	18.8861	24.2194	23.1511	28.1056	1.59435e-07	8.08433e-05	8.99964e-05	0.0115162	1	19105000	19155000	0
6	8530000	8540000	6	8590000	8600000	0,255,255	49	20.546	19.1403	19.3664	19.7897	0.00106426	4.76652e-06	5.27854e-06	0.00108865	3	8528333	8591666	7454
6	14610000	14620000	6	14790000	14800000	0,255,255	46	10.9833	16.5498	20.6569	22.5833	2.92451e-10	5.32312e-05	0.00583905	0.00588009	2	14615000	14805000	10000
6	20950000	20960000	6	21040000	21050000	0,255,255	44	20.8776	19.4669	19.2198	20.1811	0.0157217	0.000228367	0.00024449	0.0161688	3	20955000	21045000	14142
6	10150000	10160000	6	10270000	10280000	0,255,255	44	18.4351	17.8539	16.6589	22.7625	0.000226971	0.000228367	0.00024449	0.0161688	1	10155000	10275000	0
6	23940000	23950000	6	24060000	24070000	0,255,255	42	15.5031	17.675	19.2124	22.7031	8.3134e-06	0.000911247	0.000975231	0.0404747	2	23940000	24065000	5000
6	8920000	8930000	6	9080000	9090000	0,255,255	42	8.37233	10.3396	17.701	11.4359	3.63683e-11	2.81951e-08	0.000975231	3.0154e-08	3	8921666	9081666	7453
6	17750000	17760000	6	17910000	17920000	0,255,255	41	16.4246	13.7517	20.4568	10.3003	0.00174953	1.71635e-05	0.0612933	8.96627e-08	4	17755000	17920000	15000
6	20770000	20780000	6	20940000	20950000	0,255,255	40	17.5295	14.9647	14.1215	15.8757	0.00319508	4.03959e-05	4.51691e-05	0.00333323	1	20775000	20945000	0
6	12850000	12860000	6	13000000	13010000	0,255,255	40	19.3695	17.0033	19.2423	16.4153	0.00319508	0.00313119	0.00341487	0.00333323	1	12855000	13005000	0
6	2620000	2630000	6	2670000	2680000	0,255,255	40	17.9725	15.7978	12.7015	18.4554	0.00319508	0.00313119	4.51691e-05	0.00333323	1	2625000	2675000	0
6	24510000	24520000	6	24620000	24630000	0,255,255	39	13.2545	14.6058	11.9854	15.3155	9.99124e-05	8.99106e-05	8.66553e-07	0.000102763	1	24515000	24625000	0
6	15710000	15720000	6	16050000	16060000	0,255,255	37	9.54323	10.228	7.40595	13.8226	2.34932e-08	5.33801e-06	1.21818e-10	0.000491516	2	15715000	16050000	5000
6	12260000	12270000	6	12610000	12620000	0,255,255	36	14.0227	12.0745	11.4044	11.552	0.000945019	1.33812e-05	1.62183e-05	1.38328e-05	1	12265000	12615000	0
6	22680000	22690000	6	22800000	22810000	0,255,255	35	13.3621	17.0807	15.3499	16.9406	0.00193737	0.0450315	0.00205274	0.0504328	4	22682500	22792500	12748
6	25210000	25220000	6	25270000	25280000	0,255,255	34	12.9608	12.4165	12.29	15.6874	0.00386635	0.00353848	9.67637e-05	0.0805618	2	25215000	25270000	5000
6	15130000	15140000	6	15300000	15310000	0,255,255	34	14.9259	15.2078	4.3803	14.3843	0.00386635	0.00353848	1.11122e-13	0.00399021	1	15135000	15305000	0
6	26650000	26660000	6	26710000	26720000	0,255,255	32	3.72157	8.00285	8.55721	8.14048	5.53101e-15	1.02926e-05	1.08801e-05	1.01046e-05	1	26655000	26715000	0
6	25410000	25420000	6	25470000	25480000	0,255,255	31	3.94284	11.4299	13.4274	13.6705	4.08535e-14	0.00109546	0.0252704	0.0251174	2	25415000	25470000	5000
6	6760000	6770000	6	6810000	6820000	0,255,255	31	9.74564	11.1984	10.5274	11.3412	2.18317e-05	0.00109546	0.00119047	0.0011973	1	6765000	6815000	0
6	14600000	14610000	6	15120000	15130000	0,255,255	30	5.97919	6.34892	11.1527	4.68572	9.08461e-09	1.27237e-06	0.00252469	1.26945e-10	2	14600000	15125000	5000
6	12260000	12270000	6	12550000	12560000	0,255,255	26	7.06102	9.02559	8.60719	8.35628	8.80522e-05	0.00282192	0.0029987	0.00313714	1	12265000	12555000	0
6	19800000	19810000	6	20190000	20200000	0,255,255	25	7.19413	7.57725	8.14654	8.07118	0.000249702	0.000340581	0.00658516	0.00680724	1	19805000	20195000	0
6	17760000	17770000	6	17880000	17890000	0,255,255	25	7.48088	7.65937	9.6071	8.18482	0.000249702	0.000340581	0.00658516	0.00680724	1	17765000	17885000	0
6	17930000	17940000	6	18350000	18360000	0,255,255	24	8.6707	6.41285	2.9606	6.84165	0.0116763	0.000926049	1.04173e-09	0.000942607	1	17935000	18355000	0
6	7430000	7440000	6	7820000	7830000	0,255,255	15	1.9898	1.86797	2.07552	2.08542	0.000119639	7.68125e-05	0.000370633	0.000354107	1	7435000	7825000	0
6	9780000	9790000	6	20500000	20510000	0,255,255	12	0.310755	0.214377	0.454202	0.287977	0.000531476	0.00352806	0.00252616	0.00237174	1	9785000	20505000	0
6	14000000	14025000	6	14300000	14325000	0,255,255	93	34.771	39.2944	43.8798	56.797	1.28076e-10	3.66707e-06	5.02082e-06	0.00832115	1	14012500	14312500	0
6	5050000	5075000	6	5150000	5175000	0,255,255	125	53.8211	56.1422	56.0308	55.5301	5.77131e-10	5.6907e-10	7.30756e-10	7.76135e-10	1	5062500	5162500	0
6	19950000	19975000	6	20100000	20125000	0,255,255	211	30.9593	44.189	79.22	24.8639	0	0	1.93676e-19	0	5	19977500	20117500	31623
6	14200000	14225000	6	14300000	14325000	0,255,255	211	77.4563	98.9809	87.7821	126.03	2.51299e-19	4.7609e-10	1.93676e-19	0.00222634	2	14212500	14325000	12500
6	21525000	21550000	6	21650000	21675000	0,255,255	188	75.1805	66.7949	75.1776	64.3689	3.01747e-22	2.04756e-22	3.28359e-22	2.4744e-22	3	21545833	21670833	18634
6	18050000	18075000	6	18350000	18375000	0,255,255	99	40.2557	34.7883	39.0079	50.2095	8.04819e-08	1.19726e-12	1.2886e-07	0.000854836	1	18062500	18362500	0
6	21525000	21550000	6	21775000	21800000	0,255,255	93	29.7582	39.6379	57.8341	47.1115	6.31598e-16	3.66707e-06	0.0084771	5.44817e-06	1	21537500	21787500	0
6	18375000	18400000	6	18575000	18600000	0,255,255	93	31.6018	36.548	46.1603	47.2522	1.28076e-10	1.691e-10	5.02082e-06	5.44817e-06	1	18387500	18587500	0
6	12150000	12175000	6	12550000	12575000	0,255,255	91	31.3355	37.5441	36.9368	45.8644	6.3226e-10	8.24547e-10	9.92703e-10	1.61002e-05	1	12162500	12562500	0
6	12075000	12100000	6	12225000	12250000	0,255,255	88	31.2401	48.8136	55.4943	55.343	6.33744e-09	5.5019e-05	0.0425723	0.0413978	3	12079166	12254166	18634
6	5600000	5625000	6	5700000	5725000	0,255,255	85	38.7632	43.9605	48.2798	34.1507	5.60215e-08	0.000249188	0.000335419	8.83497e-08	1	5612500	5712500	0
6	20950000	20975000	6	21100000	21125000	0,255,255	83	36.0798	36.3244	39.165	37.2816	2.19408e-07	2.77826e-07	0.000837775	3.4202e-07	1	20962500	21112500	0
6	750000	775000	6	900000	925000	0,255,255	67	24.9576	30.9773	33.6647	38.6221	4.19196e-06	0.00301346	0.00361316	0.00360425	1	762500	912500	0
6	10875000	10900000	6	11200000	11225000	0,255,255	66	36.7615	25.8349	22.0104	37.6907	0.00343071	1.22826e-05	6.07037e-09	0.00568542	1	10887500	11212500	0
6	900000	925000	6	1000000	1025000	0,255,255	52	12.4624	16.4854	17.6014	20.5239	5.2763e-10	1.27804e-06	1.12642e-06	0.000381148	1	912500	1012500	0
6	900000	925000	6	1125000	1150000	0,255,255	49	13.5738	13.5051	16.946	22.9921	1.31412e-08	4.28275e-08	1.48473e-05	0.00250844	2	900000	1137500	12500
6	11275000	11300000	6	12700000	12725000	0,255,255	44	17.7027	17.1766	19.4357	19.1814	0.000334501	0.000691509	0.00063077	0.000592957	1	11287500	12712500	0
6	21125000	21150000	6	21225000	21250000	0,255,255	39	6.23691	10.058	6.51716	15.186	7.21719e-12	4.91927e-06	3.57424e-11	0.000348195	1	21137500	21237500	0
6	1325000	1350000	6	2850000	2875000	0,255,255	30	8.096	10.0145	11.045	9.37202	0.000120943	0.0103259	0.0088175	0.000311591	1	1337500	2862500	0
6	14425000	14450000	6	17900000	17925000	0,255,255	29	8.2437	7.73478	5.40816	11.0602	0.000305041	3.1289e-05	4.51775e-07	0.0176577	1	14437500	17912500	0
6	11275000	11300000	6	15075000	15100000	0,255,255	28	6.92149	6.86932	9.14848	7.64497	2.24012e-05	9.79203e-05	0.00203624	9.32905e-05	1	11287500	15087500	0
6	15100000	15125000	6	17900000	17925000	0,255,255	25	2.36976	3.36279	4.13967	6.20128	9.52212e-13	4.43859e-08	1.88491e-06	5.69554e-05	1	15112500	17912500	0
6	11275000	11300000	6	17900000	17925000	0,255,255	22	5.39601	3.88158	4.7866	4.97159	0.000506966	5.87846e-06	0.000125745	0.00161925	1	11287500	17912500	0
6	15300000	15325000	6	17900000	17925000	0,255,255	19	3.35918	2.65016	2.07431	1.8427	6.73722e-05	5.42255e-05	6.51107e-07	2.75012e-08	1	15312500	17912500	0
6	20405000	20410000	6	20445000	20450000	0,255,255	42	15.3663	22.9085	20.5814	14.6196	8.83386e-06	0.0276457	0.0386313	9.01923e-06	2	20410000	20450000	3536
6	11070000	11075000	6	11210000	11215000	0,255,255	44	11.9305	10.8044	8.70264	9.74435	3.72083e-09	3.45584e-09	4.74938e-12	3.5176e-12	7	11072500	11214642	8718
6	1165000	1170000	6	1205000	1210000	0,255,255	45	14.4268	12.5113	17.884	13.9435	5.82732e-07	4.71341e-07	0.000120754	5.85319e-07	2	1167500	1205000	2500
6	26455000	26460000	6	26490000	26495000	0,255,255	59	23.2878	29.2185	30.8269	18.2295	1.2839e-06	0.000468072	0.000699471	7.64459e-10	1	26457500	26492500	0
6	1260000	1265000	6	1305000	1310000	0,255,255	68	29.7197	25.9965	25.7584	27.9127	3.64331e-06	2.00459e-06	3.26573e-06	3.49284e-06	4	1263750	1302500	5154
6	11235000	11240000	6	11270000	11275000	0,255,255	66	20.8126	15.9402	22.7612	17.1258	4.44178e-09	3.26065e-13	3.27273e-09	4.85533e-13	2	11237500	11275000	2500
6	9970000	9975000	6	10005000	10010000	0,255,255	65	26.6675	23.4389	23.7161	30.2733	2.29986e-05	7.20922e-09	7.74385e-09	2.33924e-05	4	9973750	10013750	6374
6	9895000	9900000	6	9935000	9940000	0,255,255	64	22.2629	22.6315	20.592	21.8581	2.5288e-08	1.6482e-08	1.86397e-08	2.23995e-08	3	9895833	9935833	3727
6	30295000	30300000	6	30335000	30340000	0,255,255	63	23.2588	25.1925	26.3313	24.501	5.54947e-08	4.70714e-05	7.26648e-05	5.1293e-08	3	30297500	30337500	5000
6	22050000	22055000	6	22135000	22140000	0,255,255	63	16.5079	13.7428	17.8365	15.9284	1.70822e-11	1.51595e-15	1.39977e-11	1.32797e-11	6	22052500	22139166	8334
6	7250000	7255000	6	7290000	7295000	0,255,255	62	20.3787	16.6856	11.2452	18.1187	1.23597e-07	2.72235e-11	1.99796e-19	3.88826e-11	5	7250500	7297500	13928
6	9435000	9440000	6	9470000	9475000	0,255,255	61	10.2009	17.5543	21.0375	15.5787	5.34916e-19	7.52668e-11	2.48034e-07	1.07926e-10	2	9437500	9475000	2500
6	10085000	10090000	6	10135000	10140000	0,255,255	70	20.0102	20.7557	28.4154	26.1114	1.27428e-10	7.90745e-11	7.71441e-07	8.75248e-07	9	10083611	10140277	13356
6	7925000	7930000	6	7980000	7985000	0,255,255	77	13.1822	16.8216	29.7198	25.194	2.23617e-24	7.25029e-19	4.08592e-09	4.74611e-09	7	7923214	7990357	13553
6	3295000	3300000	6	3330000	3335000	0,255,255	74	32.0972	25.9451	32.8939	38.4049	0.000121417	2.82329e-08	0.000161436	0.000153107	4	3295000	3335000	3536
6	24060000	24065000	6	24100000	24105000	0,255,255	81	24.8107	22.111	23.2996	29.8392	2.88064e-10	1.24546e-15	1.72998e-15	1.81017e-10	4	24062500	24101250	5154
6	27015000	27020000	6	27050000	27055000	0,255,255	79	35.5533	29.3491	43.0215	27.0328	5.85598e-06	5.63863e-10	0.0113018	9.04964e-10	2	27017500	27055000	2500
6	23485000	23490000	6	23530000	23535000	0,255,255	92	20.7672	21.7267	19.0946	19.5762	5.39647e-21	3.32611e-21	8.36417e-28	4.98788e-21	5	23487500	23533500	9000
6	8370000	8375000	6	8420000	8425000	0,255,255	85	14.5028	19.4222	22.5587	28.7837	8.05799e-30	2.63318e-23	2.2582e-17	6.64345e-12	6	8372500	8424166	10138
6	23710000	23715000	6	23745000	23750000	0,255,255	92	31.8798	33.2317	37.6579	32.5635	5.12401e-10	3.56869e-10	7.57436e-10	7.25614e-10	2	23710000	23747500	2500
6	3935000	3940000	6	12710000	12715000	0,255,255	134	0.0727306	0.0569507	0.0387967	0.0977167	0	0	0	0	1	3937500	12712500	0
6	30455000	30460000	6	30500000	30505000	0,255,255	96	33.832	33.8073	31.2724	37.2692	2.09725e-11	1.4027e-11	2.7065e-11	3.20858e-11	7	30451785	30496785	9312
6	24000000	24005000	6	24060000	24065000	0,255,255	84	33.0301	27.9816	25.6467	15.0907	1.97303e-07	7.73165e-12	1.04053e-11	7.68762e-29	13	24009038	24057115	12272
6	9470000	9475000	6	9555000	9560000	0,255,255	46	16.7656	16.0607	13.0998	19.2298	6.01954e-05	4.62899e-05	2.35235e-07	5.36925e-05	9	9488055	9552500	21866
6	10675000	10680000	6	10800000	10805000	0,255,255	46	19.1873	17.8349	14.9131	17.5623	6.01954e-05	4.62899e-05	2.35235e-07	5.36925e-05	2	10680000	10802500	2500
6	22455000	22460000	6	22515000	22520000	0,255,255	47	18.5564	21.0475	22.5202	20.9116	2.86635e-05	0.00245918	0.00339559	0.00349759	1	22457500	22517500	0
6	27105000	27110000	6	27150000	27155000	0,255,255	51	22.5559	24.5255	23.5413	13.5161	0.000383308	0.000236992	0.000325113	1.41083e-09	2	27115000	27155000	7906
6	7860000	7865000	6	7920000	7925000	0,255,255	52	14.3745	12.6221	6.5361	18.0374	4.80834e-10	4.02594e-10	3.00637e-21	4.91511e-07	6	7865833	7923333	6719
6	20780000	20785000	6	20845000	20850000	0,255,255	53	15.1787	14.0109	25.1627	13.4743	1.58864e-10	1.34188e-10	0.0151353	1.58592e-10	5	20781500	20843500	9849
6	22985000	22990000	6	23025000	23030000	0,255,255	54	15.1874	13.1638	17.2181	14.5406	5.12444e-11	4.83111e-11	8.53637e-08	5.17312e-11	2	22990000	23027500	2500
6	25795000	25800000	6	25835000	25840000	0,255,255	57	14.3962	16.21	22.5936	14.0647	1.72913e-12	4.03571e-09	5.45961e-06	1.66759e-12	3	25799166	25835833	3728
6	28990000	28995000	6	29050000	29055000	0,255,255	57	13.933	14.8474	23.5203	21.862	1.72913e-12	1.73106e-12	5.45961e-06	5.6326e-06	3	28990833	29054166	3728
6	19765000	19770000	6	19800000	19805000	0,255,255	59	28.8611	23.0337	25.3673	18.8069	0.00080241	9.27896e-07	0.000699471	7.64459e-10	2	19767500	19805000	2500
6	10455000	10460000	6	10490000	10495000	0,255,255	59	28.7444	24.0169	25.5872	31.0512	0.00080241	9.27896e-07	0.000699471	0.0897225	3	10452500	10494166	10138
6	30155000	30160000	6	30190000	30195000	0,255,255	58	23.982	22.8683	25.5381	24.3541	2.77226e-06	1.89853e-06	0.00120354	2.66092e-06	1	30157500	30192500	0
6	24155000	24160000	6	24190000	24195000	0,255,255	58	20.0115	21.2963	15.7517	26.186	2.77226e-06	1.89853e-06	1.91878e-09	0.00137963	2	24157500	24197500	5000
6	4685000	4690000	6	4720000	4725000	0,255,255	58	21.2422	27.4378	26.4549	22.3454	2.77226e-06	0.000803431	0.00120354	2.66092e-06	1	4687500	4722500	0
6	25750000	25755000	6	25785000	25790000	0,255,255	55	19.0737	22.5396	29.2185	15.7534	3.81915e-08	1.74583e-05	0.00597163	3.41943e-08	1	25752500	25787500	0
6	7150000	7155000	6	7185000	7190000	0,255,255	52	13.5412	15.8543	15.4117	19.2901	4.80834e-10	4.02695e-07	5.82562e-10	4.91511e-07	6	7149166	7193333	9317
6	3895000	3900000	6	3930000	3935000	0,255,255	51	16.3605	13.4598	18.2508	14.9778	1.17739e-06	1.15785e-09	1.1601e-06	1.41083e-09	2	3897500	3935000	2500
6	22005000	22010000	6	22040000	22045000	0,255,255	50	19.4271	20.0157	22.0635	17.9894	2.76613e-06	0.000433925	0.000609339	2.47172e-06	1	22007500	22042500	0
6	4940000	4945000	6	4980000	4985000	0,255,255	48	20.1332	19.2534	21.5758	17.0974	0.00219367	1.04681e-05	0.00194156	1.22032e-05	5	4939500	4978500	6325
6	12100000	12105000	6	12145000	12150000	0,255,255	47	18.1656	17.7753	17.8503	22.7006	2.86635e-05	2.18185e-05	2.84581e-05	0.00349759	6	12095833	12144166	8975
6	27930000	27935000	6	27990000	27995000	0,255,255	45	20.0883	16.0806	15.879	14.818	0.0110934	9.50107e-05	0.000120754	5.85319e-07	1	27932500	27992500	0
6	13000000	13005000	6	13040000	13045000	0,255,255	45	16.5987	20.8442	13.8071	21.7217	0.000121452	0.00696058	6.16257e-07	0.00969574	2	13005000	13042500	2500
6	26400000	26405000	6	26455000	26460000	0,255,255	44	20.5048	18.4504	21.0414	20.3555	0.0179943	0.000193468	0.0156765	0.0153292	2	26402500	26452500	5000
6	21910000	21915000	6	21960000	21965000	0,255,255	44	18.7721	17.1181	21.6674	22.6404	0.000238681	0.000193468	0.0156765	0.0153292	2	21910000	21970000	7906
6	15715000	15720000	6	15810000	15815000	0,255,255	44	6.97741	6.49805	8.96872	9.47754	3.16861e-15	2.91214e-15	4.74938e-12	3.5176e-12	8	15716250	15813750	9520
6	8925000	8930000	6	9005000	9010000	0,255,255	44	13.5758	9.93496	13.2503	9.23957	1.50374e-06	3.45584e-09	1.56567e-06	3.5176e-12	2	8922500	9007500	5000
6	8015000	8020000	6	8070000	8075000	0,255,255	44	23.3677	19.3472	10.9514	22.4156	0.0179943	0.000193468	3.48028e-09	0.0153292	9	8025277	8078611	11454
6	21850000	21855000	6	21905000	21910000	0,255,255	43	16.727	16.153	17.1651	12.5508	0.000467459	0.000374015	0.000463888	3.68766e-06	4	21853750	21902500	5154
6	19905000	19910000	6	19960000	19965000	0,255,255	43	10.9968	11.1394	11.1584	12.6353	1.15323e-08	1.07758e-08	1.13037e-08	3.68766e-06	3	19912500	19959166	6010
6	10905000	10910000	6	10960000	10965000	0,255,255	43	16.3525	14.321	19.1139	14.5987	0.000467459	2.86228e-06	0.000463888	3.68766e-06	6	10901666	10963333	12304
6	22560000	22565000	6	22605000	22610000	0,255,255	42	20.2331	20.0698	17.3819	20.6198	0.0431712	0.0276457	0.00091036	0.0382619	2	22565000	22610000	3536
6	20555000	20560000	6	20645000	20650000	0,255,255	42	12.5913	13.3531	23.7757	13.6466	8.83386e-06	6.96459e-06	0.0386313	9.01923e-06	8	20556250	20639375	23427
6	11005000	11010000	6	11050000	11055000	0,255,255	42	19.7431	18.5468	19.0339	23.6739	0.0431712	0.000719423	0.00091036	0.0382619	6	11004166	11061666	10961
6	10365000	10370000	6	10435000	10440000	0,255,255	42	13.065	14.9097	19.7138	20.4306	8.83386e-06	6.96459e-06	0.0386313	0.0382619	2	10365000	10440000	3536
6	3855000	3860000	6	3890000	3895000	0,255,255	42	21.5406	16.8656	18.1605	21.7294	0.0431712	0.000719423	0.00091036	0.0382619	2	3850000	3890000	7906
6	26455000	26460000	6	26525000	26530000	0,255,255	41	18.3422	18.7087	22.8945	16.2146	0.00173188	0.00136637	0.0587168	0.0017132	6	26452500	26525833	10541
6	22180000	22185000	6	22290000	22295000	0,255,255	41	16.1264	14.0024	22.801	15.7844	0.00173188	1.66392e-05	0.0587168	0.0017132	2	22182500	22287500	5000
6	10400000	10405000	6	10435000	10440000	0,255,255	40	19.2744	21.3566	23.035	19.8426	0.00318914	0.0636926	0.0878214	0.0866509	2	10400000	10435000	3536
6	3965000	3970000	6	4005000	4010000	0,255,255	39	14.8186	13.192	14.946	15.9337	0.000105771	8.21274e-05	0.000100629	0.00564601	1	3967500	4007500	0
6	19015000	19020000	6	19155000	19160000	0,255,255	37	11.3943	8.21858	10.4712	10.0713	5.6105e-06	4.50241e-08	5.45013e-06	5.69083e-06	4	19017500	19158750	5154
6	10305000	10310000	6	10340000	10345000	0,255,255	37	8.98106	17.419	13.3408	13.4483	3.83691e-08	0.0133457	0.000485688	0.000459402	2	10307500	10345000	2500
6	7250000	7255000	6	7340000	7345000	0,255,255	37	7.99364	12.4243	18.2529	12.938	3.83691e-08	0.000369385	0.0164159	0.000459402	2	7252500	7337500	5000
6	4545000	4550000	6	4625000	4630000	0,255,255	37	13.2087	13.2579	15.9065	11.5937	0.000455406	0.000369385	0.0164159	5.69083e-06	1	4547500	4627500	0
6	27800000	27805000	6	27835000	27840000	0,255,255	36	8.4629	11.3803	12.9313	8.66428	1.23451e-07	1.27856e-05	0.00101029	1.11656e-07	1	27802500	27837500	0
6	25735000	25740000	6	25810000	25815000	0,255,255	35	14.7178	13.298	14.4881	15.3346	0.00189138	0.00152663	0.00192643	0.00189679	2	25737500	25815000	2500
6	10835000	10840000	6	10875000	10880000	0,255,255	35	16.9865	16.6649	19.0488	13.7583	0.0474541	0.0356235	0.0449062	0.00189679	2	10837500	10875000	2500
6	30030000	30035000	6	30065000	30070000	0,255,255	34	12.3008	13.0979	13.4139	13.8969	8.58265e-05	0.00293464	0.00371021	0.00367854	1	30032500	30067500	0
6	10630000	10635000	6	10675000	10680000	0,255,255	33	10.3616	12.202	10.2809	11.0392	0.000205646	0.000179048	0.000209284	0.000203494	1	10632500	10677500	0
6	190000	195000	6	230000	235000	0,255,255	33	7.81417	9.61673	10.949	11.6399	3.46356e-08	3.64678e-06	0.000209284	0.000203494	2	195000	232500	2500
6	20865000	20870000	6	20905000	20910000	0,255,255	32	6.58793	8.78326	8.81365	10.0707	1.19272e-07	1.02921e-05	9.58534e-06	0.000469627	2	20862500	20912500	7071
6	495000	500000	6	530000	535000	0,255,255	32	11.5971	11.9876	11.664	13.4459	0.000471913	0.00039544	0.00047647	0.0128976	2	497500	535000	2500
6	20845000	20850000	6	20945000	20950000	0,255,255	31	14.308	14.8901	12.4478	12.9537	0.0230094	0.0178281	0.0225844	0.0224467	2	20847500	20945000	2500
6	7290000	7295000	6	7340000	7345000	0,255,255	31	13.8657	12.773	13.1004	13.888	0.0230094	0.0178281	0.0225844	0.0224467	2	7292500	7337500	5000
6	3335000	3340000	6	3415000	3420000	0,255,255	31	13.0102	11.887	11.857	13.3094	0.0230094	0.000859025	0.00103138	0.0224467	2	3340000	3417500	2500
6	26000000	26005000	6	26075000	26080000	0,255,255	30	8.75379	9.23968	10.7451	9.2829	6.81218e-05	7.04854e-05	0.00219178	6.62532e-05	2	26002500	26075000	2500
6	14595000	14600000	6	14855000	14860000	0,255,255	30	7.468	8.60231	10.6279	7.65808	1.3926e-06	7.04854e-05	0.00219178	1.4582e-06	3	14600833	14859166	3728
6	12610000	12615000	6	12705000	12710000	0,255,255	30	9.69318	7.16104	7.71775	5.60657	6.81218e-05	1.20698e-06	1.26856e-06	1.16782e-08	2	12612500	12700000	7500
6	10715000	10720000	6	10785000	10790000	0,255,255	30	12.5849	9.92194	10.2882	14.1734	0.0397001	0.00184902	0.00219178	0.0373077	4	10716250	10790000	13975
6	9090000	9095000	6	9355000	9360000	0,255,255	30	5.51029	4.42841	6.91405	4.20102	1.32168e-08	1.36032e-10	1.26856e-06	7.02876e-11	7	9093214	9351071	16445
6	11105000	11110000	6	11220000	11225000	0,255,255	28	9.42127	9.01058	8.24172	9.911	0.000445712	0.000427955	0.000441025	0.0088232	1	11107500	11222500	0
6	2875000	2880000	6	2965000	2970000	0,255,255	26	11.0489	8.77376	7.44944	10.5269	0.0314644	0.00226192	0.000110318	0.0306289	2	2882500	2967500	5000
6	23445000	23450000	6	23480000	23485000	0,255,255	25	6.15763	8.12762	8.91775	3.48588	9.90321e-06	0.00482672	0.00528165	3.18724e-09	1	23447500	23482500	0
6	19635000	19640000	6	19730000	19735000	0,255,255	25	10.9967	9.75178	8.2764	10.1898	0.0555776	0.00482672	0.00528165	0.0545606	2	19632500	19737500	7071
6	6645000	6650000	6	6680000	6685000	0,255,255	24	8.94839	9.0097	8.04912	11.3938	0.0106304	0.00996318	0.0110148	0.0926745	2	6647500	6690000	7500
6	12555000	12560000	6	12605000	12610000	0,255,255	21	4.44669	7.6277	4.60567	6.07564	5.35845e-05	0.00935543	4.90619e-05	0.000852669	1	12557500	12607500	0
6	18910000	18915000	6	18990000	18995000	0,255,255	20	3.49021	4.41946	7.04237	4.94631	1.28352e-05	0.000231212	0.0214862	0.00016696	3	18915833	18989166	6871
6	15815000	15820000	6	16050000	16055000	0,255,255	19	5.82956	6.03014	4.30564	6.00229	0.00606977	0.00610535	0.00055665	0.00610875	2	15820000	16052500	2500
6	665000	670000	6	1160000	1165000	0,255,255	19	4.79667	4.37669	3.77489	5.47578	0.000556371	0.000707508	3.45666e-05	0.00610875	2	672500	1162500	5000
6	25605000	25610000	6	25645000	25650000	0,255,255	16	4.70911	4.23366	3.67196	3.12325	0.0130823	0.014534	0.00179451	0.000205105	2	25605000	25645000	3536
6	14770000	14775000	6	14840000	14845000	0,255,255	16	2.683	2.80781	2.27235	2.20536	0.000258361	0.000306376	1.89764e-05	1.81603e-05	1	14772500	14842500	0
6	2240000	2245000	6	2275000	2280000	0,255,255	16	1.89916	3.1859	2.94448	2.95981	1.40437e-06	0.00224935	0.000197633	0.000205105	1	2242500	2277500	0
6	25435000	25440000	6	25490000	25495000	0,255,255	14	2.6846	3.15581	2.66142	3.98489	0.00352376	0.0189105	0.00285788	0.0698949	2	25437500	25490000	2500
6	3360000	3365000	6	3405000	3410000	0,255,255	18	4.52039	4.74827	1.58912	5.52177	0.00171294	0.00212718	4.76676e-08	0.0145883	1	3362500	3407500	0
6	27690000	27695000	6	27730000	27735000	0,255,255	34	13.2966	17.3755	17.796	17.1169	0.00363373	0.0560458	0.0704778	0.0695474	2	27690000	27740000	7906
7	3155000	3160000	7	3205000	3210000	0,255,255	39	15.966	16.12	14.1621	16.4642	0.00574103	0.00449979	0.000100629	0.00564601	1	3157500	3207500	0
7	13905000	13910000	7	13970000	13975000	0,255,255	41	16.0784	15.4225	12.498	14.3836	0.00173188	1.66392e-05	2.06496e-05	2.12278e-05	4	13903750	13971250	6374
7	24755000	24760000	7	24790000	24795000	0,255,255	45	17.4792	17.4558	21.6734	17.9948	0.000121452	9.50107e-05	0.00971891	0.000115072	3	24757500	24795833	5271
7	20555000	20560000	7	20595000	20600000	0,255,255	53	9.95248	13.0391	17.3046	10.6627	4.62126e-14	1.34188e-10	2.12803e-07	5.22567e-14	2	20560000	20597500	2500
7	24925000	24930000	7	24960000	24965000	0,255,255	54	24.4183	24.3208	28.0957	24.6499	5.19341e-05	3.36371e-05	0.00959318	0.00989516	2	24925000	24970000	7906
7	27925000	27930000	7	27965000	27970000	0,255,255	54	23.9804	22.2468	23.2264	27.535	5.19341e-05	3.36371e-05	4.47328e-05	0.00989516	3	27929166	27969166	3727
7	22445000	22450000	7	22490000	22495000	0,255,255	55	22.9056	23.9297	24.7224	23.6474	2.58677e-05	1.74583e-05	0.00597163	2.30941e-05	4	22433750	22491250	13807
7	29225000	29230000	7	29260000	29265000	0,255,255	56	27.2989	21.8688	18.8652	28.8	0.00384786	8.37755e-06	1.39752e-08	0.00380451	2	29220000	29260000	7906
7	23170000	23175000	7	23205000	23210000	0,255,255	56	24.7922	23.3617	23.1624	29.6967	0.00384786	8.37755e-06	1.10092e-05	0.00380451	1	23172500	23207500	0
7	27615000	27620000	7	27650000	27655000	0,255,255	58	10.6789	13.6121	13.6941	7.82536	4.47172e-17	5.66386e-13	6.67032e-13	7.39987e-26	3	27622500	27659166	8333
7	21855000	21860000	7	21890000	21895000	0,255,255	58	27.6206	25.1952	26.5408	25.7659	0.00131914	0.000803431	0.00120354	0.00137963	1	21857500	21892500	0
7	22945000	22950000	7	22985000	22990000	0,255,255	67	28.6511	26.0015	20.8333	28.8405	7.13677e-06	3.62814e-06	1.44472e-09	6.73561e-06	1	22947500	22987500	0
7	24405000	24410000	7	24440000	24445000	0,255,255	65	25.2155	24.3424	21.6626	30.8084	2.29986e-05	7.20922e-09	7.74385e-09	2.33924e-05	8	24404375	24445000	8501
7	22715000	22720000	7	22750000	22755000	0,255,255	53	19.3921	22.0371	24.0622	20.025	2.1362e-07	6.48966e-05	8.9083e-05	8.92101e-05	1	22717500	22752500	0
7	25815000	25820000	7	25865000	25870000	0,255,255	52	19.7426	22.815	30.6433	17.669	0.000206517	0.000123956	0.0238246	4.91511e-07	2	25817500	25872500	5000
7	13970000	13975000	7	14005000	14010000	0,255,255	51	18.2014	17.7776	18.865	17.8231	1.17739e-06	9.27735e-07	1.1601e-06	1.12742e-06	1	13972500	14007500	0
7	13600000	13605000	7	13700000	13705000	0,255,255	51	12.541	10.7991	9.59142	12.8863	1.39008e-09	7.79994e-13	1.6573e-16	1.41083e-09	6	13604166	13701666	6719
7	2935000	2940000	7	2990000	2995000	0,255,255	51	16.2601	13.9347	12.6236	8.49874	1.17739e-06	1.15785e-09	1.5719e-09	1.36385e-16	2	2937500	2990000	2500
7	27380000	27385000	7	27425000	27430000	0,255,255	50	19.158	19.2878	15.9461	25.9665	2.76613e-06	2.10445e-06	2.6101e-06	0.0543653	4	27385000	27425000	3536
7	4045000	4050000	7	4095000	4100000	0,255,255	50	14.9079	16.9662	17.4368	20.6213	3.99824e-09	2.10445e-06	2.6101e-06	0.00062723	11	4034318	4097500	20751
7	21990000	21995000	7	22055000	22060000	0,255,255	49	13.7207	14.7938	17.7119	16.5726	1.10886e-08	9.60164e-09	5.7229e-06	5.53925e-06	1	21992500	22057500	0
7	21940000	21945000	7	21975000	21980000	0,255,255	48	20.3727	21.9649	22.4605	21.717	0.00219367	0.00140723	0.00194156	0.00203965	1	21942500	21977500	0
7	2875000	2880000	7	2910000	2915000	0,255,255	50	11.6363	16.7427	24.4698	11.5738	2.55614e-12	2.10445e-06	0.000609339	2.90216e-12	1	2877500	2912500	0
7	980000	985000	7	1070000	1075000	0,255,255	48	17.4512	14.3335	11.0756	17.4571	1.32818e-05	2.72069e-08	2.98144e-11	1.22032e-05	10	986500	1075500	15000
7	24565000	24570000	7	24600000	24605000	0,255,255	46	17.9964	23.407	22.3823	20.8866	6.01954e-05	0.00415546	0.00583281	0.00589724	1	24567500	24602500	0
7	235000	240000	7	315000	320000	0,255,255	46	18.1433	14.5888	15.427	17.0233	6.01954e-05	1.89384e-07	2.35235e-07	5.36925e-05	3	237500	317500	5000
7	27645000	27650000	7	27680000	27685000	0,255,255	46	17.4054	18.0764	13.2622	14.9769	6.01954e-05	4.62899e-05	2.35235e-07	2.36562e-07	3	27642500	27679166	8333
7	29875000	29880000	7	29910000	29915000	0,255,255	46	17.5412	17.6018	19.119	19.6107	6.01954e-05	4.62899e-05	5.89756e-05	0.00589724	2	29877500	29915000	2500
7	880000	885000	7	925000	930000	0,255,255	69	29.4476	26.8788	20.3828	24.7049	1.8122e-06	1.0394e-06	2.36743e-10	1.77142e-06	6	885000	928333	9502
7	27995000	28000000	7	28030000	28035000	0,255,255	76	37.0441	31.0776	34.3621	33.7554	3.81667e-05	2.32063e-05	5.25637e-05	4.71848e-05	6	27992500	28035000	5590
7	1200000	1205000	7	1245000	1250000	0,255,255	109	38.3761	35.8476	30.8345	37.3853	1.08925e-15	2.98032e-16	1.25393e-22	1.21196e-15	5	1202500	1249500	10198
7	23245000	23250000	7	23280000	23285000	0,255,255	80	23.1607	25.1492	21.814	28.2247	7.51039e-15	2.73489e-10	4.56839e-15	4.30951e-10	2	23247500	23285000	2500
7	655000	660000	7	710000	715000	0,255,255	80	28.4679	24.9278	31.6553	21.2652	6.61308e-10	2.73489e-10	4.44828e-06	4.49172e-15	6	658333	701666	10866
7	22905000	22910000	7	22940000	22945000	0,255,255	71	12.0915	19.6466	23.3392	14.5396	6.72724e-26	3.12665e-11	3.74692e-11	1.73484e-20	6	22901666	22943333	5893
7	24980000	24985000	7	25015000	25020000	0,255,255	73	20.1671	26.4979	30.6529	19.2256	8.10232e-12	5.9493e-08	9.37913e-08	1.36748e-16	1	24982500	25017500	0
7	28275000	28280000	7	28310000	28315000	0,255,255	71	24.358	21.3118	21.6325	26.417	4.92366e-11	3.12665e-11	3.74692e-11	4.09274e-07	4	28267500	28318750	11792
7	20595000	20600000	7	20630000	20635000	0,255,255	45	17.9515	18.1746	22.688	12.7223	0.000121452	9.50107e-05	0.00971891	5.85319e-07	1	20597500	20632500	0
7	20060000	20065000	7	20120000	20125000	0,255,255	45	18.4455	15.2415	12.0866	21.416	0.000121452	4.71341e-07	1.06684e-09	0.00969574	1	20062500	20122500	0
7	18080000	18085000	7	18115000	18120000	0,255,255	43	16.4681	19.4415	16.0567	15.3062	0.000467459	0.000374015	0.000463888	3.68766e-06	1	18082500	18117500	0
7	710000	715000	7	760000	765000	0,255,255	41	21.4166	18.5049	15.6035	14.4415	0.06616	0.00136637	0.00168038	2.12278e-05	6	715000	757500	5590
7	22610000	22615000	7	22650000	22655000	0,255,255	40	19.5346	17.9924	20.9444	16.7207	0.00318914	0.00246682	0.0878214	0.00314902	4	22608750	22655000	13521
7	22715000	22720000	7	22785000	22790000	0,255,255	39	9.94922	11.1086	12.6437	17.0428	8.52248e-07	7.44396e-07	0.000100629	0.00564601	2	22717500	22785000	2500
7	5960000	5965000	7	6045000	6050000	0,255,255	39	11.9244	10.2821	10.4125	11.4154	8.52248e-07	7.44396e-07	7.89477e-07	8.45898e-07	7	5958214	6046785	12143
7	5290000	5295000	7	5375000	5380000	0,255,255	39	11.5061	9.50694	11.2172	12.2844	8.52248e-07	3.82471e-09	7.89477e-07	8.45898e-07	5	5296500	5379500	11402
7	2990000	2995000	7	3075000	3080000	0,255,255	39	8.16548	7.58625	8.80396	7.29562	3.25306e-09	6.87423e-12	3.30894e-09	9.12352e-12	7	2994642	3076785	9147
7	1565000	1570000	7	1605000	1610000	0,255,255	39	18.3214	15.4968	18.5802	13.554	0.00574103	8.21274e-05	0.00562609	0.000104707	2	1562500	1615000	9014
7	26020000	26025000	7	26070000	26075000	0,255,255	37	11.095	11.6211	12.15	12.0736	5.6105e-06	4.92307e-06	5.45013e-06	5.69083e-06	1	26022500	26072500	0
7	15970000	15975000	7	16025000	16030000	0,255,255	34	4.60101	10.0947	18.6402	11.7767	9.41824e-14	7.51759e-05	0.0704778	8.47969e-05	3	15979166	16032500	10138
7	28330000	28335000	7	28375000	28380000	0,255,255	34	11.3456	10.4798	13.8702	12.9089	8.58265e-05	7.51759e-05	0.00371021	0.00367854	1	28332500	28377500	0
7	20645000	20650000	7	20695000	20700000	0,255,255	33	7.01546	9.78131	11.8508	9.24026	3.46356e-08	3.64678e-06	0.000209284	3.11642e-06	2	20655000	20702500	9014
7	9705000	9710000	7	9860000	9865000	0,255,255	33	6.24725	6.01652	5.04733	5.27475	3.46356e-08	1.93769e-10	1.19923e-10	1.38077e-10	1	9707500	9862500	0
7	2100000	2105000	7	2135000	2140000	0,255,255	33	5.54296	8.73072	4.42394	13.5263	1.59384e-10	3.64678e-06	4.95825e-13	0.00701623	2	2100000	2137500	2500
7	22160000	22165000	7	22225000	22230000	0,255,255	32	11.7134	10.3853	13.1423	9.4007	0.000471913	0.00039544	0.0128162	8.84771e-06	3	22167500	22217500	11180
7	2565000	2570000	7	2620000	2625000	0,255,255	32	3.69412	4.66102	7.0153	5.21817	1.23033e-14	4.59081e-12	1.08807e-07	6.03628e-10	6	2564166	2623333	8376
7	23565000	23570000	7	23600000	23605000	0,255,255	31	8.79358	7.18774	8.64935	8.18447	2.57449e-05	3.63455e-07	2.6966e-05	2.46273e-05	1	23567500	23602500	0
7	20645000	20650000	7	20740000	20745000	0,255,255	31	12.2157	10.581	13.4566	6.25267	0.00104391	0.000859025	0.0225844	4.18956e-07	2	20645000	20737500	5590
7	20510000	20515000	7	20550000	20555000	0,255,255	31	11.488	10.9259	14.3334	10.9446	0.00104391	0.000859025	0.0225844	0.00103345	2	20512500	20550000	2500
7	9115000	9120000	7	9280000	9285000	0,255,255	30	6.17069	5.92444	8.61665	4.12578	1.32168e-08	1.65181e-08	7.07952e-05	7.02876e-11	6	9119166	9277500	9719
7	9110000	9115000	7	9315000	9320000	0,255,255	29	8.45831	6.92043	13.1393	6.68717	0.000176021	3.88817e-06	0.0614916	4.3914e-06	4	9115000	9321250	8385
7	20465000	20470000	7	20550000	20555000	0,255,255	28	6.24885	6.88149	9.37784	7.20419	1.36834e-05	1.18991e-05	0.000441025	1.36957e-05	2	20467500	20555000	2500
7	9280000	9285000	7	9315000	9320000	0,255,255	28	11.9643	10.4757	6.57589	10.3693	0.00900982	0.007626	1.24597e-05	0.0088232	3	9279166	9315833	3728
7	655000	660000	7	760000	765000	0,255,255	28	9.0554	9.56827	8.05964	13.4916	0.000445712	0.000427955	0.000441025	0.0990745	2	660000	767500	5590
7	6340000	6345000	7	29300000	29305000	0,255,255	27	0.00381485	0.00478937	0.0109586	0	1.5665e-20	5.02001e-20	3.91855e-20	3.8583e-20	1	6342500	29302500	0
7	780000	785000	7	860000	865000	0,255,255	27	7.55331	6.66234	9.20709	6.59481	3.87814e-05	3.4594e-05	0.00107057	3.91662e-05	1	782500	862500	0
7	9115000	9120000	7	9430000	9435000	0,255,255	26	4.36369	4.2797	5.70712	3.05667	5.80653e-08	7.44572e-08	2.41814e-06	6.63488e-12	3	9112500	9430833	6009
7	6345000	6350000	7	6580000	6585000	0,255,255	23	4.35156	5.31252	5.36902	4.6696	4.18449e-06	0.000111393	9.17963e-05	3.32066e-06	1	6347500	6582500	0
7	25160000	25165000	7	25195000	25200000	0,255,255	22	8.54503	9.79916	8.66502	7.91316	0.0408502	0.0370591	0.0418445	0.0424512	2	25160000	25200000	3536
7	13825000	13830000	7	13895000	13900000	0,255,255	22	9.42514	7.77172	5.895	9.62257	0.0408502	0.0041621	0.000280595	0.0424512	7	13816071	13902500	14463
7	8695000	8700000	7	8860000	8865000	0,255,255	22	6.49625	7.61239	7.84391	6.32263	0.0045349	0.0041621	0.0418445	0.00443659	2	8692500	8860000	5590
7	2100000	2105000	7	2230000	2235000	0,255,255	22	8.11074	6.80121	7.20988	9.27162	0.0408502	0.0041621	0.00444738	0.0424512	2	2092500	2232500	10000
7	16300000	16305000	7	16335000	16340000	0,255,255	21	7.13438	5.92807	6.76771	9.04737	0.0102582	0.000923358	0.0100048	0.0763111	2	16297500	16342500	7071
7	4210000	4215000	7	4310000	4315000	0,255,255	21	8.7878	8.89238	6.3939	8.31097	0.07437	0.0681268	0.0100048	0.0763111	2	4212500	4310000	2500
7	250000	255000	7	285000	290000	0,255,255	21	3.32165	7.66734	7.73615	4.22503	3.0052e-06	0.00935543	0.0100048	4.7947e-05	1	252500	287500	0
7	17860000	17865000	7	25585000	25590000	0,255,255	20	0.188867	0.180756	0.195034	0.059894	6.74979e-12	3.10195e-11	2.13444e-11	2.03831e-11	1	17862500	25587500	0
7	9330000	9335000	7	9430000	9435000	0,255,255	20	5.22483	4.73326	6.6227	3.35386	0.00236408	0.000231212	0.0214862	8.71803e-06	3	9327500	9432500	5000
7	15085000	15090000	7	15170000	15175000	0,255,255	19	5.73648	6.06952	4.73754	5.67237	0.00606977	0.00610535	0.00055665	0.00610875	1	15087500	15172500	0
7	8940000	8945000	7	9110000	9115000	0,255,255	18	5.06791	4.13013	1.84579	4.7167	0.0143748	0.00212718	4.76676e-08	0.00164944	1	8942500	9112500	0
7	4475000	4480000	7	4590000	4595000	0,255,255	18	1.74716	2.33214	1.01892	1.80526	2.68772e-08	7.1263e-07	3.86693e-09	3.33309e-08	2	4477500	4595000	2500
7	9640000	9645000	7	9745000	9750000	0,255,255	17	3.05636	2.82587	1.51051	4.12739	5.9701e-05	7.45787e-05	1.78759e-08	0.00473476	1	9642500	9747500	0
7	13600000	13605000	7	13815000	13820000	0,255,255	16	3.36796	3.1812	4.37077	2.59415	0.00194278	0.00224935	0.012828	0.000205105	2	13605000	13815000	3536
7	8675000	8680000	7	8915000	8920000	0,255,255	16	4.10436	3.07832	3.62452	3.70544	0.0130823	0.000306376	0.00179451	0.00176696	1	8677500	8917500	0
7	5290000	5295000	7	5585000	5590000	0,255,255	16	2.40328	2.82479	1.69456	5.13934	2.03602e-05	0.000306376	2.16703e-06	0.067556	3	5295833	5589166	6872
7	150000	155000	7	195000	200000	0,255,255	33	15.4316	14.2139	14.8385	10.9435	0.00705611	0.00554899	0.00699235	0.000203494	2	150000	190000	7906
7	1500000	1505000	7	1550000	1555000	0,255,255	40	15.0762	14.6427	15.7082	22.6849	4.79012e-05	3.68579e-05	0.00309599	0.0866509	2	1502500	1550000	2500
7	20760000	20765000	7	20800000	20805000	0,255,255	40	20.7621	19.1309	16.8046	20.3184	0.0972802	0.00246682	0.00309599	0.0866509	4	20755000	20806250	8385
7	5250000	5255000	7	5290000	5295000	0,255,255	40	12.2103	11.4353	9.16994	9.68409	2.99351e-07	2.70941e-07	9.68996e-10	7.96581e-10	4	5253750	5292500	5154
7	11625000	11650000	7	11800000	11825000	0,255,255	154	26.8749	35.3704	58.0925	53.3206	0	2.80981e-39	1.94084e-19	2.34773e-19	8	11621875	11809375	49411
7	5375000	5400000	7	5575000	5600000	0,255,255	198	57.5052	51.1922	58.452	64.2368	2.34172e-38	2.81933e-38	2.53838e-38	5.13536e-26	3	5379166	5595833	18634
7	26075000	26100000	7	26175000	26200000	0,255,255	407	75.2296	72.6137	56.4501	95.5597	0	0	0	0	2	26100000	26200000	17678
7	18725000	18750000	7	18850000	18875000	0,255,255	261	128.685	117.862	129.122	126.154	2.48389e-11	6.9058e-23	2.02638e-11	1.93213e-11	3	18745833	18854166	18634
7	1975000	2000000	7	2075000	2100000	0,255,255	204	85.7782	97.5215	99.3308	88.5484	2.87986e-17	1.26622e-08	1.48294e-08	2.88838e-17	1	1987500	2087500	0
7	5225000	5250000	7	5350000	5375000	0,255,255	189	44.5834	45.7396	44.8325	58.4666	0	0	0	7.20288e-34	1	5237500	5362500	0
7	1250000	1275000	7	1350000	1375000	0,255,255	186	59.0344	76.1112	99.6432	55.3153	8.67077e-33	1.04385e-21	2.23183e-05	1.53378e-32	1	1262500	1362500	0
7	1850000	1875000	7	1975000	2000000	0,255,255	157	42.5436	49.4522	59.9063	66.2693	2.84571e-30	1.33618e-20	1.43892e-20	2.59496e-12	3	1837500	1987500	25000
7	2625000	2650000	7	2900000	2925000	0,255,255	150	68.0185	63.0038	67.3437	84.4051	2.05405e-10	1.70976e-10	2.25337e-10	0.0001034	3	2662500	2904166	26353
7	26175000	26200000	7	26275000	26300000	0,255,255	148	69.4856	51.0769	92.2879	22.9069	6.53437e-10	2.57538e-17	0.000222483	0	1	26187500	26287500	0
7	2450000	2475000	7	2550000	2575000	0,255,255	119	40.4634	47.2853	54.6523	35.0562	3.41899e-14	3.83013e-14	3.1645e-08	7.19267e-21	1	2462500	2562500	0
7	23350000	23375000	7	23475000	23500000	0,255,255	114	54.9541	54.4122	70.5713	59.6171	4.68686e-07	4.68713e-07	0.00492938	6.01408e-07	2	23350000	23500000	17678
7	20450000	20475000	7	20725000	20750000	0,255,255	105	37.7768	43.3374	42.5567	39.0479	3.7857e-15	1.63523e-09	2.22207e-09	2.36134e-09	1	20462500	20737500	0
7	18425000	18450000	7	18625000	18650000	0,255,255	97	47.3228	49.7971	59.9408	53.8118	2.80382e-07	0.00159598	0.00188789	0.00195698	1	18437500	18637500	0
7	20125000	20150000	7	20300000	20325000	0,255,255	95	28.8167	29.5137	33.673	53.5374	7.91358e-17	1.07771e-16	4.13674e-11	0.00404017	1	20137500	20312500	0
7	11775000	11800000	7	12325000	12350000	0,255,255	94	24.204	31.8591	32.2314	35.7292	1.05561e-22	7.87523e-11	9.04465e-11	1.06227e-10	1	11787500	12337500	0
7	17775000	17800000	7	17925000	17950000	0,255,255	88	43.6884	38.7205	49.6205	43.3949	4.85833e-05	8.06501e-09	0.0425723	8.24213e-05	3	17787500	17912500	25000
7	17950000	17975000	7	18100000	18125000	0,255,255	85	42.2988	37.7551	44.3141	46.8552	0.000220709	7.08352e-08	0.000335419	0.00036106	1	17962500	18112500	0
7	13600000	13625000	7	13900000	13925000	0,255,255	83	44.236	36.8461	44.3819	36.1502	0.000566831	2.77826e-07	0.000837775	3.4202e-07	1	13612500	13912500	0
7	4200000	4225000	7	4450000	4475000	0,255,255	75	35.0096	31.4357	35.1947	35.8523	3.26288e-05	4.4251e-05	5.3761e-05	5.19518e-05	1	4212500	4462500	0
7	1325000	1350000	7	1600000	1625000	0,255,255	69	37.3865	30.4051	32.0761	34.6005	0.000824745	1.49907e-06	0.00133954	0.00139065	1	1337500	1612500	0
7	2075000	2100000	7	2550000	2575000	0,255,255	67	33.4623	33.2454	30.2703	38.138	0.00217699	0.00301346	6.19885e-06	0.00360425	1	2087500	2562500	0
7	17600000	17625000	7	17700000	17725000	0,255,255	66	27.6538	37.5229	34.981	35.9153	8.34414e-06	0.00471738	0.00571798	0.00568542	1	17612500	17712500	0
7	7075000	7100000	7	8250000	8275000	0,255,255	61	26.6906	21.8995	20.0512	24.1726	0.000201694	4.5276e-07	4.79931e-07	4.63842e-07	2	7087500	8250000	12500
7	8675000	8700000	7	9100000	9125000	0,255,255	59	18.3339	19.4674	22.0182	19.0123	7.19576e-10	1.85679e-09	2.47793e-06	1.18214e-09	1	8687500	9112500	0
7	15100000	15125000	7	15325000	15350000	0,255,255	56	21.3026	29.6674	29.4733	30.2693	1.27681e-05	0.00449784	0.00525199	0.00507589	1	15112500	15337500	0
7	4450000	4475000	7	5325000	5350000	0,255,255	55	21.6173	20.3425	22.3213	25.8574	2.67005e-05	4.44144e-05	4.8445e-05	0.00835276	2	4475000	5337500	12500
7	20300000	20325000	7	20825000	20850000	0,255,255	42	17.5831	15.5677	18.9502	14.4463	0.00132578	0.002669	0.00250391	2.7606e-05	1	20312500	20837500	0
7	4250000	4275000	7	4575000	4600000	0,255,255	42	20.8232	20.6939	22.5307	23.5081	0.0482777	0.0671135	0.0817549	0.0820186	2	4250000	4587500	12500
7	10425000	10450000	7	11800000	11825000	0,255,255	38	10.4726	11.8282	14.3327	11.2844	3.39917e-06	1.17054e-05	0.00101346	9.03731e-06	1	10437500	11812500	0
7	25475000	25500000	7	26200000	26225000	0,255,255	36	6.96118	12.7023	13.2848	13.6079	6.47339e-10	0.00393787	0.00386792	0.00339855	1	25487500	26212500	0
7	8675000	8700000	7	9275000	9300000	0,255,255	32	6.63904	6.44321	7.62194	6.33536	1.62871e-07	1.00859e-06	5.89442e-07	6.937e-07	2	8687500	9300000	12500
7	11300000	11325000	7	11825000	11850000	0,255,255	30	6.35863	7.43258	10.0065	9.613	2.02239e-06	1.0403e-05	0.0088175	0.000311591	2	11337500	11837500	25000
7	5950000	5975000	7	8250000	8275000	0,255,255	29	5.34528	9.701	9.33021	11.2185	7.11467e-08	0.0013635	0.000866584	0.0176577	2	5950000	8262500	12500
7	5575000	5600000	7	8925000	8950000	0,255,255	23	4.14813	4.59649	5.42593	4.21164	6.35471e-06	5.64181e-05	0.00078422	2.13444e-05	1	5587500	8937500	0
7	8675000	8700000	7	10425000	10450000	0,255,255	22	5.79302	4.55689	5.22957	2.32465	0.000506966	0.000156228	0.00205965	1.73137e-09	1	8687500	10437500	0
7	8225000	8250000	7	10425000	10450000	0,255,255	21	5.55756	4.23937	3.8428	3.60749	0.00150442	0.000493178	2.53594e-05	1.49389e-05	1	8237500	10437500	0
7	5890000	5900000	7	5940000	5950000	0,255,255	45	14.5924	16.2698	12.5009	18.8263	5.29609e-07	0.000110989	5.09372e-07	0.000111734	1	5895000	5945000	0
7	4380000	4390000	7	4460000	4470000	0,255,255	51	20.7434	17.6041	16.3423	21.9514	0.000315288	8.87678e-07	9.85853e-07	0.000317605	1	4385000	4465000	0
7	8800000	8810000	7	8900000	8910000	0,255,255	50	15.9357	17.8551	25.0187	18.024	2.20015e-06	2.10463e-06	0.0416068	2.15368e-06	6	8806666	8893333	18409
7	2930000	2940000	7	3070000	3080000	0,255,255	63	14.3985	17.42	20.7094	25.2562	4.7792e-16	8.56477e-12	4.50181e-08	5.16652e-05	4	2935000	3080000	15000
7	22490000	22500000	7	22540000	22550000	0,255,255	96	29.2646	36.3711	45.9803	23.8051	3.33468e-17	1.09194e-11	6.52029e-07	1.4536e-23	2	22495000	22550000	5000
7	3700000	3710000	7	3770000	3780000	0,255,255	71	14.296	21.1837	24.4998	27.3006	9.41829e-21	2.97531e-11	3.37239e-11	2.14253e-07	4	3697500	3772500	12748
7	8990000	9000000	7	9110000	9120000	0,255,255	70	29.0297	25.3389	24.3927	23.9207	4.77401e-07	3.9844e-07	8.28327e-11	8.13891e-11	6	9005000	9110000	25000
7	3670000	3680000	7	3770000	3780000	0,255,255	70	23.6985	27.1518	29.3493	35.7674	9.12395e-11	3.9844e-07	4.6579e-07	0.000526418	2	3675000	3780000	5000
7	1440000	1450000	7	1500000	1510000	0,255,255	122	57.2386	56.0515	62.1736	50.6236	7.21513e-09	4.9862e-09	0.000348799	5.46325e-09	3	1441666	1501666	7453
7	320000	330000	7	370000	380000	0,255,255	174	98.4813	73.0206	75.7013	74.5562	0.00232836	2.50889e-17	3.28561e-17	3.12925e-17	5	323000	381000	12649
7	770000	780000	7	840000	850000	0,255,255	127	40.8245	46.8104	56.6206	62.7841	6.11402e-17	6.19581e-17	2.63867e-10	4.10609e-05	8	781250	856250	19764
7	8930000	8940000	7	8990000	9000000	0,255,255	64	21.8092	19.5392	13.9866	25.4387	1.96369e-08	3.07327e-12	1.48146e-16	2.79629e-05	2	8940000	8995000	5000
7	3100000	3110000	7	3150000	3160000	0,255,255	67	30.8163	31.3085	24.0997	36.296	4.01904e-06	0.00200298	1.38005e-09	0.00223469	1	3105000	3155000	0
7	9030000	9040000	7	9080000	9090000	0,255,255	51	17.7863	24.861	17.564	28.7691	9.40158e-07	0.0244511	9.85853e-07	0.0273922	2	9030000	9085000	5000
7	9600000	9610000	7	9860000	9870000	0,255,255	51	21.6297	20.1553	24.9388	21.7468	0.000315288	0.000295996	0.0278685	0.000317605	2	9605000	9875000	10000
7	13970000	13980000	7	14120000	14130000	0,255,255	57	26.3994	22.8783	18.9113	29.1778	0.00168219	4.93098e-06	3.92309e-09	0.00164406	1	13975000	14125000	0
7	22800000	22810000	7	22870000	22880000	0,255,255	60	29.7881	29.5754	32.6337	32.5341	0.000320701	0.000274325	0.0400738	0.0403971	2	22805000	22870000	5000
7	13700000	13710000	7	13810000	13820000	0,255,255	58	18.9904	21.2702	22.6963	18.4218	1.48935e-09	2.32809e-06	2.51315e-06	1.31853e-09	2	13700000	13810000	7071
7	15350000	15360000	7	15400000	15410000	0,255,255	53	12.7215	23.5183	9.95044	28.9604	1.21574e-10	8.08433e-05	2.4985e-14	0.0115162	1	15355000	15405000	0
7	8480000	8490000	7	8670000	8680000	0,255,255	48	16.7172	20.8867	18.234	7.13822	1.1275e-05	0.00177397	1.22111e-05	2.97969e-18	5	8489000	8675000	20396
7	1690000	1700000	7	1800000	1810000	0,255,255	46	17.2014	18.5829	24.1211	22.6768	5.19572e-05	5.32312e-05	0.00583905	0.00588009	2	1700000	1805000	5000
7	2230000	2240000	7	2620000	2630000	0,255,255	45	21.8835	15.6653	13.476	15.0968	0.0096095	0.000110989	5.09372e-07	5.16965e-07	1	2235000	2625000	0
7	8780000	8790000	7	8830000	8840000	0,255,255	44	18.0928	16.2766	13.1609	17.1849	0.000226971	0.000228367	1.29109e-06	0.000228115	1	8785000	8835000	0
7	420000	430000	7	620000	630000	0,255,255	40	20.7353	16.9502	19.0972	20.2972	0.0885322	0.00313119	0.00341487	0.092567	2	425000	630000	5000
7	9470000	9480000	7	9600000	9610000	0,255,255	39	16.4257	17.6905	17.9257	19.1774	0.00569711	0.0056418	0.00620099	0.00605806	3	9468333	9601666	7454
7	13700000	13710000	7	13970000	13980000	0,255,255	35	8.82747	11.2188	11.3468	12.9119	2.56857e-07	3.43017e-05	4.1617e-05	0.00204684	1	13705000	13975000	0
7	6610000	6620000	7	6670000	6680000	0,255,255	35	9.58304	13.9187	17.2622	18.3962	2.56857e-07	0.00181177	0.0503029	0.0504328	2	6615000	6670000	5000
7	13810000	13820000	7	13970000	13980000	0,255,255	34	11.3781	11.084	10.7344	8.68665	8.66977e-05	8.24361e-05	9.67637e-05	1.16316e-06	2	13815000	13970000	5000
7	2300000	2310000	7	2410000	2420000	0,255,255	31	11.1469	12.0623	10.7758	13.6722	0.00107283	0.00109546	0.00119047	0.0251174	2	2300000	2415000	5000
7	11790000	11800000	7	11870000	11880000	0,255,255	30	11.2271	11.4277	11.7408	12.3235	0.00227458	0.00226768	0.00252469	0.00256476	1	11795000	11875000	0
7	13900000	13910000	7	14120000	14130000	0,255,255	29	12.3632	10.3437	9.69647	9.08217	0.00479382	0.00476602	0.000205974	0.000207996	1	13905000	14125000	0
7	8710000	8720000	7	8790000	8800000	0,255,255	29	2.90896	8.5504	9.76613	8.85472	1.02443e-14	0.000197372	0.000205974	0.000207996	1	8715000	8795000	0
7	4300000	4310000	7	4460000	4470000	0,255,255	29	9.66547	8.9214	6.17678	10.3673	0.000161384	0.000197372	6.11175e-08	0.00518082	1	4305000	4465000	0
7	20840000	20850000	7	20900000	20910000	0,255,255	28	1.9204	9.33663	10.0443	7.41072	2.73465e-18	0.00049716	0.0108644	1.33911e-05	1	20845000	20905000	0
7	28170000	28180000	7	28230000	28240000	0,255,255	27	5.63058	8.56479	9.06961	7.77805	6.38741e-07	0.00121391	0.00131016	4.18129e-05	1	28175000	28235000	0
7	8260000	8270000	7	8480000	8490000	0,255,255	25	6.28615	5.84031	3.68091	10.6861	0.000249702	1.99142e-05	9.81153e-09	0.0678311	2	8255000	8485000	10000
7	6670000	6680000	7	6980000	6990000	0,255,255	25	6.64372	10.3119	6.93133	12.0444	0.000249702	0.062536	0.000378395	0.0678311	2	6670000	6990000	7071
7	5580000	5590000	7	5960000	5970000	0,255,255	25	11.7356	8.91301	8.9257	7.67433	0.0605164	0.00628242	0.00658516	0.000351219	2	5590000	5965000	5000
7	8240000	8250000	7	8680000	8690000	0,255,255	21	7.63774	4.96041	4.22047	3.36302	0.0103164	0.00178925	9.13973e-05	4.75856e-06	1	8245000	8685000	0
7	4590000	4600000	7	5340000	5350000	0,255,255	21	5.67556	4.51532	7.09042	4.44189	0.000931101	0.000114381	0.0137792	9.96118e-05	1	4595000	5345000	0
7	4380000	4390000	7	4590000	4600000	0,255,255	21	5.29549	4.88321	2.42287	7.16414	0.000931101	0.000114381	7.4961e-09	0.014361	1	4385000	4595000	0
7	6920000	6930000	7	7040000	7050000	0,255,255	17	3.14625	3.78093	4.65939	3.46409	0.000657438	0.00166938	0.00927169	0.00140158	1	6925000	7045000	0
7	17860000	17870000	7	25990000	26000000	0,255,255	15	0.455755	0.454165	0.375337	0.499926	5.9737e-07	4.08014e-06	3.09196e-06	3.09228e-06	1	17865000	25995000	0
7	14570000	14580000	7	14850000	14860000	0,255,255	13	1.96785	2.13161	2.33517	1.95876	0.000379395	0.0081076	0.00644969	0.00127756	1	14575000	14855000	0
7	5590000	5600000	7	8240000	8250000	0,255,255	13	1.35194	1.28006	1.79069	1.31334	4.6866e-05	0.000320353	0.00124086	0.000173926	2	5590000	8245000	5000
7	4210000	4220000	7	17860000	17870000	0,255,255	13	0.11811	0.13354	0.0295135	0.18877	5.92731e-05	0.00039297	0.000290344	0.000286651	1	4215000	17865000	0
7	22230000	22240000	7	22950000	22960000	0,255,255	12	1.51409	1.6316	1.60724	1.26277	0.00030855	0.00890675	0.00583319	0.00102182	1	22235000	22955000	0
7	4300000	4310000	7	17860000	17870000	0,255,255	12	0.156036	0.177292	0.167924	0.394222	0.000531476	0.00352806	0.00252616	0.00237174	1	4305000	17865000	0
8	27880000	27890000	8	28000000	28010000	0,255,255	55	30.4343	26.3839	29.0927	26.2433	0.00455865	0.00395527	0.00455117	0.00445721	1	27885000	28005000	0
8	7010000	7020000	8	7090000	7100000	0,255,255	74	37.3489	36.1898	47.8817	37.3762	6.7679e-05	5.40683e-05	0.0227268	6.12137e-05	2	7015000	7105000	10000
8	26350000	26360000	8	26500000	26510000	0,255,255	80	29.599	29.3613	35.5346	28.8651	1.7414e-10	1.42471e-10	1.70186e-06	1.74348e-10	2	26360000	26505000	5000
8	9220000	9230000	8	9270000	9280000	0,255,255	80	28.9817	28.6663	34.4771	28.399	1.7414e-10	1.42471e-10	1.70186e-06	1.74348e-10	2	9225000	9280000	5000
8	4780000	4790000	8	4830000	4840000	0,255,255	111	62.3267	53.7394	56.1643	60.7375	0.0185142	2.38985e-06	2.88988e-06	2.85759e-06	1	4785000	4835000	0
8	21320000	21330000	8	21370000	21380000	0,255,255	142	40.5978	41.0519	37.5397	55.4823	5.34287e-23	6.27272e-23	2.89618e-32	6.39944e-15	7	21322142	21386428	19898
8	23940000	23950000	8	23990000	24000000	0,255,255	127	55.0539	52.6024	57.2195	63.4523	3.00315e-10	2.09703e-10	2.63867e-10	4.10609e-05	2	23940000	23995000	5000
8	27530000	27540000	8	27580000	27590000	0,255,255	121	48.0429	53.2484	68.4275	58.0994	9.66933e-15	9.20698e-09	0.000511879	9.95676e-09	2	27535000	27595000	10000
8	8440000	8450000	8	8530000	8540000	0,255,255	117	47.6537	54.6881	69.8266	60.2066	2.54908e-13	9.84867e-08	0.00215375	1.04756e-07	1	8445000	8535000	0
8	9530000	9540000	8	9580000	9590000	0,255,255	159	76.6428	71.0106	63.8312	85.9127	1.53105e-12	7.93102e-13	1.16259e-12	6.16958e-06	2	9530000	9580000	7071
8	26630000	26640000	8	26680000	26690000	0,255,255	226	80.0144	68.4897	104.331	50.6103	6.90928e-24	5.8901e-37	3.55983e-13	0	3	26638333	26691666	7454
8	610000	620000	8	670000	680000	0,255,255	162	68.1131	74.1509	37.3285	64.3132	2.14684e-13	1.07335e-13	0	1.35157e-13	3	608333	671666	13744
8	22790000	22800000	8	22850000	22860000	0,255,255	112	50.7921	46.6302	54.3656	41.5893	2.27789e-06	1.06242e-11	1.69112e-06	1.40898e-11	1	22795000	22855000	0
8	7140000	7150000	8	7190000	7200000	0,255,255	114	50.9765	37.6307	53.8996	28.4861	7.72946e-07	1.09753e-18	5.84444e-07	3.66479e-26	1	7145000	7195000	0
8	22360000	22370000	8	22530000	22540000	0,255,255	82	30.9041	27.4483	45.129	24.4235	3.05365e-11	2.45344e-11	0.000979073	3.80142e-16	1	22365000	22535000	0
8	6570000	6580000	8	6630000	6640000	0,255,255	83	33.152	35.8351	30.9954	33.0923	2.61609e-07	1.96677e-07	2.42068e-07	2.22506e-07	5	6583000	6641000	12649
8	3750000	3760000	8	3800000	3810000	0,255,255	88	31.4026	36.0185	38.0054	43.4805	7.76629e-09	5.66177e-09	6.8469e-09	6.16615e-05	2	3755000	3810000	5000
8	7230000	7240000	8	7280000	7290000	0,255,255	99	35.5975	48.1149	45.4916	60.5138	1.31885e-12	9.24337e-08	1.04795e-07	0.000796159	1	7235000	7285000	0
8	7310000	7320000	8	7360000	7370000	0,255,255	98	55.905	37.6164	60.5427	35.6844	0.00152098	2.1627e-12	0.001134	2.60016e-12	1	7315000	7365000	0
8	22140000	22150000	8	22230000	22240000	0,255,255	84	42.4523	38.8459	36.7673	46.2349	0.000425259	1.00546e-07	1.23001e-07	0.000448049	1	22145000	22235000	0
8	21480000	21490000	8	21570000	21580000	0,255,255	77	28.6168	31.052	35.1307	40.711	2.03469e-09	9.46051e-06	1.07572e-05	0.0084863	1	21485000	21575000	0
8	17020000	17030000	8	17080000	17090000	0,255,255	76	36.4519	34.73	35.8989	28.0932	2.16648e-05	1.70521e-05	1.96005e-05	4.64593e-09	2	17025000	17080000	5000
8	20530000	20540000	8	20780000	20790000	0,255,255	62	24.567	20.862	21.9723	24.2809	1.0763e-07	8.92853e-08	1.03745e-07	1.0386e-07	2	20545000	20785000	10000
8	26030000	26040000	8	26130000	26140000	0,255,255	61	26.4769	25.1685	30.8225	19.6379	0.000184866	0.000160348	0.000183069	2.38226e-07	3	26035000	26135000	10000
8	16290000	16300000	8	16340000	16350000	0,255,255	61	26.8025	25.3839	27.4467	24.4747	0.000184866	0.000160348	0.000183069	2.38226e-07	1	16295000	16345000	0
8	27410000	27420000	8	27520000	27530000	0,255,255	60	27.4374	29.5484	32.4165	34.9349	0.000320701	0.000274325	0.0400738	0.0403971	2	27415000	27515000	10000
8	22250000	22260000	8	22320000	22330000	0,255,255	59	21.0641	24.4566	25.5539	29.6094	1.15885e-06	1.06584e-06	0.000567086	0.000548461	1	22255000	22325000	0
8	24420000	24430000	8	24560000	24570000	0,255,255	58	14.0124	16.4115	29.2927	19.594	3.10223e-13	1.43025e-09	0.000970667	2.56038e-06	2	24420000	24565000	5000
8	7360000	7370000	8	7470000	7480000	0,255,255	56	24.7485	22.0088	21.687	24.4571	0.0027677	1.03427e-05	1.14332e-05	1.11909e-05	5	7369000	7463000	12649
8	22180000	22190000	8	22230000	22240000	0,255,255	55	10.0181	15.9522	18.5409	27.982	2.42943e-15	2.5064e-08	2.71107e-08	0.00445721	2	22180000	22235000	5000
8	9600000	9610000	8	9750000	9760000	0,255,255	53	19.8234	21.0499	22.6251	24.5434	8.63756e-05	8.08433e-05	8.99964e-05	8.89363e-05	1	9605000	9755000	0
8	17330000	17340000	8	17570000	17580000	0,255,255	52	20.6603	17.2249	15.7658	11.2422	0.000168985	3.73169e-07	4.22214e-07	1.41162e-13	4	17332500	17572500	12748
8	22650000	22660000	8	22720000	22730000	0,255,255	46	17.0947	20.6768	24.1548	21.8504	5.19572e-05	0.00530026	0.00583905	0.00588009	1	22655000	22725000	0
8	22140000	22150000	8	22320000	22330000	0,255,255	46	24.2167	19.9787	21.0045	18.0973	0.00574667	0.00530026	0.00583905	5.27894e-05	2	22140000	22325000	5000
8	17080000	17090000	8	17570000	17580000	0,255,255	46	13.1656	10.5255	7.04963	13.3231	2.03086e-07	2.75583e-10	7.78905e-17	2.08084e-07	8	17086250	17572500	19566
8	10860000	10870000	8	10910000	10920000	0,255,255	46	14.9145	19.3191	15.2216	21.0585	2.03086e-07	5.32312e-05	1.97305e-07	0.00588009	2	10860000	10915000	5000
8	23490000	23500000	8	23920000	23930000	0,255,255	45	16.3696	12.7002	13.1705	15.3128	0.000109018	4.39935e-07	5.09372e-07	5.16965e-07	4	23505000	23927500	10308
8	13930000	13940000	8	14430000	14440000	0,255,255	43	12.6779	15.0567	22.851	12.5483	3.41752e-06	2.9141e-06	0.0260262	3.54116e-06	2	13935000	14440000	5000
8	14750000	14760000	8	14820000	14830000	0,255,255	39	15.1233	13.2865	10.8157	15.2385	9.99124e-05	8.99106e-05	8.66553e-07	0.000102763	1	14755000	14825000	0
8	21820000	21830000	8	21870000	21880000	0,255,255	37	14.4273	14.5439	16.3797	13.5336	0.000471056	0.000426668	0.0187027	0.000491516	2	21825000	21880000	5000
8	16180000	16190000	8	16480000	16490000	0,255,255	36	12.3984	8.23416	12.2623	10.0968	0.000945019	1.24651e-07	1.62183e-05	1.38328e-05	2	16185000	16480000	5000
8	13380000	13390000	8	13920000	13930000	0,255,255	33	6.8117	9.4026	13.9507	9.35251	1.93921e-08	3.53861e-06	0.00752044	3.3567e-06	1	13385000	13925000	0
8	10860000	10870000	8	11100000	11110000	0,255,255	33	9.07931	11.8079	10.4883	11.9065	2.50798e-06	0.000198025	0.000227686	0.000220254	2	10865000	11110000	5000
8	20530000	20540000	8	20880000	20890000	0,255,255	32	11.6222	11.4681	14.485	13.9054	0.000473005	0.00047607	0.0139924	0.0138248	3	20541666	20888333	13744
8	9960000	9970000	8	10640000	10650000	0,255,255	32	9.93622	9.46633	6.00761	13.7356	0.000473005	1.02926e-05	7.34749e-10	0.0138248	1	9965000	10645000	0
8	10360000	10370000	8	10640000	10650000	0,255,255	30	12.7284	14.0979	13.7897	10.3077	0.0412636	0.0396084	0.0432315	0.00256476	2	10365000	10635000	10000
8	23570000	23580000	8	23920000	23930000	0,255,255	29	10.6187	7.82482	7.31883	11.0496	0.00479382	4.18954e-06	4.41473e-06	0.00518082	1	23575000	23925000	0
8	16470000	16480000	8	16970000	16980000	0,255,255	23	6.08437	5.08265	5.72792	4.12047	9.66013e-05	0.000206273	0.000142855	6.96994e-06	1	16475000	16975000	0
8	15090000	15100000	8	15220000	15230000	0,255,255	22	6.13052	6.44548	6.92992	8.05808	0.000306368	0.00557293	0.0058804	0.0557567	2	15095000	15230000	5000
8	14730000	14740000	8	15070000	15080000	0,255,255	22	6.18295	7.57363	6.77796	9.68775	0.000306368	0.00557293	0.0058804	0.0557567	3	14738333	15081666	7454
8	13380000	13390000	8	14730000	14740000	0,255,255	22	3.27055	4.95812	5.19755	4.98904	4.34791e-07	3.09558e-05	0.000430292	0.000461636	1	13385000	14735000	0
8	17580000	17590000	8	18840000	18850000	0,255,255	21	4.61325	4.9563	6.67013	5.75868	5.42429e-05	0.000114381	0.0137792	0.0013852	2	17580000	18845000	5000
8	15640000	15650000	8	16190000	16200000	0,255,255	21	5.80578	5.5508	7.2131	4.41845	0.000931101	0.00178925	0.0137792	9.96118e-05	1	15645000	16195000	0
8	7830000	7840000	8	8070000	8080000	0,255,255	21	6.13457	6.2966	5.39999	5.39462	0.000931101	0.0130258	0.00129985	0.0013852	1	7835000	8075000	0
8	17580000	17590000	8	19030000	19040000	0,255,255	17	2.75998	2.92453	3.71211	3.50783	5.69861e-05	0.000190986	0.00140051	0.00140158	1	17585000	19035000	0
8	16170000	16180000	8	17570000	17580000	0,255,255	16	3.12285	2.92462	3.31955	2.79009	0.000250663	0.000816673	0.00463472	0.000596607	1	16175000	17575000	0
8	5610000	5620000	8	22150000	22160000	0,255,255	13	0.0773293	0.0950208	0.0961368	0.143916	5.92731e-05	0.00039297	0.000290344	0.000286651	1	5615000	22155000	0
8	24075000	24100000	8	24175000	24200000	0,255,255	63	27.3052	32.2635	36.8731	29.1749	5.79482e-05	0.0170959	0.0202055	9.56259e-05	2	24075000	24187500	12500
8	20600000	20625000	8	20700000	20725000	0,255,255	128	50.4733	72.845	60.3302	78.3451	7.85507e-11	1.79164e-05	9.72149e-11	0.0748895	4	20581250	20687500	40020
8	8725000	8750000	8	8825000	8850000	0,255,255	190	90.5789	89.4942	87.2482	113.188	2.48494e-13	1.89834e-13	1.99331e-13	5.22288e-06	1	8737500	8837500	0
8	19050000	19075000	8	19150000	19175000	0,255,255	318	114.829	108.511	87.5291	150.408	7.67e-43	6.04e-43	0	1.4145e-25	2	19050000	19162500	12500
8	9950000	9975000	8	10050000	10075000	0,255,255	207	101.657	83.1603	86.1621	80.931	4.57217e-09	2.82439e-18	3.24561e-18	3.55134e-18	1	9962500	10062500	0
8	11000000	11025000	8	11100000	11125000	0,255,255	195	72.79	69.8244	69.6118	72.6473	9.26438e-25	5.67646e-25	9.74771e-25	7.16792e-25	1	11012500	11112500	0
8	22625000	22650000	8	22775000	22800000	0,255,255	167	75.8975	80.6389	109.825	63.2241	2.66817e-15	5.5342e-08	0.00840521	2.96825e-15	3	22620833	22804166	34360
8	21825000	21850000	8	21950000	21975000	0,255,255	147	51.7854	76.8972	76.993	94.7601	6.06889e-17	9.98621e-10	1.26105e-09	0.000305931	1	21837500	21962500	0
8	14425000	14450000	8	14725000	14750000	0,255,255	130	74.276	62.0501	76.0812	58.9877	7.60628e-06	7.08592e-06	8.21965e-06	2.84938e-11	1	14437500	14737500	0
8	18400000	18425000	8	18825000	18850000	0,255,255	80	41.5064	35.8163	48.6153	24.644	0.00216988	2.10049e-06	0.00313324	2.20438e-10	1	18412500	18837500	0
8	22950000	22975000	8	23200000	23225000	0,255,255	79	36.0434	42.8613	46.0673	48.1552	2.84031e-06	0.00374727	0.00472825	0.00503646	1	22962500	23212500	0
8	18825000	18850000	8	19150000	19175000	0,255,255	79	26.3627	31.1276	31.1454	25.5167	3.82872e-10	3.91912e-06	4.60607e-06	5.4124e-10	2	18850000	19162500	12500
8	15625000	15650000	8	16025000	16050000	0,255,255	73	29.679	33.2945	30.4621	37.8131	5.26994e-08	0.000137025	6.94585e-08	0.000161139	1	15637500	16037500	0
8	12100000	12125000	8	12575000	12600000	0,255,255	69	38.6295	30.0012	25.4961	27.1721	0.000824745	1.49907e-06	1.48394e-06	1.58658e-06	1	12112500	12587500	0
8	10475000	10500000	8	10600000	10625000	0,255,255	67	28.8879	29.6009	29.0908	29.3712	4.19196e-06	6.15482e-06	6.19885e-06	6.70516e-06	1	10487500	10612500	0
8	23100000	23125000	8	23200000	23225000	0,255,255	66	30.0141	34.0941	33.3378	37.2185	8.34414e-06	0.00471738	0.00571798	0.00568542	1	23112500	23212500	0
8	13925000	13950000	8	14325000	14350000	0,255,255	58	23.8395	24.1774	28.5026	22.2211	2.84316e-06	5.15446e-06	0.00177644	5.4537e-06	3	13929166	14329166	18634
8	16475000	16500000	8	18825000	18850000	0,255,255	57	7.18503	6.62891	11.3569	8.80432	1.75973e-25	3.26916e-24	7.34684e-16	2.07461e-20	3	16479166	18854166	18634
8	14325000	14350000	8	14725000	14750000	0,255,255	56	25.5041	28.3595	24.3465	23.4415	0.00326752	0.00449784	2.30199e-05	2.46352e-05	1	14337500	14737500	0
8	15225000	15250000	8	16025000	16050000	0,255,255	49	16.0481	17.7183	17.3295	18.7915	7.48155e-06	1.47523e-05	1.48473e-05	1.25449e-05	1	15237500	16037500	0
8	15075000	15100000	8	16175000	16200000	0,255,255	46	18.2605	15.9591	22.455	9.73429	7.90256e-05	0.000161574	0.0127843	7.36038e-13	1	15087500	16187500	0
8	17075000	17100000	8	18825000	18850000	0,255,255	43	8.14887	10.7742	12.7859	13.9711	1.64515e-11	5.74693e-08	1.33713e-05	1.13078e-05	1	17087500	18837500	0
8	16475000	16500000	8	17550000	17575000	0,255,255	43	20.0849	14.0962	9.37278	20.0519	0.0307524	1.62489e-05	1.09338e-10	0.0541996	2	16487500	17575000	12500
8	22850000	22875000	8	23925000	23950000	0,255,255	42	19.3399	19.413	18.276	16.1784	0.00132578	0.002669	0.00250391	0.00241341	1	22862500	23937500	0
8	1550000	1575000	8	3250000	3275000	0,255,255	42	12.736	13.8157	15.8513	13.9775	1.27582e-05	4.14202e-05	0.00250391	2.7606e-05	1	1562500	3262500	0
8	18000000	18025000	8	18100000	18125000	0,255,255	37	4.61965	9.63724	14.1527	5.35439	3.61687e-16	2.71939e-07	0.00208329	9.34874e-13	2	18012500	18125000	12500
8	12575000	12600000	8	14725000	14750000	0,255,255	37	16.77	11.8414	11.2908	7.46077	0.0245788	3.14427e-05	2.49695e-05	7.06497e-10	2	12587500	14750000	12500
8	19175000	19200000	8	19275000	19300000	0,255,255	36	15.0438	14.5022	13.7905	14.4319	0.00162565	0.00393787	0.00386792	0.00339855	1	19187500	19287500	0
8	16175000	16200000	8	18825000	18850000	0,255,255	36	8.04356	9.52606	12.8711	12.2551	1.61341e-07	7.36442e-07	0.00386792	6.42276e-05	2	16187500	18850000	12500
8	16475000	16500000	8	19025000	19050000	0,255,255	33	6.2758	6.40223	6.1266	11.9735	4.27249e-08	3.30404e-07	2.03119e-09	0.000876575	2	16475000	19037500	12500
8	17575000	17600000	8	21375000	21400000	0,255,255	26	4.89462	5.10614	8.00182	4.23182	7.67204e-08	2.76425e-05	0.0107823	3.63222e-07	1	17587500	21387500	0
8	18850000	18875000	8	21400000	21425000	0,255,255	25	4.48623	5.77731	7.67027	6.28265	3.39576e-07	8.48089e-05	0.00185105	0.00220593	3	18854166	21404166	18634
8	11100000	11125000	8	16050000	16075000	0,255,255	24	1.06791	3.81278	4.16145	5.94095	5.39849e-18	2.39485e-07	7.86534e-06	0.000193949	2	11112500	16050000	12500
8	22150000	22175000	8	25025000	25050000	0,255,255	14	2.23473	1.58646	1.70686	2.84593	0.000715193	0.000468439	0.000340166	0.0134405	1	22162500	25037500	0
8	8350000	8375000	8	22150000	22175000	0,255,255	14	0.635689	0.609083	1.01847	0.780041	2.44711e-06	7.78706e-06	7.42948e-06	7.77433e-06	1	8362500	22162500	0
8	2350000	2375000	8	22150000	22175000	0,255,255	12	0.114603	0.162276	0.14934	0.574546	0.000217623	0.000708991	0.000599339	0.000683139	1	2362500	22162500	0
8	5975000	6000000	8	16325000	16350000	0,255,255	11	0.711564	0.641534	0.547834	0.483135	0.00175667	0.00588965	0.00462573	0.00486622	1	5987500	16337500	0
8	3850000	3875000	8	22150000	22175000	0,255,255	11	0.163939	0.242591	0.202874	0.379355	0.00175667	0.00588965	0.00462573	0.00486622	1	3862500	22162500	0
8	9345000	9350000	8	9405000	9410000	0,255,255	46	20.0596	18.3523	15.0835	15.0079	0.00664681	4.62899e-05	2.35235e-07	2.36562e-07	5	9346500	9414500	13038
8	1480000	1485000	8	1515000	1520000	0,255,255	51	16.9539	17.5852	20.5848	15.3645	1.17739e-06	9.27735e-07	0.000325113	1.41083e-09	1	1482500	1517500	0
8	23510000	23515000	8	23560000	23565000	0,255,255	54	13.7297	11.701	9.92151	20.0702	5.12444e-11	1.42038e-14	1.56666e-14	4.60225e-05	5	23510500	23568500	9487
8	26405000	26410000	8	26450000	26455000	0,255,255	47	20.6543	18.0332	16.2212	18.2085	0.00386591	2.18185e-05	2.84581e-05	2.64311e-05	2	26405000	26450000	3536
8	5955000	5960000	8	6000000	6005000	0,255,255	47	16.4916	18.5695	18.0317	23.6119	2.86635e-05	2.18185e-05	2.84581e-05	0.00349759	1	5957500	6002500	0
8	26365000	26370000	8	26405000	26410000	0,255,255	46	14.1666	11.8282	13.799	16.4968	2.24893e-07	3.39563e-10	2.35235e-07	5.36925e-05	3	26365833	26405833	3727
8	9830000	9835000	8	9910000	9915000	0,255,255	46	17.0902	16.1123	18.4341	18.1661	6.01954e-05	4.62899e-05	5.89756e-05	5.36925e-05	3	9832500	9915833	5271
8	8925000	8930000	8	8960000	8965000	0,255,255	45	17.6694	21.1836	19.021	19.563	0.000121452	0.00696058	0.000120754	0.00969574	4	8927500	8966250	5154
8	24525000	24530000	8	24560000	24565000	0,255,255	44	8.57288	10.8479	11.2185	11.4807	5.18562e-12	3.45584e-09	3.48028e-09	3.79585e-09	2	24522500	24562500	5000
8	22795000	22800000	8	22830000	22835000	0,255,255	44	16.3149	20.8653	17.3687	23.3273	0.000238681	0.011252	0.000241707	0.0153292	5	22795500	22856500	24083
8	17090000	17095000	8	17330000	17335000	0,255,255	42	8.05844	7.33986	4.44594	13.241	6.78687e-11	7.2926e-14	2.25576e-20	9.01923e-06	2	17095000	17332500	2500
8	27415000	27420000	8	27455000	27460000	0,255,255	40	16.7429	13.4044	13.521	14.9864	0.00318914	3.68579e-05	4.45162e-05	4.78218e-05	2	27415000	27452500	5590
8	22320000	22325000	8	22360000	22365000	0,255,255	40	19.8414	16.0276	14.0296	9.06635	0.0972802	0.00246682	4.45162e-05	7.96581e-10	2	22325000	22362500	2500
8	3770000	3775000	8	3805000	3810000	0,255,255	40	17.5885	15.5009	17.3166	17.3494	0.00318914	3.68579e-05	0.00309599	0.00314902	3	3764166	3802500	9719
8	2430000	2435000	8	2465000	2470000	0,255,255	40	17.0004	17.2905	17.0357	16.6209	0.00318914	0.00246682	0.00309599	0.00314902	2	2430000	2467500	2500
8	8645000	8650000	8	8695000	8700000	0,255,255	39	17.203	15.234	15.8417	14.8824	0.00574103	8.21274e-05	0.00562609	0.000104707	1	8647500	8697500	0
8	8020000	8025000	8	8095000	8100000	0,255,255	39	13.56	13.4498	16.3429	10.7411	0.000105771	8.21274e-05	0.00562609	8.45898e-07	1	8022500	8097500	0
8	5000000	5005000	8	5070000	5075000	0,255,255	39	19.3007	14.0068	7.45564	14.4309	0.00574103	8.21274e-05	6.97844e-12	0.000104707	1	5002500	5072500	0
8	9790000	9795000	8	9825000	9830000	0,255,255	38	10.744	11.5675	14.917	10.2005	2.17433e-06	1.90892e-06	0.000223465	2.2085e-06	1	9792500	9827500	0
8	8600000	8605000	8	8685000	8690000	0,255,255	38	14.1309	14.8136	15.4673	14.8557	0.000228932	0.000180076	0.000223465	0.000226775	2	8602500	8695000	7500
8	5480000	5485000	8	5515000	5520000	0,255,255	38	13.0897	16.0355	13.4372	16.9364	0.000228932	0.00785133	0.000223465	0.00987554	1	5482500	5517500	0
8	25275000	25280000	8	25310000	25315000	0,255,255	36	12.7962	12.8755	9.84845	18.1743	0.000962611	0.000773883	1.25418e-07	0.0275076	4	25272500	25311250	5154
8	21425000	21430000	8	21480000	21485000	0,255,255	36	4.5578	10.0058	16.9974	4.94638	2.86722e-15	1.27856e-05	0.0274542	1.59298e-15	2	21427500	21480000	2500
8	27260000	27265000	8	27300000	27305000	0,255,255	35	14.2899	15.6017	14.3945	12.3763	0.00189138	0.0356235	0.00192643	3.54507e-05	3	27260833	27297500	6009
8	25520000	25525000	8	25560000	25565000	0,255,255	35	12.8253	12.1056	17.2089	16.4063	0.00189138	3.16128e-05	0.0449062	0.0446702	4	25520000	25565000	3536
8	3685000	3690000	8	3735000	3740000	0,255,255	35	12.5168	12.1221	15.0266	12.5661	0.00189138	3.16128e-05	0.00192643	0.00189679	2	3690000	3735000	3536
8	28115000	28120000	8	28150000	28155000	0,255,255	34	4.62423	8.45254	6.65453	6.40822	9.41824e-14	1.25908e-06	8.15466e-09	9.55643e-09	3	28110833	28152500	8333
8	5995000	6000000	8	22165000	22170000	0,255,255	33	0.00378491	0.00503892	0	0.00712199	1.35531e-28	3.04555e-28	2.5992e-28	2.49526e-28	1	5997500	22167500	0
8	26775000	26780000	8	26825000	26830000	0,255,255	32	10.121	9.48898	8.64341	12.6605	0.000471913	1.02921e-05	9.58534e-06	0.0128976	2	26782500	26825000	5590
8	25675000	25680000	8	25715000	25720000	0,255,255	32	11.0182	13.4302	15.5358	12.5817	0.000471913	0.0101327	0.0128162	0.0128976	2	25680000	25717500	2500
8	15590000	15595000	8	15640000	15645000	0,255,255	32	8.11756	9.92844	13.4166	6.73834	9.46399e-06	0.00039544	0.0128162	1.19684e-07	3	15592500	15645833	5271
8	11460000	11465000	8	11505000	11510000	0,255,255	31	13.5844	15.3237	10.1556	10.3107	0.0230094	0.0178281	0.00103138	0.00103345	2	11457500	11507500	5000
8	9740000	9745000	8	9790000	9795000	0,255,255	31	13.6058	15.1816	13.6306	11.0698	0.0230094	0.0178281	0.0225844	0.00103345	2	9737500	9792500	5000
8	8135000	8140000	8	8195000	8200000	0,255,255	30	9.65697	10.7162	14.1357	8.93207	6.81218e-05	0.00184902	0.0382636	6.62532e-05	2	8142500	8197500	5000
8	16245000	16250000	8	16285000	16290000	0,255,255	29	9.15675	8.25735	11.1401	8.08398	0.000176021	0.00016905	0.00448178	0.000175072	3	16240833	16289166	6872
8	10240000	10245000	8	22150000	22155000	0,255,255	29	0.168896	0.0776027	0.0559271	0.17273	3.75736e-23	1.11172e-22	8.88624e-23	8.88632e-23	1	10242500	22152500	0
8	1620000	1625000	8	1670000	1675000	0,255,255	29	13.6795	13.1686	14.5224	12.2143	0.0652126	0.0500573	0.0614916	0.00443159	2	1620000	1665000	7906
8	27785000	27790000	8	27840000	27845000	0,255,255	28	10.9898	11.0368	14.2168	10.3088	0.00900982	0.007626	0.0999601	0.0088232	2	27790000	27840000	3536
8	22360000	22365000	8	22495000	22500000	0,255,255	28	7.65772	8.00713	10.3212	7.39321	1.36834e-05	0.000427955	0.00894979	1.36957e-05	1	22362500	22497500	0
8	21425000	21430000	8	21575000	21580000	0,255,255	28	6.84247	6.80331	6.47637	9.54413	1.36834e-05	1.18991e-05	1.24597e-05	0.000433329	2	21425000	21577500	2500
8	16035000	16040000	8	16170000	16175000	0,255,255	28	5.68686	7.13926	7.9914	5.34029	2.10856e-07	1.18991e-05	0.000441025	1.93745e-07	3	16039166	16180833	8498
[truncated: 3,008 more rows]
