# Supplementary material for: De novo genome assembly and Hi-C analysis reveal an association between chromatin architecture alterations and sex differentiation in the woody plant Jatropha curcas
Source: Gigascience. 2020 Feb 12;9(2):giaa009. doi: 10.1093/gigascience/giaa009 (PMC7014976; doi:10.1093/gigascience/giaa009)
Supplement: giaa009_Supplemental_Figures_and_Tables [file giaa009_supplemental_figures_and_tables.zip › Additional Table S4.xlsx]

## Sheet: differential_loops1
Additional Table S4 Differential chromatin loops in the g-bud vs. m-bud and m-leaf vs. m-bud pairs.
g-bud vs. m-bud
chr1	x1	x2	chr2	y1	y2	color	observed	expectedBL	expectedDonut	expectedH	expectedV	fdrBL	fdrDonut	fdrH	fdrV	numCollapsed	centroid1	centroid2	radius
1	1000000	1005000	1	1050000	1055000	0,255,255	57	25.7027	24.2495	26.0674	21.8132	0.00179408	3.58283e-06	0.0026795	6.57261e-06	3	1004166	1045833	6872
1	1370000	1375000	1	27280000	27285000	0,255,255	12	0.0206633	0.0250633	0.0463829	0.171007	0.00103985	0.00429381	0.00268725	0.00228434	1	1372500	27282500	0
1	3125000	3150000	1	19225000	19250000	0,255,255	11	0.657398	0.560575	0.623966	1.1397	0.00122462	0.00468438	0.0038405	0.00392045	1	3137500	19237500	0
1	3800000	3805000	1	3850000	3855000	0,255,255	26	6.80852	8.71284	6.4715	7.44959	7.80306e-05	0.00176824	8.16262e-05	8.14426e-05	1	3802500	3852500	0
1	3850000	3875000	1	9775000	9800000	0,255,255	15	1.73212	1.9263	2.0456	2.10916	1.29537e-05	8.25066e-05	0.000611636	0.000631282	1	3862500	9787500	0
1	6210000	6220000	1	13350000	13360000	0,255,255	14	0.267704	0.161174	0.0213827	0.209038	4.52794e-06	2.48196e-05	2.13863e-05	1.82884e-05	1	6215000	13355000	0
1	7655000	7660000	1	7760000	7765000	0,255,255	19	3.79289	4.33913	4.45141	2.56404	2.92872e-05	0.000416284	0.000374502	1.11748e-06	1	7657500	7762500	0
1	8420000	8425000	1	8460000	8465000	0,255,255	19	4.63248	4.30569	4.88115	5.38605	0.000420587	0.000416284	0.000374502	0.00457571	1	8422500	8462500	0
1	14520000	14525000	1	14610000	14615000	0,255,255	15	3.16103	2.7648	3.42584	3.21945	0.0062396	0.00117109	0.0055176	0.00553636	1	14522500	14612500	0
1	20125000	20150000	1	27875000	27900000	0,255,255	19	1.37166	1.14949	1.2256	1.64917	1.18224e-10	2.53541e-11	2.64255e-11	7.75448e-09	1	20137500	27887500	0
1	20775000	20780000	1	21040000	21045000	0,255,255	16	3.94762	2.16651	1.39054	1.68976	0.00937248	1.34345e-05	6.981e-08	9.00606e-07	1	20777500	21042500	0
1	21300000	21325000	1	22000000	22025000	0,255,255	57	27.7427	24.5768	21.8819	27.7088	0.00197204	1.05262e-05	1.1293e-05	0.00301702	1	21312500	22012500	0
1	21440000	21450000	1	22750000	22760000	0,255,255	18	4.41966	4.46587	5.15496	3.18811	0.00121526	0.00208818	0.0151512	0.000170623	1	21445000	22755000	0
1	21830000	21840000	1	22770000	22780000	0,255,255	31	4.95321	7.56729	11.1948	5.32486	6.04653e-12	1.82548e-07	0.000842501	1.80639e-09	1	21835000	22775000	0
1	21860000	21870000	1	22820000	22830000	0,255,255	23	1.86896	3.88113	4.71307	3.8443	3.68429e-13	1.54417e-07	3.24576e-06	1.05909e-07	4	21860000	22820000	7071
1	21950000	21960000	1	22840000	22850000	0,255,255	19	0.500775	1.35813	2.4223	0.683354	1.73537e-11	2.91157e-10	2.08751e-07	7.84485e-11	1	21955000	22845000	0
1	21980000	21985000	1	22030000	22035000	0,255,255	41	13.558	13.6946	13.826	14.745	1.6304e-05	1.29884e-05	1.62258e-05	1.77817e-05	3	21980833	22030833	3727
1	22080000	22090000	1	22840000	22850000	0,255,255	19	1.49025	1.4409	1.1293	1.95983	9.39148e-11	2.91157e-10	1.00089e-10	8.27155e-09	2	22095000	22845000	10000
1	24340000	24350000	1	24400000	24410000	0,255,255	45	5.6192	16.9121	10.1633	23.658	3.11163e-20	7.99492e-05	5.46725e-10	0.00848648	1	24345000	24405000	0
1	24440000	24445000	1	24730000	24735000	0,255,255	17	3.64196	3.56448	4.77228	2.92016	0.000582272	0.000669125	0.00485452	4.91109e-05	1	24442500	24732500	0
1	25620000	25630000	1	34670000	34680000	0,255,255	16	0.142109	0.182422	0.238624	0.484269	3.76088e-08	2.21248e-07	1.91147e-07	1.56183e-07	2	25615000	34675000	10000
2	2075000	2100000	2	19250000	19275000	0,255,255	13	0.487446	0.501399	0.560907	0.950418	2.44996e-05	7.86213e-05	7.15197e-05	7.84928e-05	1	2087500	19262500	0
2	7430000	7440000	2	7830000	7840000	0,255,255	16	3.11533	3.64434	3.94693	3.33156	0.000157127	0.00269764	0.0147285	0.00223941	1	7435000	7835000	0
2	9080000	9090000	2	9270000	9280000	0,255,255	22	7.12017	6.96002	5.96052	7.55359	0.00323402	0.00356793	0.000285211	0.00385356	1	9085000	9275000	0
2	9175000	9200000	2	9550000	9575000	0,255,255	75	31.174	37.1759	36.6951	45.8381	2.35399e-05	3.22056e-05	3.90478e-05	0.0182887	1	9187500	9562500	0
2	10075000	10100000	2	10450000	10475000	0,255,255	21	4.11206	3.72078	5.26779	4.75272	5.82151e-05	1.11614e-05	0.00296385	0.000197475	1	10087500	10462500	0
2	11425000	11450000	2	11900000	11925000	0,255,255	40	16.9374	18.063	18.8822	19.5171	0.00335279	0.00485976	0.00501021	0.00541016	1	11437500	11912500	0
2	11880000	11885000	2	11930000	11935000	0,255,255	24	7.40446	7.77402	9.09679	9.457	0.000555886	0.000500184	0.00853852	0.00908244	1	11882500	11932500	0
2	12790000	12800000	2	22000000	22010000	0,255,255	15	0.212228	0.185583	3.22263	0.415537	4.29446e-07	2.46269e-06	0.0076319	1.77657e-06	1	12795000	22005000	0
2	15285000	15290000	2	15325000	15330000	0,255,255	31	10.5313	13.3374	10.8178	12.0044	0.000887948	0.0151523	0.00100638	0.00091196	4	15278750	15316250	14252
2	21275000	21280000	2	21365000	21370000	0,255,255	22	6.57232	6.44444	5.84874	6.231	0.0033402	0.0029427	0.00022292	0.000221411	1	21277500	21367500	0
2	22830000	22840000	2	22880000	22890000	0,255,255	71	34.2274	33.6224	37.0144	36.2792	0.000281642	0.00022637	0.000268521	0.000268901	3	22838333	22891666	7454
2	23145000	23150000	2	30240000	30245000	0,255,255	15	0.0146496	0.0166303	0.0313059	0.0310813	1.27939e-06	5.6939e-06	3.50966e-06	3.08986e-06	1	23147500	30242500	0
2	31055000	31060000	2	31090000	31095000	0,255,255	54	18.1583	23.2203	24.1025	21.8597	9.0619e-08	3.36371e-05	4.47328e-05	4.60225e-05	1	31057500	31092500	0
2	32000000	32010000	2	32910000	32920000	0,255,255	13	2.66457	2.48208	2.33931	2.38929	0.00855357	0.00388703	0.0037039	0.00314305	1	32005000	32915000	0
2	32380000	32385000	2	32415000	32420000	0,255,255	45	17.1027	18.1463	20.9678	16.1664	0.000121452	9.50107e-05	0.00971891	0.000115072	1	32382500	32417500	0
3	3950000	3975000	3	25050000	25075000	0,255,255	14	0.282321	0.29397	0.403575	1.07988	1.84272e-06	6.72038e-06	6.69982e-06	6.70432e-06	2	3950000	25062500	12500
3	6210000	6220000	3	6340000	6350000	0,255,255	27	4.35324	6.24023	10.2035	9.21213	5.19827e-09	2.25594e-05	0.0160094	0.000824407	2	6220000	6350000	7071
3	7660000	7670000	3	7920000	7930000	0,255,255	31	11.9907	10.2925	11.3561	10.403	0.00107283	0.00109546	0.00119047	0.0011973	1	7665000	7925000	0
3	8975000	9000000	3	18075000	18100000	0,255,255	14	0.0906379	1.16038	1.99204	2.62826	1.84272e-06	6.72038e-06	0.00147718	0.0073686	1	8987500	18087500	0
3	9125000	9150000	3	18075000	18100000	0,255,255	19	0.400037	3.02529	4.08002	4.02229	6.31793e-12	1.31088e-05	0.00249266	0.00219481	3	9137500	18087500	50000
3	9475000	9500000	3	10100000	10125000	0,255,255	54	13.4681	17.3416	29.8602	24.122	3.17341e-11	1.19873e-07	0.00870343	5.70705e-05	2	9487500	10137500	25000
3	9825000	9850000	3	10150000	10175000	0,255,255	32	2.36888	1.92274	7.50201	1.29899	3.78746e-20	1.0114e-22	2.77791e-07	1.04024e-25	3	9837500	10162500	25000
3	10290000	10300000	3	27620000	27630000	0,255,255	12	0.105996	0.0666688	0.0648322	0.244329	0.00039921	0.00214044	0.00163671	0.00146306	1	10295000	27625000	0
3	10360000	10370000	3	10890000	10900000	0,255,255	18	4.47333	4.22796	4.89276	4.15499	0.00205132	0.00381011	0.0031796	0.0034621	1	10365000	10895000	0
3	10500000	10525000	3	11100000	11125000	0,255,255	168	64.4392	65.8998	48.7779	93.0109	1.11715e-15	8.37004e-16	8.24647e-36	3.7113e-08	5	10547500	11112500	35000
3	10555000	10560000	3	11110000	11115000	0,255,255	27	0.955957	2.63763	4.31018	4.0114	9.49853e-21	4.17252e-13	6.93084e-09	5.65689e-09	6	10558333	11125000	13176
3	10565000	10570000	3	11135000	11140000	0,255,255	25	0.871157	4.241	3.47594	2.67172	3.55308e-18	1.79202e-07	2.12557e-09	2.55191e-11	1	10567500	11137500	0
3	10855000	10860000	3	10920000	10925000	0,255,255	26	6.32359	8.10112	5.99154	10.581	0.000113793	0.00226192	2.41814e-06	0.0306289	2	10852500	10922500	5000
3	11210000	11220000	3	23180000	23190000	0,255,255	14	0.0164583	0.0554721	0.0915622	2.81358	4.52794e-06	2.48196e-05	2.13863e-05	0.00425059	1	11215000	23185000	0
3	12150000	12175000	3	12325000	12350000	0,255,255	98	37.6743	42.9679	56.1517	50.912	1.25573e-12	1.24562e-07	0.00110837	0.00110276	2	12175000	12325000	17678
3	12170000	12175000	3	12260000	12265000	0,255,255	27	8.33428	8.62479	10.3728	6.32701	0.00102934	0.00100904	0.0168936	3.91662e-05	1	12172500	12262500	0
3	13075000	13100000	3	13200000	13225000	0,255,255	34	14.6638	13.2411	14.2808	14.9078	0.00622413	0.0131917	0.0141058	0.0126783	2	13100000	13212500	12500
3	13125000	13150000	3	13250000	13275000	0,255,255	46	12.8041	8.7411	5.9701	14.1723	1.97455e-07	4.44627e-13	3.08976e-20	2.81636e-07	1	13137500	13262500	0
3	13340000	13350000	3	13390000	13400000	0,255,255	41	9.26448	18.6645	16.0832	17.2637	1.24678e-10	0.001232	0.0015173	0.00160689	1	13345000	13395000	0
3	18825000	18850000	3	19575000	19600000	0,255,255	18	2.20213	2.81563	3.71376	1.57428	6.3674e-07	6.19942e-05	0.000622967	2.29385e-09	1	18837500	19587500	0
3	19700000	19725000	3	25050000	25075000	0,255,255	30	1.66542	1.71232	1.59086	3.87506	9.97999e-21	1.79907e-20	2.10975e-20	1.3995e-12	3	19704166	25062500	41666
3	22000000	22005000	3	22040000	22045000	0,255,255	30	7.32475	9.81842	9.38899	12.2944	8.7164e-07	5.40357e-05	5.24283e-05	0.00197265	1	22002500	22042500	0
3	22150000	22155000	3	22185000	22190000	0,255,255	18	1.39957	4.54516	1.41169	4.62556	6.569e-10	0.00123677	8.36948e-10	0.00119119	1	22152500	22187500	0
3	22790000	22800000	3	22840000	22850000	0,255,255	44	17.622	18.3127	18.0681	22.658	0.000198617	0.000164272	0.000202961	0.0136684	1	22795000	22845000	0
3	22840000	22845000	3	23195000	23200000	0,255,255	23	4.46136	3.16296	3.5815	4.80024	2.64352e-06	6.31501e-08	5.64462e-08	2.12915e-06	2	22840000	23197500	2500
3	23125000	23150000	3	23325000	23350000	0,255,255	58	9.70204	10.0174	16.7343	5.63653	9.86952e-22	7.10196e-17	1.96747e-09	5.16345e-31	4	23137500	23331250	56250
3	23125000	23150000	3	23450000	23475000	0,255,255	54	15.3686	14.5352	26.2973	12.1221	3.17341e-11	5.74345e-11	0.00870343	1.57053e-14	3	23137500	23437500	25000
3	24230000	24240000	3	24310000	24320000	0,255,255	87	37.1901	41.3626	55.5905	44.0563	1.56397e-08	8.50487e-05	0.0522931	0.000102707	2	24235000	24310000	5000
3	24480000	24490000	3	24600000	24610000	0,255,255	16	2.03428	3.80127	3.46048	4.04438	1.22598e-05	0.00269764	0.00257811	0.0143437	1	24485000	24605000	0
3	24810000	24820000	3	24890000	24900000	0,255,255	34	9.04958	12.5366	15.1349	15.3273	8.20703e-07	0.00353848	0.00404134	0.00399021	1	24815000	24895000	0
3	28900000	28925000	3	29025000	29050000	0,255,255	47	10.8493	17.0273	19.2782	22.0185	6.57981e-11	4.27589e-05	3.93184e-05	0.00459463	1	28912500	29037500	0
4	1340000	1350000	4	1460000	1470000	0,255,255	24	6.54623	7.52794	8.61274	7.69881	0.000494268	0.000547191	0.00925184	0.00058462	1	1345000	1465000	0
4	1920000	1925000	4	2195000	2200000	0,255,255	31	2.24213	2.42998	3.08533	5.02874	3.34876e-19	2.76119e-19	1.16782e-16	1.70776e-09	2	1925000	2197500	2500
4	4030000	4040000	4	4080000	4090000	0,255,255	46	20.5408	19.7635	20.3538	23.6651	0.00473459	0.00432556	0.00473486	0.00504434	1	4035000	4085000	0
4	4360000	4365000	4	8490000	8495000	0,255,255	22	1.06467	0.31964	1.78859	0.219916	1.77381e-14	8.49224e-14	3.85289e-12	5.23603e-14	1	4362500	8492500	0
4	5360000	5370000	4	5500000	5510000	0,255,255	29	12.3437	11.7352	11.4726	10.7812	0.00350652	0.00340303	0.00404779	0.00381582	1	5365000	5505000	0
4	8320000	8325000	4	8395000	8400000	0,255,255	21	5.10723	5.42004	6.49103	7.72672	0.000648893	0.000637503	0.00841069	0.00808085	1	8322500	8397500	0
4	12030000	12040000	4	12130000	12140000	0,255,255	16	2.75676	3.89403	4.05598	1.47523	0.000157127	0.00269764	0.0147285	2.04639e-07	1	12035000	12135000	0
4	19600000	19605000	4	19750000	19755000	0,255,255	27	11.0301	6.83132	6.2426	7.35636	0.0148086	2.59918e-05	2.75014e-05	2.86447e-05	1	19602500	19752500	0
4	20875000	20900000	4	21000000	21025000	0,255,255	78	24.6596	32.5842	39.6452	36.1719	4.96118e-10	5.44398e-06	0.00516581	6.42726e-06	1	20887500	21012500	0
4	22900000	22925000	4	23000000	23025000	0,255,255	261	93.9571	105.796	131.09	95.0374	3.71732e-37	5.04071e-23	1.58677e-11	2.97897e-37	1	22912500	23012500	0
4	25850000	25860000	4	25900000	25910000	0,255,255	26	8.57272	8.31906	8.60247	9.6127	0.00248466	0.00282192	0.0029987	0.00313714	1	25855000	25905000	0
4	26630000	26640000	4	26680000	26690000	0,255,255	50	14.9723	16.2449	15.9475	16.764	3.31653e-09	2.10463e-06	2.3323e-06	2.15368e-06	1	26635000	26685000	0
4	27610000	27620000	4	27670000	27680000	0,255,255	77	36.1334	37.479	39.8389	31.1229	9.35693e-06	7.5804e-06	0.00735018	9.6241e-06	1	27615000	27675000	0
5	410000	415000	5	445000	450000	0,255,255	34	14.4211	13.583	16.4306	13.8277	0.00363373	0.00293464	0.0704778	0.00367854	3	407500	447500	5000
5	4180000	4185000	5	4240000	4245000	0,255,255	12	1.71129	1.18264	1.85923	0	0.000845195	0.00429381	0.000918959	0.00228434	1	4182500	4242500	0
5	4240000	4250000	5	4300000	4310000	0,255,255	95	45.8463	45.5826	51.4595	56.5996	1.25845e-06	1.06633e-06	0.00359872	0.00371125	1	4245000	4305000	0
5	16395000	16400000	5	16450000	16455000	0,255,255	22	6.82146	7.65383	6.29704	6.68874	0.0045349	0.0041621	0.00444738	0.00443659	1	16397500	16452500	0
5	18575000	18600000	5	20150000	20175000	0,255,255	20	5.40203	4.89528	6.16792	4.9426	0.00413642	0.00162028	0.0119348	0.00080613	1	18587500	20162500	0
5	26330000	26335000	5	26365000	26370000	0,255,255	51	26.556	23.2334	20.313	30.6294	0.0346332	0.000236992	0.000325113	0.0369315	2	26335000	26372500	5590
6	6090000	6095000	6	6130000	6135000	0,255,255	30	12.8576	14.163	13.3731	14.1864	0.0346111	0.026079	0.0351656	0.0357889	3	6082500	6135833	10541
6	6760000	6770000	6	6810000	6820000	0,255,255	31	9.74564	11.1984	10.5274	11.3412	2.18317e-05	0.00109546	0.00119047	0.0011973	1	6765000	6815000	0
6	7430000	7440000	6	7820000	7830000	0,255,255	15	1.9898	1.86797	2.07552	2.08542	0.000119639	7.68125e-05	0.000370633	0.000354107	1	7435000	7825000	0
6	7780000	7790000	6	10100000	10110000	0,255,255	56	1.15713	0.828865	0.841603	4.66458	0	0	0	3.00256e-34	4	7775000	10105000	20000
6	9090000	9100000	6	9470000	9480000	0,255,255	27	6.96487	6.75519	7.87907	7.41623	2.12579e-05	2.25594e-05	0.000787917	2.42686e-05	1	9095000	9475000	0
6	9785000	9790000	6	9895000	9900000	0,255,255	25	9.43883	8.90252	10.1828	10.3347	0.00421017	0.00382797	0.0509462	0.0491817	3	9780833	9895833	11785
6	10835000	10840000	6	10875000	10880000	0,255,255	35	16.9865	16.6649	19.0488	13.7583	0.0474541	0.0356235	0.0449062	0.00189679	2	10837500	10875000	2500
6	11850000	11860000	6	12290000	12300000	0,255,255	17	1.30925	2.46381	2.55785	3.05929	7.97129e-09	6.99975e-06	7.07342e-05	7.05422e-05	1	11855000	12295000	0
6	14790000	14795000	6	14825000	14830000	0,255,255	37	11.8718	16.189	14.9218	17.8095	4.67859e-06	0.0115745	0.000384751	0.0167056	6	14786666	14835833	14264
6	19800000	19810000	6	19900000	19910000	0,255,255	57	27.5579	21.6064	19.7086	20.9839	0.00145033	3.88268e-06	4.1227e-06	4.18688e-06	1	19805000	19905000	0
6	20950000	20975000	6	21725000	21750000	0,255,255	39	7.84137	14.1768	19.1988	13.6017	2.81095e-09	0.000196986	0.0093268	0.000161026	1	20962500	21737500	0
6	26090000	26100000	6	26200000	26210000	0,255,255	37	17.28	15.2224	14.6829	13.4594	0.0145067	0.000319006	0.000358421	0.000359989	1	26095000	26205000	0
7	1325000	1350000	7	1600000	1625000	0,255,255	69	37.3865	30.4051	32.0761	34.6005	0.000824745	1.49907e-06	0.00133954	0.00139065	1	1337500	1612500	0
7	2300000	2310000	7	2410000	2420000	0,255,255	31	11.1469	12.0623	10.7758	13.6722	0.00107283	0.00109546	0.00119047	0.0251174	2	2300000	2415000	5000
7	4250000	4275000	7	4575000	4600000	0,255,255	42	20.8232	20.6939	22.5307	23.5081	0.0482777	0.0671135	0.0817549	0.0820186	2	4250000	4587500	12500
7	8325000	8350000	7	8475000	8500000	0,255,255	70	33.7592	39.8693	36.0392	42.3202	0.000371336	0.074677	0.000561456	0.0964312	2	8350000	8487500	12500
7	9200000	9210000	7	9250000	9260000	0,255,255	25	8.96656	8.03702	8.94021	9.03639	0.00383547	0.0042031	0.00435143	0.00453508	1	9205000	9255000	0
7	15970000	15975000	7	16025000	16030000	0,255,255	34	4.60101	10.0947	18.6402	11.7767	9.41824e-14	7.51759e-05	0.0704778	8.47969e-05	3	15979166	16032500	10138
7	16590000	16595000	7	17925000	17930000	0,255,255	12	1.49612	1.0162	2.37133	0.200874	0.000146951	0.00429381	0.00468197	0.00228434	1	16592500	17927500	0
7	16960000	16970000	7	17130000	17140000	0,255,255	24	6.93962	5.93128	5.20387	7.74979	0.000494268	2.66352e-05	2.67743e-05	0.00058462	1	16965000	17135000	0
7	17000000	17010000	7	17100000	17110000	0,255,255	29	10.8054	14.4576	14.5745	13.2109	0.00350652	0.0523331	0.0589207	0.0587462	2	17005000	17110000	5000
7	17860000	17870000	7	25990000	26000000	0,255,255	15	0.455755	0.454165	0.375337	0.499926	5.9737e-07	4.08014e-06	3.09196e-06	3.09228e-06	1	17865000	25995000	0
7	17920000	17930000	7	23650000	23660000	0,255,255	13	1.18906	1.60012	1.04962	3.69333	4.40985e-05	0.000784276	0.000191972	0.0546908	3	17918333	23658333	7454
7	20645000	20650000	7	20695000	20700000	0,255,255	33	7.01546	9.78131	11.8508	9.24026	3.46356e-08	3.64678e-06	0.000209284	3.11642e-06	2	20655000	20702500	9014
7	22390000	22395000	7	24260000	24265000	0,255,255	28	0.600608	0.606271	3.65771	0.563959	4.73712e-22	2.03145e-21	9.94465e-12	1.4345e-21	6	22392500	24270000	9014
7	22800000	22810000	7	22870000	22880000	0,255,255	60	29.7881	29.5754	32.6337	32.5341	0.000320701	0.000274325	0.0400738	0.0403971	2	22805000	22870000	5000
8	1550000	1575000	8	3250000	3275000	0,255,255	42	12.736	13.8157	15.8513	13.9775	1.27582e-05	4.14202e-05	0.00250391	2.7606e-05	1	1562500	3262500	0
8	2500000	2505000	8	2535000	2540000	0,255,255	38	14.9629	15.22	14.9828	18.3041	0.000185647	0.000143178	0.000181519	0.00985101	1	2502500	2537500	0
8	2950000	2975000	8	3325000	3350000	0,255,255	49	21.4987	22.2601	22.3075	22.6503	0.000953061	0.00121892	0.00146023	0.00147582	1	2962500	3337500	0
8	6495000	6500000	8	6665000	6670000	0,255,255	16	2.22399	2.79802	2.87133	1.7229	1.25722e-05	0.000142625	0.000116006	9.00606e-07	1	6497500	6667500	0
8	6690000	6695000	8	6725000	6730000	0,255,255	60	24.1237	24.9422	28.7821	24.5271	5.94895e-07	0.000277915	0.000397723	5.97898e-07	2	6687500	6727500	5000
8	7125000	7150000	8	9325000	9350000	0,255,255	150	5.80461	5.28251	12.305	5.94191	0	0	0	0	2	7137500	9325000	12500
8	7140000	7150000	8	9440000	9450000	0,255,255	13	0.735918	1.0398	2.44302	0.876329	4.40985e-05	0.000242303	0.0037039	0.000171647	2	7145000	9440000	5000
8	7550000	7575000	8	25975000	26000000	0,255,255	13	0.707983	0.527066	0.148029	1.15396	1.85673e-05	6.6618e-05	6.28436e-05	6.22167e-05	1	7562500	25987500	0
8	8925000	8930000	8	8960000	8965000	0,255,255	45	17.6694	21.1836	19.021	19.563	0.000121452	0.00696058	0.000120754	0.00969574	4	8927500	8966250	5154
8	10125000	10150000	8	12050000	12075000	0,255,255	14	2.1001	2.34575	2.48708	3.08513	0.000404328	0.00199771	0.00147718	0.0073686	1	10137500	12062500	0
8	10900000	10925000	8	11000000	11025000	0,255,255	124	63.8322	60.6295	57.7136	50.4128	9.97112e-05	9.20487e-10	1.25258e-09	1.2061e-09	1	10912500	11012500	0
8	11100000	11125000	8	16050000	16075000	0,255,255	24	1.06791	3.81278	4.16145	5.94095	5.39849e-18	2.39485e-07	7.86534e-06	0.000193949	2	11112500	16050000	12500
8	17160000	17170000	8	17470000	17480000	0,255,255	18	2.07175	1.74108	0.344954	3.64277	3.3043e-07	5.66183e-08	1.35852e-09	0.000170623	1	17165000	17475000	0
8	17450000	17475000	8	19100000	19125000	0,255,255	26	2.51656	5.90281	5.40017	5.0084	4.97635e-12	1.21917e-05	9.48571e-06	7.98084e-06	1	17462500	19112500	0
8	17740000	17750000	8	18390000	18400000	0,255,255	22	6.84762	6.44487	4.9196	3.93872	0.00323402	0.00356793	1.30421e-05	5.02989e-07	1	17745000	18395000	0
8	18825000	18850000	8	19150000	19175000	0,255,255	79	26.3627	31.1276	31.1454	25.5167	3.82872e-10	3.91912e-06	4.60607e-06	5.4124e-10	2	18850000	19162500	12500
8	19050000	19075000	8	19150000	19175000	0,255,255	318	114.829	108.511	87.5291	150.408	7.67e-43	6.04e-43	0	1.4145e-25	2	19050000	19162500	12500
8	22950000	22975000	8	23200000	23225000	0,255,255	79	36.0434	42.8613	46.0673	48.1552	2.84031e-06	0.00374727	0.00472825	0.00503646	1	22962500	23212500	0
8	22950000	22975000	8	23450000	23475000	0,255,255	20	0.187099	1.21153	2.23397	1.39897	4.24588e-13	1.83098e-12	6.41598e-08	1.8852e-11	2	22962500	23475000	12500
8	23100000	23125000	8	23200000	23225000	0,255,255	66	30.0141	34.0941	33.3378	37.2185	8.34414e-06	0.00471738	0.00571798	0.00568542	1	23112500	23212500	0
8	27410000	27420000	8	27520000	27530000	0,255,255	60	27.4374	29.5484	32.4165	34.9349	0.000320701	0.000274325	0.0400738	0.0403971	2	27415000	27515000	10000
9	1715000	1720000	9	1750000	1755000	0,255,255	41	18.9998	17.0079	20.3869	18.603	0.00163703	0.00118161	0.0648262	0.00169306	2	1717500	1755000	2500
9	2825000	2850000	9	23100000	23125000	0,255,255	19	0.276628	0.229012	0.230554	0.606171	6.31793e-12	2.53541e-11	2.64255e-11	2.83781e-11	2	2825000	23112500	12500
9	8550000	8560000	9	8600000	8610000	0,255,255	27	8.08208	8.65413	12.1944	6.56783	0.000734654	0.000766166	0.0160094	2.42686e-05	1	8555000	8605000	0
9	15150000	15160000	9	15250000	15260000	0,255,255	35	10.1428	11.5083	12.7554	13.5294	3.71069e-05	3.43017e-05	0.00205274	0.00204684	1	15155000	15255000	0
9	15180000	15190000	9	15400000	15410000	0,255,255	31	10.9845	8.00705	7.30681	9.11668	0.00107283	2.8589e-05	3.66084e-07	2.90032e-05	1	15185000	15405000	0
9	16125000	16150000	9	17000000	17025000	0,255,255	11	1.26152	1.40993	0.453574	1.52752	0.00120768	0.00550429	0.0038405	0.00241256	1	16137500	17012500	0
9	18080000	18085000	9	18320000	18325000	0,255,255	15	4.56282	3.2963	3.46475	3.81719	0.0322858	0.00675939	0.0055176	0.00553636	2	18080000	18325000	3536
9	20250000	20275000	9	20400000	20425000	0,255,255	47	22.9413	20.0836	23.8335	23.2945	0.00304893	0.00397928	0.00474375	0.00459463	1	20262500	20412500	0
9	25090000	25095000	9	25140000	25145000	0,255,255	38	1.52486	4.15174	7.15197	11.1966	1.25586e-33	2.88876e-17	1.98325e-11	2.03563e-06	3	25097500	25140833	10138
10	4415000	4420000	10	4455000	4460000	0,255,255	77	27.5284	37.2128	41.0759	46.7505	5.36645e-09	1.24537e-05	0.0259414	0.047226	2	4422500	4460000	5590
10	6465000	6470000	10	22880000	22885000	0,255,255	12	0.0147463	0.00916123	0	0.375949	0.00103985	0.00429381	0.00268725	0.00228434	1	6467500	22882500	0
10	6880000	6885000	10	6940000	6945000	0,255,255	36	13.7223	12.4008	10.5059	13.978	0.000815129	0.000624779	1.50026e-05	0.000867578	1	6882500	6942500	0
10	8525000	8550000	10	12850000	12875000	0,255,255	12	1.59471	1.33785	2.46386	1.29392	0.00129771	0.00137447	0.0160621	0.000545061	1	8537500	12862500	0
10	9640000	9645000	10	9685000	9690000	0,255,255	41	14.7085	16.0468	16.2966	18.7879	1.6304e-05	0.00118161	0.00160563	0.00169306	3	9650833	9690833	9429
10	10150000	10175000	10	10625000	10650000	0,255,255	35	14.216	12.8573	12.2348	14.5474	0.00240448	0.00378132	7.11541e-05	0.00368606	1	10162500	10637500	0
10	14710000	14720000	10	19250000	19260000	0,255,255	14	0.551322	0.998727	1.26198	0.515298	6.26509e-06	4.21653e-05	2.85603e-05	3.22456e-05	1	14715000	19255000	0
10	16395000	16400000	10	16430000	16435000	0,255,255	33	15.0283	12.1311	11.8667	14.0264	0.00606048	0.000150037	0.00021842	0.00638749	1	16397500	16432500	0
10	16520000	16530000	10	17170000	17180000	0,255,255	28	11.0117	11.3576	12.3139	11.4289	0.00722438	0.00710129	0.008237	0.00788174	2	16520000	17175000	5000
10	22810000	22815000	10	22860000	22865000	0,255,255	34	14.1108	13.2193	16.1663	13.6459	0.00363373	0.00293464	0.0704778	0.00367854	4	22806250	22867500	8004
10	22875000	22900000	10	23500000	23525000	0,255,255	38	16.3292	15.3602	15.2922	11.0999	0.01111	0.000427875	0.00041377	3.6981e-06	1	22887500	23512500	0
10	23140000	23150000	10	23250000	23260000	0,255,255	22	5.62949	6.49681	7.71743	4.90296	0.000306368	0.00557293	0.0058804	2.60887e-05	1	23145000	23255000	0
10	25600000	25610000	10	25650000	25660000	0,255,255	53	23.2225	21.707	23.1485	21.3575	8.63756e-05	8.08433e-05	8.99964e-05	8.89363e-05	1	25605000	25655000	0
11	15275000	15300000	11	16300000	16325000	0,255,255	33	12.3657	10.9109	11.4824	10.3168	0.000241611	0.000480722	0.000402915	0.000394166	1	15287500	16312500	0
11	19225000	19250000	11	19325000	19350000	0,255,255	125	50.577	64.0976	69.4332	66.2523	4.91841e-10	5.58638e-05	6.70235e-05	6.50767e-05	1	19237500	19337500	0
11	20050000	20075000	11	21150000	21175000	0,255,255	22	3.51016	4.20191	6.08863	3.79818	4.64744e-07	8.56036e-05	0.00108293	1.71206e-06	1	20062500	21162500	0
11	23190000	23200000	11	23440000	23450000	0,255,255	29	6.96872	7.96027	11.374	9.40029	2.10065e-06	0.000118667	0.00404779	0.000126739	1	23195000	23445000	0
11	23420000	23430000	11	23470000	23480000	0,255,255	33	9.7911	13.3888	11.2297	12.3894	2.50798e-06	0.00677478	0.000227686	0.00759145	1	23425000	23475000	0
11	23690000	23695000	11	23780000	23785000	0,255,255	28	9.86463	12.0582	11.9081	14.2624	0.00764475	0.00625492	0.00847188	0.096007	2	23685000	23777500	9014
m-leaf vs. m-bud
chr1	x1	x2	chr2	y1	y2	color	observed	expectedBL	expectedDonut	expectedH	expectedV	fdrBL	fdrDonut	fdrH	fdrV	numCollapsed	centroid1	centroid2	radius
1	1035000	1040000	1	11950000	11955000	0,255,255	16	0.258596	0.161679	0.157402	0.145442	1.79825e-07	9.30431e-07	5.7286e-07	5.3797e-07	2	1037500	11950000	2500
1	3850000	3875000	1	9775000	9800000	0,255,255	15	1.73212	1.9263	2.0456	2.10916	1.29537e-05	8.25066e-05	0.000611636	0.000631282	1	3862500	9787500	0
1	5175000	5180000	1	5230000	5235000	0,255,255	19	3.54164	3.91873	4.10185	4.20151	4.7377e-05	4.69505e-05	0.00055665	0.000545877	1	5177500	5232500	0
1	5485000	5490000	1	5520000	5525000	0,255,255	19	6.67735	6.76634	7.74556	7.29087	0.0435433	0.0403749	0.0431988	0.0443491	2	5485000	5520000	3536
1	7650000	7675000	1	7950000	7975000	0,255,255	85	30.0793	31.6527	44.3221	29.8232	1.68162e-12	7.08352e-08	0.000335419	2.3346e-12	4	7650000	7975000	17678
1	8360000	8370000	1	8780000	8790000	0,255,255	38	15.4558	12.5397	14.1273	15.1966	0.000222332	0.000200553	0.00022325	0.000230474	1	8365000	8785000	0
1	8365000	8370000	1	8435000	8440000	0,255,255	16	3.02742	3.33041	4.94307	3.43868	0.000258361	0.00224935	0.012828	0.00176696	1	8367500	8437500	0
1	8510000	8520000	1	8880000	8890000	0,255,255	25	11.5876	10.8191	9.70295	10.1617	0.0605164	0.062536	0.00658516	0.0678311	2	8515000	8895000	10000
1	9525000	9530000	1	9570000	9575000	0,255,255	34	15.1669	14.5779	19.2612	9.82694	0.00363373	0.00293464	0.0704778	1.0318e-06	2	9527500	9567500	5000
1	9790000	9795000	1	9830000	9835000	0,255,255	39	17.861	16.4635	13.0654	16.3806	0.00574103	0.00449979	0.000100629	0.00564601	1	9792500	9832500	0
1	11945000	11950000	1	19000000	19005000	0,255,255	13	0.271027	0.242112	0.24487	0.381754	0.000181721	0.000920072	0.000531086	0.00051596	1	11947500	19002500	0
1	11950000	11955000	1	24205000	24210000	0,255,255	13	0.060945	0.0800856	0.0450466	0.0415391	0.000181721	0.000920072	0.000531086	0.00051596	1	11952500	24207500	0
1	13080000	13090000	1	13170000	13180000	0,255,255	55	27.25	28.247	29.3766	28.726	0.00455865	0.00395527	0.00455117	0.00445721	1	13085000	13175000	0
1	17120000	17130000	1	19230000	19240000	0,255,255	35	1.26404	1.82916	0.611251	1.54627	1.43895e-29	1.18169e-25	1.1715e-31	1.36668e-28	1	17125000	19235000	0
1	18650000	18675000	1	18975000	19000000	0,255,255	40	14.6096	13.0343	17.065	11.214	7.37064e-05	0.000205078	0.00855515	1.20521e-06	2	18662500	18975000	12500
1	19050000	19060000	1	19370000	19380000	0,255,255	34	18.5438	14.1984	10.966	12.0926	0.0730749	0.00353848	9.67637e-05	8.90431e-05	3	19058333	19388333	13743
1	20650000	20675000	1	21200000	21225000	0,255,255	38	14.5835	11.5855	10.7367	13.9666	0.000361746	1.17054e-05	9.18918e-06	0.000761067	1	20662500	21212500	0
1	21300000	21325000	1	22000000	22025000	0,255,255	57	27.7427	24.5768	21.8819	27.7088	0.00197204	1.05262e-05	1.1293e-05	0.00301702	1	21312500	22012500	0
1	22200000	22205000	1	22265000	22270000	0,255,255	29	11.4958	10.2902	11.9015	7.47574	0.0044857	0.00378267	0.00448178	4.3914e-06	1	22202500	22267500	0
1	22290000	22295000	1	33025000	33030000	0,255,255	13	0.0160392	0.0235706	0.0462143	0.0187252	0.000181721	0.000920072	0.000531086	0.00051596	1	22292500	33027500	0
1	24640000	24650000	1	24730000	24740000	0,255,255	69	28.7402	28.0677	30.7	28.9224	9.79982e-07	8.41023e-07	9.61057e-07	9.1675e-07	3	24648333	24731666	7454
1	27445000	27450000	1	27490000	27495000	0,255,255	50	21.9449	20.0578	17.2542	19.2498	0.00068604	0.000433925	2.6101e-06	2.47172e-06	5	27445500	27489500	8544
1	31185000	31190000	1	31220000	31225000	0,255,255	33	12.8723	12.317	9.97307	13.4715	0.00705611	0.000179048	0.000209284	0.00701623	1	31187500	31222500	0
1	32290000	32295000	1	32330000	32335000	0,255,255	50	16.1003	17.0618	22.3592	18.1014	2.76613e-06	2.10445e-06	0.000609339	2.47172e-06	5	32293500	32334500	6325
1	32760000	32765000	1	32800000	32805000	0,255,255	50	23.3317	19.894	17.2145	20.4673	0.00068604	0.000433925	2.6101e-06	0.00062723	4	32766250	32806250	6374
1	33765000	33770000	1	33805000	33810000	0,255,255	82	41.1978	35.539	47.467	34.6297	0.0036262	5.84164e-07	0.00452407	1.18777e-06	3	33767500	33810833	10138
2	1850000	1875000	2	1950000	1975000	0,255,255	363	154.541	128.762	139.298	137.551	1.06672e-21	9.59363e-40	7.54049e-40	5.65536e-40	2	1850000	1962500	12500
2	2075000	2100000	2	19250000	19275000	0,255,255	13	0.487446	0.501399	0.560907	0.950418	2.44996e-05	7.86213e-05	7.15197e-05	7.84928e-05	1	2087500	19262500	0
2	2075000	2100000	2	32025000	32050000	0,255,255	11	0.581116	0.730809	0.726196	0.861461	0.00175667	0.00588965	0.00462573	0.00486622	1	2087500	32037500	0
2	3995000	4000000	2	4050000	4055000	0,255,255	43	17.1125	16.4737	17.2716	14.9785	0.000467459	0.000374015	0.000463888	3.68766e-06	1	3997500	4052500	0
2	4135000	4140000	2	4170000	4175000	0,255,255	36	12.6327	11.6754	11.8675	11.158	0.000962611	1.27856e-05	1.42238e-05	1.4558e-05	7	4136071	4178928	9286
2	4750000	4775000	2	19250000	19275000	0,255,255	11	1.18495	1.11266	0.66081	1.22042	0.00175667	0.00588965	0.00462573	0.00486622	1	4762500	19262500	0
2	5880000	5885000	2	5920000	5925000	0,255,255	43	23.4183	20.3758	14.053	21.8747	0.0287096	0.0182284	3.59007e-06	0.0245751	2	5885000	5922500	2500
2	7480000	7485000	2	7625000	7630000	0,255,255	23	2.96729	3.63715	7.51766	3.64349	2.36267e-09	1.13354e-07	0.00188328	8.48307e-08	1	7482500	7627500	0
2	7560000	7570000	2	19290000	19300000	0,255,255	13	0.151749	0.16134	0.236232	0.191453	5.92731e-05	0.00039297	0.000290344	0.000286651	2	7565000	19285000	10000
2	9185000	9190000	2	9260000	9265000	0,255,255	26	8.5636	7.84671	8.66693	9.07731	0.00236869	0.00226192	0.0024257	0.00239051	2	9190000	9265000	3536
2	10025000	10030000	2	10060000	10065000	0,255,255	16	2.96574	4.23386	2.59692	3.05441	0.000258361	0.014534	0.000197633	0.000205105	1	10027500	10062500	0
2	14835000	14840000	2	15060000	15065000	0,255,255	13	1.69089	2.34279	2.8212	2.14638	0.000297025	0.00253806	0.00923424	0.00185283	1	14837500	15062500	0
2	16870000	16880000	2	17080000	17090000	0,255,255	58	13.226	17.2617	30.9095	12.3252	3.10223e-13	1.43025e-09	0.000970667	3.44696e-17	1	16875000	17085000	0
2	18910000	18920000	2	19170000	19180000	0,255,255	47	17.311	17.1139	23.8889	18.8079	2.4523e-05	2.44776e-05	0.00338209	2.43601e-05	2	18925000	19175000	10000
2	19240000	19250000	2	26370000	26380000	0,255,255	14	0.29537	0.397315	0.271068	0.706681	6.26509e-06	4.21653e-05	3.14807e-05	3.22456e-05	1	19245000	26375000	0
2	19240000	19250000	2	23650000	23660000	0,255,255	14	0.524336	0.684238	1.44058	1.51948	6.26509e-06	4.21653e-05	2.85603e-05	2.64033e-05	1	19245000	23655000	0
2	19250000	19275000	2	23500000	23525000	0,255,255	16	2.74712	3.0674	2.45151	2.70825	0.000336997	0.00282771	0.000127083	0.00110784	1	19262500	23512500	0
2	19250000	19275000	2	30250000	30275000	0,255,255	12	0.577733	0.509619	1.16824	0.57093	0.000217623	0.000708991	0.000599339	0.000683139	1	19262500	30262500	0
2	19265000	19270000	2	32175000	32180000	0,255,255	15	0.0616822	0.0456826	0.107959	0.144924	1.92007e-06	1.04936e-05	6.14782e-06	5.98466e-06	1	19267500	32177500	0
2	19270000	19280000	2	22840000	22850000	0,255,255	12	0.472653	0.473827	0.478729	0.440458	0.000531476	0.00352806	0.00252616	0.00237174	1	19275000	22845000	0
2	19270000	19275000	2	23650000	23655000	0,255,255	14	0.196037	0.229649	0.13886	0.855365	1.96643e-05	0.000104561	5.93158e-05	5.80408e-05	1	19272500	23652500	0
2	19275000	19300000	2	29675000	29700000	0,255,255	11	0.332961	0.363751	0.616345	0.571541	0.00175667	0.00588965	0.00462573	0.00486622	1	19287500	29687500	0
2	20380000	20385000	2	20435000	20440000	0,255,255	41	17.0701	17.3877	11.7861	16.5583	0.00173188	0.00136637	9.89958e-08	0.0017132	3	20387500	20437500	5000
2	21860000	21870000	2	22100000	22110000	0,255,255	42	18.6757	16.5194	14.4998	14.0138	0.000917844	0.000911247	7.99943e-06	8.67085e-06	1	21865000	22105000	0
2	22530000	22535000	2	22565000	22570000	0,255,255	20	1.95533	3.80676	5.96508	0.72083	4.15379e-10	1.17392e-05	0.00227245	2.03831e-11	1	22532500	22567500	0
2	24605000	24610000	2	24650000	24655000	0,255,255	43	16.1629	14.3691	18.1617	22.3089	0.000467459	2.86228e-06	0.000463888	0.0245751	5	24606500	24654500	12042
2	25090000	25095000	2	25125000	25130000	0,255,255	79	29.0431	27.2159	30.0092	29.4586	1.28187e-09	5.63863e-10	9.2748e-10	9.04964e-10	2	25090000	25130000	3536
2	26755000	26760000	2	26795000	26800000	0,255,255	31	11.4131	10.5245	11	9.93362	0.00104391	0.000859025	0.00103138	0.00103345	2	26760000	26797500	2500
2	27060000	27065000	2	27095000	27100000	0,255,255	47	23.2222	20.5674	24.2112	23.3228	0.00386591	0.00245918	0.00339559	0.00349759	1	27062500	27097500	0
2	27255000	27260000	2	27295000	27300000	0,255,255	44	18.8154	20.5088	20.2752	21.3575	0.000238681	0.011252	0.0156765	0.0153292	3	27257500	27297500	5000
2	31055000	31060000	2	31090000	31095000	0,255,255	54	18.1583	23.2203	24.1025	21.8597	9.0619e-08	3.36371e-05	4.47328e-05	4.60225e-05	1	31057500	31092500	0
2	32620000	32625000	2	32685000	32690000	0,255,255	26	10.6961	9.26689	5.06022	9.07178	0.0314644	0.00226192	2.41814e-06	0.00239051	2	32622500	32685000	2500
2	33660000	33665000	2	33695000	33700000	0,255,255	70	37.3759	34.48	34.1514	33.8873	0.000866589	0.000523614	0.00124346	0.00102207	1	33662500	33697500	0
3	5640000	5645000	3	5775000	5780000	0,255,255	16	4.92708	2.77075	3.12523	1.21048	0.0130823	0.000306376	0.000197633	5.3797e-07	1	5642500	5777500	0
3	6590000	6600000	3	6770000	6780000	0,255,255	46	21.3469	19.7361	15.8935	22.9736	0.00574667	0.00530026	5.67709e-05	0.00588009	1	6595000	6775000	0
3	8225000	8230000	3	8295000	8300000	0,255,255	31	9.03487	9.06941	12.6405	10.1986	2.57449e-05	2.82197e-05	0.0225844	0.00103345	2	8227500	8300000	2500
3	8370000	8375000	3	10035000	10040000	0,255,255	12	0.311928	0.436108	0.34035	0.75483	0.00148973	0.00744754	0.00407495	0.00396347	1	8372500	10037500	0
3	10125000	10130000	3	10280000	10285000	0,255,255	24	8.05659	7.96958	9.96199	9.46804	0.0106304	0.00996318	0.0910438	0.0107268	3	10125833	10285833	3727
3	10335000	10340000	3	28430000	28435000	0,255,255	34	0.0298801	0.0278627	0.052393	0	5.49461e-30	1.18515e-29	1.02626e-29	9.82599e-30	1	10337500	28432500	0
3	10445000	10450000	3	10490000	10495000	0,255,255	47	17.8806	16.2891	18.301	18.9724	2.86635e-05	2.18185e-05	2.84581e-05	2.64311e-05	2	10447500	10495000	2500
3	12270000	12280000	3	12320000	12330000	0,255,255	73	32.2456	31.9949	28.0288	36.7235	0.000120094	9.54775e-05	4.83673e-08	0.000107312	1	12275000	12325000	0
3	15940000	15950000	3	17050000	17060000	0,255,255	18	4.53098	3.7078	2.92898	3.52788	0.00205132	0.000453109	3.05827e-05	0.000365146	1	15945000	17055000	0
3	20325000	20330000	3	21570000	21575000	0,255,255	14	1.03898	0.647972	0.421303	0.822847	1.96643e-05	0.000104561	5.93158e-05	5.80408e-05	1	20327500	21572500	0
3	27200000	27205000	3	27255000	27260000	0,255,255	34	16.7375	15.3411	17.2085	13.4592	0.0746514	0.00293464	0.0704778	0.00367854	3	27205833	27252500	10138
3	29260000	29265000	3	29320000	29325000	0,255,255	35	7.12173	9.25462	12.3299	12.1343	2.2232e-09	4.2928e-07	3.51803e-05	3.54507e-05	1	29262500	29322500	0
4	3945000	3950000	4	3995000	4000000	0,255,255	40	18.7214	16.3756	15.857	15.7517	0.00318914	0.00246682	0.00309599	0.00314902	3	3952500	3995833	6009
4	4400000	4405000	4	4490000	4495000	0,255,255	17	3.15733	3.35586	3.32119	2.25415	0.000582272	0.000669125	0.000517622	3.50892e-06	1	4402500	4492500	0
4	4790000	4800000	4	4930000	4940000	0,255,255	18	3.19351	2.76622	3.43458	3.37416	0.000171728	4.01002e-05	0.000382445	0.000365146	1	4795000	4935000	0
4	7060000	7070000	4	7210000	7220000	0,255,255	94	35.1359	36.9106	33.4335	41.8228	8.06224e-11	5.60611e-11	7.16334e-11	2.36369e-06	2	7060000	7215000	5000
4	7270000	7280000	4	7910000	7920000	0,255,255	16	3.14147	3.49373	2.72826	2.86379	0.00223785	0.00534069	0.000605967	0.000596607	1	7275000	7915000	0
4	8090000	8095000	4	8135000	8140000	0,255,255	38	12.7711	16.168	16.5877	9.8967	0.000228932	0.00785133	0.00987475	2.2085e-06	2	8090000	8140000	3536
4	8450000	8460000	4	8510000	8520000	0,255,255	34	14.6308	16.2785	12.7748	18.2344	0.00386635	0.0702708	0.00404134	0.0805618	2	8460000	8515000	5000
4	10950000	10960000	4	11000000	11010000	0,255,255	35	12.7287	14.0582	13.2152	14.425	0.00193737	0.00181177	0.00205274	0.00204684	1	10955000	11005000	0
4	11925000	11950000	4	12125000	12150000	0,255,255	52	13.7262	17.1004	21.9695	22.0758	5.2763e-10	1.27804e-06	0.000374888	0.000381148	1	11937500	12137500	0
4	18420000	18430000	4	18650000	18660000	0,255,255	32	8.86087	11.7246	14.1136	9.42215	7.60981e-06	0.00047607	0.0139924	1.01046e-05	1	18425000	18655000	0
4	19820000	19825000	4	19900000	19905000	0,255,255	32	8.73233	8.28994	6.10068	9.28719	9.46399e-06	1.02921e-05	5.54561e-10	8.84771e-06	1	19822500	19902500	0
4	22075000	22100000	4	22325000	22350000	0,255,255	114	49.0212	55.6195	56.8923	69.5684	4.68686e-07	4.68713e-07	5.86379e-07	0.00522027	1	22087500	22337500	0
4	27200000	27210000	4	27250000	27260000	0,255,255	76	37.5077	33.8927	38.6985	42.6357	2.16648e-05	1.70521e-05	1.96005e-05	0.0123088	1	27205000	27255000	0
4	28260000	28270000	4	28310000	28320000	0,255,255	239	111.32	93.8758	108.934	106.049	2.43842e-16	1.34395e-28	4.15685e-16	3.79007e-16	2	28255000	28315000	10000
4	28675000	28700000	4	30125000	30150000	0,255,255	58	15.8428	15.2829	15.5846	17.4173	1.96489e-09	1.55742e-12	3.5891e-09	3.37806e-09	2	28700000	30137500	12500
5	3820000	3825000	5	18425000	18430000	0,255,255	27	0.0280363	0.0384903	0.0539058	0.230138	1.5665e-20	5.02001e-20	3.91855e-20	3.8583e-20	1	3822500	18427500	0
5	3885000	3890000	5	3920000	3925000	0,255,255	36	12.7712	15.1484	11.2815	16.5042	0.000962611	0.000773883	1.42238e-05	0.0275076	2	3887500	3927500	5000
5	4240000	4250000	5	4300000	4310000	0,255,255	95	45.8463	45.5826	51.4595	56.5996	1.25845e-06	1.06633e-06	0.00359872	0.00371125	1	4245000	4305000	0
5	5935000	5940000	5	6015000	6020000	0,255,255	65	18.8409	19.7294	17.3498	38.6833	2.07316e-12	7.20922e-09	1.76774e-12	0.0099466	4	5955000	6018750	17545
5	6045000	6050000	5	6300000	6305000	0,255,255	24	9.53126	8.88165	6.83907	11.6725	0.0106304	0.00996318	0.000784433	0.0926745	2	6045000	6302500	2500
5	6440000	6445000	5	6495000	6500000	0,255,255	21	5.54403	6.81189	4.90799	4.65283	0.00089474	0.00935543	4.90619e-05	4.7947e-05	1	6442500	6497500	0
5	6485000	6490000	5	7095000	7100000	0,255,255	13	1.89744	1.78419	2.52166	1.20265	0.000297025	0.000498209	0.00923424	0.00051596	1	6487500	7097500	0
5	11630000	11640000	5	20390000	20400000	0,255,255	12	0.185267	0.212214	0.325692	0.105393	0.000531476	0.00352806	0.00252616	0.00237174	1	11635000	20395000	0
5	14300000	14325000	5	14700000	14725000	0,255,255	74	28.5517	28.4221	35.9639	32.4651	2.43551e-08	3.56471e-08	9.43464e-05	9.25037e-05	1	14312500	14712500	0
5	16395000	16400000	5	16450000	16455000	0,255,255	22	6.82146	7.65383	6.29704	6.68874	0.0045349	0.0041621	0.00444738	0.00443659	1	16397500	16452500	0
5	16975000	17000000	5	17075000	17100000	0,255,255	42	12.7213	17.2596	15.9237	16.56	1.12017e-05	0.00131599	0.0014497	0.00174557	1	16987500	17087500	0
5	17170000	17180000	5	17260000	17270000	0,255,255	48	19.4699	22.6314	22.2883	21.3786	1.1275e-05	0.00177397	0.00196883	0.00195167	1	17175000	17265000	0
5	17400000	17405000	5	17475000	17480000	0,255,255	31	11.8748	11.4288	11.4628	13.142	0.00104391	0.000859025	0.00103138	0.0224467	2	17400000	17480000	3536
5	18140000	18150000	5	18260000	18270000	0,255,255	40	18.3696	16.1298	16.6174	15.1495	0.00319508	0.00313119	0.00341487	4.52116e-05	1	18145000	18265000	0
5	18425000	18430000	5	20390000	20395000	0,255,255	20	0.626666	0.560726	0.428073	0	6.74979e-12	3.10195e-11	2.13444e-11	2.03831e-11	1	18427500	20392500	0
5	18425000	18430000	5	18835000	18840000	0,255,255	12	1.68769	0.94598	0.894283	1.06974	0.00139699	0.00744754	0.00407495	0.00396347	1	18427500	18837500	0
5	18575000	18600000	5	20150000	20175000	0,255,255	20	5.40203	4.89528	6.16792	4.9426	0.00413642	0.00162028	0.0119348	0.00080613	1	18587500	20162500	0
5	21930000	21935000	5	21975000	21980000	0,255,255	50	21.6742	20.1532	28.7838	16.945	0.00068604	0.000433925	0.0524606	2.47172e-06	2	21932500	21972500	5000
5	22390000	22400000	5	22440000	22450000	0,255,255	124	67.8152	59.0824	71.9058	59.5277	0.000196192	1.43552e-09	0.000156115	1.62131e-09	1	22395000	22445000	0
5	23015000	23020000	5	23055000	23060000	0,255,255	46	17.7596	16.8963	20.3778	18.0647	6.01954e-05	4.62899e-05	0.00583281	5.36925e-05	1	23017500	23057500	0
5	24280000	24285000	5	24315000	24320000	0,255,255	56	18.755	19.4609	22.2681	19.7098	1.56362e-08	1.03202e-08	1.10092e-05	1.19639e-05	3	24280833	24320833	3727
5	26330000	26335000	5	26365000	26370000	0,255,255	51	26.556	23.2334	20.313	30.6294	0.0346332	0.000236992	0.000325113	0.0369315	2	26335000	26372500	5590
5	30075000	30080000	5	30120000	30125000	0,255,255	65	21.2753	21.0949	28.5184	30.023	1.07219e-08	7.20922e-09	2.16355e-05	2.33924e-05	5	30074500	30129500	8246
5	30350000	30355000	5	30385000	30390000	0,255,255	57	13.6724	17.1124	17.3767	16.6342	1.72913e-12	4.03571e-09	5.21187e-09	5.56126e-09	4	30353750	30392500	5154
6	1300000	1325000	6	1550000	1575000	0,255,255	38	14.9458	14.8193	13.548	15.7649	0.000283408	0.00034322	0.000476123	0.0181011	1	1312500	1562500	0
6	2620000	2630000	6	2670000	2680000	0,255,255	40	17.9725	15.7978	12.7015	18.4554	0.00319508	0.00313119	4.51691e-05	0.00333323	1	2625000	2675000	0
6	3295000	3300000	6	3330000	3335000	0,255,255	74	32.0972	25.9451	32.8939	38.4049	0.000121417	2.82329e-08	0.000161436	0.000153107	4	3295000	3335000	3536
6	6760000	6770000	6	6810000	6820000	0,255,255	31	9.74564	11.1984	10.5274	11.3412	2.18317e-05	0.00109546	0.00119047	0.0011973	1	6765000	6815000	0
6	7430000	7440000	6	7820000	7830000	0,255,255	15	1.9898	1.86797	2.07552	2.08542	0.000119639	7.68125e-05	0.000370633	0.000354107	1	7435000	7825000	0
6	9780000	9790000	6	20500000	20510000	0,255,255	12	0.310755	0.214377	0.454202	0.287977	0.000531476	0.00352806	0.00252616	0.00237174	1	9785000	20505000	0
6	10400000	10405000	6	10435000	10440000	0,255,255	40	19.2744	21.3566	23.035	19.8426	0.00318914	0.0636926	0.0878214	0.0866509	2	10400000	10435000	3536
6	10630000	10635000	6	10675000	10680000	0,255,255	33	10.3616	12.202	10.2809	11.0392	0.000205646	0.000179048	0.000209284	0.000203494	1	10632500	10677500	0
6	17930000	17940000	6	18350000	18360000	0,255,255	24	8.6707	6.41285	2.9606	6.84165	0.0116763	0.000926049	1.04173e-09	0.000942607	1	17935000	18355000	0
6	20950000	20975000	6	21100000	21125000	0,255,255	83	36.0798	36.3244	39.165	37.2816	2.19408e-07	2.77826e-07	0.000837775	3.4202e-07	1	20962500	21112500	0
6	21850000	21855000	6	21905000	21910000	0,255,255	43	16.727	16.153	17.1651	12.5508	0.000467459	0.000374015	0.000463888	3.68766e-06	4	21853750	21902500	5154
6	22180000	22185000	6	22290000	22295000	0,255,255	41	16.1264	14.0024	22.801	15.7844	0.00173188	1.66392e-05	0.0587168	0.0017132	2	22182500	22287500	5000
6	23940000	23950000	6	24060000	24070000	0,255,255	42	15.5031	17.675	19.2124	22.7031	8.3134e-06	0.000911247	0.000975231	0.0404747	2	23940000	24065000	5000
6	25735000	25740000	6	25810000	25815000	0,255,255	35	14.7178	13.298	14.4881	15.3346	0.00189138	0.00152663	0.00192643	0.00189679	2	25737500	25815000	2500
6	26000000	26005000	6	26075000	26080000	0,255,255	30	8.75379	9.23968	10.7451	9.2829	6.81218e-05	7.04854e-05	0.00219178	6.62532e-05	2	26002500	26075000	2500
6	27790000	27800000	6	27860000	27870000	0,255,255	111	61.6328	53.3715	72.3268	47.4185	0.0185142	2.38985e-06	0.0152681	2.95245e-11	2	27795000	27855000	10000
7	150000	155000	7	195000	200000	0,255,255	33	15.4316	14.2139	14.8385	10.9435	0.00705611	0.00554899	0.00699235	0.000203494	2	150000	190000	7906
7	1565000	1570000	7	1605000	1610000	0,255,255	39	18.3214	15.4968	18.5802	13.554	0.00574103	8.21274e-05	0.00562609	0.000104707	2	1562500	1615000	9014
7	4210000	4220000	7	17860000	17870000	0,255,255	13	0.11811	0.13354	0.0295135	0.18877	5.92731e-05	0.00039297	0.000290344	0.000286651	1	4215000	17865000	0
7	5580000	5590000	7	5960000	5970000	0,255,255	25	11.7356	8.91301	8.9257	7.67433	0.0605164	0.00628242	0.00658516	0.000351219	2	5590000	5965000	5000
7	6345000	6350000	7	6580000	6585000	0,255,255	23	4.35156	5.31252	5.36902	4.6696	4.18449e-06	0.000111393	9.17963e-05	3.32066e-06	1	6347500	6582500	0
7	6920000	6930000	7	7040000	7050000	0,255,255	17	3.14625	3.78093	4.65939	3.46409	0.000657438	0.00166938	0.00927169	0.00140158	1	6925000	7045000	0
7	8225000	8250000	7	10425000	10450000	0,255,255	21	5.55756	4.23937	3.8428	3.60749	0.00150442	0.000493178	2.53594e-05	1.49389e-05	1	8237500	10437500	0
7	8240000	8250000	7	8680000	8690000	0,255,255	21	7.63774	4.96041	4.22047	3.36302	0.0103164	0.00178925	9.13973e-05	4.75856e-06	1	8245000	8685000	0
7	8675000	8680000	7	8915000	8920000	0,255,255	16	4.10436	3.07832	3.62452	3.70544	0.0130823	0.000306376	0.00179451	0.00176696	1	8677500	8917500	0
7	8800000	8810000	7	8900000	8910000	0,255,255	50	15.9357	17.8551	25.0187	18.024	2.20015e-06	2.10463e-06	0.0416068	2.15368e-06	6	8806666	8893333	18409
7	9330000	9335000	7	9430000	9435000	0,255,255	20	5.22483	4.73326	6.6227	3.35386	0.00236408	0.000231212	0.0214862	8.71803e-06	3	9327500	9432500	5000
7	13700000	13710000	7	13970000	13980000	0,255,255	35	8.82747	11.2188	11.3468	12.9119	2.56857e-07	3.43017e-05	4.1617e-05	0.00204684	1	13705000	13975000	0
7	15100000	15125000	7	15325000	15350000	0,255,255	56	21.3026	29.6674	29.4733	30.2693	1.27681e-05	0.00449784	0.00525199	0.00507589	1	15112500	15337500	0
7	17860000	17865000	7	25585000	25590000	0,255,255	20	0.188867	0.180756	0.195034	0.059894	6.74979e-12	3.10195e-11	2.13444e-11	2.03831e-11	1	17862500	25587500	0
7	20760000	20765000	7	20800000	20805000	0,255,255	40	20.7621	19.1309	16.8046	20.3184	0.0972802	0.00246682	0.00309599	0.0866509	4	20755000	20806250	8385
7	22800000	22810000	7	22870000	22880000	0,255,255	60	29.7881	29.5754	32.6337	32.5341	0.000320701	0.000274325	0.0400738	0.0403971	2	22805000	22870000	5000
7	27925000	27930000	7	27965000	27970000	0,255,255	54	23.9804	22.2468	23.2264	27.535	5.19341e-05	3.36371e-05	4.47328e-05	0.00989516	3	27929166	27969166	3727
8	1480000	1485000	8	1515000	1520000	0,255,255	51	16.9539	17.5852	20.5848	15.3645	1.17739e-06	9.27735e-07	0.000325113	1.41083e-09	1	1482500	1517500	0
8	4780000	4790000	8	4830000	4840000	0,255,255	111	62.3267	53.7394	56.1643	60.7375	0.0185142	2.38985e-06	2.88988e-06	2.85759e-06	1	4785000	4835000	0
8	4835000	4840000	8	4875000	4880000	0,255,255	62	26.0039	20.326	21.349	21.8775	0.000149337	8.78983e-08	1.05626e-07	1.18178e-07	8	4841250	4885625	8949
8	5480000	5485000	8	5515000	5520000	0,255,255	38	13.0897	16.0355	13.4372	16.9364	0.000228932	0.00785133	0.000223465	0.00987554	1	5482500	5517500	0
8	5610000	5620000	8	22150000	22160000	0,255,255	13	0.0773293	0.0950208	0.0961368	0.143916	5.92731e-05	0.00039297	0.000290344	0.000286651	1	5615000	22155000	0
8	5975000	6000000	8	16325000	16350000	0,255,255	11	0.711564	0.641534	0.547834	0.483135	0.00175667	0.00588965	0.00462573	0.00486622	1	5987500	16337500	0
8	6570000	6580000	8	6630000	6640000	0,255,255	83	33.152	35.8351	30.9954	33.0923	2.61609e-07	1.96677e-07	2.42068e-07	2.22506e-07	5	6583000	6641000	12649
8	6690000	6695000	8	6725000	6730000	0,255,255	60	24.1237	24.9422	28.7821	24.5271	5.94895e-07	0.000277915	0.000397723	5.97898e-07	2	6687500	6727500	5000
8	7830000	7840000	8	8070000	8080000	0,255,255	21	6.13457	6.2966	5.39999	5.39462	0.000931101	0.0130258	0.00129985	0.0013852	1	7835000	8075000	0
8	8020000	8025000	8	8095000	8100000	0,255,255	39	13.56	13.4498	16.3429	10.7411	0.000105771	8.21274e-05	0.00562609	8.45898e-07	1	8022500	8097500	0
8	8135000	8140000	8	8195000	8200000	0,255,255	30	9.65697	10.7162	14.1357	8.93207	6.81218e-05	0.00184902	0.0382636	6.62532e-05	2	8142500	8197500	5000
8	9600000	9610000	8	9750000	9760000	0,255,255	53	19.8234	21.0499	22.6251	24.5434	8.63756e-05	8.08433e-05	8.99964e-05	8.89363e-05	1	9605000	9755000	0
8	10240000	10245000	8	22150000	22155000	0,255,255	29	0.168896	0.0776027	0.0559271	0.17273	3.75736e-23	1.11172e-22	8.88624e-23	8.88632e-23	1	10242500	22152500	0
8	10860000	10870000	8	11100000	11110000	0,255,255	33	9.07931	11.8079	10.4883	11.9065	2.50798e-06	0.000198025	0.000227686	0.000220254	2	10865000	11110000	5000
8	12205000	12210000	8	22150000	22155000	0,255,255	26	0.445171	0.2171	0	0.236503	3.02278e-19	9.79686e-19	7.91721e-19	7.58275e-19	1	12207500	22152500	0
8	13925000	13930000	8	14735000	14740000	0,255,255	19	5.86636	3.2491	5.44968	3.87853	0.00606977	4.69505e-05	0.00584419	3.45531e-05	1	13927500	14737500	0
8	14750000	14760000	8	14820000	14830000	0,255,255	39	15.1233	13.2865	10.8157	15.2385	9.99124e-05	8.99106e-05	8.66553e-07	0.000102763	1	14755000	14825000	0
8	14830000	14835000	8	21050000	21055000	0,255,255	26	0.0784793	0.133975	0.214327	0.259621	3.02278e-19	9.79686e-19	7.91721e-19	7.58275e-19	1	14832500	21052500	0
8	14830000	14835000	8	22150000	22155000	0,255,255	12	0.0610585	0.0708668	0.0373154	0.0538434	0.00148973	0.00744754	0.00407495	0.00396347	2	14832500	22150000	2500
8	15640000	15650000	8	16190000	16200000	0,255,255	21	5.80578	5.5508	7.2131	4.41845	0.000931101	0.00178925	0.0137792	9.96118e-05	1	15645000	16195000	0
8	16170000	16180000	8	17570000	17580000	0,255,255	16	3.12285	2.92462	3.31955	2.79009	0.000250663	0.000816673	0.00463472	0.000596607	1	16175000	17575000	0
8	16345000	16350000	8	22165000	22170000	0,255,255	15	0.170886	0.138366	0.0441082	0.102202	1.92007e-06	1.04936e-05	6.14782e-06	5.98466e-06	1	16347500	22167500	0
8	16410000	16415000	8	16460000	16465000	0,255,255	48	23.0466	21.7017	23.2839	21.8761	0.00219367	0.00140723	0.00194156	0.00203965	2	16415000	16462500	2500
8	20560000	20565000	8	20885000	20890000	0,255,255	13	2.113	2.39165	1.88124	3.60547	0.00196163	0.00253806	0.000422001	0.040805	2	20560000	20887500	2500
8	20890000	20895000	8	21060000	21065000	0,255,255	24	3.54075	4.83871	4.60665	8.25317	2.58678e-08	1.42413e-06	8.81174e-07	0.0107268	4	20893750	21060000	9100
8	27785000	27790000	8	27840000	27845000	0,255,255	28	10.9898	11.0368	14.2168	10.3088	0.00900982	0.007626	0.0999601	0.0088232	2	27790000	27840000	3536
9	3855000	3860000	9	3915000	3920000	0,255,255	31	13.7962	13.2884	13.3442	12.379	0.0230094	0.0178281	0.0225844	0.00103345	2	3857500	3920000	2500
9	12375000	12400000	9	14975000	15000000	0,255,255	35	14.8102	13.2099	10.8325	11.9195	0.00320662	0.00722919	0.000154903	0.000153193	1	12387500	14987500	0
9	15310000	15320000	9	15620000	15630000	0,255,255	34	7.38557	5.02764	4.159	8.21674	5.19577e-09	4.87346e-11	1.11122e-13	1.16316e-06	1	15315000	15625000	0
9	15400000	15410000	9	15550000	15560000	0,255,255	51	14.6943	18.8887	17.1099	18.6475	1.13978e-09	8.87678e-07	9.85853e-07	9.32253e-07	2	15405000	15545000	10000
9	18080000	18085000	9	18320000	18325000	0,255,255	15	4.56282	3.2963	3.46475	3.81719	0.0322858	0.00675939	0.0055176	0.00553636	2	18080000	18325000	3536
9	18200000	18225000	9	18425000	18450000	0,255,255	117	49.7959	54.6094	61.9647	52.1991	8.38687e-08	8.21232e-08	0.00172864	1.10752e-07	1	18212500	18437500	0
9	18640000	18650000	9	18810000	18820000	0,255,255	16	2.67841	3.10276	3.37366	3.21174	0.000250663	0.000816673	0.00463472	0.00455293	1	18645000	18815000	0
9	18705000	18710000	9	19145000	19150000	0,255,255	16	4.18916	2.76096	4.30252	1.82061	0.0130823	0.000306376	0.012828	1.64083e-06	2	18710000	19145000	3536
9	20980000	20985000	9	21045000	21050000	0,255,255	18	5.53988	5.60797	6.53808	6.44899	0.0143748	0.0145355	0.0829474	0.08414	3	20977500	21044166	8333
9	21725000	21750000	9	21850000	21875000	0,255,255	63	27.9718	31.9554	36.5704	36.4042	5.79482e-05	0.0170959	0.0202055	0.0204996	2	21750000	21875000	17678
9	22550000	22555000	9	22620000	22625000	0,255,255	43	12.2207	13.5114	19.0255	13.4311	1.15323e-08	2.86228e-06	0.000463888	3.68766e-06	5	22555500	22621500	22472
9	23310000	23320000	9	23570000	23580000	0,255,255	29	9.34969	8.93564	8.16129	11.3922	0.000161384	0.000197372	0.000205974	0.00518082	1	23315000	23575000	0
9	25200000	25205000	9	25295000	25300000	0,255,255	24	5.60572	5.52841	6.86851	6.3983	3.23024e-05	3.64401e-05	0.000784433	0.000764915	2	25202500	25300000	2500
9	26810000	26815000	9	26845000	26850000	0,255,255	63	32.8039	29.0052	32.7554	34.0504	0.0200169	4.70714e-05	0.026276	0.0222718	2	26807500	26847500	5000
10	3645000	3650000	10	3720000	3725000	0,255,255	79	33.8542	27.2169	30.0539	19.8103	5.85598e-06	5.63863e-10	9.2748e-10	1.27299e-14	7	3651071	3712500	16320
10	4850000	4875000	10	10750000	10775000	0,255,255	11	0.897411	0.590786	0.692507	0.507115	0.00175667	0.00588965	0.00462573	0.00486622	1	4862500	10762500	0
10	5215000	5220000	10	14715000	14720000	0,255,255	13	0.0757483	0.0521195	0.112311	0.121726	0.000181721	0.000920072	0.000531086	0.00051596	1	5217500	14717500	0
10	5605000	5610000	10	5640000	5645000	0,255,255	71	33.7564	29.8518	33.6684	31.035	0.000557645	2.55576e-07	0.000773848	0.000648669	1	5607500	5642500	0
10	5950000	5960000	10	14710000	14720000	0,255,255	19	0.169311	0.173674	0.300917	0.139945	2.47338e-11	1.65045e-10	1.18605e-10	1.30828e-10	1	5955000	14715000	0
10	5950000	5975000	10	10750000	10775000	0,255,255	16	4.28212	2.31726	1.90743	1.98446	0.0190772	0.000331947	1.11425e-05	9.40542e-06	1	5962500	10762500	0
10	6730000	6735000	10	6775000	6780000	0,255,255	62	24.6604	26.2688	38.4959	35.0431	0.000149337	8.46581e-05	0.0393891	0.0321481	2	6727500	6770000	9014
10	6995000	7000000	10	25905000	25910000	0,255,255	16	0.0413292	0.0389491	0.0498536	0	1.79825e-07	9.30431e-07	5.7286e-07	5.3797e-07	1	6997500	25907500	0
10	6995000	7000000	10	26385000	26390000	0,255,255	13	0.0353354	0.0380402	0	0.172321	0.000181721	0.000920072	0.000531086	0.00051596	1	6997500	26387500	0
10	6995000	7000000	10	10760000	10765000	0,255,255	70	0.708044	0.632132	0.432438	0.596949	0	0	0	0	2	6997500	10760000	2500
10	6995000	7000000	10	14715000	14720000	0,255,255	77	0.177767	0.151957	0.199921	0.219858	0	0	0	0	2	6997500	14715000	2500
10	9870000	9875000	10	10110000	10115000	0,255,255	28	8.8437	6.78864	9.83675	11.3804	0.000445712	1.18991e-05	0.000441025	0.0088232	2	9872500	10107500	5000
10	10115000	10120000	10	10190000	10195000	0,255,255	24	7.5809	6.34833	6.9687	6.01183	0.000785589	0.000692411	0.000784433	3.03835e-05	1	10117500	10192500	0
10	10750000	10775000	10	26375000	26400000	0,255,255	13	0.649529	0.965413	1.33257	0.757807	2.44996e-05	7.86213e-05	0.000194418	7.84928e-05	1	10762500	26387500	0
10	10755000	10760000	10	10845000	10850000	0,255,255	21	8.66116	6.72352	5.72268	5.86334	0.07437	0.00935543	0.000837106	0.000852669	2	10755000	10845000	3536
10	11030000	11040000	10	11080000	11090000	0,255,255	59	19.8256	22.2345	22.5935	25.016	1.15885e-06	1.06584e-06	1.2027e-06	0.000548461	2	11040000	11090000	7071
10	13750000	13760000	10	13950000	13960000	0,255,255	40	14.1731	11.9087	8.2971	17.568	4.41199e-05	2.44962e-07	7.75809e-10	0.00333323	1	13755000	13955000	0
10	14555000	14560000	10	14830000	14835000	0,255,255	14	2.53454	2.80667	3.09926	1.78663	0.00352376	0.00402201	0.00285788	6.16111e-05	1	14557500	14832500	0
10	14710000	14720000	10	16480000	16490000	0,255,255	14	2.84714	1.70993	1.33155	1.54714	0.0039114	0.000363425	2.85603e-05	2.64033e-05	1	14715000	16485000	0
10	14715000	14720000	10	26385000	26390000	0,255,255	43	0.0335605	0.10016	0.179357	0.083637	0	0	0	0	2	14715000	26387500	2500
10	15150000	15160000	10	15280000	15290000	0,255,255	35	18.5204	14.3524	11.8041	13.4414	0.0466009	0.00181177	4.1617e-05	0.00204684	2	15155000	15275000	10000
10	15275000	15300000	10	15625000	15650000	0,255,255	88	41.906	39.9479	41.5684	43.7327	4.85833e-05	5.5019e-05	7.55983e-05	8.24213e-05	1	15287500	15637500	0
10	15650000	15655000	10	15710000	15715000	0,255,255	32	12.3286	9.62484	8.89285	8.7869	0.000471913	1.02921e-05	9.58534e-06	8.84771e-06	2	15647500	15712500	5000
10	16510000	16520000	10	17220000	17230000	0,255,255	32	11.3038	10.6858	8.51106	13.0556	0.000473005	0.00047607	1.08801e-05	0.0138248	1	16515000	17225000	0
10	19310000	19320000	10	19490000	19500000	0,255,255	29	7.87465	6.85357	9.01838	6.05781	0.000161384	4.18954e-06	0.000205974	5.75044e-08	1	19315000	19495000	0
10	23140000	23150000	10	23250000	23260000	0,255,255	22	5.62949	6.49681	7.71743	4.90296	0.000306368	0.00557293	0.0058804	2.60887e-05	1	23145000	23255000	0
10	23505000	23510000	10	23810000	23815000	0,255,255	16	2.34498	2.30908	3.40675	1.70542	2.03602e-05	2.36317e-05	0.00179451	1.64083e-06	1	23507500	23812500	0
10	24340000	24350000	10	24810000	24820000	0,255,255	39	17.6853	17.6973	15.1666	19.5298	0.00569711	0.0056418	0.000101483	0.00605806	1	24345000	24815000	0
10	24960000	24970000	10	25250000	25260000	0,255,255	38	18.0802	15.0371	18.5229	14.8627	0.0100221	0.000200553	0.0111462	0.000230474	2	24970000	25255000	5000
10	25600000	25610000	10	25650000	25660000	0,255,255	53	23.2225	21.707	23.1485	21.3575	8.63756e-05	8.08433e-05	8.99964e-05	8.89363e-05	1	25605000	25655000	0
10	26700000	26705000	10	26770000	26775000	0,255,255	58	20.0477	19.0908	22.1612	25.5471	2.77226e-06	1.55412e-09	2.68567e-06	0.00137963	5	26701500	26772500	6403
11	1160000	1165000	11	1195000	1200000	0,255,255	60	25.3068	26.7803	34.5934	20.9391	0.000469785	0.000277915	0.0777833	5.97898e-07	2	1162500	1200000	2500
11	1590000	1595000	11	1630000	1635000	0,255,255	39	13.032	14.2426	15.8874	19.2315	0.000105771	8.21274e-05	0.00562609	0.00564601	1	1592500	1632500	0
11	1845000	1850000	11	1880000	1885000	0,255,255	41	17.7586	15.7738	15.6972	19.2702	0.00173188	0.00136637	0.00168038	0.0017132	1	1847500	1882500	0
11	6375000	6380000	11	6415000	6420000	0,255,255	46	20.1279	18.6653	20.8138	20.4388	0.00664681	4.62899e-05	0.00583281	0.00589724	1	6377500	6417500	0
11	9200000	9225000	11	10375000	10400000	0,255,255	31	11.8137	9.08755	10.9257	8.23311	0.00180824	0.000191781	0.00437442	0.00012148	1	9212500	10387500	0
11	9415000	9420000	11	9500000	9505000	0,255,255	36	12.8834	10.5288	12.5549	10.5255	0.000962611	1.27856e-05	0.00101029	1.4558e-05	4	9420000	9506250	8385
11	10295000	10300000	11	10335000	10340000	0,255,255	33	13.7352	13.6971	15.0829	13.1323	0.00705611	0.00554899	0.00699235	0.00701623	2	10297500	10340000	2500
11	10690000	10695000	11	10725000	10730000	0,255,255	34	12.232	11.5772	15.2982	12.8967	8.58265e-05	7.51759e-05	0.00371021	0.00367854	1	10692500	10727500	0
11	10740000	10750000	11	10920000	10930000	0,255,255	39	18.3638	18.8627	16.2296	16.0998	0.00569711	0.0056418	0.00620099	0.00605806	2	10740000	10920000	7071
11	10745000	10750000	11	10815000	10820000	0,255,255	30	11.8765	10.9316	10.593	11.8642	0.00213929	0.00184902	0.00219178	0.00220507	1	10747500	10817500	0
11	14700000	14710000	11	15080000	15090000	0,255,255	24	7.56883	7.15255	3.90779	5.64385	0.000700044	0.000926049	5.14677e-08	4.45693e-05	2	14700000	15080000	7071
11	14710000	14715000	11	14790000	14795000	0,255,255	18	5.03477	4.52648	5.58583	5.45037	0.0143748	0.00212718	0.0140329	0.0145883	3	14719166	14789166	13744
11	18450000	18475000	11	19550000	19575000	0,255,255	35	8.87777	9.16074	10.9778	9.72933	5.29575e-07	2.22844e-06	0.000154903	1.56432e-06	1	18462500	19562500	0
11	19980000	19990000	11	20030000	20040000	0,255,255	91	45.3788	40.0969	47.6444	33.3682	1.18508e-05	1.03366e-05	1.10601e-05	6.63581e-10	1	19985000	20035000	0
11	20300000	20310000	11	20480000	20490000	0,255,255	34	12.6834	14.1554	12.9911	10.57	0.00386635	0.00353848	0.00404134	8.90431e-05	1	20305000	20485000	0
11	20305000	20310000	11	20390000	20395000	0,255,255	28	10.6393	8.9885	4.83401	9.29015	0.00900982	0.000427955	2.2377e-09	0.000433329	1	20307500	20392500	0
11	20815000	20820000	11	20905000	20910000	0,255,255	33	8.99483	9.16328	8.38216	6.80573	3.3732e-06	3.64678e-06	3.48595e-06	3.51788e-08	3	20812500	20900833	8334
11	20940000	20945000	11	20980000	20985000	0,255,255	43	19.476	16.2211	11.3168	16.7834	0.000467459	0.000374015	1.13037e-08	0.000479532	1	20942500	20982500	0
11	21315000	21320000	11	21380000	21385000	0,255,255	37	5.26584	8.10467	10.8681	6.88732	2.54598e-13	4.50241e-08	5.45013e-06	1.62843e-10	1	21317500	21382500	0
11	21495000	21500000	11	21610000	21615000	0,255,255	22	7.15236	7.48597	6.35628	7.61131	0.0045349	0.0041621	0.00444738	0.00443659	3	21499166	21614166	3727
11	21750000	21775000	11	22275000	22300000	0,255,255	63	28.7248	27.1109	28.7941	29.4891	5.79482e-05	8.21161e-05	8.96152e-05	9.56259e-05	1	21762500	22287500	0
11	23140000	23150000	11	23260000	23270000	0,255,255	35	12.9856	12.5098	14.8783	14.5424	0.00193737	0.00181177	0.00205274	0.00204684	1	23145000	23265000	0
The m-bud label indicates monoecious inflorescence bud samples; g-bud indicates gynoecious inflorescence bud samples; m-leaf indicates monoecious leaf samples.
