# Supplementary material for: De novo genome assembly and Hi-C analysis reveal an association between chromatin architecture alterations and sex differentiation in the woody plant Jatropha curcas
Source: Gigascience. 2020 Feb 12;9(2):giaa009. doi: 10.1093/gigascience/giaa009 (PMC7014976; doi:10.1093/gigascience/giaa009)
Supplement: giaa009_Supplemental_Figures_and_Tables [file giaa009_supplemental_figures_and_tables.zip › Additional Table S5.xlsx]

## Sheet: diffbh_bg1_5k
Additional Table S5 Differential chromatin contacts at 5 kb resolution in the g-bud vs. m-bud and m-leaf vs. m-bud pairs.
g-bud vs. m-bud
chr1	start1	end1	chr2	start2	end2	IF1	IF2	D	M	adj.IF1	adj.IF2	adj.M	mc	A	Z	p.value	p.adj
chr1	325000	330000	chr1	325000	330000	40	5.78655	0	-2.78922	38.6259	5.9924	-2.68836	-0.10086	22.3092	-4.6155	3.92159e-06	0.000721817
chr1	330000	335000	chr1	330000	335000	106	4.62924	0	-4.51714	102.359	4.79392	-4.41628	-0.10086	53.5763	-7.58604	3.29837e-14	1.21421e-11
chr1	350000	355000	chr1	350000	355000	135	27.7755	0	-2.28108	130.363	28.7635	-2.18022	-0.10086	79.563	-3.74192	0.000182621	0.0298788
chr1	355000	360000	chr1	355000	360000	72	5.78655	0	-3.63722	69.5267	5.9924	-3.53636	-0.10086	37.7595	-6.07332	1.2529e-09	3.35435e-07
chr1	400000	405000	chr1	400000	405000	41	1.15731	0	-5.14678	39.5916	1.19848	-5.04592	-0.10086	20.395	-8.66846	4.37989e-18	2.57976e-15
chr1	965000	970000	chr1	965000	970000	5	20.8316	0	2.05877	4.82824	21.5726	2.15963	-0.10086	13.2004	3.7189	0.00020009	0.0318521
chr1	1160000	1165000	chr1	1160000	1165000	36	1.15731	0	-4.95915	34.7633	1.19848	-4.85829	-0.10086	17.9809	-8.34591	7.06698e-17	3.20189e-14
chr1	1165000	1170000	chr1	1165000	1170000	97	8.10117	0	-3.58178	93.6679	8.38936	-3.48092	-0.10086	51.0286	-5.97802	2.25872e-09	5.78429e-07
chr1	1190000	1195000	chr1	1190000	1195000	35	4.62924	0	-2.91851	33.7977	4.79392	-2.81765	-0.10086	19.2958	-4.83775	1.31316e-06	0.000257818
chr1	1195000	1200000	chr1	1195000	1200000	51	1.15731	0	-5.46165	49.2481	1.19848	-5.36079	-0.10086	25.2233	-9.20978	3.26806e-20	2.74984e-17
chr1	2335000	2340000	chr1	2335000	2340000	102	6.94386	0	-3.87669	98.4962	7.19088	-3.77583	-0.10086	52.8435	-6.485	8.87322e-11	2.61316e-08
chr1	24380000	24385000	chr1	24380000	24385000	277	18.517	0	-3.90297	267.485	19.1757	-3.80211	-0.10086	143.33	-6.53018	6.56919e-11	2.03645e-08
chr1	24440000	24445000	chr1	24440000	24445000	309	30.0901	0	-3.36025	298.385	31.1605	-3.25939	-0.10086	164.773	-5.59717	2.17884e-08	5.34724e-06
chr1	24460000	24465000	chr1	24460000	24465000	28	3.47193	0	-3.01162	27.0382	3.59544	-2.91076	-0.10086	15.3168	-4.99782	5.79821e-07	0.000126487
chr1	24960000	24965000	chr1	24960000	24965000	17	3.47193	0	-2.29172	16.416	3.59544	-2.19086	-0.10086	10.0057	-3.76022	0.000169762	0.0285686
chr1	25025000	25030000	chr1	25025000	25030000	53	3.47193	0	-3.93218	51.1794	3.59544	-3.83132	-0.10086	27.3874	-6.5804	4.69174e-11	1.53524e-08
chr1	25035000	25040000	chr1	25035000	25040000	218	8.10117	0	-4.75005	210.511	8.38936	-4.64919	-0.10086	109.45	-7.98644	1.3889e-15	5.45375e-13
chr1	25040000	25045000	chr1	25040000	25045000	152	3.47193	0	-5.45219	146.779	3.59544	-5.35133	-0.10086	75.187	-9.19351	3.80219e-20	2.79936e-17
chr1	25045000	25050000	chr1	25045000	25050000	104	1.15731	0	-6.48966	100.427	1.19848	-6.3888	-0.10086	50.813	-10.9771	4.92592e-28	1.45068e-24
chr1	25070000	25075000	chr1	25070000	25075000	257	5.78655	0	-5.47292	248.172	5.9924	-5.37206	-0.10086	127.082	-9.22915	2.72781e-20	2.6778e-17
chr1	25075000	25080000	chr1	25075000	25080000	107	2.31462	0	-5.53069	103.324	2.39696	-5.42983	-0.10086	52.8607	-9.32847	1.07412e-20	1.26531e-17
chr1	25080000	25085000	chr1	25080000	25085000	125	3.47193	0	-5.17005	120.706	3.59544	-5.06919	-0.10086	62.1508	-8.70847	3.08009e-18	2.01575e-15
chr1	25090000	25095000	chr1	25090000	25095000	33	1.15731	0	-4.83362	31.8664	1.19848	-4.73276	-0.10086	16.5324	-8.1301	4.28934e-16	1.80459e-13
chr1	25095000	25100000	chr1	25095000	25100000	27	3.47193	0	-2.95915	26.0725	3.59544	-2.85829	-0.10086	14.834	-4.90762	9.21879e-07	0.000187237
chr1	25100000	25105000	chr1	25100000	25105000	76	2.31462	0	-5.03715	73.3893	2.39696	-4.93629	-0.10086	37.8931	-8.48	2.25187e-17	1.20577e-14
chr1	25105000	25110000	chr1	25105000	25110000	147	1.15731	0	-6.9889	141.95	1.19848	-6.88804	-0.10086	71.5744	-11.8353	2.56328e-32	1.50977e-28
chr1	25110000	25115000	chr1	25110000	25115000	74	2.31462	0	-4.99868	71.458	2.39696	-4.89782	-0.10086	36.9275	-8.41386	3.9673e-17	1.94728e-14
chr1	25115000	25120000	chr1	25115000	25120000	52	5.78655	0	-3.16774	50.2137	5.9924	-3.06688	-0.10086	28.1031	-5.26621	1.39268e-07	3.28116e-05
chr1	25120000	25125000	chr1	25120000	25125000	118	6.94386	0	-4.0869	113.947	7.19088	-3.98604	-0.10086	60.5687	-6.84639	7.5735e-12	2.62399e-09
chr1	25125000	25130000	chr1	25125000	25130000	144	19.6743	0	-2.87169	139.053	20.3742	-2.77083	-0.10086	79.7138	-4.75726	1.96239e-06	0.000372853
chr1	30695000	30700000	chr1	30695000	30700000	203	13.8877	0	-3.8696	196.027	14.3818	-3.76874	-0.10086	105.204	-6.47281	9.61959e-11	2.69807e-08
chr1	31935000	31940000	chr1	31935000	31940000	106	18.517	0	-2.51714	102.359	19.1757	-2.41628	-0.10086	60.7672	-4.14775	3.35756e-05	0.00581648
chr1	32180000	32185000	chr1	32180000	32185000	181	23.1462	0	-2.96714	174.782	23.9696	-2.86628	-0.10086	99.376	-4.92136	8.59442e-07	0.00018079
chr1	32185000	32190000	chr1	32185000	32190000	172	20.8316	0	-3.04556	166.092	21.5726	-2.9447	-0.10086	93.8321	-5.05618	4.27737e-07	9.6899e-05
chr1	32200000	32205000	chr1	32200000	32205000	104	16.2023	0	-2.68231	100.427	16.7787	-2.58145	-0.10086	58.6031	-4.43169	9.34961e-06	0.00166876
chr1	32205000	32210000	chr1	32205000	32210000	110	2.31462	0	-5.57058	106.221	2.39696	-5.46972	-0.10086	54.3092	-9.39705	5.61144e-21	8.26284e-18
chr1	32215000	32220000	chr1	32215000	32220000	141	2.31462	0	-5.92878	136.156	2.39696	-5.82792	-0.10086	69.2767	-10.0128	1.33864e-23	2.6282e-20
chr1	320000	325000	chr1	325000	330000	18	2.31462	1	-2.95915	18.0071	2.31371	-2.96028	0.00113108	10.1604	-5.08296	3.71603e-07	0.000108792
chr1	330000	335000	chr1	335000	340000	27	1.15731	1	-4.54411	27.0106	1.15686	-4.54524	0.00113108	14.0837	-7.80773	5.82252e-15	9.65955e-12
chr1	1840000	1845000	chr1	1845000	1850000	32	6.94386	1	-2.20426	32.0125	6.94114	-2.20539	0.00113108	19.4768	-3.7852	0.000153586	0.0238874
chr1	1855000	1860000	chr1	1860000	1865000	19	3.47193	1	-2.45219	19.0074	3.47057	-2.45332	0.00113108	11.239	-4.21142	2.53769e-05	0.00526254
chr1	2650000	2655000	chr1	2655000	2660000	53	10.4158	1	-2.34722	53.0208	10.4117	-2.34835	0.00113108	31.7162	-4.03096	5.55487e-05	0.0106333
chr1	3050000	3055000	chr1	3055000	3060000	1	20.8316	1	4.3807	1.00039	20.8234	4.37957	0.00113108	10.9119	7.53529	4.87242e-14	4.04168e-11
chr1	5250000	5255000	chr1	5255000	5260000	2	19.6743	1	3.29824	2.00078	19.6666	3.29711	0.00113108	10.8337	5.67439	1.39188e-08	6.29761e-06
chr1	5590000	5595000	chr1	5595000	5600000	7	38.1912	1	2.44782	7.00274	38.1763	2.44668	0.00113108	22.5895	4.21239	2.52688e-05	0.00526254
chr1	7585000	7590000	chr1	7590000	7595000	2	20.8316	1	3.3807	2.00078	20.8234	3.37957	0.00113108	11.4121	5.81615	6.02186e-09	3.33009e-06
chr1	8545000	8550000	chr1	8550000	8555000	2	34.7193	1	4.11767	2.00078	34.7057	4.11654	0.00113108	18.3532	7.0831	1.40966e-12	1.00227e-09
chr1	10560000	10565000	chr1	10565000	10570000	8	35.8766	1	2.16497	8.00314	35.8626	2.16384	0.00113108	21.9329	3.72614	0.000194436	0.0293244
chr1	11630000	11635000	chr1	11635000	11640000	20	4.62924	1	-2.11115	20.0078	4.62743	-2.11228	0.00113108	12.3176	-3.62513	0.000288816	0.0399289
chr1	21280000	21285000	chr1	21285000	21290000	3	17.3597	1	2.5327	3.00118	17.3529	2.53157	0.00113108	10.177	4.35832	1.31064e-05	0.00310621
chr1	21885000	21890000	chr1	21890000	21895000	17	3.47193	1	-2.29172	17.0067	3.47057	-2.29286	0.00113108	10.2386	-3.93556	8.30032e-05	0.0147538
chr1	23340000	23345000	chr1	23345000	23350000	3	18.517	1	2.62581	3.00118	18.5097	2.62468	0.00113108	10.7554	4.51839	6.23116e-06	0.00163224
chr1	24380000	24385000	chr1	24385000	24390000	163	18.517	1	-3.13795	163.064	18.5097	-3.13908	0.00113108	90.7868	-5.39035	7.03223e-08	2.65602e-05
chr1	24440000	24445000	chr1	24445000	24450000	71	8.10117	1	-3.13162	71.0278	8.098	-3.13275	0.00113108	39.5629	-5.37945	7.47124e-08	2.65602e-05
chr1	24445000	24450000	chr1	24450000	24455000	33	3.47193	1	-3.24866	33.0129	3.47057	-3.24979	0.00113108	18.2418	-5.58066	2.39607e-08	9.93768e-06
chr1	24450000	24455000	chr1	24455000	24460000	21	3.47193	1	-2.59658	21.0082	3.47057	-2.59771	0.00113108	12.2394	-4.45965	8.20944e-06	0.00204292
chr1	24965000	24970000	chr1	24970000	24975000	6	32.4047	1	2.43317	6.00235	32.392	2.43204	0.00113108	19.1972	4.18721	2.8241e-05	0.00562221
chr1	24995000	25000000	chr1	25000000	25005000	103	21.9889	1	-2.2278	103.04	21.9803	-2.22893	0.00113108	62.5103	-3.82566	0.000130423	0.0211104
chr1	25070000	25075000	chr1	25075000	25080000	59	1.15731	1	-5.67187	59.0231	1.15686	-5.673	0.00113108	30.09	-9.74651	1.90925e-22	9.50232e-19
chr1	25110000	25115000	chr1	25115000	25120000	26	1.15731	1	-4.48966	26.0102	1.15686	-4.49079	0.00113108	13.5835	-7.71413	1.21809e-14	1.21249e-11
chr1	25130000	25135000	chr1	25135000	25140000	26	1.15731	1	-4.48966	26.0102	1.15686	-4.49079	0.00113108	13.5835	-7.71413	1.21809e-14	1.21249e-11
chr1	25150000	25155000	chr1	25155000	25160000	108	21.9889	1	-2.29618	108.042	21.9803	-2.29731	0.00113108	65.0113	-3.94323	8.03928e-05	0.0147538
chr1	26360000	26365000	chr1	26365000	26370000	10	85.641	1	3.0983	10.0039	85.6074	3.09717	0.00113108	47.8057	5.33066	9.78543e-08	3.24681e-05
chr1	30140000	30145000	chr1	30145000	30150000	4	17.3597	1	2.11767	4.00157	17.3529	2.11654	0.00113108	10.6772	3.64481	0.000267586	0.0380508
chr1	30335000	30340000	chr1	30340000	30345000	6	26.6181	1	2.14938	6.00235	26.6077	2.14824	0.00113108	16.305	3.69933	0.000216174	0.031644
chr1	30690000	30695000	chr1	30695000	30700000	86	11.5731	1	-2.89356	86.0337	11.5686	-2.89469	0.00113108	48.8011	-4.9702	6.68832e-07	0.000184932
chr1	30695000	30700000	chr1	30700000	30705000	116	24.3035	1	-2.25489	116.045	24.294	-2.25602	0.00113108	70.1697	-3.87223	0.000107843	0.0185082
chr1	31840000	31845000	chr1	31845000	31850000	3	30.0901	1	3.32625	3.00118	30.0783	3.32512	0.00113108	16.5397	5.72255	1.04939e-08	5.22284e-06
chr1	32175000	32180000	chr1	32180000	32185000	38	6.94386	1	-2.45219	38.0149	6.94114	-2.45332	0.00113108	22.478	-4.21142	2.53769e-05	0.00526254
chr1	32180000	32185000	chr1	32185000	32190000	54	3.47193	1	-3.95915	54.0212	3.47057	-3.96028	0.00113108	28.7459	-6.8021	1.03105e-11	6.41441e-09
chr1	32185000	32190000	chr1	32190000	32195000	38	4.62924	1	-3.03715	38.0149	4.62743	-3.03828	0.00113108	21.3212	-5.21706	1.8179e-07	5.65481e-05
chr1	32190000	32195000	chr1	32195000	32200000	65	13.8877	1	-2.22663	65.0255	13.8823	-2.22776	0.00113108	39.4539	-3.82365	0.00013149	0.0211104
chr1	32215000	32220000	chr1	32220000	32225000	44	1.15731	1	-5.24866	44.0173	1.15686	-5.24979	0.00113108	22.5871	-9.01895	1.89907e-19	4.72584e-16
chr1	320000	325000	chr1	330000	335000	22	4.62924	2	-2.24866	22.7184	4.48285	-2.34138	0.0927212	13.6006	-4.01897	5.8452e-05	0.0198737
chr1	2050000	2055000	chr1	2060000	2065000	19	1.15731	2	-4.03715	19.6205	1.12071	-4.12987	0.0927212	10.3706	-7.09365	1.30616e-12	1.33229e-09
chr1	6410000	6415000	chr1	6420000	6425000	1	19.6743	2	4.29824	1.03266	19.0521	4.20552	0.0927212	10.0424	7.23607	4.61868e-13	9.42211e-10
chr1	15440000	15445000	chr1	15450000	15455000	26	2.31462	2	-3.48966	26.8491	2.24142	-3.58238	0.0927212	14.5452	-6.15244	7.62976e-10	5.18824e-07
chr1	17135000	17140000	chr1	17145000	17150000	1	23.1462	2	4.5327	1.03266	22.4142	4.43998	0.0927212	11.7234	7.63915	2.18659e-14	8.9213e-11
chr1	23520000	23525000	chr1	23530000	23535000	25	2.31462	2	-3.43308	25.8164	2.24142	-3.5258	0.0927212	14.0289	-6.05517	1.4027e-09	8.17573e-07
chr1	24380000	24385000	chr1	24390000	24395000	75	17.3597	2	-2.11115	77.4492	16.8107	-2.20387	0.0927212	47.13	-3.78259	0.000155207	0.0487112
chr1	24970000	24975000	chr1	24980000	24985000	8	47.4497	2	2.56833	8.26125	45.9492	2.47561	0.0927212	27.1052	4.26211	2.02508e-05	0.00918035
chr1	24995000	25000000	chr1	25005000	25010000	36	2.31462	2	-3.95915	37.1756	2.24142	-4.05187	0.0927212	19.7085	-6.95956	3.41345e-12	2.78537e-09
chr1	25145000	25150000	chr1	25155000	25160000	33	6.94386	2	-2.24866	34.0777	6.72427	-2.34138	0.0927212	20.401	-4.01897	5.8452e-05	0.0198737
chr1	29845000	29850000	chr1	29855000	29860000	28	5.78655	2	-2.27465	28.9144	5.60356	-2.36737	0.0927212	17.259	-4.06366	4.83083e-05	0.0197098
chr1	31835000	31840000	chr1	31845000	31850000	4	24.3035	2	2.60309	4.13063	23.535	2.51037	0.0927212	13.8328	4.32187	1.54709e-05	0.00789017
chr1	32180000	32185000	chr1	32190000	32195000	19	1.15731	2	-4.03715	19.6205	1.12071	-4.12987	0.0927212	10.3706	-7.09365	1.30616e-12	1.33229e-09
chr1	2970000	2975000	chr1	2985000	2990000	3	23.1462	3	2.94774	3.1195	22.2596	2.83504	0.112703	12.6895	4.88002	1.06074e-06	0.000471099
chr1	4320000	4325000	chr1	4335000	4340000	3	18.517	3	2.62581	3.1195	17.8076	2.51311	0.112703	10.4636	4.32658	1.51441e-05	0.00538069
chr1	4485000	4490000	chr1	4500000	4505000	2	19.6743	3	3.29824	2.07967	18.9206	3.18554	0.112703	10.5001	5.48258	4.19173e-08	4.96441e-05
chr1	8480000	8485000	chr1	8495000	8500000	24	5.78655	3	-2.05226	24.956	5.56489	-2.16496	0.112703	15.2604	-3.71569	0.000202649	0.0378954
chr1	9135000	9140000	chr1	9150000	9155000	18	3.47193	3	-2.37419	18.717	3.33893	-2.48689	0.112703	11.028	-4.26913	1.96236e-05	0.00633842
chr1	12480000	12485000	chr1	12495000	12500000	3	24.3035	3	3.01813	3.1195	23.3725	2.90543	0.112703	13.246	5.00103	5.70242e-07	0.000371422
chr1	13010000	13015000	chr1	13025000	13030000	19	3.47193	3	-2.45219	19.7568	3.33893	-2.56489	0.112703	11.5479	-4.40323	1.06652e-05	0.00421037
chr1	13505000	13510000	chr1	13520000	13525000	7	37.0339	3	2.40342	7.27883	35.6153	2.29072	0.112703	21.4471	3.94426	8.00474e-05	0.0189606
chr1	13865000	13870000	chr1	13880000	13885000	3	23.1462	3	2.94774	3.1195	22.2596	2.83504	0.112703	12.6895	4.88002	1.06074e-06	0.000471099
chr1	19960000	19965000	chr1	19975000	19980000	19	2.31462	3	-3.03715	19.7568	2.22596	-3.14985	0.112703	10.9914	-5.40886	6.34262e-08	5.63383e-05
chr1	20015000	20020000	chr1	20030000	20035000	20	4.62924	3	-2.11115	20.7967	4.45191	-2.22385	0.112703	12.6243	-3.81694	0.000135118	0.0282397
chr1	22350000	22355000	chr1	22365000	22370000	20	2.31462	3	-3.11115	20.7967	2.22596	-3.22385	0.112703	11.5113	-5.53608	3.09316e-08	4.96441e-05
chr1	22410000	22415000	chr1	22425000	22430000	17	3.47193	3	-2.29172	17.6772	3.33893	-2.40443	0.112703	10.508	-4.12737	3.6694e-05	0.0100288
chr1	24380000	24385000	chr1	24395000	24400000	41	8.10117	3	-2.33942	42.6331	7.79084	-2.45212	0.112703	25.212	-4.20936	2.5609e-05	0.0075824
chr1	24425000	24430000	chr1	24440000	24445000	24	3.47193	3	-2.78922	24.956	3.33893	-2.90193	0.112703	14.1475	-4.98264	6.27226e-07	0.000371422
chr1	24965000	24970000	chr1	24980000	24985000	4	20.8316	3	2.3807	4.15933	20.0336	2.268	0.112703	12.0965	3.9052	9.41479e-05	0.0209067
chr1	25155000	25160000	chr1	25170000	25175000	22	4.62924	3	-2.24866	22.8763	4.45191	-2.36136	0.112703	13.6641	-4.05333	5.04946e-05	0.0128148
chr1	26355000	26360000	chr1	26370000	26375000	4	19.6743	3	2.29824	4.15933	18.9206	2.18554	0.112703	11.54	3.76343	0.000167595	0.0330815
chr1	32165000	32170000	chr1	32180000	32185000	41	4.62924	3	-3.14678	42.6331	4.45191	-3.25948	0.112703	23.5425	-5.59732	2.17687e-08	4.96441e-05
chr1	2335000	2340000	chr1	2355000	2360000	23	4.62924	4	-2.31279	23.8727	4.46001	-2.42024	0.107457	14.1664	-4.15456	3.25918e-05	0.0253727
chr1	4345000	4350000	chr1	4365000	4370000	4	23.1462	4	2.5327	4.15178	22.3001	2.42525	0.107457	13.2259	4.17553	2.97291e-05	0.0253727
chr1	8665000	8670000	chr1	8685000	8690000	23	3.47193	4	-2.72782	23.8727	3.34501	-2.83528	0.107457	13.6089	-4.86807	1.12696e-06	0.00350934
chr1	9690000	9695000	chr1	9710000	9715000	4	21.9889	4	2.4587	4.15178	21.1851	2.35125	0.107457	12.6684	4.04831	5.15879e-05	0.032129
chr1	11390000	11395000	chr1	11410000	11415000	21	4.62924	4	-2.18154	21.7968	4.46001	-2.289	0.107457	13.1284	-3.92893	8.53249e-05	0.041883
chr1	18900000	18905000	chr1	18920000	18925000	20	3.47193	4	-2.52619	20.7589	3.34501	-2.63365	0.107457	12.0519	-4.52143	6.14236e-06	0.00956366
chr1	24380000	24385000	chr1	24400000	24405000	26	5.78655	4	-2.16774	26.9865	5.57501	-2.27519	0.107457	16.2808	-3.9052	9.41493e-05	0.041883
chr1	32160000	32165000	chr1	32180000	32185000	46	10.4158	4	-2.14286	47.7454	10.035	-2.25032	0.107457	28.8902	-3.86243	0.000112264	0.0436987
chr1	30670000	30675000	chr1	30695000	30700000	45	6.94386	5	-2.69611	46.6873	6.69291	-2.80232	0.106209	26.6901	-4.81141	1.4987e-06	0.00403301
chr1	7220000	7225000	chr1	7250000	7255000	6	30.0901	6	2.32625	6.2213	29.0197	2.22175	0.104508	17.6205	3.82568	0.000130409	0.0393348
chr1	7250000	7255000	chr1	7280000	7285000	1	21.9889	6	4.4587	1.03688	21.2067	4.3542	0.104508	11.1218	7.49167	6.80025e-14	1.6409e-10
chr1	14205000	14210000	chr1	14235000	14240000	4	23.1462	6	2.5327	4.14753	22.3229	2.4282	0.104508	13.2352	4.1806	2.90738e-05	0.0116925
chr1	24380000	24385000	chr1	24410000	24415000	29	4.62924	6	-2.6472	30.0696	4.46457	-2.75171	0.104508	17.2671	-4.7244	2.30795e-06	0.00139227
chr1	24545000	24550000	chr1	24575000	24580000	3	20.8316	6	2.79574	3.11065	20.0906	2.69123	0.104508	11.6006	4.6328	3.6076e-06	0.00174103
chr1	30665000	30670000	chr1	30695000	30700000	22	3.47193	6	-2.66369	22.8114	3.34843	-2.7682	0.104508	13.0799	-4.75275	2.00672e-06	0.00139227
chr1	30695000	30700000	chr1	30725000	30730000	21	4.62924	6	-2.18154	21.7746	4.46457	-2.28605	0.104508	13.1196	-3.92386	8.7142e-05	0.0300391
chr1	32150000	32155000	chr1	32180000	32185000	50	5.78655	6	-3.11115	51.8442	5.58072	-3.21566	0.104508	28.7124	-5.52199	3.35178e-08	4.04392e-05
chr1	325000	330000	chr1	360000	365000	1	23.1462	7	4.5327	1.03682	22.3242	4.42837	0.104339	11.6805	7.61918	2.55296e-14	5.67013e-11
chr1	925000	930000	chr1	960000	965000	4	18.517	7	2.21078	4.14729	17.8593	2.10644	0.104339	11.0033	3.62745	0.000286232	0.0423814
chr1	1355000	1360000	chr1	1390000	1395000	25	5.78655	7	-2.11115	25.9206	5.58104	-2.21549	0.104339	15.7508	-3.80256	0.000143209	0.0270298
chr1	2305000	2310000	chr1	2340000	2345000	4	20.8316	7	2.3807	4.14729	20.0918	2.27636	0.104339	12.1195	3.91958	8.87043e-05	0.0197012
chr1	3515000	3520000	chr1	3550000	3555000	4	19.6743	7	2.29824	4.14729	18.9755	2.1939	0.104339	11.5614	3.77781	0.000158211	0.0270298
chr1	3925000	3930000	chr1	3960000	3965000	4	19.6743	7	2.29824	4.14729	18.9755	2.1939	0.104339	11.5614	3.77781	0.000158211	0.0270298
chr1	7565000	7570000	chr1	7600000	7605000	3	19.6743	7	2.71328	3.11047	18.9755	2.60894	0.104339	11.043	4.49132	7.07824e-06	0.00224583
chr1	11910000	11915000	chr1	11945000	11950000	4	18.517	7	2.21078	4.14729	17.8593	2.10644	0.104339	11.0033	3.62745	0.000286232	0.0423814
chr1	19015000	19020000	chr1	19050000	19055000	28	4.62924	7	-2.59658	29.031	4.46483	-2.70092	0.104339	16.7479	-4.63708	3.53371e-06	0.00130806
chr1	24380000	24385000	chr1	24415000	24420000	35	5.78655	7	-2.59658	36.2888	5.58104	-2.70092	0.104339	20.9349	-4.63708	3.53371e-06	0.00130806
chr1	26445000	26450000	chr1	26480000	26485000	4	20.8316	7	2.3807	4.14729	20.0918	2.27636	0.104339	12.1195	3.91958	8.87043e-05	0.0197012
chr1	30695000	30700000	chr1	30730000	30735000	19	3.47193	7	-2.45219	19.6996	3.34863	-2.55653	0.104339	11.5241	-4.38885	1.13952e-05	0.00316358
chr1	31900000	31905000	chr1	31935000	31940000	28	3.47193	7	-3.01162	29.031	3.34863	-3.11596	0.104339	16.1898	-5.35059	8.767e-08	6.4905e-05
chr1	31940000	31945000	chr1	31975000	31980000	19	1.15731	7	-4.03715	19.6996	1.11621	-4.14149	0.104339	10.4079	-7.11363	1.13032e-12	1.25523e-09
chr1	32150000	32155000	chr1	32185000	32190000	33	4.62924	7	-2.83362	34.2152	4.46483	-2.93796	0.104339	19.34	-5.04458	4.54516e-07	0.00025237
chr1	21840000	21845000	chr1	21880000	21885000	17	3.47193	8	-2.29172	17.6297	3.34791	-2.39668	0.104954	10.4888	-4.11405	3.88784e-05	0.0383925
chr1	32145000	32150000	chr1	32185000	32190000	24	4.62924	8	-2.37419	24.8891	4.46388	-2.47914	0.104954	14.6765	-4.25581	2.08294e-05	0.0383925
chr1	22070000	22075000	chr1	22115000	22120000	28	5.78655	9	-2.27465	29.0118	5.58475	-2.37707	0.102423	17.2983	-4.08034	4.49693e-05	0.0394606
chr1	24380000	24385000	chr1	24425000	24430000	23	3.47193	9	-2.72782	23.8311	3.35085	-2.83025	0.102423	13.591	-4.85941	1.17735e-06	0.00206625
chr1	995000	1000000	chr1	1045000	1050000	5	31.2474	10	2.64374	5.18244	30.1474	2.54033	0.103408	17.6649	4.37337	1.22342e-05	0.00325021
chr1	1000000	1005000	chr1	1050000	1055000	8	65.9667	10	3.04367	8.29191	63.6444	2.94026	0.103408	35.9682	5.06091	4.1726e-07	0.000332556
chr1	10640000	10645000	chr1	10690000	10695000	3	19.6743	10	2.71328	3.10946	18.9817	2.60987	0.103408	11.0456	4.49292	7.02521e-06	0.00223964
chr1	12315000	12320000	chr1	12365000	12370000	3	21.9889	10	2.87374	3.10946	21.2148	2.77033	0.103408	12.1621	4.76878	1.8534e-06	0.000984776
chr1	22315000	22320000	chr1	22365000	22370000	17	3.47193	10	-2.29172	17.6203	3.34971	-2.39513	0.103408	10.485	-4.11139	3.93289e-05	0.00895575
chr1	24380000	24385000	chr1	24430000	24435000	33	3.47193	10	-3.24866	34.2041	3.34971	-3.35206	0.103408	18.7769	-5.75649	8.58815e-09	1.36895e-05
chr1	32185000	32190000	chr1	32235000	32240000	20	3.47193	10	-2.52619	20.7298	3.34971	-2.6296	0.103408	12.0397	-4.51447	6.34763e-06	0.00223964
chr1	16040000	16045000	chr1	16095000	16100000	2	37.0339	11	4.21078	2.07281	35.7331	4.1076	0.103175	18.9029	7.06774	1.57479e-12	2.23463e-09
chr1	31995000	32000000	chr1	32050000	32055000	3	23.1462	11	2.94774	3.10921	22.3332	2.84457	0.103175	12.7212	4.8964	9.76072e-07	0.000692523
chr1	3875000	3880000	chr1	3935000	3940000	22	3.47193	12	-2.66369	22.784	3.35246	-2.76473	0.101036	13.0682	-4.74678	2.06684e-06	0.00255875
chr1	18880000	18885000	chr1	18940000	18945000	20	4.62924	12	-2.11115	20.7127	4.46995	-2.21219	0.101036	12.5913	-3.79688	0.000146529	0.0453506
chr1	19310000	19315000	chr1	19370000	19375000	18	3.47193	12	-2.37419	18.6415	3.35246	-2.47522	0.101036	10.997	-4.24907	2.14656e-05	0.00885815
chr1	30460000	30465000	chr1	30520000	30525000	3	18.517	12	2.62581	3.10691	17.8798	2.52478	0.101036	10.4934	4.34664	1.38239e-05	0.00855698
chr1	3665000	3670000	chr1	3730000	3735000	3	20.8316	13	2.79574	3.10771	20.1096	2.69396	0.101779	11.6086	4.63749	3.5267e-06	0.00192029
chr1	21860000	21865000	chr1	21925000	21930000	22	1.15731	13	-4.24866	22.7899	1.1172	-4.35043	0.101779	11.9535	-7.47283	7.84875e-14	8.54729e-11
chr1	34135000	34140000	chr1	34200000	34205000	26	5.78655	13	-2.16774	26.9335	5.586	-2.26951	0.101779	16.2597	-3.89543	9.80236e-05	0.0355825
chr1	8460000	8465000	chr1	8530000	8535000	20	3.47193	14	-2.52619	20.7251	3.35047	-2.62894	0.102751	12.0378	-4.51334	6.38151e-06	0.00615815
chr1	18980000	18985000	chr1	19050000	19055000	19	4.62924	14	-2.03715	19.6888	4.46729	-2.1399	0.102751	12.078	-3.67261	0.000240084	0.0463361
chr1	19970000	19975000	chr1	20040000	20045000	24	5.78655	14	-2.05226	24.8701	5.58411	-2.15501	0.102751	15.2271	-3.69858	0.000216806	0.0463361
chr1	23255000	23260000	chr1	23325000	23330000	20	4.62924	14	-2.11115	20.7251	4.46729	-2.2139	0.102751	12.5962	-3.79983	0.000144796	0.0463361
chr1	26960000	26965000	chr1	27030000	27035000	24	5.78655	14	-2.05226	24.8701	5.58411	-2.15501	0.102751	15.2271	-3.69858	0.000216806	0.0463361
chr1	18980000	18985000	chr1	19055000	19060000	18	3.47193	15	-2.37419	18.6602	3.3491	-2.47812	0.103934	11.0046	-4.25406	2.09932e-05	0.0176763
chr1	22775000	22780000	chr1	22855000	22860000	20	2.31462	16	-3.11115	20.7254	2.23361	-3.21395	0.102795	11.4795	-5.51905	3.40841e-08	2.45746e-05
chr1	18920000	18925000	chr1	19005000	19010000	19	3.47193	17	-2.45219	19.6537	3.35646	-2.54978	0.0975958	11.5051	-4.37726	1.20182e-05	0.0042925
chr1	32570000	32575000	chr1	32655000	32660000	3	18.517	17	2.62581	3.10321	17.9011	2.52822	0.0975958	10.5022	4.35255	1.34561e-05	0.0042925
chr1	4240000	4245000	chr1	4330000	4335000	2	18.517	18	3.21078	2.06304	17.9511	3.12123	0.0895467	10.0071	5.37202	7.78573e-08	4.00965e-05
chr1	7240000	7245000	chr1	7330000	7335000	6	34.7193	18	2.5327	6.18913	33.6584	2.44316	0.0895467	19.9237	4.20632	2.5956e-05	0.00668366
chr1	19965000	19970000	chr1	20055000	20060000	11	53.2363	18	2.27491	11.3467	51.6095	2.18536	0.0895467	31.4781	3.76313	0.000167799	0.0288055
chr1	19965000	19970000	chr1	20060000	20065000	3	18.517	19	2.62581	3.09608	17.9423	2.53485	0.0909615	10.5192	4.36396	1.2773e-05	0.00479981
chr1	21975000	21980000	chr1	22070000	22075000	24	4.62924	19	-2.37419	24.7686	4.48558	-2.46515	0.0909615	14.6271	-4.23175	2.31875e-05	0.00479981
chr1	33145000	33150000	chr1	33240000	33245000	17	3.47193	19	-2.29172	17.5445	3.36419	-2.38269	0.0909615	10.4543	-4.08999	4.31391e-05	0.00595319
chr1	29795000	29800000	chr1	29895000	29900000	19	3.47193	20	-2.45219	19.6172	3.36269	-2.54443	0.0922442	11.49	-4.36806	1.25357e-05	0.00468833
chr1	5750000	5755000	chr1	5855000	5860000	2	20.8316	21	3.3807	2.06583	20.1677	3.28725	0.0934465	11.1168	5.65745	1.53642e-08	4.79363e-06
chr1	7220000	7225000	chr1	7325000	7330000	5	24.3035	21	2.28117	5.16458	23.529	2.18772	0.0934465	14.3468	3.76719	0.000165097	0.0257552
chr1	7655000	7660000	chr1	7760000	7765000	5	21.9889	21	2.13678	5.16458	21.2882	2.04333	0.0934465	13.2264	3.51896	0.000433241	0.032868
chr1	10410000	10415000	chr1	10515000	10520000	22	5.78655	21	-1.92673	22.7242	5.60215	-2.02017	0.0934465	14.1632	-3.46678	0.000526731	0.032868
chr1	24735000	24740000	chr1	24840000	24845000	4	17.3597	21	2.11767	4.13166	16.8065	2.02422	0.0934465	10.4691	3.48611	0.0004901	0.032868
chr1	885000	890000	chr1	1000000	1005000	3	18.517	23	2.62581	3.1028	17.9035	2.5286	0.0972161	10.5031	4.35321	1.34161e-05	0.00293812
chr1	19925000	19930000	chr1	20040000	20045000	17	3.47193	23	-2.29172	17.5825	3.3569	-2.38894	0.0972161	10.4697	-4.10074	4.11825e-05	0.00450949
chr1	12925000	12930000	chr1	13060000	13065000	18	4.62924	27	-1.95915	18.64	4.4703	-2.05996	0.100809	11.5551	-3.53518	0.000407505	0.0464555
chr1	24440000	24445000	chr1	24615000	24620000	23	5.78655	35	-1.99086	23.7927	5.59377	-2.08862	0.0977665	14.6932	-3.58446	0.00033778	0.0165512
chr1	22275000	22280000	chr1	22465000	22470000	26	4.62924	38	-2.48966	26.9167	4.47159	-2.58964	0.0999777	15.6941	-4.44578	8.75748e-06	0.000315269
chr1	25735000	25740000	chr1	25930000	25935000	3	18.517	39	2.62581	3.10415	17.8957	2.52734	0.0984693	10.4999	4.35105	1.35486e-05	0.000460652
chr1	10400000	10405000	chr1	10605000	10610000	5	16.2023	41	1.6962	5.17818	15.6448	1.59517	0.101032	10.4115	2.74851	0.00598664	0.0458976
chr1	22265000	22270000	chr1	22470000	22475000	20	3.47193	41	-2.52619	20.7127	3.35247	-2.62722	0.101032	12.0326	-4.51038	6.47107e-06	7.44173e-05
chr1	24440000	24445000	chr1	24645000	24650000	23	2.31462	41	-3.31279	23.8196	2.23498	-3.41382	0.101032	13.0273	-5.86265	4.55525e-09	1.04771e-07
chr1	6985000	6990000	chr1	7250000	7255000	3	40.5059	53	3.7551	3.10987	39.0748	3.65132	0.103782	21.0924	6.28332	3.31422e-10	3.31422e-09
chr1	7975000	7980000	chr1	8245000	8250000	8	26.6181	54	1.73434	8.3013	25.652	1.62766	0.106673	16.9767	2.80437	0.00504144	0.0403315
chr1	8900000	8905000	chr1	9210000	9215000	5	18.517	62	1.88885	5.1819	17.867	1.78574	0.103106	11.5244	3.07613	0.00209705	0.0104853
chr1	10315000	10320000	chr1	10635000	10640000	16	5.78655	64	-1.4673	16.5776	5.58492	-1.56963	0.102335	11.0813	-2.69223	0.00709754	0.0283902
chr1	6980000	6985000	chr1	7410000	7415000	24	8.10117	86	-1.56683	25.1346	7.73546	-1.70012	0.133286	16.4351	-2.91656	0.00353916	0.0141566
chr1	13690000	13695000	chr1	14150000	14155000	5	16.2023	92	1.6962	5.23765	15.4672	1.56222	0.133983	10.3524	2.69187	0.00710536	0.00710536
chr1	11950000	11955000	chr1	12660000	12665000	16	4.62924	142	-1.78922	16.876	4.38894	-1.94303	0.153806	10.6325	-3.33416	0.000855576	0.000855576
chr1	17120000	17125000	chr1	19235000	19240000	33	9.25848	423	-1.83362	35.1831	8.684	-2.01845	0.184834	21.9336	-3.46382	0.00053256	0.00053256
chr1	11950000	11955000	chr1	17120000	17125000	30	5.78655	1034	-2.37419	32.0869	5.4102	-2.56823	0.194046	18.7486	-4.40897	1.03863e-05	1.03863e-05
chr1	11945000	11950000	chr1	17120000	17125000	20	1.15731	1035	-4.11115	21.3914	1.08204	-4.30521	0.194056	11.2367	-7.39508	1.41322e-13	1.41322e-13
chr1	11950000	11955000	chr1	19235000	19240000	18	4.62924	1457	-1.95915	19.2303	4.33307	-2.14992	0.19077	11.7817	-3.68983	0.000224402	0.000224402
chr1	11945000	11950000	chr1	30795000	30800000	14	6.94386	3770	-1.01162	14.9412	6.50644	-1.19936	0.18774	10.7238	-2.05568	0.0398135	0.0398135
chr1	11950000	11955000	chr1	31775000	31780000	41	17.3597	3965	-1.23989	43.7683	16.2617	-1.42841	0.188522	30.015	-2.44945	0.0143074	0.0143074
chr1	11945000	11950000	chr1	31775000	31780000	31	11.5731	3966	-1.42149	33.0931	10.8411	-1.61002	0.188527	21.9671	-2.76167	0.00575073	0.00575073
chr2	7445000	7450000	chr2	7445000	7450000	4	17.3597	0	2.11767	3.89849	17.8117	2.19184	-0.0741697	10.8551	3.92945	8.51391e-05	0.00958566
chr2	9635000	9640000	chr2	9635000	9640000	202	3.47193	0	-5.86247	196.874	3.56234	-5.7883	-0.0741697	100.218	-10.122	4.41106e-24	6.33208e-21
chr2	9645000	9650000	chr2	9645000	9650000	22	1.15731	0	-4.24866	21.4417	1.18745	-4.17449	-0.0741697	11.3146	-7.28042	3.32781e-13	6.16396e-11
chr2	9845000	9850000	chr2	9845000	9850000	26	1.15731	0	-4.48966	25.3402	1.18745	-4.41549	-0.0741697	13.2638	-7.70479	1.31059e-14	2.89439e-12
chr2	9850000	9855000	chr2	9850000	9855000	50	9.25848	0	-2.43308	48.7311	9.49956	-2.35891	-0.0741697	29.1153	-4.08354	4.43548e-05	0.00519766
chr2	10010000	10015000	chr2	10010000	10015000	111	1.15731	0	-6.58364	108.183	1.18745	-6.50947	-0.0741697	54.6853	-11.3919	4.58975e-30	1.31772e-26
chr2	10015000	10020000	chr2	10015000	10020000	377	6.94386	0	-5.76268	367.433	7.12467	-5.68851	-0.0741697	187.279	-9.94633	2.61651e-23	2.86776e-20
chr2	10020000	10025000	chr2	10020000	10025000	64	9.25848	0	-2.78922	62.3758	9.49956	-2.71505	-0.0741697	35.9377	-4.71064	2.46939e-06	0.000322255
chr2	10030000	10035000	chr2	10030000	10035000	175	3.47193	0	-5.65547	170.559	3.56234	-5.5813	-0.0741697	87.0606	-9.75756	1.71232e-22	1.22902e-19
chr2	10035000	10040000	chr2	10035000	10040000	82	2.31462	0	-5.14678	79.919	2.37489	-5.07261	-0.0741697	41.147	-8.86184	7.87055e-19	3.76606e-16
chr2	10045000	10050000	chr2	10045000	10050000	158	8.10117	0	-4.28565	153.99	8.31212	-4.21148	-0.0741697	81.1512	-7.34556	2.04899e-13	4.057e-11
chr2	10050000	10055000	chr2	10050000	10055000	61	4.62924	0	-3.71996	59.452	4.74978	-3.64579	-0.0741697	32.1009	-6.34949	2.16028e-10	3.5441e-08
chr2	10055000	10060000	chr2	10055000	10060000	192	13.8877	0	-3.78922	187.127	14.2493	-3.71505	-0.0741697	100.688	-6.47145	9.70672e-11	1.63929e-08
chr2	10060000	10065000	chr2	10060000	10065000	187	39.3486	0	-2.24866	182.254	40.3731	-2.17449	-0.0741697	111.314	-3.7588	0.000170728	0.0181541
chr2	10070000	10075000	chr2	10070000	10075000	213	26.6181	0	-3.00037	207.595	27.3112	-2.9262	-0.0741697	117.453	-5.08243	3.72633e-07	4.97596e-05
chr2	10075000	10080000	chr2	10075000	10080000	104	2.31462	0	-5.48966	101.361	2.37489	-5.41549	-0.0741697	51.8678	-9.4656	2.91886e-21	1.67601e-18
chr2	10080000	10085000	chr2	10080000	10085000	125	2.31462	0	-5.75501	121.828	2.37489	-5.68084	-0.0741697	62.1013	-9.93282	2.99661e-23	2.86776e-20
chr2	10110000	10115000	chr2	10110000	10115000	39	1.15731	0	-5.07463	38.0103	1.18745	-5.00046	-0.0741697	19.5989	-8.7348	2.44095e-18	1.07815e-15
chr2	10120000	10125000	chr2	10120000	10125000	130	10.4158	0	-3.64167	126.701	10.687	-3.5675	-0.0741697	68.694	-6.21163	5.24379e-10	8.1378e-08
chr2	10125000	10130000	chr2	10125000	10130000	77	3.47193	0	-4.47105	75.0459	3.56234	-4.39688	-0.0741697	39.3041	-7.67201	1.6932e-14	3.60088e-12
chr2	10145000	10150000	chr2	10145000	10150000	37	1.15731	0	-4.99868	36.061	1.18745	-4.92451	-0.0741697	18.6242	-8.60107	7.89796e-18	2.83438e-15
chr2	10160000	10165000	chr2	10160000	10165000	166	12.7304	0	-3.70483	161.787	13.0619	-3.63066	-0.0741697	87.4246	-6.32285	2.56781e-10	4.09565e-08
chr2	10165000	10170000	chr2	10165000	10170000	159	5.78655	0	-4.78018	154.965	5.93723	-4.70601	-0.0741697	80.4511	-8.21633	2.09823e-16	6.02403e-14
chr2	10175000	10180000	chr2	10175000	10180000	37	1.15731	0	-4.99868	36.061	1.18745	-4.92451	-0.0741697	18.6242	-8.60107	7.89796e-18	2.83438e-15
chr2	10210000	10215000	chr2	10210000	10215000	32	1.15731	0	-4.78922	31.1879	1.18745	-4.71505	-0.0741697	16.1877	-8.23226	1.83717e-16	5.55212e-14
chr2	10250000	10255000	chr2	10250000	10255000	26	1.15731	0	-4.48966	25.3402	1.18745	-4.41549	-0.0741697	13.2638	-7.70479	1.31059e-14	2.89439e-12
chr2	10260000	10265000	chr2	10260000	10265000	37	1.15731	0	-4.99868	36.061	1.18745	-4.92451	-0.0741697	18.6242	-8.60107	7.89796e-18	2.83438e-15
chr2	10275000	10280000	chr2	10275000	10280000	30	1.15731	0	-4.69611	29.2387	1.18745	-4.62194	-0.0741697	15.2131	-8.06831	7.12778e-16	1.86035e-13
chr2	10290000	10295000	chr2	10290000	10295000	30	1.15731	0	-4.69611	29.2387	1.18745	-4.62194	-0.0741697	15.2131	-8.06831	7.12778e-16	1.86035e-13
chr2	10315000	10320000	chr2	10315000	10320000	35	2.31462	0	-3.91851	34.1118	2.37489	-3.84434	-0.0741697	18.2433	-6.69909	2.09718e-11	3.6491e-09
chr2	10325000	10330000	chr2	10325000	10330000	117	2.31462	0	-5.65959	114.031	2.37489	-5.58542	-0.0741697	58.2028	-9.7648	1.59421e-22	1.22902e-19
chr2	10330000	10335000	chr2	10330000	10335000	51	1.15731	0	-5.46165	49.7057	1.18745	-5.38748	-0.0741697	25.4466	-9.41627	4.67396e-21	2.43981e-18
chr2	10340000	10345000	chr2	10340000	10345000	33	1.15731	0	-4.83362	32.1625	1.18745	-4.75945	-0.0741697	16.675	-8.31043	9.53579e-17	3.04192e-14
chr2	10370000	10375000	chr2	10370000	10375000	28	1.15731	0	-4.59658	27.2894	1.18745	-4.52241	-0.0741697	14.2384	-7.89305	2.94897e-15	7.36216e-13
chr2	10380000	10385000	chr2	10380000	10385000	36	1.15731	0	-4.95915	35.0864	1.18745	-4.88498	-0.0741697	18.1369	-8.53146	1.44508e-17	4.88097e-15
chr2	10415000	10420000	chr2	10415000	10420000	169	32.4047	0	-2.38275	164.711	33.2485	-2.30858	-0.0741697	98.9798	-3.99492	6.47173e-05	0.00743214
chr2	10425000	10430000	chr2	10425000	10430000	125	1.15731	0	-6.75501	121.828	1.18745	-6.68084	-0.0741697	61.5076	-11.6936	1.3739e-31	7.88894e-28
chr2	10440000	10445000	chr2	10440000	10445000	88	4.62924	0	-4.24866	85.7668	4.74978	-4.17449	-0.0741697	45.2583	-7.28042	3.32781e-13	6.16396e-11
chr2	10450000	10455000	chr2	10450000	10455000	119	13.8877	0	-3.09908	115.98	14.2493	-3.02491	-0.0741697	65.1147	-5.25624	1.47033e-07	2.01015e-05
chr2	14420000	14425000	chr2	14420000	14425000	30	3.47193	0	-3.11115	29.2387	3.56234	-3.03698	-0.0741697	16.4005	-5.27749	1.30962e-07	1.83411e-05
chr2	15735000	15740000	chr2	15735000	15740000	230	4.62924	0	-5.63471	224.163	4.74978	-5.56054	-0.0741697	114.456	-9.721	2.4535e-22	1.56533e-19
chr2	17010000	17015000	chr2	17010000	17015000	8	31.2474	0	1.96566	7.79698	32.061	2.03983	-0.0741697	19.929	3.66181	0.000250444	0.0256795
chr2	17770000	17775000	chr2	17770000	17775000	20	3.47193	0	-2.52619	19.4924	3.56234	-2.45202	-0.0741697	11.5274	-4.24749	2.16181e-05	0.00258606
chr2	17840000	17845000	chr2	17840000	17845000	23	1.15731	0	-4.31279	22.4163	1.18745	-4.23862	-0.0741697	11.8019	-7.39334	1.43184e-13	2.93629e-11
chr2	18010000	18015000	chr2	18010000	18015000	4	16.2023	0	2.01813	3.89849	16.6242	2.0923	-0.0741697	10.2614	3.75419	0.000173903	0.0181554
chr2	18080000	18085000	chr2	18080000	18085000	94	1.15731	0	-6.34381	91.6145	1.18745	-6.26964	-0.0741697	46.401	-10.9696	5.35138e-28	1.02425e-24
chr2	18120000	18125000	chr2	18120000	18125000	65	6.94386	0	-3.22663	63.3504	7.12467	-3.15246	-0.0741697	35.2376	-5.48083	4.2334e-08	6.23287e-06
chr2	18125000	18130000	chr2	18125000	18130000	26	2.31462	0	-3.48966	25.3402	2.37489	-3.41549	-0.0741697	13.8575	-5.94398	2.78181e-09	4.20347e-07
chr2	18160000	18165000	chr2	18160000	18165000	62	6.94386	0	-3.15846	60.4266	7.12467	-3.08429	-0.0741697	33.7756	-5.36079	8.28583e-08	1.18943e-05
chr2	18215000	18220000	chr2	18215000	18220000	17	3.47193	0	-2.29172	16.5686	3.56234	-2.21755	-0.0741697	10.0655	-3.83464	0.000125749	0.0138856
chr2	18415000	18420000	chr2	18415000	18420000	28	4.62924	0	-2.59658	27.2894	4.74978	-2.52241	-0.0741697	16.0196	-4.37143	1.23435e-05	0.0015408
chr2	18820000	18825000	chr2	18820000	18825000	25	5.78655	0	-2.11115	24.3656	5.93723	-2.03698	-0.0741697	15.1514	-3.51669	0.00043697	0.044019
chr2	19435000	19440000	chr2	19435000	19440000	34	5.78655	0	-2.55476	33.1372	5.93723	-2.48059	-0.0741697	19.5372	-4.29779	1.72507e-05	0.00210753
chr2	19825000	19830000	chr2	19825000	19830000	36	2.31462	0	-3.95915	35.0864	2.37489	-3.88498	-0.0741697	18.7306	-6.77065	1.28201e-11	2.3004e-09
chr2	20240000	20245000	chr2	20240000	20245000	81	3.47193	0	-4.54411	78.9444	3.56234	-4.46994	-0.0741697	41.2534	-7.80066	6.15833e-15	1.47338e-12
chr2	23890000	23895000	chr2	23890000	23895000	70	11.5731	0	-2.59658	68.2236	11.8745	-2.52241	-0.0741697	40.049	-4.37143	1.23435e-05	0.0015408
chr2	32645000	32650000	chr2	32645000	32650000	22	4.62924	0	-2.24866	21.4417	4.74978	-2.17449	-0.0741697	13.0957	-3.7588	0.000170728	0.0181541
chr2	2890000	2895000	chr2	2895000	2900000	18	107.63	1	2.58001	18.8011	103.044	2.45437	0.125638	60.9225	4.39173	1.12453e-05	0.00243094
chr2	5275000	5280000	chr2	5280000	5285000	5	23.1462	1	2.21078	5.22252	22.16	2.08514	0.125638	13.6913	3.74158	0.000182868	0.0287966
chr2	5610000	5615000	chr2	5615000	5620000	4	20.8316	1	2.3807	4.17802	19.944	2.25506	0.125638	12.061	4.04078	5.32728e-05	0.00981009
chr2	9110000	9115000	chr2	9115000	9120000	1	23.1462	1	4.5327	1.0445	22.16	4.40707	0.125638	11.6022	7.83005	4.87679e-15	2.42474e-12
chr2	9590000	9595000	chr2	9595000	9600000	4	17.3597	1	2.11767	4.17802	16.62	1.99203	0.125638	10.399	3.57763	0.000346723	0.049739
chr2	9630000	9635000	chr2	9635000	9640000	87	3.47193	1	-4.6472	90.8719	3.324	-4.77284	0.125638	47.098	-8.33401	7.81476e-17	4.85688e-14
chr2	9635000	9640000	chr2	9640000	9645000	51	10.4158	1	-2.29172	53.2697	9.972	-2.41736	0.125638	31.6209	-4.18646	2.83336e-05	0.00563499
chr2	9765000	9770000	chr2	9770000	9775000	62	13.8877	1	-2.15846	64.7593	13.296	-2.2841	0.125638	39.0276	-3.95181	7.75638e-05	0.0132982
chr2	10015000	10020000	chr2	10020000	10025000	70	1.15731	1	-5.91851	73.1153	1.108	-6.04414	0.125638	37.1117	-10.5725	3.99559e-26	1.46589e-22
chr2	10055000	10060000	chr2	10060000	10065000	75	2.31462	1	-5.01804	78.3378	2.216	-5.14368	0.125638	40.2769	-8.98699	2.54101e-19	2.10565e-16
chr2	10060000	10065000	chr2	10065000	10070000	104	13.8877	1	-2.9047	108.628	13.296	-3.03034	0.125638	60.9622	-5.2658	1.39582e-07	3.65265e-05
chr2	10065000	10070000	chr2	10070000	10075000	124	25.4608	1	-2.28399	129.519	24.376	-2.40963	0.125638	76.9473	-4.17284	3.00825e-05	0.00575269
chr2	10070000	10075000	chr2	10075000	10080000	69	1.15731	1	-5.89775	72.0708	1.108	-6.02339	0.125638	36.5894	-10.536	5.89658e-26	1.46589e-22
chr2	10115000	10120000	chr2	10120000	10125000	22	2.31462	1	-3.24866	22.9791	2.216	-3.37429	0.125638	12.5976	-5.87143	4.32039e-09	1.43207e-06
chr2	10130000	10135000	chr2	10135000	10140000	63	1.15731	1	-5.7665	65.8038	1.108	-5.89214	0.125638	33.4559	-10.3049	6.69727e-25	1.10996e-21
chr2	10410000	10415000	chr2	10415000	10420000	43	1.15731	1	-5.21549	44.9137	1.108	-5.34113	0.125638	23.0108	-9.33465	1.01324e-20	1.25946e-17
chr2	10430000	10435000	chr2	10435000	10440000	24	1.15731	1	-4.37419	25.0681	1.108	-4.49982	0.125638	13.0881	-7.85328	4.05298e-15	2.23905e-12
chr2	10450000	10455000	chr2	10455000	10460000	40	1.15731	1	-5.11115	41.7802	1.108	-5.23679	0.125638	21.4441	-9.15093	5.64431e-20	5.6127e-17
chr2	10455000	10460000	chr2	10460000	10465000	44	3.47193	1	-3.66369	45.9582	3.324	-3.78933	0.125638	24.6411	-6.60224	4.05001e-11	1.67805e-08
chr2	11060000	11065000	chr2	11065000	11070000	4	17.3597	1	2.11767	4.17802	16.62	1.99203	0.125638	10.399	3.57763	0.000346723	0.049739
chr2	17810000	17815000	chr2	17815000	17820000	112	17.3597	1	-2.68969	116.985	16.62	-2.81533	0.125638	66.8023	-4.8872	1.0228e-06	0.000254268
chr2	17820000	17825000	chr2	17825000	17830000	35	4.62924	1	-2.91851	36.5577	4.432	-3.04414	0.125638	20.4948	-5.29011	1.22245e-07	3.37668e-05
chr2	17940000	17945000	chr2	17945000	17950000	47	4.62924	1	-3.34381	49.0917	4.432	-3.46945	0.125638	26.7619	-6.03899	1.55083e-09	5.50767e-07
chr2	18145000	18150000	chr2	18150000	18155000	49	12.7304	1	-1.9445	51.1807	12.188	-2.07014	0.125638	31.6844	-3.57507	0.000350133	0.049739
chr2	18285000	18290000	chr2	18290000	18295000	20	2.31462	1	-3.11115	20.8901	2.216	-3.23679	0.125638	11.553	-5.62932	1.80924e-08	5.2915e-06
chr2	20235000	20240000	chr2	20240000	20245000	45	2.31462	1	-4.28108	47.0027	2.216	-4.40671	0.125638	24.6094	-7.68933	1.47906e-14	6.68535e-12
chr2	20240000	20245000	chr2	20245000	20250000	21	2.31462	1	-3.18154	21.9346	2.216	-3.30718	0.125638	12.0753	-5.75326	8.75389e-09	2.72027e-06
chr2	22130000	22135000	chr2	22135000	22140000	23	4.62924	1	-2.31279	24.0236	4.432	-2.43842	0.125638	14.2278	-4.22355	2.40486e-05	0.00498208
chr2	22135000	22140000	chr2	22140000	22145000	38	9.25848	1	-2.03715	39.6912	8.864	-2.16279	0.125638	24.2776	-3.73821	0.000185336	0.0287966
chr2	23885000	23890000	chr2	23890000	23895000	53	9.25848	1	-2.51714	55.3587	8.864	-2.64278	0.125638	32.1114	-4.58338	4.57511e-06	0.00103397
chr2	24000000	24005000	chr2	24005000	24010000	1	32.4047	1	5.01813	1.0445	31.024	4.89249	0.125638	16.0342	8.68479	3.79433e-18	2.69506e-15
chr2	24170000	24175000	chr2	24175000	24180000	7	46.2924	1	2.72535	7.31153	44.32	2.59971	0.125638	25.8158	4.64764	3.35749e-06	0.000794925
chr2	27745000	27750000	chr2	27750000	27755000	5	25.4608	1	2.34828	5.22252	24.376	2.22264	0.125638	14.7993	3.9837	6.78517e-05	0.0120485
chr2	30620000	30625000	chr2	30625000	30630000	20	4.62924	1	-2.11115	20.8901	4.432	-2.23679	0.125638	12.661	-3.86851	0.000109503	0.0181483
chr2	32610000	32615000	chr2	32615000	32620000	60	5.78655	1	-3.37419	62.6703	5.54	-3.49982	0.125638	34.1051	-6.09247	1.11181e-09	4.25225e-07
chr2	1700000	1705000	chr2	1710000	1715000	1	25.4608	2	4.67021	1.07437	23.6985	4.46324	0.206972	12.3864	7.92895	2.21002e-15	2.33433e-12
chr2	2880000	2885000	chr2	2890000	2895000	10	54.3936	2	2.44344	10.7437	50.6285	2.23646	0.206972	30.6861	4.00804	6.12259e-05	0.0123181
chr2	2885000	2890000	chr2	2895000	2900000	15	196.743	2	3.71328	16.1155	183.125	3.5063	0.206972	99.62	6.24398	4.26575e-10	2.25285e-07
chr2	6755000	6760000	chr2	6765000	6770000	5	24.3035	2	2.28117	5.37183	22.6213	2.07419	0.206972	13.9965	3.72231	0.000197411	0.0379119
chr2	7770000	7775000	chr2	7780000	7785000	3	18.517	2	2.62581	3.2231	17.2352	2.41884	0.206972	10.2292	4.32917	1.49675e-05	0.0033283
chr2	9625000	9630000	chr2	9635000	9640000	89	19.6743	2	-2.17749	95.6186	18.3125	-2.38447	0.206972	56.9655	-4.12854	3.65075e-05	0.0077122
chr2	10055000	10060000	chr2	10065000	10070000	31	2.31462	2	-3.74342	33.3054	2.15441	-3.95039	0.206972	17.7299	-6.88583	5.74496e-12	4.04541e-09
chr2	10060000	10065000	chr2	10070000	10075000	42	3.47193	2	-3.59658	45.1234	3.23161	-3.80355	0.206972	24.1775	-6.62728	3.4194e-11	2.06385e-08
chr2	10065000	10070000	chr2	10075000	10080000	28	1.15731	2	-4.59658	30.0823	1.0772	-4.80355	0.206972	15.5797	-8.38808	4.9413e-17	2.0877e-13
chr2	10120000	10125000	chr2	10130000	10135000	27	1.15731	2	-4.54411	29.0079	1.0772	-4.75108	0.206972	15.0425	-8.2957	1.07949e-16	2.28042e-13
chr2	10410000	10415000	chr2	10420000	10425000	26	3.47193	2	-2.9047	27.9335	3.23161	-3.11167	0.206972	15.5826	-5.40901	6.33737e-08	2.43413e-05
chr2	11575000	11580000	chr2	11585000	11590000	32	3.47193	2	-3.20426	34.3797	3.23161	-3.41123	0.206972	18.8057	-5.93648	2.91208e-09	1.36706e-06
chr2	13130000	13135000	chr2	13140000	13145000	3	18.517	2	2.62581	3.2231	17.2352	2.41884	0.206972	10.2292	4.32917	1.49675e-05	0.0033283
chr2	16090000	16095000	chr2	16100000	16105000	7	33.562	2	2.2614	7.52056	31.2389	2.05443	0.206972	19.3797	3.68751	0.000226461	0.0416
chr2	17880000	17885000	chr2	17890000	17895000	19	3.47193	2	-2.45219	20.413	3.23161	-2.65916	0.206972	11.8223	-4.61222	3.98384e-06	0.00112211
chr2	19370000	19375000	chr2	19380000	19385000	2	19.6743	2	3.29824	2.14873	18.3125	3.09127	0.206972	10.2306	5.51318	3.52411e-08	1.48894e-05
chr2	19770000	19775000	chr2	19780000	19785000	31	5.78655	2	-2.42149	33.3054	5.38601	-2.62846	0.206972	19.3457	-4.55817	5.16006e-06	0.00128243
chr2	20230000	20235000	chr2	20240000	20245000	20	3.47193	2	-2.52619	21.4873	3.23161	-2.73316	0.206972	12.3595	-4.74252	2.11071e-06	0.000636983
chr2	21385000	21390000	chr2	21395000	21400000	25	4.62924	2	-2.43308	26.8592	4.30881	-2.64005	0.206972	15.584	-4.57858	4.6815e-06	0.00123621
chr2	23880000	23885000	chr2	23890000	23895000	20	3.47193	2	-2.52619	21.4873	3.23161	-2.73316	0.206972	12.3595	-4.74252	2.11071e-06	0.000636983
chr2	25995000	26000000	chr2	26005000	26010000	4	30.0901	2	2.91122	4.29747	28.0073	2.70424	0.206972	16.1524	4.8317	1.35369e-06	0.000476611
chr2	32475000	32480000	chr2	32485000	32490000	1	26.6181	2	4.73434	1.07437	24.7757	4.52737	0.206972	12.925	8.04187	8.84749e-16	1.24602e-12
chr2	32605000	32610000	chr2	32615000	32620000	22	1.15731	2	-4.24866	23.6361	1.0772	-4.45563	0.206972	12.3566	-7.77546	7.51753e-15	6.35231e-12
chr2	855000	860000	chr2	870000	875000	4	20.8316	3	2.3807	4.2948	19.4017	2.17552	0.205183	11.8482	3.90072	9.59069e-05	0.0361857
chr2	2870000	2875000	chr2	2885000	2890000	5	31.2474	3	2.64374	5.3685	29.1025	2.43855	0.205183	17.2355	4.36387	1.27779e-05	0.0120528
chr2	9620000	9625000	chr2	9635000	9640000	29	2.31462	3	-3.6472	31.1373	2.15574	-3.85239	0.205183	16.6465	-6.71327	1.90314e-11	3.59026e-08
chr2	9930000	9935000	chr2	9945000	9950000	21	4.62924	3	-2.18154	22.5477	4.31148	-2.38672	0.205183	13.4296	-4.13251	3.58816e-05	0.0169226
chr2	10120000	10125000	chr2	10135000	10140000	19	1.15731	3	-4.03715	20.4003	1.07787	-4.24233	0.205183	10.7391	-7.39989	1.36299e-13	5.14254e-10
chr2	15415000	15420000	chr2	15430000	15435000	16	3.47193	3	-2.20426	17.1792	3.23361	-2.40944	0.205183	10.2064	-4.17252	3.01248e-05	0.0165358
chr2	17725000	17730000	chr2	17740000	17745000	5	28.9328	3	2.5327	5.3685	26.9468	2.32752	0.205183	16.1576	4.16837	3.06787e-05	0.0165358
chr2	18705000	18710000	chr2	18720000	18725000	12	63.6521	3	2.40717	12.8844	59.2829	2.20199	0.205183	36.0837	3.94733	7.90267e-05	0.0331297
chr2	21875000	21880000	chr2	21890000	21895000	4	24.3035	3	2.60309	4.2948	22.6353	2.39791	0.205183	13.465	4.29231	1.76823e-05	0.0133431
chr2	23875000	23880000	chr2	23890000	23895000	37	9.25848	3	-1.99868	39.7269	8.62297	-2.20386	0.205183	24.1749	-3.81053	0.000138671	0.0436006
chr2	27080000	27085000	chr2	27095000	27100000	28	6.94386	3	-2.01162	30.0636	6.46723	-2.2168	0.205183	18.2654	-3.83331	0.000126431	0.0433657
chr2	32470000	32475000	chr2	32485000	32490000	3	19.6743	3	2.71328	3.2211	18.3238	2.50809	0.205183	10.7725	4.48632	7.24633e-06	0.00911346
chr2	9505000	9510000	chr2	9525000	9530000	3	19.6743	4	2.71328	3.22514	18.3009	2.50448	0.208799	10.763	4.47995	7.4659e-06	0.0084066
chr2	17795000	17800000	chr2	17815000	17820000	21	3.47193	4	-2.59658	22.576	3.22956	-2.80538	0.208799	12.9028	-4.86968	1.11777e-06	0.00322949
chr2	19380000	19385000	chr2	19400000	19405000	3	21.9889	4	2.87374	3.22514	20.4539	2.66494	0.208799	11.8395	4.7625	1.91207e-06	0.00322949
chr2	8730000	8735000	chr2	8755000	8760000	3	18.517	5	2.62581	3.23052	17.1956	2.4122	0.21361	10.2131	4.31748	1.57822e-05	0.00952931
chr2	9635000	9640000	chr2	9660000	9665000	27	1.15731	5	-4.54411	29.0747	1.07473	-4.75772	0.21361	15.0747	-8.30739	9.78325e-17	2.95356e-13
chr2	18875000	18880000	chr2	18900000	18905000	7	45.1351	5	2.68882	7.53789	41.9144	2.47521	0.21361	24.7261	4.42843	9.49233e-06	0.00952931
chr2	20260000	20265000	chr2	20285000	20290000	3	18.517	5	2.62581	3.23052	17.1956	2.4122	0.21361	10.2131	4.31748	1.57822e-05	0.00952931
chr2	23785000	23790000	chr2	23810000	23815000	3	20.8316	5	2.79574	3.23052	19.3451	2.58213	0.21361	11.2878	4.61668	3.89922e-06	0.00588587
chr2	1195000	1200000	chr2	1225000	1230000	4	23.1462	6	2.5327	4.30642	21.4993	2.31973	0.212976	12.9028	4.15465	3.25792e-05	0.0127012
chr2	1990000	1995000	chr2	2020000	2025000	18	4.62924	6	-1.95915	19.3789	4.29985	-2.17213	0.212976	11.8394	-3.75465	0.000173586	0.0473716
chr2	2865000	2870000	chr2	2895000	2900000	4	21.9889	6	2.4587	4.30642	20.4243	2.24573	0.212976	12.3654	4.02434	5.71341e-05	0.0194899
chr2	9635000	9640000	chr2	9665000	9670000	18	1.15731	6	-3.95915	19.3789	1.07496	-4.17213	0.212976	10.2269	-7.27626	3.43191e-13	9.36569e-10
chr2	18875000	18880000	chr2	18905000	18910000	5	28.9328	6	2.5327	5.38302	26.8741	2.31973	0.212976	16.1286	4.15465	3.25792e-05	0.0127012
chr2	19370000	19375000	chr2	19400000	19405000	4	24.3035	6	2.60309	4.30642	22.5742	2.39012	0.212976	13.4403	4.27859	1.88083e-05	0.0102656
chr2	22310000	22315000	chr2	22340000	22345000	2	19.6743	6	3.29824	2.15321	18.2744	3.08526	0.212976	10.2138	5.50261	3.74218e-08	5.10621e-05
chr2	26460000	26465000	chr2	26490000	26495000	18	4.62924	6	-1.95915	19.3789	4.29985	-2.17213	0.212976	11.8394	-3.75465	0.000173586	0.0473716
chr2	31090000	31095000	chr2	31120000	31125000	18	3.47193	6	-2.37419	19.3789	3.22489	-2.58716	0.212976	11.3019	-4.48545	7.27606e-06	0.00496409
chr2	33335000	33340000	chr2	33365000	33370000	3	24.3035	6	3.01813	3.22981	22.5742	2.80515	0.212976	12.902	5.00939	5.4603e-07	0.000496705
chr2	1370000	1375000	chr2	1405000	1410000	21	3.47193	7	-2.59658	22.5305	3.23609	-2.79955	0.202975	12.8833	-4.85943	1.17725e-06	0.00291486
chr2	3920000	3925000	chr2	3955000	3960000	20	4.62924	7	-2.11115	21.4576	4.31478	-2.31413	0.202975	12.8862	-4.00469	6.21e-05	0.0317682
chr2	11100000	11105000	chr2	11135000	11140000	6	32.4047	7	2.43317	6.43728	30.2035	2.23019	0.202975	18.3204	3.99699	6.41523e-05	0.0317682
chr2	19800000	19805000	chr2	19835000	19840000	9	52.079	7	2.5327	9.65591	48.5413	2.32973	0.202975	29.0986	4.17226	3.01599e-05	0.0317682
chr2	21065000	21070000	chr2	21100000	21105000	25	5.78655	7	-2.11115	26.822	5.39348	-2.31413	0.202975	16.1077	-4.00469	6.21e-05	0.0317682
chr2	1175000	1180000	chr2	1215000	1220000	3	19.6743	8	2.71328	3.20948	18.3901	2.51852	0.194757	10.7998	4.50468	6.64734e-06	0.00484165
chr2	1460000	1465000	chr2	1500000	1505000	23	5.78655	8	-1.99086	24.606	5.40886	-2.18562	0.194757	15.0075	-3.7784	0.000157839	0.0452011
chr2	1960000	1965000	chr2	2000000	2005000	4	18.517	8	2.21078	4.27931	17.3084	2.01602	0.194757	10.7938	3.61987	0.000294749	0.0482335
chr2	2345000	2350000	chr2	2385000	2390000	18	4.62924	8	-1.95915	19.2569	4.32709	-2.15391	0.194757	11.792	-3.72257	0.000197207	0.0482335
chr2	2915000	2920000	chr2	2955000	2960000	4	18.517	8	2.21078	4.27931	17.3084	2.01602	0.194757	10.7938	3.61987	0.000294749	0.0482335
chr2	8420000	8425000	chr2	8460000	8465000	5	26.6181	8	2.41241	5.34914	24.8808	2.21765	0.194757	15.115	3.97491	7.04057e-05	0.0230428
chr2	9640000	9645000	chr2	9680000	9685000	3	18.517	8	2.62581	3.20948	17.3084	2.43106	0.194757	10.2589	4.35067	1.3572e-05	0.00621869
chr2	11895000	11900000	chr2	11935000	11940000	4	18.517	8	2.21078	4.27931	17.3084	2.01602	0.194757	10.7938	3.61987	0.000294749	0.0482335
chr2	15090000	15095000	chr2	15130000	15135000	4	18.517	8	2.21078	4.27931	17.3084	2.01602	0.194757	10.7938	3.61987	0.000294749	0.0482335
chr2	19800000	19805000	chr2	19840000	19845000	5	23.1462	8	2.21078	5.34914	21.6355	2.01602	0.194757	13.4923	3.61987	0.000294749	0.0482335
chr2	28080000	28085000	chr2	28120000	28125000	18	3.47193	8	-2.37419	19.2569	3.24532	-2.56894	0.194757	11.2511	-4.45337	8.45334e-06	0.00484165
chr2	31405000	31410000	chr2	31445000	31450000	19	3.47193	8	-2.45219	20.3267	3.24532	-2.64695	0.194757	11.786	-4.59072	4.41728e-06	0.00484165
chr2	32980000	32985000	chr2	33020000	33025000	4	23.1462	8	2.5327	4.27931	21.6355	2.33795	0.194757	12.9574	4.18673	2.83007e-05	0.0108062
chr2	33570000	33575000	chr2	33610000	33615000	17	2.31462	8	-2.87669	18.1871	2.16355	-3.07144	0.194757	10.1753	-5.33818	9.38865e-08	0.000215094
chr2	11930000	11935000	chr2	11975000	11980000	4	20.8316	9	2.3807	4.28069	19.4656	2.18502	0.195686	11.8732	3.91744	8.94933e-05	0.0459996
chr2	20185000	20190000	chr2	20230000	20235000	3	18.517	9	2.62581	3.21052	17.3028	2.43013	0.195686	10.2567	4.34904	1.36736e-05	0.0281128
chr2	26325000	26330000	chr2	26370000	26375000	5	26.6181	9	2.41241	5.35086	24.8728	2.21672	0.195686	15.1118	3.97328	7.08909e-05	0.0459996
chr2	32100000	32105000	chr2	32145000	32150000	20	4.62924	9	-2.11115	21.4034	4.3257	-2.30684	0.195686	12.8646	-3.99185	6.55597e-05	0.0459996
chr2	11275000	11280000	chr2	11325000	11330000	2	19.6743	10	3.29824	2.13983	18.3886	3.10325	0.194991	10.2642	5.53427	3.12519e-08	5.65971e-05
chr2	11880000	11885000	chr2	11930000	11935000	5	27.7755	10	2.47381	5.34957	25.9604	2.27882	0.194991	15.655	4.08261	4.45319e-05	0.0161295
chr2	30030000	30035000	chr2	30080000	30085000	4	19.6743	10	2.29824	4.27966	18.3886	2.10325	0.194991	11.3342	3.77347	0.000160995	0.0485936
chr2	30780000	30785000	chr2	30830000	30835000	20	3.47193	10	-2.52619	21.3983	3.24506	-2.72118	0.194991	12.3217	-4.72143	2.34194e-06	0.00212063
chr2	32360000	32365000	chr2	32410000	32415000	19	3.47193	10	-2.45219	20.3284	3.24506	-2.64718	0.194991	11.7867	-4.59113	4.40858e-06	0.00266131
chr2	33235000	33240000	chr2	33285000	33290000	16	3.47193	10	-2.20426	17.1186	3.24506	-2.39925	0.194991	10.1818	-4.15457	3.25894e-05	0.0147548
chr2	90000	95000	chr2	150000	155000	20	2.31462	12	-3.11115	21.2553	2.17792	-3.2868	0.175649	11.7166	-5.71738	1.08181e-08	7.85391e-06
chr2	3270000	3275000	chr2	3330000	3335000	19	4.62924	12	-2.03715	20.1926	4.35584	-2.2128	0.175649	12.2742	-3.82627	0.000130101	0.040762
chr2	19345000	19350000	chr2	19405000	19410000	3	18.517	12	2.62581	3.1883	17.4234	2.45016	0.175649	10.3058	4.38432	1.16349e-05	0.00563127
chr2	25875000	25880000	chr2	25935000	25940000	4	19.6743	12	2.29824	4.25107	18.5123	2.12259	0.175649	11.3817	3.80752	0.000140365	0.040762
chr2	31740000	31745000	chr2	31800000	31805000	26	2.31462	12	-3.48966	27.6319	2.17792	-3.66531	0.175649	14.9049	-6.38386	1.72674e-10	2.50723e-07
chr2	7865000	7870000	chr2	7930000	7935000	4	25.4608	13	2.67021	4.24851	23.9715	2.49629	0.173917	14.11	4.46554	7.98674e-06	0.00998343
chr2	2430000	2435000	chr2	2500000	2505000	4	21.9889	14	2.4587	4.25293	20.6812	2.28179	0.176916	12.467	4.08784	4.35407e-05	0.00938738
chr2	10065000	10070000	chr2	10135000	10140000	18	3.47193	14	-2.37419	19.1382	3.26545	-2.5511	0.176916	11.2018	-4.42195	9.78127e-06	0.00263605
chr2	10540000	10545000	chr2	10610000	10615000	19	3.47193	14	-2.45219	20.2014	3.26545	-2.6291	0.176916	11.7334	-4.5593	5.13242e-06	0.00216351
chr2	22710000	22715000	chr2	22780000	22785000	3	20.8316	14	2.79574	3.1897	19.5927	2.61882	0.176916	11.3912	4.68129	2.85069e-06	0.00216351
chr2	31480000	31485000	chr2	31550000	31555000	25	4.62924	14	-2.43308	26.5808	4.35393	-2.61	0.176916	15.4674	-4.52565	6.02091e-06	0.00216351
chr2	6855000	6860000	chr2	6930000	6935000	5	23.1462	15	2.21078	5.32134	21.7485	2.03106	0.179721	13.5349	3.64635	0.000265993	0.0423815
chr2	16055000	16060000	chr2	16130000	16135000	4	20.8316	15	2.3807	4.25707	19.5736	2.20098	0.179721	11.9154	3.94555	7.96156e-05	0.0253708
chr2	19760000	19765000	chr2	19835000	19840000	18	4.62924	15	-1.95915	19.1568	4.3497	-2.13887	0.179721	11.7533	-3.69609	0.000218945	0.0418623
chr2	28375000	28380000	chr2	28450000	28455000	21	3.47193	15	-2.59658	22.3496	3.26227	-2.7763	0.179721	12.8059	-4.81848	1.44654e-06	0.0013829
chr2	30280000	30285000	chr2	30355000	30360000	18	4.62924	15	-1.95915	19.1568	4.3497	-2.13887	0.179721	11.7533	-3.69609	0.000218945	0.0418623
chr2	30365000	30370000	chr2	30440000	30445000	25	5.78655	15	-2.11115	26.6067	5.43712	-2.29087	0.179721	16.0219	-3.96374	7.3785e-05	0.0253708
chr2	4230000	4235000	chr2	4310000	4315000	21	4.62924	16	-2.18154	22.3024	4.35891	-2.35516	0.173616	13.3306	-4.07693	4.5634e-05	0.018459
chr2	19330000	19335000	chr2	19410000	19415000	3	18.517	16	2.62581	3.18605	17.4357	2.4522	0.173616	10.3109	4.3879	1.1445e-05	0.00925902
chr2	11575000	11580000	chr2	11660000	11665000	19	3.47193	17	-2.45219	20.1577	3.27253	-2.62285	0.170662	11.7151	-4.54829	5.40837e-06	0.00351003
chr2	25965000	25970000	chr2	26050000	26055000	17	3.47193	17	-2.29172	18.0358	3.27253	-2.46239	0.170662	10.6542	-4.26574	1.99239e-05	0.00646531
chr2	8700000	8705000	chr2	8790000	8795000	4	21.9889	18	2.4587	4.2371	20.7585	2.29255	0.166153	12.4978	4.10679	4.01193e-05	0.00759591
chr2	11310000	11315000	chr2	11400000	11405000	17	2.31462	18	-2.87669	18.0077	2.1851	-3.04284	0.166153	10.0964	-5.28781	1.2379e-07	3.51564e-05
chr2	33235000	33240000	chr2	33325000	33330000	17	2.31462	18	-2.87669	18.0077	2.1851	-3.04284	0.166153	10.0964	-5.28781	1.2379e-07	3.51564e-05
chr2	8305000	8310000	chr2	8400000	8405000	3	18.517	19	2.62581	3.16366	17.5591	2.47255	0.15326	10.3614	4.42374	9.70058e-06	0.00230389
chr2	19745000	19750000	chr2	19840000	19845000	3	19.6743	19	2.71328	3.16366	18.6565	2.56002	0.15326	10.9101	4.57775	4.7001e-06	0.00223255
chr2	23420000	23425000	chr2	23515000	23520000	4	19.6743	19	2.29824	4.21821	18.6565	2.14498	0.15326	11.4374	3.84695	0.000119599	0.0189366
chr2	31255000	31260000	chr2	31350000	31355000	4	17.3597	19	2.11767	4.21821	16.4616	1.96441	0.15326	10.3399	3.52899	0.000417145	0.0495359
chr2	2835000	2840000	chr2	2935000	2940000	17	2.31462	20	-2.87669	17.8808	2.20061	-3.02243	0.145747	10.0407	-5.25188	1.50556e-07	3.16413e-05
chr2	9565000	9570000	chr2	9665000	9670000	18	3.47193	20	-2.37419	18.9326	3.30091	-2.51993	0.145747	11.1167	-4.36707	1.25924e-05	0.00170836
chr2	18620000	18625000	chr2	18720000	18725000	3	25.4608	20	3.08525	3.15543	24.2067	2.9395	0.145747	13.6811	5.24594	1.55486e-07	3.16413e-05
chr2	18695000	18700000	chr2	18795000	18800000	16	3.47193	20	-2.20426	16.829	3.30091	-2.35001	0.145747	10.0649	-4.06787	4.74457e-05	0.00386208
chr2	25200000	25205000	chr2	25300000	25305000	4	17.3597	20	2.11767	4.20724	16.5046	1.97192	0.145747	10.3559	3.54222	0.000396772	0.0230695
chr2	25580000	25585000	chr2	25680000	25685000	4	18.517	20	2.21078	4.20724	17.6049	2.06503	0.145747	10.9061	3.70617	0.000210418	0.0142733
chr2	26470000	26475000	chr2	26570000	26575000	17	3.47193	20	-2.29172	17.8808	3.30091	-2.43747	0.145747	10.5908	-4.22187	2.42282e-05	0.00246522
chr2	27930000	27935000	chr2	28030000	28035000	17	4.62924	20	-1.87669	17.8808	4.40122	-2.02243	0.145747	11.141	-3.49107	0.000481091	0.0244755
chr2	24930000	24935000	chr2	25035000	25040000	3	19.6743	21	2.71328	3.15913	18.6832	2.56415	0.149131	10.9212	4.58502	4.53946e-06	0.00149802
chr2	2125000	2130000	chr2	2235000	2240000	18	2.31462	22	-2.95915	18.974	2.19581	-3.1112	0.152047	10.5849	-5.40817	6.3672e-08	1.87832e-05
chr2	21895000	21900000	chr2	22005000	22010000	4	19.6743	22	2.29824	4.21643	18.6644	2.14619	0.152047	11.4404	3.84908	0.000118561	0.0116585
chr2	23200000	23205000	chr2	23310000	23315000	4	20.8316	22	2.3807	4.21643	19.7623	2.22865	0.152047	11.9894	3.99428	6.48902e-05	0.00957131
chr2	23205000	23210000	chr2	23315000	23320000	4	17.3597	22	2.11767	4.21643	16.4686	1.96562	0.152047	10.3425	3.53113	0.000413788	0.0244135
chr2	32590000	32595000	chr2	32700000	32705000	18	4.62924	22	-1.95915	18.974	4.39162	-2.1112	0.152047	11.6828	-3.64736	0.000264947	0.0195398
chr2	2855000	2860000	chr2	2970000	2975000	17	3.47193	23	-2.29172	17.8923	3.29878	-2.43934	0.147613	10.5956	-4.22516	2.38776e-05	0.00585001
chr2	11150000	11155000	chr2	11265000	11270000	4	18.517	23	2.21078	4.20996	17.5935	2.06316	0.147613	10.9017	3.70289	0.000213161	0.0261123
chr2	5970000	5975000	chr2	6095000	6100000	15	4.62924	25	-1.69611	15.7444	4.41038	-1.83586	0.139748	10.0774	-3.16255	0.00156392	0.0476997
chr2	6920000	6925000	chr2	7045000	7050000	4	17.3597	25	2.11767	4.1985	16.5389	1.97792	0.139748	10.3687	3.55279	0.000381175	0.0232517
chr2	22220000	22225000	chr2	22345000	22350000	5	21.9889	25	2.13678	5.24812	20.9493	1.99703	0.139748	13.0987	3.58643	0.000335233	0.0232517
chr2	24605000	24610000	chr2	24730000	24735000	15	4.62924	25	-1.69611	15.7444	4.41038	-1.83586	0.139748	10.0774	-3.16255	0.00156392	0.0476997
chr2	29385000	29390000	chr2	29510000	29515000	22	5.78655	25	-1.92673	23.0917	5.51297	-2.06648	0.139748	14.3024	-3.56862	0.000358869	0.0232517
chr2	31240000	31245000	chr2	31365000	31370000	16	4.62924	25	-1.78922	16.794	4.41038	-1.92897	0.139748	10.6022	-3.3265	0.000879438	0.0402343
chr2	19800000	19805000	chr2	19935000	19940000	4	21.9889	27	2.4587	4.18265	21.0287	2.32987	0.128838	12.6057	4.1725	3.0128e-05	0.00382626
chr2	9280000	9285000	chr2	9425000	9430000	5	20.8316	29	2.05877	5.23811	19.8846	1.92454	0.134238	12.5614	3.45879	0.000542613	0.0255028
chr2	24555000	24560000	chr2	24700000	24705000	18	3.47193	29	-2.37419	18.8572	3.31411	-2.50842	0.134238	11.0857	-4.34681	1.38135e-05	0.00129847
chr2	25930000	25935000	chr2	26085000	26090000	4	20.8316	31	2.3807	4.19677	19.8549	2.24215	0.138556	12.0258	4.01804	5.86848e-05	0.00393188
chr2	19640000	19645000	chr2	19800000	19805000	4	17.3597	32	2.11767	4.18948	16.5745	1.98412	0.133542	10.382	3.56371	0.000365646	0.0204762
chr2	23150000	23155000	chr2	23310000	23315000	24	6.94386	32	-1.78922	25.1369	6.62981	-1.92277	0.133542	15.8833	-3.31557	0.000914554	0.0256075
chr2	2625000	2630000	chr2	2790000	2795000	17	4.62924	33	-1.87669	17.7981	4.42166	-2.00906	0.132373	11.1099	-3.46752	0.000525283	0.0304664
chr2	2620000	2625000	chr2	2790000	2795000	21	3.47193	34	-2.59658	21.9877	3.31597	-2.72919	0.132615	12.6518	-4.73554	2.18474e-06	8.95745e-05
chr2	1805000	1810000	chr2	1980000	1985000	19	3.47193	35	-2.45219	19.9047	3.31412	-2.58641	0.134224	11.6094	-4.48413	7.32124e-06	0.000417311
chr2	20200000	20205000	chr2	20375000	20380000	4	17.3597	35	2.11767	4.19047	16.5706	1.98344	0.134224	10.3805	3.56251	0.000367324	0.0104687
chr2	21115000	21120000	chr2	21300000	21305000	18	4.62924	37	-1.95915	19.0102	4.38325	-2.1167	0.157548	11.6967	-3.65705	0.000255136	0.00816436
chr2	4455000	4460000	chr2	4650000	4655000	17	4.62924	39	-1.87669	17.9026	4.39586	-2.02595	0.149263	11.1492	-3.49726	0.000470062	0.00611081
chr2	12015000	12020000	chr2	12210000	12215000	5	23.1462	39	2.21078	5.26546	21.9793	2.06151	0.149263	13.6224	3.69998	0.000215618	0.00560606
chr2	11795000	11800000	chr2	12060000	12065000	19	6.94386	53	-1.45219	20.0916	6.56659	-1.61338	0.161189	13.3291	-2.7708	0.00559186	0.0251634
chr2	22835000	22840000	chr2	23100000	23105000	5	18.517	53	1.88885	5.28727	17.5109	1.72766	0.161189	11.3991	3.11213	0.00185746	0.0167171
chr2	8425000	8430000	chr2	8715000	8720000	16	3.47193	58	-2.20426	16.9842	3.27074	-2.3765	0.172243	10.1275	-4.11452	3.87986e-05	0.00027159
chr2	11695000	11700000	chr2	12060000	12065000	8	23.1462	73	1.5327	8.49867	21.7881	1.35823	0.174474	15.1434	2.46163	0.0138307	0.0276613
chr2	15480000	15485000	chr2	16150000	16155000	14	6.94386	134	-1.01162	14.8585	6.54266	-1.18334	0.171723	10.7006	-2.01358	0.0440532	0.0440532
chr2	19270000	19275000	chr2	23650000	23655000	14	6.94386	876	-1.01162	15.0092	6.47697	-1.21246	0.200839	10.7431	-2.06485	0.038937	0.038937
chr2	19265000	19270000	chr2	28225000	28230000	63	16.2023	1792	-1.95915	67.2426	15.1801	-2.1472	0.188046	41.2113	-3.71075	0.000206646	0.000206646
chr2	3580000	3585000	chr2	19245000	19250000	16	40.5059	3133	1.34006	17.0067	38.1082	1.164	0.17606	27.5574	2.11963	0.0340374	0.0340374
chr3	3370000	3375000	chr3	3370000	3375000	27	1.15731	0	-4.54411	23.4052	1.33506	-4.13185	-0.412263	12.3701	-5.70479	1.16484e-08	5.54585e-07
chr3	3855000	3860000	chr3	3855000	3860000	74	1.15731	0	-5.99868	64.1475	1.33506	-5.58641	-0.412263	32.7413	-7.68548	1.52422e-14	1.60791e-12
chr3	4510000	4515000	chr3	4510000	4515000	227	2.31462	0	-6.61577	196.777	2.67013	-6.20351	-0.412263	99.7235	-8.52578	1.51781e-17	2.91636e-15
chr3	4515000	4520000	chr3	4515000	4520000	107	1.15731	0	-6.53069	92.7539	1.33506	-6.11843	-0.412263	47.0445	-8.40993	4.10268e-17	6.89764e-15
chr3	4520000	4525000	chr3	4520000	4525000	85	3.47193	0	-4.61365	73.683	4.00519	-4.20139	-0.412263	38.8441	-5.79949	6.65175e-09	3.34452e-07
chr3	4525000	4530000	chr3	4525000	4530000	103	2.31462	0	-5.47572	89.2864	2.67013	-5.06346	-0.412263	45.9783	-6.97338	3.09426e-12	2.19041e-10
chr3	4530000	4535000	chr3	4530000	4535000	225	2.31462	0	-6.60301	195.043	2.67013	-6.19074	-0.412263	98.8567	-8.5084	1.76355e-17	3.27168e-15
chr3	4535000	4540000	chr3	4535000	4540000	172	2.31462	0	-6.21549	149.1	2.67013	-5.80323	-0.412263	75.8849	-7.98071	1.45489e-15	1.70159e-13
chr3	5150000	5155000	chr3	5150000	5155000	104	16.2023	0	-2.68231	90.1533	18.6909	-2.27005	-0.412263	54.4221	-3.16957	0.00152664	0.0451281
chr3	6735000	6740000	chr3	6735000	6740000	64	1.15731	0	-5.78922	55.479	1.33506	-5.37696	-0.412263	28.407	-7.40027	1.3591e-13	1.14249e-11
chr3	6750000	6755000	chr3	6750000	6755000	49	4.62924	0	-3.40393	42.4761	5.34025	-2.99167	-0.412263	23.9082	-4.15221	3.29279e-05	0.00118101
chr3	7380000	7385000	chr3	7380000	7385000	20	2.31462	0	-3.11115	17.3372	2.67013	-2.69889	-0.412263	10.0036	-3.75353	0.000174362	0.00586294
chr3	9050000	9055000	chr3	9050000	9055000	35	3.47193	0	-3.33354	30.3401	4.00519	-2.92128	-0.412263	17.1726	-4.05636	4.98431e-05	0.00173004
chr3	9475000	9480000	chr3	9475000	9480000	89	400.429	0	2.16967	77.1504	461.932	2.58193	-0.412263	269.541	3.43739	0.00058736	0.0183721
chr3	9480000	9485000	chr3	9480000	9485000	94	421.261	0	2.16398	81.4847	485.963	2.57624	-0.412263	283.724	3.42964	0.000604386	0.0187954
chr3	9510000	9515000	chr3	9510000	9515000	22	2.31462	0	-3.24866	19.0709	2.67013	-2.83639	-0.412263	10.8705	-3.94077	8.12212e-05	0.00280109
chr3	9635000	9640000	chr3	9635000	9640000	24	1.15731	0	-4.37419	20.8046	1.33506	-3.96192	-0.412263	11.0698	-5.47341	4.41465e-08	1.94679e-06
chr3	9805000	9810000	chr3	9805000	9810000	25	2.31462	0	-3.43308	21.6715	2.67013	-3.02082	-0.412263	12.1708	-4.1919	2.76629e-05	0.000998833
chr3	9810000	9815000	chr3	9810000	9815000	77	6.94386	0	-3.47105	66.7481	8.01038	-3.05879	-0.412263	37.3792	-4.2436	2.19962e-05	0.000816134
chr3	9815000	9820000	chr3	9815000	9820000	196	10.4158	0	-4.23401	169.904	12.0156	-3.82175	-0.412263	90.9599	-5.28253	1.27414e-07	5.52814e-06
chr3	9825000	9830000	chr3	9825000	9830000	32	4.62924	0	-2.78922	27.7395	5.34025	-2.37696	-0.412263	16.5399	-3.31516	0.000915912	0.0279978
chr3	9855000	9860000	chr3	9855000	9860000	70	1.15731	0	-5.91851	60.6801	1.33506	-5.50624	-0.412263	31.0076	-7.57631	3.55512e-14	3.47756e-12
chr3	9865000	9870000	chr3	9865000	9870000	95	8.10117	0	-3.55172	82.3516	9.34544	-3.13946	-0.412263	45.8485	-4.35346	1.34007e-05	0.000504165
chr3	9885000	9890000	chr3	9885000	9890000	136	1.15731	0	-6.87669	117.893	1.33506	-6.46442	-0.412263	59.6139	-8.88107	6.62202e-19	1.6965e-16
chr3	9915000	9920000	chr3	9915000	9920000	110	8.10117	0	-3.76323	95.3545	9.34544	-3.35097	-0.412263	52.3499	-4.64146	3.45949e-06	0.00013487
chr3	9925000	9930000	chr3	9925000	9930000	36	1.15731	0	-4.95915	31.2069	1.33506	-4.54689	-0.412263	16.271	-6.26995	3.61158e-10	1.92379e-08
chr3	9930000	9935000	chr3	9930000	9935000	24	1.15731	0	-4.37419	20.8046	1.33506	-3.96192	-0.412263	11.0698	-5.47341	4.41465e-08	1.94679e-06
chr3	9940000	9945000	chr3	9940000	9945000	47	1.15731	0	-5.34381	40.7424	1.33506	-4.93155	-0.412263	21.0387	-6.79375	1.09255e-11	7.34742e-10
chr3	9980000	9985000	chr3	9980000	9985000	116	2.31462	0	-5.6472	100.556	2.67013	-5.23494	-0.412263	51.6129	-7.20688	5.72482e-13	4.27771e-11
chr3	10000000	10005000	chr3	10000000	10005000	149	3.47193	0	-5.42343	129.162	4.00519	-5.01117	-0.412263	66.5836	-6.90217	5.12157e-12	3.53257e-10
chr3	10005000	10010000	chr3	10005000	10010000	206	3.47193	0	-5.89076	178.573	4.00519	-5.4785	-0.412263	91.289	-7.53853	4.75288e-14	4.56616e-12
chr3	10010000	10015000	chr3	10010000	10015000	233	2.31462	0	-6.65341	201.978	2.67013	-6.24115	-0.412263	102.324	-8.57703	9.73513e-18	2.01442e-15
chr3	10015000	10020000	chr3	10015000	10020000	45	1.15731	0	-5.28108	39.0086	1.33506	-4.86881	-0.412263	20.1719	-6.70832	1.96874e-11	1.23161e-09
chr3	10195000	10200000	chr3	10195000	10200000	36	1.15731	0	-4.95915	31.2069	1.33506	-4.54689	-0.412263	16.271	-6.26995	3.61158e-10	1.92379e-08
chr3	10230000	10235000	chr3	10230000	10235000	30	2.31462	0	-3.69611	26.0058	2.67013	-3.28385	-0.412263	14.3379	-4.55007	5.3627e-06	0.000207563
chr3	10265000	10270000	chr3	10265000	10270000	115	17.3597	0	-2.72782	99.6887	20.0259	-2.31556	-0.412263	59.8573	-3.23155	0.00123121	0.037213
chr3	10355000	10360000	chr3	10355000	10360000	395	31.2474	0	-3.66005	342.409	36.0467	-3.24778	-0.412263	189.228	-4.50096	6.76477e-06	0.00025996
chr3	10360000	10365000	chr3	10360000	10365000	555	10.4158	0	-5.73564	481.107	12.0156	-5.32338	-0.412263	246.561	-7.32731	2.34824e-13	1.8856e-11
chr3	10365000	10370000	chr3	10365000	10370000	146	1.15731	0	-6.97905	126.561	1.33506	-6.56679	-0.412263	63.9482	-9.02046	1.87307e-19	6.29821e-17
chr3	10370000	10375000	chr3	10370000	10375000	93	2.31462	0	-5.32838	80.6179	2.67013	-4.91612	-0.412263	41.644	-6.77274	1.26367e-11	8.39323e-10
chr3	10375000	10380000	chr3	10375000	10380000	257	25.4608	0	-3.33542	222.783	29.3714	-2.92315	-0.412263	126.077	-4.05891	4.93021e-05	0.00172237
chr3	10405000	10410000	chr3	10405000	10410000	26	2.31462	0	-3.48966	22.5383	2.67013	-3.0774	-0.412263	12.6042	-4.26895	1.96396e-05	0.000733756
chr3	10410000	10415000	chr3	10410000	10415000	332	3.47193	0	-6.5793	287.797	4.00519	-6.16704	-0.412263	145.901	-8.47612	2.32831e-17	4.04075e-15
chr3	10860000	10865000	chr3	10860000	10865000	42	2.31462	0	-4.18154	36.4081	2.67013	-3.76928	-0.412263	19.5391	-5.21108	1.87743e-07	8.08045e-06
chr3	11345000	11350000	chr3	11345000	11350000	32	4.62924	0	-2.78922	27.7395	5.34025	-2.37696	-0.412263	16.5399	-3.31516	0.000915912	0.0279978
chr3	11355000	11360000	chr3	11355000	11360000	38	5.78655	0	-2.71522	32.9406	6.67531	-2.30296	-0.412263	19.808	-3.21439	0.00130721	0.0392894
chr3	11465000	11470000	chr3	11465000	11470000	32	1.15731	0	-4.78922	27.7395	1.33506	-4.37696	-0.412263	14.5373	-6.03856	1.55491e-09	8.04366e-08
chr3	11510000	11515000	chr3	11510000	11515000	59	1.15731	0	-5.67187	51.1447	1.33506	-5.2596	-0.412263	26.2399	-7.24046	4.47156e-13	3.38831e-11
chr3	11515000	11520000	chr3	11515000	11520000	43	1.15731	0	-5.21549	37.2749	1.33506	-4.80323	-0.412263	19.305	-6.61901	3.6161e-11	2.16162e-09
chr3	11555000	11560000	chr3	11555000	11560000	236	2.31462	0	-6.67187	204.579	2.67013	-6.2596	-0.412263	103.624	-8.60217	7.82254e-18	1.75355e-15
chr3	11560000	11565000	chr3	11560000	11565000	151	1.15731	0	-7.02763	130.896	1.33506	-6.61537	-0.412263	66.1154	-9.08661	1.02177e-19	3.66474e-17
chr3	11565000	11570000	chr3	11565000	11570000	39	1.15731	0	-5.07463	33.8075	1.33506	-4.66236	-0.412263	17.5713	-6.4272	1.29977e-10	7.36082e-09
chr3	11590000	11595000	chr3	11590000	11595000	25	1.15731	0	-4.43308	21.6715	1.33506	-4.02082	-0.412263	11.5033	-5.5536	2.79841e-08	1.29788e-06
chr3	11595000	11600000	chr3	11595000	11600000	283	2.31462	0	-6.93388	245.321	2.67013	-6.52162	-0.412263	123.996	-8.95895	3.27775e-19	9.79684e-17
chr3	11600000	11605000	chr3	11600000	11605000	62	1.15731	0	-5.74342	53.7452	1.33506	-5.33116	-0.412263	27.5401	-7.3379	2.16976e-13	1.76868e-11
chr3	12430000	12435000	chr3	12430000	12435000	44	6.94386	0	-2.66369	38.1418	8.01038	-2.25143	-0.412263	23.0761	-3.14422	0.00166529	0.0486916
chr3	12560000	12565000	chr3	12560000	12565000	60	8.10117	0	-2.88876	52.0115	9.34544	-2.4765	-0.412263	30.6785	-3.4507	0.000559142	0.0175917
chr3	12565000	12570000	chr3	12565000	12570000	76	2.31462	0	-5.03715	65.8813	2.67013	-4.62489	-0.412263	34.2757	-6.37617	1.81573e-10	9.96798e-09
chr3	12585000	12590000	chr3	12585000	12590000	39	4.62924	0	-3.07463	33.8075	5.34025	-2.66236	-0.412263	19.5739	-3.70379	0.000212401	0.00705381
chr3	12660000	12665000	chr3	12660000	12665000	25	2.31462	0	-3.43308	21.6715	2.67013	-3.02082	-0.412263	12.1708	-4.1919	2.76629e-05	0.000998833
chr3	12740000	12745000	chr3	12740000	12745000	60	1.15731	0	-5.69611	52.0115	1.33506	-5.28385	-0.412263	26.6733	-7.27348	3.5034e-13	2.69262e-11
chr3	12780000	12785000	chr3	12780000	12785000	27	1.15731	0	-4.54411	23.4052	1.33506	-4.13185	-0.412263	12.3701	-5.70479	1.16484e-08	5.54585e-07
chr3	12785000	12790000	chr3	12785000	12790000	97	1.15731	0	-6.38914	84.0853	1.33506	-5.97687	-0.412263	42.7102	-8.21717	2.08359e-16	2.87428e-14
chr3	12860000	12865000	chr3	12860000	12865000	172	1.15731	0	-7.21549	149.1	1.33506	-6.80323	-0.412263	75.2174	-9.34242	9.4159e-21	4.60523e-18
chr3	12865000	12870000	chr3	12865000	12870000	205	1.15731	0	-7.4687	177.706	1.33506	-7.05644	-0.412263	89.5205	-9.68722	3.41696e-22	2.29791e-19
chr3	12870000	12875000	chr3	12870000	12875000	117	1.15731	0	-6.65959	101.422	1.33506	-6.24733	-0.412263	51.3788	-8.58545	9.04841e-18	1.94722e-15
chr3	12875000	12880000	chr3	12875000	12880000	58	2.31462	0	-4.6472	50.2778	2.67013	-4.23494	-0.412263	26.474	-5.84518	5.06029e-09	2.5928e-07
chr3	12930000	12935000	chr3	12930000	12935000	292	3.47193	0	-6.39409	253.123	4.00519	-5.98182	-0.412263	128.564	-8.22391	1.96972e-16	2.86408e-14
chr3	12935000	12940000	chr3	12935000	12940000	189	1.15731	0	-7.35147	163.836	1.33506	-6.9392	-0.412263	82.5857	-9.52758	1.60994e-21	8.66147e-19
chr3	12950000	12955000	chr3	12950000	12955000	62	1.15731	0	-5.74342	53.7452	1.33506	-5.33116	-0.412263	27.5401	-7.3379	2.16976e-13	1.76868e-11
chr3	12955000	12960000	chr3	12955000	12960000	173	2.31462	0	-6.22385	149.967	2.67013	-5.81159	-0.412263	76.3183	-7.9921	1.32656e-15	1.58598e-13
chr3	12960000	12965000	chr3	12960000	12965000	212	2.31462	0	-6.51714	183.774	2.67013	-6.10488	-0.412263	93.2221	-8.39148	4.8006e-17	7.82643e-15
chr3	12965000	12970000	chr3	12965000	12970000	270	3.47193	0	-6.28108	234.052	4.00519	-5.86881	-0.412263	119.029	-8.07003	7.0283e-16	8.79355e-14
chr3	12970000	12975000	chr3	12970000	12975000	301	1.15731	0	-8.02284	260.924	1.33506	-7.61058	-0.412263	131.13	-10.4418	1.5976e-25	4.29754e-22
chr3	12985000	12990000	chr3	12985000	12990000	138	1.15731	0	-6.89775	119.626	1.33506	-6.48549	-0.412263	60.4808	-8.90975	5.11479e-19	1.37588e-16
chr3	12990000	12995000	chr3	12990000	12995000	293	1.15731	0	-7.98398	253.99	1.33506	-7.57172	-0.412263	127.662	-10.3889	2.78617e-25	4.99653e-22
chr3	12995000	13000000	chr3	12995000	13000000	230	1.15731	0	-7.63471	199.377	1.33506	-7.22245	-0.412263	100.356	-9.91328	3.64486e-23	3.26823e-20
chr3	13005000	13010000	chr3	13005000	13010000	64	1.15731	0	-5.78922	55.479	1.33506	-5.37696	-0.412263	28.407	-7.40027	1.3591e-13	1.14249e-11
chr3	13010000	13015000	chr3	13010000	13015000	83	1.15731	0	-6.16426	71.9493	1.33506	-5.752	-0.412263	36.6422	-7.91096	2.5541e-15	2.92363e-13
chr3	13015000	13020000	chr3	13015000	13020000	94	9.25848	0	-3.34381	81.4847	10.6805	-2.93155	-0.412263	46.0826	-4.07034	4.69438e-05	0.0016507
chr3	13060000	13065000	chr3	13060000	13065000	94	2.31462	0	-5.34381	81.4847	2.67013	-4.93155	-0.412263	42.0774	-6.79375	1.09255e-11	7.34742e-10
chr3	13155000	13160000	chr3	13155000	13160000	58	3.47193	0	-4.06224	50.2778	4.00519	-3.64998	-0.412263	27.1415	-5.04863	4.44985e-07	1.85583e-05
chr3	13190000	13195000	chr3	13190000	13195000	399	6.94386	0	-5.84451	345.877	8.01038	-5.43224	-0.412263	176.943	-7.47555	7.68836e-14	7.13162e-12
chr3	13195000	13200000	chr3	13195000	13200000	214	1.15731	0	-7.53069	185.508	1.33506	-7.11843	-0.412263	93.4214	-9.77163	1.49035e-22	1.14544e-19
chr3	13200000	13205000	chr3	13200000	13205000	171	6.94386	0	-4.62211	148.233	8.01038	-4.20985	-0.412263	78.1216	-5.81101	6.20968e-09	3.1517e-07
chr3	13205000	13210000	chr3	13205000	13210000	184	3.47193	0	-5.72782	159.502	4.00519	-5.31556	-0.412263	81.7536	-7.31666	2.54221e-13	2.01134e-11
chr3	14065000	14070000	chr3	14065000	14070000	29	2.31462	0	-3.6472	25.1389	2.67013	-3.23494	-0.412263	13.9045	-4.48347	7.34376e-06	0.000278235
chr3	14470000	14475000	chr3	14470000	14475000	21	2.31462	0	-3.18154	18.204	2.67013	-2.76928	-0.412263	10.4371	-3.84938	0.000118418	0.00403221
chr3	15560000	15565000	chr3	15560000	15565000	19	128.461	0	2.75726	16.4703	148.192	3.16953	-0.412263	82.3311	4.23751	2.26009e-05	0.000827163
chr3	15580000	15585000	chr3	15580000	15585000	20	105.315	0	2.39664	17.3372	121.491	2.80891	-0.412263	69.4139	3.74645	0.000179352	0.00599327
chr3	15585000	15590000	chr3	15585000	15590000	104	602.959	0	2.53548	90.1533	695.568	2.94774	-0.412263	392.86	3.9355	8.30226e-05	0.00284498
chr3	18365000	18370000	chr3	18365000	18370000	92	1.15731	0	-6.31279	79.751	1.33506	-5.90052	-0.412263	40.543	-8.1132	4.93021e-16	6.63113e-14
chr3	18370000	18375000	chr3	18370000	18375000	27	1.15731	0	-4.54411	23.4052	1.33506	-4.13185	-0.412263	12.3701	-5.70479	1.16484e-08	5.54585e-07
chr3	18435000	18440000	chr3	18435000	18440000	26	3.47193	0	-2.9047	22.5383	4.00519	-2.49244	-0.412263	13.2718	-3.4724	0.000515819	0.0164208
chr3	18480000	18485000	chr3	18480000	18485000	44	5.78655	0	-2.92673	38.1418	6.67531	-2.51446	-0.412263	22.4085	-3.5024	0.000461091	0.0147659
chr3	18520000	18525000	chr3	18520000	18525000	23	3.47193	0	-2.72782	19.9377	4.00519	-2.31556	-0.412263	11.9715	-3.23155	0.00123121	0.037213
chr3	18555000	18560000	chr3	18555000	18560000	36	4.62924	0	-2.95915	31.2069	5.34025	-2.54689	-0.412263	18.2736	-3.54655	0.000390317	0.0127267
chr3	18690000	18695000	chr3	18690000	18695000	31	3.47193	0	-3.15846	26.8726	4.00519	-2.7462	-0.412263	15.4389	-3.81795	0.000134568	0.0045533
chr3	19080000	19085000	chr3	19080000	19085000	37	5.78655	0	-2.67675	32.0738	6.67531	-2.26449	-0.412263	19.3745	-3.162	0.00156689	0.0460648
chr3	19165000	19170000	chr3	19165000	19170000	30	4.62924	0	-2.69611	26.0058	5.34025	-2.28385	-0.412263	15.673	-3.18837	0.00143077	0.0425278
chr3	20570000	20575000	chr3	20570000	20575000	174	8.10117	0	-4.42481	150.833	9.34544	-4.01255	-0.412263	80.0894	-5.54234	2.98448e-08	1.37235e-06
chr3	20575000	20580000	chr3	20575000	20580000	99	1.15731	0	-6.41858	85.819	1.33506	-6.00632	-0.412263	43.577	-8.25727	1.49048e-16	2.22744e-14
chr3	20580000	20585000	chr3	20580000	20585000	241	6.94386	0	-5.11715	208.913	8.01038	-4.70489	-0.412263	108.462	-6.4851	8.86706e-11	5.07498e-09
chr3	20595000	20600000	chr3	20595000	20600000	89	2.31462	0	-5.26496	77.1504	2.67013	-4.85269	-0.412263	39.9103	-6.68637	2.2877e-11	1.41469e-09
chr3	20605000	20610000	chr3	20605000	20610000	54	1.15731	0	-5.54411	46.8104	1.33506	-5.13185	-0.412263	24.0727	-7.0665	1.58893e-12	1.17102e-10
chr3	20625000	20630000	chr3	20625000	20630000	130	9.25848	0	-3.81159	112.692	10.6805	-3.39933	-0.412263	61.6861	-4.70732	2.50995e-06	9.85658e-05
chr3	20630000	20635000	chr3	20630000	20635000	43	1.15731	0	-5.21549	37.2749	1.33506	-4.80323	-0.412263	19.305	-6.61901	3.6161e-11	2.16162e-09
chr3	20795000	20800000	chr3	20795000	20800000	106	2.31462	0	-5.51714	91.887	2.67013	-5.10488	-0.412263	47.2786	-7.02978	2.06864e-12	1.50396e-10
chr3	20810000	20815000	chr3	20810000	20815000	104	1.15731	0	-6.48966	90.1533	1.33506	-6.0774	-0.412263	45.7442	-8.35406	6.59562e-17	1.04366e-14
chr3	20820000	20825000	chr3	20820000	20825000	239	2.31462	0	-6.69009	207.179	2.67013	-6.27783	-0.412263	104.925	-8.62698	6.29923e-18	1.47347e-15
chr3	20840000	20845000	chr3	20840000	20845000	196	3.47193	0	-5.81897	169.904	4.00519	-5.40671	-0.412263	86.9547	-7.44078	1.00096e-13	8.97528e-12
chr3	20845000	20850000	chr3	20845000	20850000	204	4.62924	0	-5.46165	176.839	5.34025	-5.04939	-0.412263	91.0897	-6.95421	3.54546e-12	2.47722e-10
chr3	20850000	20855000	chr3	20850000	20855000	115	3.47193	0	-5.04975	99.6887	4.00519	-4.63749	-0.412263	51.847	-6.39333	1.62315e-10	9.09643e-09
chr3	20860000	20865000	chr3	20860000	20865000	34	2.31462	0	-3.87669	29.4732	2.67013	-3.46442	-0.412263	16.0717	-4.79596	1.61898e-06	6.45192e-05
chr3	20870000	20875000	chr3	20870000	20875000	45	1.15731	0	-5.28108	39.0086	1.33506	-4.86881	-0.412263	20.1719	-6.70832	1.96874e-11	1.23161e-09
chr3	20875000	20880000	chr3	20875000	20880000	114	1.15731	0	-6.62211	98.8219	1.33506	-6.20985	-0.412263	50.0785	-8.53442	1.40863e-17	2.80683e-15
chr3	20900000	20905000	chr3	20900000	20905000	44	1.15731	0	-5.24866	38.1418	1.33506	-4.83639	-0.412263	19.7384	-6.66417	2.66157e-11	1.62719e-09
chr3	20905000	20910000	chr3	20905000	20910000	195	1.15731	0	-7.39655	169.037	1.33506	-6.98429	-0.412263	85.1862	-9.58898	8.89641e-22	5.31808e-19
chr3	20920000	20925000	chr3	20920000	20925000	107	3.47193	0	-4.94573	92.7539	4.00519	-4.53347	-0.412263	48.3795	-6.25168	4.06067e-10	2.1418e-08
chr3	20925000	20930000	chr3	20925000	20930000	112	1.15731	0	-6.59658	97.0882	1.33506	-6.18432	-0.412263	49.2116	-8.49965	1.90169e-17	3.41037e-15
chr3	20935000	20940000	chr3	20935000	20940000	417	59.0228	0	-2.8207	361.48	68.0882	-2.40844	-0.412263	214.784	-3.35802	0.000785023	0.0242725
chr3	20990000	20995000	chr3	20990000	20995000	30	4.62924	0	-2.69611	26.0058	5.34025	-2.28385	-0.412263	15.673	-3.18837	0.00143077	0.0425278
chr3	21000000	21005000	chr3	21000000	21005000	64	5.78655	0	-3.4673	55.479	6.67531	-3.05503	-0.412263	31.0771	-4.23849	2.25027e-05	0.000827163
chr3	21010000	21015000	chr3	21010000	21015000	240	13.8877	0	-4.11115	208.046	16.0208	-3.69889	-0.412263	112.033	-5.11523	3.13355e-07	1.32744e-05
chr3	22160000	22165000	chr3	22160000	22165000	76	2.31462	0	-5.03715	65.8813	2.67013	-4.62489	-0.412263	34.2757	-6.37617	1.81573e-10	9.96798e-09
chr3	22300000	22305000	chr3	22300000	22305000	448	57.8655	0	-2.95272	388.353	66.7531	-2.54046	-0.412263	227.553	-3.5378	0.000403483	0.0130767
chr3	22315000	22320000	chr3	22315000	22320000	27	1.15731	0	-4.54411	23.4052	1.33506	-4.13185	-0.412263	12.3701	-5.70479	1.16484e-08	5.54585e-07
chr3	22500000	22505000	chr3	22500000	22505000	53	3.47193	0	-3.93218	45.9435	4.00519	-3.51992	-0.412263	24.9743	-4.87153	1.10738e-06	4.4795e-05
chr3	22505000	22510000	chr3	22505000	22510000	193	3.47193	0	-5.79672	167.304	4.00519	-5.38446	-0.412263	85.6545	-7.41047	1.25849e-13	1.10995e-11
chr3	22575000	22580000	chr3	22575000	22580000	90	1.15731	0	-6.28108	78.0173	1.33506	-5.86881	-0.412263	39.6762	-8.07003	7.0283e-16	8.79355e-14
chr3	22580000	22585000	chr3	22580000	22585000	204	2.31462	0	-6.46165	176.839	2.67013	-6.04939	-0.412263	89.7546	-8.31591	9.10493e-17	1.39956e-14
chr3	22610000	22615000	chr3	22610000	22615000	127	8.10117	0	-3.97055	110.091	9.34544	-3.55829	-0.412263	59.7182	-4.92378	8.48887e-07	3.51309e-05
chr3	22655000	22660000	chr3	22655000	22660000	128	1.15731	0	-6.78922	110.958	1.33506	-6.37696	-0.412263	56.1465	-8.76197	1.91865e-18	4.69196e-16
chr3	22665000	22670000	chr3	22665000	22670000	52	2.31462	0	-4.48966	45.0766	2.67013	-4.0774	-0.412263	23.8734	-5.63065	1.79529e-08	8.4725e-07
chr3	22675000	22680000	chr3	22675000	22680000	156	1.15731	0	-7.07463	135.23	1.33506	-6.66236	-0.412263	68.2825	-9.1506	5.66157e-20	2.17566e-17
chr3	23000000	23005000	chr3	23000000	23005000	220	9.25848	0	-4.57058	190.709	10.6805	-4.15832	-0.412263	100.695	-5.74084	9.42071e-09	4.69291e-07
chr3	23015000	23020000	chr3	23015000	23020000	45	1.15731	0	-5.28108	39.0086	1.33506	-4.86881	-0.412263	20.1719	-6.70832	1.96874e-11	1.23161e-09
chr3	23025000	23030000	chr3	23025000	23030000	98	4.62924	0	-4.40393	84.9521	5.34025	-3.99167	-0.412263	45.1462	-5.51391	3.5094e-08	1.60005e-06
chr3	23045000	23050000	chr3	23045000	23050000	146	2.31462	0	-5.97905	126.561	2.67013	-5.56679	-0.412263	64.6157	-7.65875	1.87747e-14	1.94246e-12
chr3	23060000	23065000	chr3	23060000	23065000	42	1.15731	0	-5.18154	36.4081	1.33506	-4.76928	-0.412263	18.8716	-6.57278	4.93828e-11	2.91955e-09
chr3	23065000	23070000	chr3	23065000	23070000	66	1.15731	0	-5.83362	57.2127	1.33506	-5.42136	-0.412263	29.2739	-7.46072	8.6051e-14	7.84668e-12
chr3	23075000	23080000	chr3	23075000	23080000	142	1.15731	0	-6.93897	123.094	1.33506	-6.52671	-0.412263	62.2145	-8.96588	3.07805e-19	9.74113e-17
chr3	23080000	23085000	chr3	23080000	23085000	274	1.15731	0	-7.88726	237.519	1.33506	-7.47499	-0.412263	119.427	-10.2572	1.09885e-24	1.47795e-21
chr3	23085000	23090000	chr3	23085000	23090000	323	1.15731	0	-8.12461	279.995	1.33506	-7.71235	-0.412263	140.665	-10.5804	3.67476e-26	1.97702e-22
chr3	23110000	23115000	chr3	23110000	23115000	70	1.15731	0	-5.91851	60.6801	1.33506	-5.50624	-0.412263	31.0076	-7.57631	3.55512e-14	3.47756e-12
chr3	23115000	23120000	chr3	23115000	23120000	79	1.15731	0	-6.093	68.4818	1.33506	-5.68074	-0.412263	34.9084	-7.81393	5.5433e-15	6.08631e-13
chr3	23145000	23150000	chr3	23145000	23150000	52	1.15731	0	-5.48966	45.0766	1.33506	-5.0774	-0.412263	23.2059	-6.99236	2.70308e-12	1.93901e-10
chr3	23150000	23155000	chr3	23150000	23155000	106	6.94386	0	-3.93218	91.887	8.01038	-3.51992	-0.412263	49.9487	-4.87153	1.10738e-06	4.4795e-05
chr3	23155000	23160000	chr3	23155000	23160000	71	1.15731	0	-5.93897	61.547	1.33506	-5.52671	-0.412263	31.441	-7.60418	2.86717e-14	2.91045e-12
chr3	23180000	23185000	chr3	23180000	23185000	57	269.653	0	2.24207	49.4109	311.07	2.65433	-0.412263	180.24	3.53597	0.000406274	0.0130884
chr3	23375000	23380000	chr3	23375000	23380000	29	2.31462	0	-3.6472	25.1389	2.67013	-3.23494	-0.412263	13.9045	-4.48347	7.34376e-06	0.000278235
chr3	23385000	23390000	chr3	23385000	23390000	139	1.15731	0	-6.90816	120.493	1.33506	-6.4959	-0.412263	60.9142	-8.92393	4.50012e-19	1.27424e-16
chr3	23895000	23900000	chr3	23895000	23900000	24	2.31462	0	-3.37419	20.8046	2.67013	-2.96192	-0.412263	11.7374	-4.1117	3.9275e-05	0.00139013
chr3	23900000	23905000	chr3	23900000	23905000	36	1.15731	0	-4.95915	31.2069	1.33506	-4.54689	-0.412263	16.271	-6.26995	3.61158e-10	1.92379e-08
chr3	24150000	24155000	chr3	24150000	24155000	115	8.10117	0	-3.82736	99.6887	9.34544	-3.4151	-0.412263	54.5171	-4.72879	2.25861e-06	8.93481e-05
chr3	24155000	24160000	chr3	24155000	24160000	269	1.15731	0	-7.86069	233.185	1.33506	-7.44842	-0.412263	117.26	-10.221	1.59709e-24	1.71847e-21
chr3	24160000	24165000	chr3	24160000	24165000	170	1.15731	0	-7.19861	147.366	1.33506	-6.78635	-0.412263	74.3505	-9.31944	1.16955e-20	5.2435e-18
chr3	24185000	24190000	chr3	24185000	24190000	101	5.78655	0	-4.12551	87.5527	6.67531	-3.71324	-0.412263	47.114	-5.13478	2.82474e-07	1.20612e-05
chr3	24200000	24205000	chr3	24200000	24205000	89	1.15731	0	-6.26496	77.1504	1.33506	-5.85269	-0.412263	39.2427	-8.04808	8.41057e-16	1.02838e-13
chr3	24205000	24210000	chr3	24205000	24210000	60	1.15731	0	-5.69611	52.0115	1.33506	-5.28385	-0.412263	26.6733	-7.27348	3.5034e-13	2.69262e-11
chr3	24215000	24220000	chr3	24215000	24220000	125	8.10117	0	-3.94765	108.357	9.34544	-3.53539	-0.412263	58.8514	-4.8926	9.95148e-07	4.08694e-05
chr3	24220000	24225000	chr3	24220000	24225000	204	3.47193	0	-5.87669	176.839	4.00519	-5.46442	-0.412263	90.4222	-7.51937	5.50422e-14	5.19521e-12
chr3	24225000	24230000	chr3	24225000	24230000	163	1.15731	0	-7.13795	141.298	1.33506	-6.72569	-0.412263	71.3165	-9.23684	2.53894e-20	1.05073e-17
chr3	24800000	24805000	chr3	24800000	24805000	66	8.10117	0	-3.02626	57.2127	9.34544	-2.614	-0.412263	33.2791	-3.63794	0.000274832	0.00907115
chr3	24805000	24810000	chr3	24805000	24810000	60	8.10117	0	-2.88876	52.0115	9.34544	-2.4765	-0.412263	30.6785	-3.4507	0.000559142	0.0175917
chr3	25485000	25490000	chr3	25485000	25490000	24	1.15731	0	-4.37419	20.8046	1.33506	-3.96192	-0.412263	11.0698	-5.47341	4.41465e-08	1.94679e-06
chr3	26690000	26695000	chr3	26690000	26695000	81	2.31462	0	-5.12907	70.2156	2.67013	-4.71681	-0.412263	36.4428	-6.50134	7.96078e-11	4.60527e-09
chr3	26700000	26705000	chr3	26700000	26705000	78	1.15731	0	-6.07463	67.615	1.33506	-5.66236	-0.412263	34.475	-7.7889	6.75943e-15	7.27315e-13
chr3	26705000	26710000	chr3	26705000	26710000	34	2.31462	0	-3.87669	29.4732	2.67013	-3.46442	-0.412263	16.0717	-4.79596	1.61898e-06	6.45192e-05
chr3	26730000	26735000	chr3	26730000	26735000	24	1.15731	0	-4.37419	20.8046	1.33506	-3.96192	-0.412263	11.0698	-5.47341	4.41465e-08	1.94679e-06
chr3	26750000	26755000	chr3	26750000	26755000	24	2.31462	0	-3.37419	20.8046	2.67013	-2.96192	-0.412263	11.7374	-4.1117	3.9275e-05	0.00139013
chr3	26760000	26765000	chr3	26760000	26765000	80	1.15731	0	-6.11115	69.3487	1.33506	-5.69889	-0.412263	35.3419	-7.83864	4.55456e-15	5.10491e-13
chr3	26775000	26780000	chr3	26775000	26780000	25	1.15731	0	-4.43308	21.6715	1.33506	-4.02082	-0.412263	11.5033	-5.5536	2.79841e-08	1.29788e-06
chr3	26780000	26785000	chr3	26780000	26785000	41	1.15731	0	-5.14678	35.5412	1.33506	-4.73451	-0.412263	18.4381	-6.52544	6.78001e-11	3.96483e-09
chr3	26785000	26790000	chr3	26785000	26790000	70	2.31462	0	-4.91851	60.6801	2.67013	-4.50624	-0.412263	31.6751	-6.21461	5.14523e-10	2.68751e-08
chr3	28510000	28515000	chr3	28510000	28515000	181	4.62924	0	-5.28907	156.901	5.34025	-4.87681	-0.412263	81.1208	-6.71921	1.82716e-11	1.18435e-09
chr3	28515000	28520000	chr3	28515000	28520000	89	4.62924	0	-4.26496	77.1504	5.34025	-3.85269	-0.412263	41.2453	-5.32467	1.01137e-07	4.42371e-06
chr3	28520000	28525000	chr3	28520000	28525000	46	1.15731	0	-5.31279	39.8755	1.33506	-4.90052	-0.412263	20.6053	-6.7515	1.46323e-11	9.60024e-10
chr3	28550000	28555000	chr3	28550000	28555000	97	1.15731	0	-6.38914	84.0853	1.33506	-5.97687	-0.412263	42.7102	-8.21717	2.08359e-16	2.87428e-14
chr3	28555000	28560000	chr3	28555000	28560000	27	1.15731	0	-4.54411	23.4052	1.33506	-4.13185	-0.412263	12.3701	-5.70479	1.16484e-08	5.54585e-07
chr3	28935000	28940000	chr3	28935000	28940000	157	9.25848	0	-4.08384	136.097	10.6805	-3.67158	-0.412263	73.3887	-5.07805	3.81333e-07	1.60279e-05
chr3	28960000	28965000	chr3	28960000	28965000	73	9.25848	0	-2.97905	63.2807	10.6805	-2.56679	-0.412263	36.9806	-3.57364	0.000352049	0.0115489
chr3	28965000	28970000	chr3	28965000	28970000	90	1.15731	0	-6.28108	78.0173	1.33506	-5.86881	-0.412263	39.6762	-8.07003	7.0283e-16	8.79355e-14
chr3	28980000	28985000	chr3	28980000	28985000	64	1.15731	0	-5.78922	55.479	1.33506	-5.37696	-0.412263	28.407	-7.40027	1.3591e-13	1.14249e-11
chr3	31925000	31930000	chr3	31925000	31930000	73	11.5731	0	-2.65712	63.2807	13.3506	-2.24486	-0.412263	38.3157	-3.13527	0.00171695	0.0499306
chr3	3485000	3490000	chr3	3490000	3495000	5	28.9328	1	2.5327	4.74561	30.4837	2.68338	-0.150672	17.6147	3.57552	0.000349533	0.0213026
chr3	4160000	4165000	chr3	4165000	4170000	6	31.2474	1	2.3807	5.69473	32.9224	2.53137	-0.150672	19.3086	3.36854	0.000755684	0.0410621
chr3	4505000	4510000	chr3	4510000	4515000	21	2.31462	1	-3.18154	19.9315	2.4387	-3.03087	-0.150672	11.1851	-4.20559	2.60405e-05	0.00213532
chr3	4540000	4545000	chr3	4545000	4550000	41	1.15731	1	-5.14678	38.914	1.21935	-4.9961	-0.150672	20.0667	-6.88165	5.91616e-12	1.27057e-09
chr3	6665000	6670000	chr3	6670000	6675000	20	3.47193	1	-2.52619	18.9824	3.65805	-2.37552	-0.150672	11.3202	-3.31319	0.000922374	0.048371
chr3	6730000	6735000	chr3	6735000	6740000	81	1.15731	1	-6.12907	76.8788	1.21935	-5.9784	-0.150672	39.0491	-8.21925	2.04776e-16	1.02615e-13
chr3	7260000	7265000	chr3	7265000	7270000	124	11.5731	1	-3.42149	117.691	12.1935	-3.27082	-0.150672	64.9423	-4.53233	5.83368e-06	0.000548123
chr3	7705000	7710000	chr3	7710000	7715000	2	17.3597	1	3.11767	1.89824	18.2902	3.26834	-0.150672	10.0942	4.37207	1.23077e-05	0.00113281
chr3	8215000	8220000	chr3	8220000	8225000	30	3.47193	1	-3.11115	28.4736	3.65805	-2.96048	-0.150672	16.0658	-4.10974	3.96108e-05	0.0029286
chr3	8230000	8235000	chr3	8235000	8240000	33	4.62924	1	-2.83362	31.321	4.8774	-2.68295	-0.150672	18.0992	-3.73182	0.000190102	0.012248
chr3	9475000	9480000	chr3	9480000	9485000	21	166.653	1	2.98838	19.9315	175.586	3.13906	-0.150672	97.759	4.19602	2.71646e-05	0.00218772
chr3	9480000	9485000	chr3	9485000	9490000	22	164.338	1	2.90109	20.8807	173.148	3.05176	-0.150672	97.0142	4.07715	4.55903e-05	0.00331633
chr3	9845000	9850000	chr3	9850000	9855000	86	4.62924	1	-4.21549	81.6244	4.8774	-4.06482	-0.150672	43.2509	-5.61352	1.98255e-08	2.6298e-06
chr3	9855000	9860000	chr3	9860000	9865000	47	2.31462	1	-4.34381	44.6087	2.4387	-4.19314	-0.150672	23.5237	-5.78826	7.11208e-09	1.03469e-06
chr3	9860000	9865000	chr3	9865000	9870000	43	1.15731	1	-5.21549	40.8122	1.21935	-5.06482	-0.150672	21.0158	-6.97522	3.05392e-12	7.65177e-10
chr3	9960000	9965000	chr3	9965000	9970000	48	8.10117	1	-2.56683	45.5578	8.53545	-2.41616	-0.150672	27.0466	-3.36853	0.000755688	0.0410621
chr3	9975000	9980000	chr3	9980000	9985000	28	1.15731	1	-4.59658	26.5754	1.21935	-4.44591	-0.150672	13.8974	-6.13245	8.65366e-10	1.39386e-07
chr3	10005000	10010000	chr3	10010000	10015000	89	3.47193	1	-4.67999	84.4718	3.65805	-4.52932	-0.150672	44.0649	-6.24604	4.20999e-10	7.03224e-08
chr3	10125000	10130000	chr3	10130000	10135000	56	9.25848	1	-2.59658	53.1508	9.7548	-2.44591	-0.150672	31.4528	-3.40904	0.000651914	0.0362979
chr3	10260000	10265000	chr3	10265000	10270000	41	5.78655	1	-2.82485	38.914	6.09675	-2.67418	-0.150672	22.5054	-3.71988	0.00019932	0.012661
chr3	10350000	10355000	chr3	10355000	10360000	110	13.8877	1	-2.98562	104.403	14.6322	-2.83495	-0.150672	59.5178	-3.9388	8.18894e-05	0.00559578
chr3	10355000	10360000	chr3	10360000	10365000	261	2.31462	1	-6.81713	247.721	2.4387	-6.66646	-0.150672	125.08	-9.15618	5.37667e-20	2.42488e-16
chr3	10370000	10375000	chr3	10375000	10380000	72	1.15731	1	-5.95915	68.3367	1.21935	-5.80848	-0.150672	34.778	-7.98786	1.37296e-15	6.19204e-13
chr3	10375000	10380000	chr3	10380000	10385000	103	3.47193	1	-4.89076	97.7595	3.65805	-4.74009	-0.150672	50.7088	-6.53304	6.44484e-11	1.21109e-08
chr3	10410000	10415000	chr3	10415000	10420000	46	1.15731	1	-5.31279	43.6596	1.21935	-5.16211	-0.150672	22.4395	-7.10771	1.17984e-12	3.13005e-10
chr3	10420000	10425000	chr3	10425000	10430000	173	27.7755	1	-2.63889	164.198	29.2644	-2.48822	-0.150672	96.7312	-3.46666	0.000526974	0.0300842
chr3	10430000	10435000	chr3	10435000	10440000	27	3.47193	1	-2.95915	25.6263	3.65805	-2.80848	-0.150672	14.6422	-3.90275	9.5104e-05	0.00630763
chr3	12740000	12745000	chr3	12745000	12750000	25	2.31462	1	-3.43308	23.728	2.4387	-3.28241	-0.150672	13.0834	-4.54811	5.41302e-06	0.00051942
chr3	12955000	12960000	chr3	12960000	12965000	71	1.15731	1	-5.93897	67.3876	1.21935	-5.7883	-0.150672	34.3035	-7.96039	1.715e-15	7.03149e-13
chr3	12965000	12970000	chr3	12970000	12975000	124	1.15731	1	-6.74342	117.691	1.21935	-6.59275	-0.150672	59.4552	-9.05581	1.35558e-19	3.05684e-16
chr3	12970000	12975000	chr3	12975000	12980000	104	1.15731	1	-6.48966	98.7086	1.21935	-6.33899	-0.150672	49.964	-8.71027	3.03156e-18	3.41808e-15
chr3	13025000	13030000	chr3	13030000	13035000	68	2.31462	1	-4.87669	64.5402	2.4387	-4.72601	-0.150672	33.4895	-6.51387	7.32376e-11	1.32121e-08
chr3	13030000	13035000	chr3	13035000	13040000	47	6.94386	1	-2.75885	44.6087	7.3161	-2.60818	-0.150672	25.9624	-3.63001	0.000283413	0.0177527
chr3	13035000	13040000	chr3	13040000	13045000	75	11.5731	1	-2.69611	71.1841	12.1935	-2.54544	-0.150672	41.6888	-3.54458	0.000393239	0.0236468
chr3	13045000	13050000	chr3	13050000	13055000	47	1.15731	1	-5.34381	44.6087	1.21935	-5.19314	-0.150672	22.914	-7.14996	8.68034e-13	2.44677e-10
chr3	13050000	13055000	chr3	13055000	13060000	54	4.62924	1	-3.54411	51.2525	4.8774	-3.39344	-0.150672	28.065	-4.6993	2.61054e-06	0.000261634
chr3	13070000	13075000	chr3	13075000	13080000	41	4.62924	1	-3.14678	38.914	4.8774	-2.9961	-0.150672	21.8957	-4.15825	3.20699e-05	0.00245144
chr3	13185000	13190000	chr3	13190000	13195000	92	1.15731	1	-6.31279	87.3191	1.21935	-6.16211	-0.150672	44.2692	-8.46941	2.46632e-17	1.85385e-14
chr3	13190000	13195000	chr3	13195000	13200000	87	1.15731	1	-6.23217	82.5735	1.21935	-6.0815	-0.150672	41.8964	-8.35964	6.29126e-17	4.05337e-14
chr3	13195000	13200000	chr3	13200000	13205000	83	2.31462	1	-5.16426	78.7771	2.4387	-5.01359	-0.150672	40.6079	-6.90547	5.00387e-12	1.12837e-09
chr3	13200000	13205000	chr3	13205000	13210000	36	1.15731	1	-4.95915	34.1684	1.21935	-4.80848	-0.150672	17.6939	-6.62616	3.44528e-11	6.75575e-09
chr3	13310000	13315000	chr3	13315000	13320000	25	2.31462	1	-3.43308	23.728	2.4387	-3.28241	-0.150672	13.0834	-4.54811	5.41302e-06	0.00051942
chr3	14330000	14335000	chr3	14335000	14340000	31	3.47193	1	-3.15846	29.4228	3.65805	-3.00779	-0.150672	16.5404	-4.17415	2.99095e-05	0.002336
chr3	15580000	15585000	chr3	15585000	15590000	6	98.3714	1	4.0352	5.69473	103.645	4.18588	-0.150672	54.6697	5.62148	1.89329e-08	2.5875e-06
chr3	15585000	15590000	chr3	15590000	15595000	18	141.192	1	2.97159	17.0842	148.761	3.12226	-0.150672	82.9224	4.17315	3.00417e-05	0.002336
chr3	18470000	18475000	chr3	18475000	18480000	35	4.62924	1	-2.91851	33.2192	4.8774	-2.76784	-0.150672	19.0483	-3.84741	0.000119372	0.00780242
chr3	18660000	18665000	chr3	18665000	18670000	21	2.31462	1	-3.18154	19.9315	2.4387	-3.03087	-0.150672	11.1851	-4.20559	2.60405e-05	0.00213532
chr3	18865000	18870000	chr3	18870000	18875000	20	3.47193	1	-2.52619	18.9824	3.65805	-2.37552	-0.150672	11.3202	-3.31319	0.000922374	0.048371
chr3	19440000	19445000	chr3	19445000	19450000	19	2.31462	1	-3.03715	18.0333	2.4387	-2.88648	-0.150672	10.236	-4.00897	6.09839e-05	0.00429746
chr3	20205000	20210000	chr3	20210000	20215000	40	6.94386	1	-2.52619	37.9648	7.3161	-2.37552	-0.150672	22.6405	-3.31319	0.000922374	0.048371
chr3	20530000	20535000	chr3	20535000	20540000	20	1.15731	1	-4.11115	18.9824	1.21935	-3.96048	-0.150672	10.1009	-5.47144	4.4639e-08	5.59228e-06
chr3	20590000	20595000	chr3	20595000	20600000	55	1.15731	1	-5.57058	52.2017	1.21935	-5.41991	-0.150672	26.7105	-7.45875	8.73444e-14	2.81374e-11
chr3	20660000	20665000	chr3	20665000	20670000	58	9.25848	1	-2.6472	55.049	9.7548	-2.49653	-0.150672	32.4019	-3.47798	0.000505208	0.0292114
chr3	20795000	20800000	chr3	20800000	20805000	32	1.15731	1	-4.78922	30.3719	1.21935	-4.63855	-0.150672	15.7956	-6.39477	1.60785e-10	2.789e-08
chr3	20815000	20820000	chr3	20820000	20825000	92	1.15731	1	-6.31279	87.3191	1.21935	-6.16211	-0.150672	44.2692	-8.46941	2.46632e-17	1.85385e-14
chr3	20835000	20840000	chr3	20840000	20845000	42	1.15731	1	-5.18154	39.8631	1.21935	-5.03087	-0.150672	20.5412	-6.92899	4.23844e-12	1.00607e-09
chr3	20900000	20905000	chr3	20905000	20910000	39	1.15731	1	-5.07463	37.0157	1.21935	-4.92395	-0.150672	19.1175	-6.78341	1.17374e-11	2.40617e-09
chr3	20935000	20940000	chr3	20940000	20945000	85	10.4158	1	-3.02869	80.6753	10.9741	-2.87802	-0.150672	45.8247	-3.99745	6.40288e-05	0.00444261
chr3	21010000	21015000	chr3	21015000	21020000	76	5.78655	1	-3.71522	72.1332	6.09675	-3.56455	-0.150672	39.115	-4.9323	8.12653e-07	9.16267e-05
chr3	22160000	22165000	chr3	22165000	22170000	65	1.15731	1	-5.81159	61.6929	1.21935	-5.66092	-0.150672	31.4561	-7.78694	6.86538e-15	2.58024e-12
chr3	22460000	22465000	chr3	22465000	22470000	44	6.94386	1	-2.66369	41.7613	7.3161	-2.51302	-0.150672	24.5387	-3.50043	0.000464505	0.0275647
chr3	22500000	22505000	chr3	22505000	22510000	20	1.15731	1	-4.11115	18.9824	1.21935	-3.96048	-0.150672	10.1009	-5.47144	4.4639e-08	5.59228e-06
chr3	22580000	22585000	chr3	22585000	22590000	54	1.15731	1	-5.54411	51.2525	1.21935	-5.39344	-0.150672	26.2359	-7.42271	1.14751e-13	3.45017e-11
chr3	22605000	22610000	chr3	22610000	22615000	81	3.47193	1	-4.54411	76.8788	3.65805	-4.39344	-0.150672	40.2684	-6.061	1.35275e-09	2.10376e-07
chr3	22610000	22615000	chr3	22615000	22620000	91	11.5731	1	-2.97509	86.37	12.1935	-2.82442	-0.150672	49.2818	-3.92446	8.69236e-05	0.00585112
chr3	22655000	22660000	chr3	22660000	22665000	57	1.15731	1	-5.62211	54.0999	1.21935	-5.47144	-0.150672	27.6596	-7.52892	5.11605e-14	1.77487e-11
chr3	22675000	22680000	chr3	22680000	22685000	42	3.47193	1	-3.59658	39.8631	3.65805	-3.44591	-0.150672	21.7606	-4.77075	1.83545e-06	0.000192509
chr3	22995000	23000000	chr3	23000000	23005000	46	3.47193	1	-3.72782	43.6596	3.65805	-3.57715	-0.150672	23.6588	-4.94946	7.44191e-07	8.6059e-05
chr3	23000000	23005000	chr3	23005000	23010000	22	1.15731	1	-4.24866	20.8807	1.21935	-4.09798	-0.150672	11.05	-5.65868	1.52541e-08	2.14988e-06
chr3	23290000	23295000	chr3	23295000	23300000	2	21.9889	1	3.4587	1.89824	23.1676	3.60938	-0.150672	12.5329	4.83646	1.32174e-06	0.00014193
chr3	23400000	23405000	chr3	23405000	23410000	167	2.31462	1	-6.17293	158.503	2.4387	-6.02226	-0.150672	80.471	-8.27897	1.24246e-16	7.00439e-14
chr3	23780000	23785000	chr3	23785000	23790000	3	24.3035	1	3.01813	2.84736	25.6063	3.1688	-0.150672	14.2269	4.23653	2.27004e-05	0.00196882
chr3	24145000	24150000	chr3	24150000	24155000	37	2.31462	1	-3.99868	35.1175	2.4387	-3.84801	-0.150672	18.7781	-5.31828	1.0475e-07	1.24322e-05
chr3	24155000	24160000	chr3	24160000	24165000	116	1.15731	1	-6.6472	110.098	1.21935	-6.49653	-0.150672	55.6587	-8.92479	4.46534e-19	6.71289e-16
chr3	24210000	24215000	chr3	24215000	24220000	33	3.47193	1	-3.24866	31.321	3.65805	-3.09798	-0.150672	17.4895	-4.29698	1.73143e-05	0.00156175
chr3	24225000	24230000	chr3	24230000	24235000	77	4.62924	1	-4.05601	73.0823	4.8774	-3.90534	-0.150672	38.9799	-5.39635	6.80084e-08	8.28967e-06
chr3	24370000	24375000	chr3	24375000	24380000	3	17.3597	1	2.5327	2.84736	18.2902	2.68338	-0.150672	10.5688	3.57552	0.000349533	0.0213026
chr3	24800000	24805000	chr3	24805000	24810000	29	4.62924	1	-2.6472	27.5245	4.8774	-2.49653	-0.150672	16.201	-3.47798	0.000505208	0.0292114
chr3	26480000	26485000	chr3	26485000	26490000	3	24.3035	1	3.01813	2.84736	25.6063	3.1688	-0.150672	14.2269	4.23653	2.27004e-05	0.00196882
chr3	27780000	27785000	chr3	27785000	27790000	53	5.78655	1	-3.19522	50.3034	6.09675	-3.04454	-0.150672	28.2001	-4.22421	2.39782e-05	0.00204041
chr3	27785000	27790000	chr3	27790000	27795000	27	2.31462	1	-3.54411	25.6263	2.4387	-3.39344	-0.150672	14.0325	-4.6993	2.61054e-06	0.000261634
chr3	27885000	27890000	chr3	27890000	27895000	21	3.47193	1	-2.59658	19.9315	3.65805	-2.44591	-0.150672	11.7948	-3.40904	0.000651914	0.0362979
chr3	28525000	28530000	chr3	28530000	28535000	20	2.31462	1	-3.11115	18.9824	2.4387	-2.96048	-0.150672	10.7106	-4.10974	3.96108e-05	0.0029286
chr3	28945000	28950000	chr3	28950000	28955000	24	1.15731	1	-4.37419	22.7789	1.21935	-4.22351	-0.150672	11.9991	-5.82962	5.5555e-09	8.35177e-07
chr3	29005000	29010000	chr3	29010000	29015000	29	2.31462	1	-3.6472	27.5245	2.4387	-3.49653	-0.150672	14.9816	-4.83968	1.30046e-06	0.00014193
chr3	31920000	31925000	chr3	31925000	31930000	19	2.31462	1	-3.03715	18.0333	2.4387	-2.88648	-0.150672	10.236	-4.00897	6.09839e-05	0.00429746
chr3	4530000	4535000	chr3	4540000	4545000	43	1.15731	2	-5.21549	41.7781	1.19116	-5.13231	-0.0831814	21.4846	-7.06712	1.5818e-12	1.19963e-09
chr3	4535000	4540000	chr3	4545000	4550000	34	1.15731	2	-4.87669	33.0338	1.19116	-4.79351	-0.0831814	17.1125	-6.60577	3.95444e-11	2.14218e-08
chr3	4540000	4545000	chr3	4550000	4555000	27	2.31462	2	-3.54411	26.2327	2.38232	-3.46093	-0.0831814	14.3075	-4.7912	1.65785e-06	0.000349254
chr3	6500000	6505000	chr3	6510000	6515000	2	18.517	2	3.21078	1.94317	19.0586	3.29396	-0.0831814	10.5009	4.40695	1.04836e-05	0.00198769
chr3	6725000	6730000	chr3	6735000	6740000	29	1.15731	2	-4.6472	28.1759	1.19116	-4.56402	-0.0831814	14.6835	-6.29329	3.1081e-10	1.17859e-07
chr3	9475000	9480000	chr3	9485000	9490000	13	127.304	2	3.2917	12.6306	131.028	3.37488	-0.0831814	71.8291	4.51714	6.26806e-06	0.00125097
chr3	9910000	9915000	chr3	9920000	9925000	20	1.15731	2	-4.11115	19.4317	1.19116	-4.02797	-0.0831814	10.3114	-5.56334	2.64655e-08	6.27231e-06
chr3	10375000	10380000	chr3	10385000	10390000	55	5.78655	2	-3.24866	53.4371	5.9558	-3.16547	-0.0831814	29.6964	-4.38888	1.13936e-05	0.00205737
chr3	10415000	10420000	chr3	10425000	10430000	33	1.15731	2	-4.83362	32.0622	1.19116	-4.75044	-0.0831814	16.6267	-6.54713	5.86542e-11	2.78021e-08
chr3	10555000	10560000	chr3	10565000	10570000	27	1.15731	2	-4.54411	26.2327	1.19116	-4.46093	-0.0831814	13.712	-6.15291	7.60761e-10	2.62255e-07
chr3	13035000	13040000	chr3	13045000	13050000	22	3.47193	2	-2.66369	21.3748	3.57348	-2.58051	-0.0831814	12.4742	-3.59233	0.00032773	0.0414251
chr3	14050000	14055000	chr3	14060000	14065000	33	4.62924	2	-2.83362	32.0622	4.76464	-2.75044	-0.0831814	18.4134	-3.82372	0.000131453	0.0184618
chr3	20530000	20535000	chr3	20540000	20545000	21	1.15731	2	-4.18154	20.4032	1.19116	-4.09836	-0.0831814	10.7972	-5.65919	1.52087e-08	3.84475e-06
chr3	20545000	20550000	chr3	20555000	20560000	44	5.78655	2	-2.92673	42.7497	5.9558	-2.84355	-0.0831814	24.3527	-3.95051	7.79854e-05	0.0113739
chr3	20550000	20555000	chr3	20560000	20565000	32	4.62924	2	-2.78922	31.0907	4.76464	-2.70604	-0.0831814	17.9276	-3.76327	0.000167706	0.0227122
chr3	20575000	20580000	chr3	20585000	20590000	22	1.15731	2	-4.24866	21.3748	1.19116	-4.16547	-0.0831814	11.283	-5.75058	8.89366e-09	2.40891e-06
chr3	21000000	21005000	chr3	21010000	21015000	19	2.31462	2	-3.03715	18.4601	2.38232	-2.95397	-0.0831814	10.4212	-4.10087	4.11594e-05	0.00650319
chr3	22300000	22305000	chr3	22310000	22315000	50	1.15731	2	-5.43308	48.5792	1.19116	-5.3499	-0.0831814	24.8852	-7.36342	1.79261e-13	1.69939e-10
chr3	22570000	22575000	chr3	22580000	22585000	54	1.15731	2	-5.54411	52.4655	1.19116	-5.46093	-0.0831814	26.8283	-7.51461	5.70813e-14	7.21508e-11
chr3	22580000	22585000	chr3	22590000	22595000	71	1.15731	2	-5.93897	68.9824	1.19116	-5.85579	-0.0831814	35.0868	-8.05229	8.12587e-16	3.08133e-12
chr3	22585000	22590000	chr3	22595000	22600000	19	2.31462	2	-3.03715	18.4601	2.38232	-2.95397	-0.0831814	10.4212	-4.10087	4.11594e-05	0.00650319
chr3	22610000	22615000	chr3	22620000	22625000	30	2.31462	2	-3.69611	29.1475	2.38232	-3.61293	-0.0831814	15.7649	-4.99819	5.78723e-07	0.000129089
chr3	22990000	22995000	chr3	23000000	23005000	35	1.15731	2	-4.91851	34.0054	1.19116	-4.83533	-0.0831814	17.5983	-6.66272	2.68803e-11	1.69884e-08
chr3	23135000	23140000	chr3	23145000	23150000	24	1.15731	2	-4.37419	23.318	1.19116	-4.29101	-0.0831814	12.2546	-5.92152	3.18983e-09	9.30449e-07
chr3	23395000	23400000	chr3	23405000	23410000	56	6.94386	2	-3.01162	54.4087	7.14696	-2.92843	-0.0831814	30.7778	-4.0661	4.7806e-05	0.00725122
chr3	23400000	23405000	chr3	23410000	23415000	63	1.15731	2	-5.7665	61.2097	1.19116	-5.68332	-0.0831814	31.2004	-7.81744	5.39078e-15	1.02209e-11
chr3	24140000	24145000	chr3	24150000	24155000	38	4.62924	2	-3.03715	36.9202	4.76464	-2.95397	-0.0831814	20.8424	-4.10087	4.11594e-05	0.00650319
chr3	24210000	24215000	chr3	24220000	24225000	30	1.15731	2	-4.69611	29.1475	1.19116	-4.61293	-0.0831814	15.1693	-6.35989	2.019e-10	8.50672e-08
chr3	26345000	26350000	chr3	26355000	26360000	4	25.4608	2	2.67021	3.88633	26.2055	2.75339	-0.0831814	15.0459	3.67086	0.000241739	0.0316094
chr3	28935000	28940000	chr3	28945000	28950000	26	1.15731	2	-4.48966	25.2612	1.19116	-4.40648	-0.0831814	13.2262	-6.07876	1.21113e-09	3.82716e-07
chr3	4010000	4015000	chr3	4025000	4030000	21	3.47193	3	-2.59658	20.7159	3.51955	-2.55728	-0.039303	12.1177	-3.56069	0.000369877	0.0397797
chr3	4495000	4500000	chr3	4510000	4515000	41	2.31462	3	-4.14678	40.4453	2.34637	-4.10747	-0.039303	21.3958	-5.6716	1.41469e-08	3.36897e-06
chr3	6720000	6725000	chr3	6735000	6740000	18	2.31462	3	-2.95915	17.7565	2.34637	-2.91985	-0.039303	10.0514	-4.05441	5.02618e-05	0.00644511
chr3	9465000	9470000	chr3	9480000	9485000	9	68.2813	3	2.92349	8.87824	69.2178	2.9628	-0.039303	39.048	3.95601	7.62125e-05	0.00941083
chr3	9845000	9850000	chr3	9860000	9865000	41	1.15731	3	-5.14678	40.4453	1.17318	-5.10747	-0.039303	20.8092	-7.03331	2.01698e-12	1.68115e-09
chr3	9965000	9970000	chr3	9980000	9985000	22	1.15731	3	-4.24866	21.7024	1.17318	-4.20935	-0.039303	11.4378	-5.81033	6.23492e-09	1.73227e-06
chr3	10115000	10120000	chr3	10130000	10135000	33	4.62924	3	-2.83362	32.5535	4.69273	-2.79431	-0.039303	18.6231	-3.88347	0.000102976	0.0122615
chr3	10190000	10195000	chr3	10205000	10210000	4	45.1351	3	3.49618	3.94588	45.7541	3.53548	-0.039303	24.85	4.73583	2.18156e-06	0.000363666
chr3	10260000	10265000	chr3	10275000	10280000	20	2.31462	3	-3.11115	19.7294	2.34637	-3.07185	-0.039303	11.0379	-4.26139	2.0316e-05	0.0030788
chr3	10340000	10345000	chr3	10355000	10360000	32	1.15731	3	-4.78922	31.5671	1.17318	-4.74992	-0.039303	16.3701	-6.54643	5.89306e-11	3.27458e-08
chr3	10360000	10365000	chr3	10375000	10380000	68	1.15731	3	-5.87669	67.08	1.17318	-5.83738	-0.039303	34.1266	-8.02723	9.97004e-16	3.32401e-12
chr3	10370000	10375000	chr3	10385000	10390000	24	1.15731	3	-4.37419	23.6753	1.17318	-4.33488	-0.039303	12.4242	-5.98127	2.21408e-09	7.38175e-07
chr3	10410000	10415000	chr3	10425000	10430000	64	1.15731	3	-5.78922	63.1341	1.17318	-5.74992	-0.039303	32.1537	-7.90813	2.61287e-15	4.35565e-12
chr3	12955000	12960000	chr3	12970000	12975000	24	1.15731	3	-4.37419	23.6753	1.17318	-4.33488	-0.039303	12.4242	-5.98127	2.21408e-09	7.38175e-07
chr3	13020000	13025000	chr3	13035000	13040000	28	2.31462	3	-3.59658	27.6212	2.34637	-3.55728	-0.039303	14.9838	-4.9224	8.54908e-07	0.000158348
chr3	14040000	14045000	chr3	14055000	14060000	26	2.31462	3	-3.48966	25.6482	2.34637	-3.45036	-0.039303	13.9973	-4.77681	1.78098e-06	0.000312515
chr3	15570000	15575000	chr3	15585000	15590000	4	53.2363	3	3.73434	3.94588	53.9664	3.77364	-0.039303	28.9561	5.06014	4.18955e-07	8.21644e-05
chr3	20540000	20545000	chr3	20555000	20560000	44	2.31462	3	-4.24866	43.4047	2.34637	-4.20935	-0.039303	22.8755	-5.81033	6.23492e-09	1.73227e-06
chr3	20555000	20560000	chr3	20570000	20575000	34	3.47193	3	-3.29172	33.54	3.51955	-3.25242	-0.039303	18.5298	-4.50728	6.56655e-06	0.00104252
chr3	20575000	20580000	chr3	20590000	20595000	21	1.15731	3	-4.18154	20.7159	1.17318	-4.14224	-0.039303	10.9445	-5.71894	1.07189e-08	2.749e-06
chr3	20935000	20940000	chr3	20950000	20955000	49	6.94386	3	-2.81897	48.3371	7.0391	-2.77967	-0.039303	27.6881	-3.86353	0.000111762	0.0128488
chr3	20995000	21000000	chr3	21010000	21015000	20	1.15731	3	-4.11115	19.7294	1.17318	-4.07185	-0.039303	10.4513	-5.62309	1.87569e-08	4.16903e-06
chr3	21010000	21015000	chr3	21025000	21030000	27	3.47193	3	-2.95915	26.6347	3.51955	-2.91985	-0.039303	15.0771	-4.05441	5.02618e-05	0.00644511
chr3	22570000	22575000	chr3	22585000	22590000	19	2.31462	3	-3.03715	18.7429	2.34637	-2.99785	-0.039303	10.5447	-4.16062	3.17381e-05	0.00440896
chr3	22580000	22585000	chr3	22595000	22600000	39	1.15731	3	-5.07463	38.4724	1.17318	-5.03532	-0.039303	19.8228	-6.93506	4.06053e-12	2.70756e-09
chr3	22595000	22600000	chr3	22610000	22615000	35	5.78655	3	-2.59658	34.5265	5.86591	-2.55728	-0.039303	20.1962	-3.56069	0.000369877	0.0397797
chr3	22620000	22625000	chr3	22635000	22640000	24	1.15731	3	-4.37419	23.6753	1.17318	-4.33488	-0.039303	12.4242	-5.98127	2.21408e-09	7.38175e-07
chr3	23400000	23405000	chr3	23415000	23420000	56	3.47193	3	-4.01162	55.2424	3.51955	-3.97231	-0.039303	29.381	-5.48755	4.07536e-08	8.49204e-06
chr3	24140000	24145000	chr3	24155000	24160000	41	1.15731	3	-5.14678	40.4453	1.17318	-5.10747	-0.039303	20.8092	-7.03331	2.01698e-12	1.68115e-09
chr3	24215000	24220000	chr3	24230000	24235000	29	1.15731	3	-4.6472	28.6077	1.17318	-4.6079	-0.039303	14.8904	-6.35304	2.11104e-10	1.00546e-07
chr3	27790000	27795000	chr3	27805000	27810000	29	3.47193	3	-3.06224	28.6077	3.51955	-3.02294	-0.039303	16.0636	-4.19479	2.73126e-05	0.00395914
chr3	6730000	6735000	chr3	6750000	6755000	26	2.31462	4	-3.48966	25.8541	2.32769	-3.47342	-0.0162409	14.0909	-4.80821	1.52285e-06	0.000890563
chr3	9465000	9470000	chr3	9485000	9490000	13	91.4275	4	2.81412	12.927	91.9436	2.83036	-0.0162409	52.4353	3.77567	0.000159581	0.0291634
chr3	9845000	9850000	chr3	9865000	9870000	26	2.31462	4	-3.48966	25.8541	2.32769	-3.47342	-0.0162409	14.0909	-4.80821	1.52285e-06	0.000890563
chr3	10260000	10265000	chr3	10280000	10285000	21	1.15731	4	-4.18154	20.8821	1.16384	-4.1653	-0.0162409	11.023	-5.75035	8.90611e-09	8.68049e-06
chr3	10335000	10340000	chr3	10355000	10360000	38	4.62924	4	-3.03715	37.7867	4.65537	-3.02091	-0.0162409	21.221	-4.19203	2.76474e-05	0.00673675
chr3	10425000	10430000	chr3	10445000	10450000	23	2.31462	4	-3.31279	22.8709	2.32769	-3.29654	-0.0162409	12.5993	-4.56736	4.93909e-06	0.00227104
chr3	10635000	10640000	chr3	10655000	10660000	18	2.31462	4	-2.95915	17.899	2.32769	-2.94291	-0.0162409	10.1133	-4.08581	4.39233e-05	0.0091737
chr3	20940000	20945000	chr3	20960000	20965000	21	2.31462	4	-3.18154	20.8821	2.32769	-3.1653	-0.0162409	11.6049	-4.38864	1.1406e-05	0.00416891
chr3	22325000	22330000	chr3	22345000	22350000	4	41.6632	4	3.3807	3.97755	41.8984	3.39694	-0.0162409	22.9379	4.54718	5.43683e-06	0.00227104
chr3	22410000	22415000	chr3	22430000	22435000	20	2.31462	4	-3.11115	19.8877	2.32769	-3.09491	-0.0162409	11.1077	-4.29279	1.76439e-05	0.00515909
chr3	22505000	22510000	chr3	22525000	22530000	18	2.31462	4	-2.95915	17.899	2.32769	-2.94291	-0.0162409	10.1133	-4.08581	4.39233e-05	0.0091737
chr3	22580000	22585000	chr3	22600000	22605000	24	1.15731	4	-4.37419	23.8653	1.16384	-4.35795	-0.0162409	12.5146	-6.01267	1.82491e-09	2.66802e-06
chr3	22600000	22605000	chr3	22620000	22625000	32	4.62924	4	-2.78922	31.8204	4.65537	-2.77298	-0.0162409	18.2379	-3.85442	0.000116003	0.0226129
chr3	23395000	23400000	chr3	23415000	23420000	29	3.47193	4	-3.06224	28.8372	3.49153	-3.046	-0.0162409	16.1644	-4.22619	2.37678e-05	0.00631793
chr3	23400000	23405000	chr3	23420000	23425000	31	3.47193	4	-3.15846	30.826	3.49153	-3.14222	-0.0162409	17.1588	-4.35721	1.31731e-05	0.0042798
chr3	24130000	24135000	chr3	24150000	24155000	27	1.15731	4	-4.54411	26.8485	1.16384	-4.52787	-0.0162409	14.0061	-6.24406	4.2636e-10	1.24668e-06
chr3	4625000	4630000	chr3	4650000	4655000	2	19.6743	5	3.29824	1.99686	19.7052	3.30278	-0.00453614	10.851	4.41896	9.91782e-06	0.00320841
chr3	10210000	10215000	chr3	10235000	10240000	5	54.3936	5	3.44344	4.99215	54.4792	3.44797	-0.00453614	29.7357	4.61667	3.89939e-06	0.00168194
chr3	10385000	10390000	chr3	10410000	10415000	43	1.15731	5	-5.21549	42.9325	1.15913	-5.21095	-0.00453614	22.0458	-7.17421	7.2724e-13	1.8821e-09
chr3	10425000	10430000	chr3	10450000	10455000	19	2.31462	5	-3.03715	18.9702	2.31826	-3.03262	-0.00453614	10.6442	-4.20796	2.57681e-05	0.00740977
chr3	15555000	15560000	chr3	15580000	15585000	2	19.6743	5	3.29824	1.99686	19.7052	3.30278	-0.00453614	10.851	4.41896	9.91782e-06	0.00320841
chr3	15560000	15565000	chr3	15585000	15590000	3	35.8766	5	3.58001	2.99529	35.9331	3.58455	-0.00453614	19.4642	4.80265	1.56583e-06	0.000810472
chr3	19675000	19680000	chr3	19700000	19705000	2	33.562	5	4.06876	1.99686	33.6148	4.07329	-0.00453614	17.8058	5.46817	4.54694e-08	2.94187e-05
chr3	20555000	20560000	chr3	20580000	20585000	29	1.15731	5	-4.6472	28.9544	1.15913	-4.64267	-0.00453614	15.0568	-6.40038	1.54991e-10	2.00558e-07
chr3	22595000	22600000	chr3	22620000	22625000	35	4.62924	5	-2.91851	34.945	4.63653	-2.91397	-0.00453614	19.7908	-4.04641	5.201e-05	0.0134602
chr3	27790000	27795000	chr3	27815000	27820000	25	1.15731	5	-4.43308	24.9607	1.15913	-4.42854	-0.00453614	13.0599	-6.10881	1.0038e-09	8.65942e-07
chr3	9475000	9480000	chr3	9505000	9510000	2	20.8316	6	3.3807	1.99764	20.8563	3.38411	-0.00341379	11.4269	4.52972	5.90624e-06	0.00276176
chr3	10210000	10215000	chr3	10240000	10245000	3	23.1462	6	2.94774	2.99645	23.1736	2.95116	-0.00341379	13.085	3.94016	8.14287e-05	0.03173
chr3	10325000	10330000	chr3	10355000	10360000	24	3.47193	6	-2.78922	23.9716	3.47604	-2.78581	-0.00341379	13.7238	-3.87189	0.000107995	0.0360703
chr3	15555000	15560000	chr3	15585000	15590000	2	23.1462	6	3.5327	1.99764	23.1736	3.53612	-0.00341379	12.5856	4.7367	2.17225e-06	0.00126968
chr3	20540000	20545000	chr3	20570000	20575000	33	1.15731	6	-4.83362	32.961	1.15868	-4.8302	-0.00341379	17.0598	-6.65575	2.81864e-11	3.29499e-08
chr3	20820000	20825000	chr3	20850000	20855000	21	1.15731	6	-4.18154	20.9752	1.15868	-4.17813	-0.00341379	11.0669	-5.76781	8.03071e-09	6.2586e-06
chr3	22550000	22555000	chr3	22580000	22585000	41	1.15731	6	-5.14678	40.9515	1.15868	-5.14336	-0.00341379	21.0551	-7.08218	1.41909e-12	3.31783e-09
chr3	10375000	10380000	chr3	10410000	10415000	35	1.15731	7	-4.91851	34.9009	1.1606	-4.91033	-0.00818089	18.0308	-6.76485	1.33448e-11	2.81575e-08
chr3	12225000	12230000	chr3	12260000	12265000	19	2.31462	7	-3.03715	18.9462	2.32119	-3.02897	-0.00818089	10.6337	-4.203	2.63399e-05	0.0185257
chr3	15705000	15710000	chr3	15740000	15745000	18	2.31462	7	-2.95915	17.949	2.32119	-2.95097	-0.00818089	10.1351	-4.09679	4.18927e-05	0.0220984
chr3	21010000	21015000	chr3	21045000	21050000	20	1.15731	7	-4.11115	19.9434	1.1606	-4.10297	-0.00818089	10.552	-5.66547	1.46621e-08	1.54685e-05
chr3	6125000	6130000	chr3	6165000	6170000	25	1.15731	8	-4.43308	24.9633	1.15901	-4.42885	-0.00423503	13.0612	-6.10922	1.00122e-09	1.89531e-06
chr3	10380000	10385000	chr3	10425000	10430000	19	1.15731	9	-4.03715	19.0383	1.15498	-4.04296	0.00580756	10.0966	-5.58375	2.35383e-08	1.95603e-05
chr3	15560000	15565000	chr3	15605000	15610000	1	21.9889	9	4.4587	1.00201	21.9447	4.4529	0.00580756	11.4734	5.98508	2.16282e-09	3.59461e-06
chr3	5695000	5700000	chr3	5745000	5750000	20	2.31462	10	-3.11115	20.1257	2.30017	-3.12922	0.0180725	11.2129	-4.33952	1.42796e-05	0.0106169
chr3	5725000	5730000	chr3	5775000	5780000	3	25.4608	10	3.08525	3.01885	25.3019	3.06717	0.0180725	14.1604	4.09814	4.16489e-05	0.015483
chr3	10375000	10380000	chr3	10425000	10430000	31	1.15731	10	-4.74342	31.1948	1.15008	-4.76149	0.0180725	16.1724	-6.56218	5.30258e-11	7.88493e-08
chr3	20540000	20545000	chr3	20590000	20595000	19	2.31462	10	-3.03715	19.1194	2.30017	-3.05522	0.0180725	10.7098	-4.23875	2.24767e-05	0.0111409
chr3	8350000	8355000	chr3	8405000	8410000	19	2.31462	11	-3.03715	19.1416	2.2975	-3.05857	0.0214234	10.7195	-4.24331	2.20243e-05	0.00977145
chr3	22305000	22310000	chr3	22360000	22365000	1	23.1462	11	4.5327	1.00745	22.975	4.51128	0.0214234	11.9912	6.06458	1.32296e-09	1.76086e-06
chr3	29635000	29640000	chr3	29690000	29695000	20	2.31462	11	-3.11115	20.149	2.2975	-3.13258	0.0214234	11.2233	-4.34408	1.3986e-05	0.00930769
chr3	10380000	10385000	chr3	10440000	10445000	24	3.47193	12	-2.78922	24.182	3.4458	-2.81102	0.0217969	13.8139	-3.90622	9.37517e-05	0.0364382
chr3	13070000	13075000	chr3	13130000	13135000	18	2.31462	12	-2.95915	18.1365	2.2972	-2.98095	0.0217969	10.2168	-4.13761	3.50948e-05	0.0204603
chr3	13130000	13135000	chr3	13190000	13195000	23	1.15731	12	-4.31279	23.1744	1.1486	-4.33458	0.0217969	12.1615	-5.98086	2.21965e-09	2.58812e-06
chr3	2315000	2320000	chr3	2380000	2385000	18	2.31462	13	-2.95915	18.1412	2.29661	-2.9817	0.0225465	10.2189	-4.13863	3.49391e-05	0.0116231
chr3	10375000	10380000	chr3	10440000	10445000	26	3.47193	13	-2.9047	26.204	3.44491	-2.92725	0.0225465	14.8244	-4.06449	4.81386e-05	0.0120106
chr3	10425000	10430000	chr3	10490000	10495000	25	2.31462	13	-3.43308	25.1961	2.29661	-3.45563	0.0225465	13.7464	-4.78398	1.71857e-06	0.000857568
chr3	22595000	22600000	chr3	22660000	22665000	19	1.15731	13	-4.03715	19.149	1.1483	-4.0597	0.0225465	10.1487	-5.60655	2.06404e-08	2.05991e-05
chr3	23400000	23405000	chr3	23465000	23470000	22	3.47193	13	-2.66369	22.1726	3.44491	-2.68624	0.0225465	12.8087	-3.7363	0.000186745	0.0372743
chr3	22590000	22595000	chr3	22660000	22665000	19	2.31462	14	-3.03715	19.1859	2.29219	-3.06525	0.0280964	10.7391	-4.2524	2.11491e-05	0.0188227
chr3	5440000	5445000	chr3	5515000	5520000	4	33.562	15	3.06876	4.04198	33.2134	3.03863	0.0301246	18.6277	4.05927	4.92256e-05	0.0367223
chr3	10355000	10360000	chr3	10435000	10440000	24	3.47193	16	-2.78922	24.3041	3.42849	-2.82555	0.0363276	13.8663	-3.92601	8.63683e-05	0.0323509
chr3	15945000	15950000	chr3	16025000	16030000	3	23.1462	16	2.94774	3.03801	22.8566	2.91141	0.0363276	12.9473	3.88604	0.000101893	0.0323509
chr3	24230000	24235000	chr3	24310000	24315000	22	3.47193	16	-2.66369	22.2787	3.42849	-2.70002	0.0363276	12.8536	-3.75507	0.000173294	0.0366805
chr3	25690000	25695000	chr3	25770000	25775000	33	5.78655	16	-2.51169	33.4181	5.71416	-2.54802	0.0363276	19.5661	-3.54809	0.000388041	0.0492812
chr3	32625000	32630000	chr3	32705000	32710000	20	3.47193	16	-2.52619	20.2534	3.42849	-2.56252	0.0363276	11.8409	-3.56783	0.000359949	0.0492812
chr3	15945000	15950000	chr3	16030000	16035000	1	34.7193	17	5.11767	1.01208	34.305	5.08303	0.034639	17.6585	6.84313	7.74795e-12	4.35435e-09
chr3	27665000	27670000	chr3	27750000	27755000	3	21.9889	17	2.87374	3.03623	21.7265	2.8391	0.034639	12.3814	3.78757	0.000152126	0.0427475
chr3	21840000	21845000	chr3	21930000	21935000	18	2.31462	18	-2.95915	18.2067	2.28835	-2.99209	0.0329381	10.2475	-4.15278	3.28465e-05	0.0149123
chr3	995000	1000000	chr3	1090000	1095000	18	2.31462	19	-2.95915	18.2066	2.28836	-2.99207	0.0329232	10.2475	-4.15276	3.28494e-05	0.00633993
chr3	3770000	3775000	chr3	3865000	3870000	18	2.31462	19	-2.95915	18.2066	2.28836	-2.99207	0.0329232	10.2475	-4.15276	3.28494e-05	0.00633993
chr3	4555000	4560000	chr3	4650000	4655000	3	23.1462	19	2.94774	3.03443	22.8836	2.91482	0.0329232	12.959	3.89068	9.99654e-05	0.0128622
chr3	8865000	8870000	chr3	8990000	8995000	1	27.7755	25	4.79574	1.01021	27.4948	4.76643	0.0293047	14.2525	6.41203	1.43598e-10	1.98165e-08
chr3	23270000	23275000	chr3	23400000	23405000	25	3.47193	26	-2.84812	25.2968	3.4312	-2.88217	0.0340479	14.364	-4.0031	6.25188e-05	0.00606432
chr3	25180000	25185000	chr3	25310000	25315000	3	20.8316	26	2.79574	3.03561	20.5872	2.76169	0.0340479	11.8114	3.68216	0.000231265	0.0112164
chr3	4670000	4675000	chr3	4805000	4810000	3	18.517	27	2.62581	3.04266	18.2573	2.58507	0.0407454	10.65	3.44165	0.00057817	0.0141652
chr3	8855000	8860000	chr3	8990000	8995000	7	45.1351	27	2.68882	7.09955	44.5022	2.64808	0.0407454	25.8009	3.52745	0.000419576	0.0137062
chr3	10360000	10365000	chr3	10495000	10500000	21	1.15731	27	-4.18154	21.2987	1.14108	-4.22229	0.0407454	11.2199	-5.82794	5.61143e-09	5.49921e-07
chr3	23270000	23275000	chr3	23405000	23410000	21	4.62924	27	-2.18154	21.2987	4.56433	-2.22229	0.0407454	12.9315	-3.10454	0.00190577	0.037353
chr3	26680000	26685000	chr3	26815000	26820000	2	26.6181	27	3.73434	2.02844	26.2449	3.69359	0.0407454	14.1367	4.95114	7.37819e-07	3.61531e-05
chr3	5905000	5910000	chr3	6045000	6050000	18	2.31462	28	-2.95915	18.2887	2.27808	-3.00506	0.0459157	10.2834	-4.17045	3.04e-05	0.0013528
chr3	20790000	20795000	chr3	20930000	20935000	7	45.1351	28	2.68882	7.11228	44.4226	2.64291	0.0459157	25.7674	3.52041	0.000430874	0.0127826
chr3	22370000	22375000	chr3	22510000	22515000	19	2.31462	28	-3.03715	19.3048	2.27808	-3.08307	0.0459157	10.7914	-4.27667	1.89714e-05	0.0013528
chr3	10130000	10135000	chr3	10275000	10280000	19	1.15731	29	-4.03715	19.3239	1.13791	-4.08593	0.0487787	10.2309	-5.64227	1.67826e-08	1.35939e-06
chr3	15585000	15590000	chr3	15775000	15780000	2	18.517	38	3.21078	2.05138	18.0532	3.13759	0.0731873	10.0523	4.19402	2.74051e-05	0.000301456
chr3	22380000	22385000	chr3	22595000	22600000	1	21.9889	43	4.4587	1.02765	21.3972	4.37999	0.0787112	11.2124	5.88581	3.96114e-09	5.14948e-08
chr3	23135000	23140000	chr3	23395000	23400000	2	18.517	52	3.21078	2.05575	18.0148	3.13145	0.0793244	10.0353	4.18567	2.84331e-05	0.000227465
chr3	8855000	8860000	chr3	9140000	9145000	7	38.1912	57	2.44782	7.17116	37.2797	2.37811	0.0697037	22.2254	3.15984	0.00157856	0.00789279
chr3	9845000	9850000	chr3	10155000	10160000	3	23.1462	62	2.94774	3.10013	22.3986	2.85301	0.0947341	12.7494	3.80651	0.000140943	0.000422829
chr3	9845000	9850000	chr3	10175000	10180000	5	23.1462	66	2.21078	5.17486	22.3641	2.11159	0.099185	13.7695	2.79692	0.00515926	0.0257963
chr3	22840000	22845000	chr3	23195000	23200000	1	26.6181	71	4.73434	1.0429	25.5232	4.61314	0.121201	13.2831	6.20328	5.52978e-10	5.52978e-10
chr3	20590000	20595000	chr3	20950000	20955000	16	4.62924	72	-1.78922	16.6825	4.43987	-1.90974	0.12052	10.5612	-2.67895	0.00738541	0.0295416
chr3	20540000	20545000	chr3	20935000	20940000	17	5.78655	79	-1.55476	17.6111	5.58575	-1.65666	0.101906	11.5984	-2.33433	0.0195786	0.0391571
chr3	11220000	11225000	chr3	11755000	11760000	4	17.3597	107	2.11767	4.18518	16.5915	1.98708	0.130582	10.3884	2.62738	0.00860458	0.00860458
chr3	10555000	10560000	chr3	11115000	11120000	2	21.9889	112	3.4587	2.09929	20.9489	3.3189	0.139802	11.5241	4.44092	8.95763e-06	8.95763e-06
chr3	10555000	10560000	chr3	11120000	11125000	2	19.6743	113	3.29824	2.10165	18.7227	3.15519	0.14305	10.4122	4.21799	2.4649e-05	2.4649e-05
chr3	10565000	10570000	chr3	11135000	11140000	1	28.9328	114	4.85463	1.05194	27.5041	4.70852	0.146116	14.278	6.33316	2.4019e-10	4.8038e-10
chr3	20540000	20545000	chr3	21110000	21115000	5	17.3597	114	1.79574	5.25972	16.5025	1.64962	0.146116	10.8811	2.16785	0.0301698	0.0301698
chr3	10510000	10515000	chr3	11115000	11120000	5	19.6743	121	1.97631	5.2906	18.5936	1.8133	0.163008	11.9421	2.39074	0.0168145	0.0168145
chr3	10490000	10495000	chr3	11110000	11115000	4	18.517	124	2.21078	4.23373	17.4947	2.04692	0.163857	10.8642	2.70885	0.00675161	0.00675161
chr3	10490000	10495000	chr3	11115000	11120000	5	18.517	125	1.88885	5.29191	17.4955	1.72513	0.163721	11.3937	2.27067	0.023167	0.023167
chr3	8905000	8910000	chr3	18095000	18100000	2	19.6743	1838	3.29824	2.14426	18.3507	3.09728	0.200956	10.2475	4.13914	3.48613e-05	3.48613e-05
chr3	10335000	10340000	chr3	28430000	28435000	34	6.94386	3619	-2.29172	36.3698	6.4914	-2.48614	0.194416	21.4306	-3.46383	0.000532547	0.000532547
chr4	730000	735000	chr4	730000	735000	33	4.62924	0	-2.83362	31.5854	4.83658	-2.7072	-0.12642	18.211	-4.71095	2.46559e-06	0.000636369
chr4	740000	745000	chr4	740000	745000	110	3.47193	0	-4.98562	105.285	3.62743	-4.8592	-0.12642	54.456	-8.43221	3.3921e-17	8.755e-14
chr4	745000	750000	chr4	745000	750000	20	1.15731	0	-4.11115	19.1426	1.20914	-3.98473	-0.12642	10.1759	-6.92007	4.51418e-12	2.33022e-09
chr4	750000	755000	chr4	750000	755000	55	8.10117	0	-2.76323	52.6423	8.46401	-2.63681	-0.12642	30.5531	-4.58924	4.44869e-06	0.00104382
chr4	930000	935000	chr4	930000	935000	31	1.15731	0	-4.74342	29.6711	1.20914	-4.617	-0.12642	15.4401	-8.01339	1.11588e-15	1.92006e-12
chr4	940000	945000	chr4	940000	945000	129	5.78655	0	-4.47852	123.47	6.04572	-4.3521	-0.12642	64.7579	-7.55533	4.17799e-14	5.39169e-11
chr4	945000	950000	chr4	945000	950000	63	1.15731	0	-5.7665	60.2993	1.20914	-5.64008	-0.12642	30.7542	-9.78251	1.33848e-22	6.90923e-19
chr4	1075000	1080000	chr4	1075000	1080000	45	4.62924	0	-3.28108	43.071	4.83658	-3.15466	-0.12642	23.9538	-5.4847	4.14167e-08	1.42529e-05
chr4	1080000	1085000	chr4	1080000	1085000	45	2.31462	0	-4.28108	43.071	2.41829	-4.15466	-0.12642	22.7446	-7.21391	5.43694e-13	4.67758e-10
chr4	1085000	1090000	chr4	1085000	1090000	74	5.78655	0	-3.67675	70.8278	6.04572	-3.55033	-0.12642	38.4368	-6.1689	6.87668e-10	2.73057e-07
chr4	2865000	2870000	chr4	2865000	2870000	134	27.7755	0	-2.27035	128.256	29.0195	-2.14393	-0.12642	78.6376	-3.73695	0.000186266	0.0369809
chr4	4105000	4110000	chr4	4105000	4110000	48	3.47193	0	-3.78922	45.9423	3.62743	-3.6628	-0.12642	24.7849	-6.36339	1.97347e-10	8.4892e-08
chr4	4130000	4135000	chr4	4130000	4135000	51	6.94386	0	-2.87669	48.8137	7.25486	-2.75027	-0.12642	28.0343	-4.78543	1.70622e-06	0.000463554
chr4	4455000	4460000	chr4	4455000	4460000	60	10.4158	0	-2.52619	57.4279	10.8823	-2.39977	-0.12642	34.1551	-4.17935	2.92346e-05	0.00656126
chr4	4800000	4805000	chr4	4800000	4805000	22	1.15731	0	-4.24866	21.0569	1.20914	-4.12224	-0.12642	11.133	-7.15784	8.19567e-13	5.28826e-10
chr4	4805000	4810000	chr4	4805000	4810000	39	3.47193	0	-3.48966	37.3282	3.62743	-3.36324	-0.12642	20.4778	-5.84539	5.0538e-09	1.86341e-06
chr4	4810000	4815000	chr4	4810000	4815000	41	2.31462	0	-4.14678	39.2424	2.41829	-4.02036	-0.12642	20.8304	-6.98167	2.91688e-12	1.67299e-09
chr4	4825000	4830000	chr4	4825000	4830000	22	1.15731	0	-4.24866	21.0569	1.20914	-4.12224	-0.12642	11.133	-7.15784	8.19567e-13	5.28826e-10
chr4	4830000	4835000	chr4	4830000	4835000	188	26.6181	0	-2.82025	179.941	27.8103	-2.69383	-0.12642	103.876	-4.68784	2.76104e-06	0.00067869
chr4	4835000	4840000	chr4	4835000	4840000	147	6.94386	0	-4.40393	140.698	7.25486	-4.27751	-0.12642	73.9767	-7.42635	1.11635e-13	1.15252e-10
chr4	4840000	4845000	chr4	4840000	4845000	37	4.62924	0	-2.99868	35.4139	4.83658	-2.87226	-0.12642	20.1252	-4.99638	5.84178e-07	0.000177384
chr4	5085000	5090000	chr4	5085000	5090000	32	3.47193	0	-3.20426	30.6282	3.62743	-3.07784	-0.12642	17.1278	-5.35187	8.70488e-08	2.80841e-05
chr4	8245000	8250000	chr4	8245000	8250000	79	363.396	0	2.20162	75.6135	379.671	2.32804	-0.12642	227.642	3.99599	6.44244e-05	0.0138566
chr4	11890000	11895000	chr4	11890000	11895000	5	20.8316	0	2.05877	4.78566	21.7646	2.18519	-0.12642	13.2751	3.74899	0.000177552	0.0366608
chr4	23845000	23850000	chr4	23845000	23850000	44	5.78655	0	-2.92673	42.1138	6.04572	-2.80031	-0.12642	24.0798	-4.87196	1.10497e-06	0.00031688
chr4	25800000	25805000	chr4	25800000	25805000	34	2.31462	0	-3.87669	32.5425	2.41829	-3.75027	-0.12642	17.4804	-6.51463	7.28678e-11	3.41949e-08
chr4	935000	940000	chr4	940000	945000	35	3.47193	1	-3.33354	34.7908	3.49281	-3.31625	-0.0172971	19.1418	-5.76412	8.20831e-09	5.72256e-06
chr4	940000	945000	chr4	945000	950000	22	1.15731	1	-4.24866	21.8685	1.16427	-4.23136	-0.0172971	11.5164	-7.34654	2.03408e-13	2.83618e-10
chr4	995000	1000000	chr4	1000000	1005000	60	2.31462	1	-4.69611	59.6414	2.32854	-4.67882	-0.0172971	30.985	-8.12028	4.65091e-16	9.72737e-13
chr4	1000000	1005000	chr4	1005000	1010000	51	1.15731	1	-5.46165	50.6952	1.16427	-5.44435	-0.0172971	25.9297	-9.44405	3.58642e-21	1.5002e-17
chr4	1085000	1090000	chr4	1090000	1095000	20	4.62924	1	-2.11115	19.8805	4.65708	-2.09385	-0.0172971	12.2688	-3.65036	0.000261874	0.047627
chr4	1360000	1365000	chr4	1365000	1370000	7	76.3825	1	3.44782	6.95816	76.8418	3.46511	-0.0172971	41.9	5.96223	2.48823e-09	2.08165e-06
chr4	3135000	3140000	chr4	3140000	3145000	3	21.9889	1	2.87374	2.98207	22.1211	2.89104	-0.0172971	12.5516	4.96954	6.71133e-07	0.000350919
chr4	4130000	4135000	chr4	4135000	4140000	31	5.78655	1	-2.42149	30.8147	5.82135	-2.4042	-0.0172971	18.318	-4.187	2.82666e-05	0.00695525
chr4	4595000	4600000	chr4	4600000	4605000	106	19.6743	1	-2.42968	105.366	19.7926	-2.41238	-0.0172971	62.5795	-4.20116	2.6555e-05	0.00694246
chr4	4835000	4840000	chr4	4840000	4845000	29	2.31462	1	-3.6472	28.8267	2.32854	-3.62991	-0.0172971	15.5776	-6.30651	2.85404e-10	2.98461e-07
chr4	6055000	6060000	chr4	6060000	6065000	4	21.9889	1	2.4587	3.97609	22.1211	2.476	-0.0172971	13.0486	4.25185	2.1201e-05	0.00667605
chr4	7650000	7655000	chr4	7655000	7660000	24	4.62924	1	-2.37419	23.8566	4.65708	-2.35689	-0.0172971	14.2568	-4.1052	4.03968e-05	0.00889366
chr4	8245000	8250000	chr4	8250000	8255000	3	18.517	1	2.62581	2.98207	18.6283	2.64311	-0.0172971	10.8052	4.54082	5.60361e-06	0.00234399
chr4	19515000	19520000	chr4	19520000	19525000	6	32.4047	1	2.43317	5.96414	32.5995	2.45047	-0.0172971	19.2818	4.2077	2.57987e-05	0.00694246
chr4	20505000	20510000	chr4	20510000	20515000	19	3.47193	1	-2.45219	18.8864	3.49281	-2.43489	-0.0172971	11.1896	-4.24008	2.23439e-05	0.00667605
chr4	22045000	22050000	chr4	22050000	22055000	4	20.8316	1	2.3807	3.97609	20.9568	2.398	-0.0172971	12.4665	4.11697	3.83887e-05	0.00889366
chr4	23845000	23850000	chr4	23850000	23855000	32	5.78655	1	-2.4673	31.8087	5.82135	-2.45	-0.0172971	18.815	-4.2662	1.98827e-05	0.00667605
chr4	25505000	25510000	chr4	25510000	25515000	25	5.78655	1	-2.11115	24.8506	5.82135	-2.09385	-0.0172971	15.336	-3.65036	0.000261874	0.047627
chr4	25805000	25810000	chr4	25810000	25815000	19	2.31462	1	-3.03715	18.8864	2.32854	-3.01985	-0.0172971	10.6075	-5.2516	1.50784e-07	9.01039e-05
chr4	25900000	25905000	chr4	25905000	25910000	45	9.25848	1	-2.28108	44.731	9.31415	-2.26378	-0.0172971	27.0226	-3.94419	8.0069e-05	0.0167464
chr4	25910000	25915000	chr4	25915000	25920000	21	3.47193	1	-2.59658	20.8745	3.49281	-2.57928	-0.0172971	12.1836	-4.48976	7.13033e-06	0.00271147
chr4	26525000	26530000	chr4	26530000	26535000	3	18.517	1	2.62581	2.98207	18.6283	2.64311	-0.0172971	10.8052	4.54082	5.60361e-06	0.00234399
chr4	27640000	27645000	chr4	27645000	27650000	65	15.045	1	-2.11115	64.6115	15.1355	-2.09385	-0.0172971	39.8735	-3.65036	0.000261874	0.047627
chr4	335000	340000	chr4	345000	350000	30	4.62924	2	-2.69611	30.5519	4.54562	-2.74871	0.0525977	17.5488	-4.78274	1.72922e-06	0.00114578
chr4	405000	410000	chr4	415000	420000	3	24.3035	2	3.01813	3.05519	23.8645	2.96553	0.0525977	13.4598	5.09835	3.42621e-07	0.000378367
chr4	1000000	1005000	chr4	1010000	1015000	62	1.15731	2	-5.74342	63.1406	1.13641	-5.79602	0.0525977	32.1385	-10.0522	8.98829e-24	2.97782e-20
chr4	1440000	1445000	chr4	1450000	1455000	27	5.78655	2	-2.22218	27.4967	5.68203	-2.27478	0.0525977	16.5894	-3.96322	7.39466e-05	0.0299888
chr4	22925000	22930000	chr4	22935000	22940000	5	25.4608	2	2.34828	5.09198	25.0009	2.29568	0.0525977	15.0464	3.94004	8.14667e-05	0.0299888
chr4	22990000	22995000	chr4	23000000	23005000	4	31.2474	2	2.96566	4.07358	30.6829	2.91307	0.0525977	17.3783	5.00763	5.51053e-07	0.00045641
chr4	23615000	23620000	chr4	23625000	23630000	4	43.9778	2	3.4587	4.07358	43.1834	3.40611	0.0525977	23.6285	5.86019	4.62329e-09	7.65848e-06
chr4	28965000	28970000	chr4	28975000	28980000	3	17.3597	2	2.5327	3.05519	17.0461	2.48011	0.0525977	10.0506	4.25895	2.05388e-05	0.0113408
chr4	29285000	29290000	chr4	29295000	29300000	6	31.2474	2	2.3807	6.11038	30.6829	2.3281	0.0525977	18.3967	3.99611	6.43925e-05	0.0299888
chr4	940000	945000	chr4	955000	960000	20	4.62924	3	-2.11115	20.5073	4.51472	-2.18343	0.0722761	12.511	-3.80525	0.000141662	0.0234492
chr4	1905000	1910000	chr4	1920000	1925000	20	3.47193	3	-2.52619	20.5073	3.38604	-2.59847	0.0722761	11.9467	-4.52293	6.09885e-06	0.00245174
chr4	2850000	2855000	chr4	2865000	2870000	18	3.47193	3	-2.37419	18.4566	3.38604	-2.44646	0.0722761	10.9213	-4.26009	2.04346e-05	0.00575029
chr4	4090000	4095000	chr4	4105000	4110000	19	3.47193	3	-2.45219	19.4819	3.38604	-2.52446	0.0722761	11.434	-4.39497	1.10787e-05	0.00389695
chr4	4130000	4135000	chr4	4145000	4150000	20	4.62924	3	-2.11115	20.5073	4.51472	-2.18343	0.0722761	12.511	-3.80525	0.000141662	0.0234492
chr4	4395000	4400000	chr4	4410000	4415000	27	4.62924	3	-2.54411	27.6849	4.51472	-2.61639	0.0722761	16.0998	-4.55392	5.26544e-06	0.00245174
chr4	5215000	5220000	chr4	5230000	5235000	20	3.47193	3	-2.52619	20.5073	3.38604	-2.59847	0.0722761	11.9467	-4.52293	6.09885e-06	0.00245174
chr4	6705000	6710000	chr4	6720000	6725000	22	4.62924	3	-2.24866	22.558	4.51472	-2.32093	0.0722761	13.5364	-4.04302	5.2767e-05	0.011422
chr4	12035000	12040000	chr4	12050000	12055000	4	23.1462	3	2.5327	4.10146	22.5736	2.46043	0.0722761	13.3375	4.22492	2.39022e-05	0.00611461
chr4	16525000	16530000	chr4	16540000	16545000	20	4.62924	3	-2.11115	20.5073	4.51472	-2.18343	0.0722761	12.511	-3.80525	0.000141662	0.0234492
chr4	18710000	18715000	chr4	18725000	18730000	6	41.6632	3	2.79574	6.15219	40.6325	2.72346	0.0722761	23.3924	4.67976	2.87206e-06	0.00202049
chr4	19900000	19905000	chr4	19915000	19920000	18	3.47193	3	-2.37419	18.4566	3.38604	-2.44646	0.0722761	10.9213	-4.26009	2.04346e-05	0.00575029
chr4	20795000	20800000	chr4	20810000	20815000	26	3.47193	3	-2.9047	26.6595	3.38604	-2.97698	0.0722761	15.0228	-5.17746	2.24931e-07	0.000316478
chr4	22905000	22910000	chr4	22920000	22925000	6	32.4047	3	2.43317	6.15219	31.6031	2.36089	0.0722761	18.8776	4.05281	5.06069e-05	0.011422
chr4	22915000	22920000	chr4	22930000	22935000	3	23.1462	3	2.94774	3.0761	22.5736	2.87547	0.0722761	12.8249	4.94261	7.70844e-07	0.000723052
chr4	24035000	24040000	chr4	24050000	24055000	4	19.6743	3	2.29824	4.10146	19.1876	2.22596	0.0722761	11.6445	3.81949	0.00013373	0.0234492
chr4	24290000	24295000	chr4	24305000	24310000	25	1.15731	3	-4.43308	25.6341	1.12868	-4.50536	0.0722761	13.3814	-7.82034	5.26829e-15	1.4825e-11
chr4	4215000	4220000	chr4	4235000	4240000	18	2.31462	4	-2.95915	18.4472	2.25851	-3.02996	0.0708157	10.3529	-5.26908	1.37107e-07	0.000335912
chr4	4225000	4230000	chr4	4245000	4250000	25	3.47193	4	-2.84812	25.6212	3.38776	-2.91893	0.0708157	14.5045	-5.07709	3.83265e-07	0.0004695
chr4	4545000	4550000	chr4	4565000	4570000	36	6.94386	4	-2.37419	36.8945	6.77552	-2.445	0.0708157	21.835	-4.25756	2.06667e-05	0.0126583
chr4	20110000	20115000	chr4	20130000	20135000	29	4.62924	4	-2.6472	29.7205	4.51701	-2.71802	0.0708157	17.1188	-4.72967	2.24887e-06	0.00183658
chr4	20670000	20675000	chr4	20690000	20695000	23	4.62924	4	-2.31279	23.5715	4.51701	-2.3836	0.0708157	14.0442	-4.15139	3.30463e-05	0.0158119
chr4	22065000	22070000	chr4	22085000	22090000	17	3.47193	4	-2.29172	17.4224	3.38776	-2.36254	0.0708157	10.4051	-4.11497	3.8723e-05	0.0158119
chr4	8735000	8740000	chr4	8760000	8765000	20	3.47193	5	-2.52619	20.5016	3.38698	-2.59766	0.0714746	11.9443	-4.52155	6.13893e-06	0.00664539
chr4	20645000	20650000	chr4	20670000	20675000	19	3.47193	5	-2.45219	19.4765	3.38698	-2.52366	0.0714746	11.4318	-4.39359	1.11496e-05	0.00804633
chr4	20795000	20800000	chr4	20820000	20825000	21	3.47193	5	-2.59658	21.5267	3.38698	-2.66805	0.0714746	12.4568	-4.64326	3.42946e-06	0.00664539
chr4	28075000	28080000	chr4	28100000	28105000	5	28.9328	5	2.5327	5.1254	28.2249	2.46123	0.0714746	16.6751	4.22631	2.37555e-05	0.0128577
chr4	2275000	2280000	chr4	2305000	2310000	3	19.6743	6	2.71328	3.08263	19.1469	2.63488	0.0783977	11.1148	4.52658	5.99447e-06	0.00578166
chr4	4405000	4410000	chr4	4435000	4440000	20	3.47193	6	-2.52619	20.5509	3.37887	-2.60459	0.0783977	11.9649	-4.53352	5.80092e-06	0.00578166
chr4	4565000	4570000	chr4	4595000	4600000	25	5.78655	6	-2.11115	25.6886	5.63145	-2.18955	0.0783977	15.66	-3.81583	0.000135724	0.0436351
chr4	8240000	8245000	chr4	8270000	8275000	5	28.9328	6	2.5327	5.13772	28.1572	2.45431	0.0783977	16.6475	4.21434	2.50512e-05	0.0151002
chr4	20660000	20665000	chr4	20690000	20695000	17	3.47193	6	-2.29172	17.4682	3.37887	-2.37012	0.0783977	10.4235	-4.12808	3.65804e-05	0.0151002
chr4	29780000	29785000	chr4	29810000	29815000	5	27.7755	6	2.47381	5.13772	27.0309	2.39541	0.0783977	16.0843	4.1125	3.91399e-05	0.0151002
chr4	95000	100000	chr4	130000	135000	17	3.47193	7	-2.29172	17.5079	3.37121	-2.37667	0.0849458	10.4396	-4.1394	3.4821e-05	0.0119088
chr4	4035000	4040000	chr4	4070000	4075000	3	18.517	7	2.62581	3.08963	17.9798	2.54087	0.0849458	10.5347	4.36402	1.27694e-05	0.0109178
chr4	10790000	10795000	chr4	10825000	10830000	17	3.47193	7	-2.29172	17.5079	3.37121	-2.37667	0.0849458	10.4396	-4.1394	3.4821e-05	0.0119088
chr4	22365000	22370000	chr4	22400000	22405000	4	20.8316	7	2.3807	4.11951	20.2272	2.29576	0.0849458	12.1734	3.94017	8.14236e-05	0.0232057
chr4	22920000	22925000	chr4	22955000	22960000	4	23.1462	7	2.5327	4.11951	22.4747	2.44776	0.0849458	13.2971	4.20302	2.63383e-05	0.0119088
chr4	25505000	25510000	chr4	25540000	25545000	24	1.15731	7	-4.37419	24.7171	1.12374	-4.45913	0.0849458	12.9204	-7.7404	9.91011e-15	1.69463e-11
chr4	21520000	21525000	chr4	21560000	21565000	22	3.47193	8	-2.66369	22.6545	3.37163	-2.74828	0.0845873	13.0131	-4.78199	1.73565e-06	0.00266249
chr4	24785000	24790000	chr4	24825000	24830000	21	4.62924	8	-2.18154	21.6247	4.4955	-2.26613	0.0845873	13.0601	-3.94825	7.8723e-05	0.0402537
chr4	29175000	29180000	chr4	29215000	29220000	18	3.47193	8	-2.37419	18.5355	3.37163	-2.45877	0.0845873	10.9536	-4.28138	1.8574e-05	0.0142463
chr4	7475000	7480000	chr4	7520000	7525000	4	21.9889	9	2.4587	4.11471	21.3759	2.37712	0.0815821	12.7453	4.08087	4.48675e-05	0.03134
chr4	21205000	21210000	chr4	21250000	21255000	19	3.47193	9	-2.45219	19.5449	3.37514	-2.53377	0.0815821	11.46	-4.41106	1.02864e-05	0.0143701
chr4	25790000	25795000	chr4	25840000	25845000	20	1.15731	10	-4.11115	20.5557	1.12602	-4.19023	0.0790762	10.8409	-7.27541	3.45358e-13	4.31352e-10
chr4	4835000	4840000	chr4	4890000	4895000	21	4.62924	11	-2.18154	21.5623	4.50853	-2.25778	0.0762404	13.0354	-3.93382	8.36059e-05	0.0208497
chr4	8630000	8635000	chr4	8685000	8690000	5	26.6181	11	2.41241	5.13388	25.924	2.33617	0.0762404	15.529	4.01006	6.07045e-05	0.0208497
chr4	22055000	22060000	chr4	22110000	22115000	5	25.4608	11	2.34828	5.13388	24.7969	2.27204	0.0762404	14.9654	3.89916	9.65266e-05	0.0208497
chr4	25315000	25320000	chr4	25370000	25375000	17	3.47193	11	-2.29172	17.4552	3.38139	-2.36796	0.0762404	10.4183	-4.12435	3.71783e-05	0.0200763
chr4	27615000	27620000	chr4	27670000	27675000	7	50.9217	11	2.86285	7.18743	49.5938	2.78661	0.0762404	28.3906	4.78896	1.67646e-06	0.00181057
chr4	995000	1000000	chr4	1055000	1060000	20	4.62924	12	-2.11115	20.5428	4.50692	-2.18842	0.0772676	12.5249	-3.81388	0.000136802	0.0262386
chr4	1270000	1275000	chr4	1330000	1335000	18	2.31462	12	-2.95915	18.4885	2.25346	-3.03642	0.0772676	10.371	-5.28024	1.29015e-07	0.000123726
chr4	1370000	1375000	chr4	1430000	1435000	3	21.9889	12	2.87374	3.08142	21.4079	2.79647	0.0772676	12.2446	4.80601	1.53969e-06	0.000492187
chr4	4535000	4540000	chr4	4595000	4600000	20	4.62924	12	-2.11115	20.5428	4.50692	-2.18842	0.0772676	12.5249	-3.81388	0.000136802	0.0262386
chr4	4830000	4835000	chr4	4890000	4895000	19	4.62924	12	-2.03715	19.5157	4.50692	-2.11442	0.0772676	12.0113	-3.68592	0.00022788	0.0346057
chr4	22950000	22955000	chr4	23010000	23015000	3	23.1462	12	2.94774	3.08142	22.5346	2.87047	0.0772676	12.808	4.93398	8.05721e-07	0.000386343
chr4	31985000	31990000	chr4	32045000	32050000	4	18.517	12	2.21078	4.10856	18.0277	2.13351	0.0772676	11.0681	3.65961	0.000252596	0.0346057
chr4	23805000	23810000	chr4	23870000	23875000	4	24.3035	13	2.60309	4.10832	23.6627	2.526	0.0770972	13.8855	4.3383	1.43586e-05	0.0121617
chr4	19635000	19640000	chr4	19705000	19710000	2	19.6743	14	3.29824	2.05572	19.141	3.21895	0.0792901	10.5984	5.53656	3.0847e-08	2.29193e-05
chr4	4405000	4410000	chr4	4480000	4485000	20	3.47193	15	-2.52619	20.5743	3.37501	-2.60788	0.0816901	11.9747	-4.53921	5.64649e-06	0.000873794
chr4	6350000	6355000	chr4	6425000	6430000	4	18.517	15	2.21078	4.11486	18.0001	2.12909	0.0816901	11.0575	3.65197	0.000260241	0.0322178
chr4	8320000	8325000	chr4	8395000	8400000	3	24.3035	15	3.01813	3.08615	23.6251	2.93644	0.0816901	13.3556	5.04805	4.4635e-07	0.000138145
chr4	21170000	21175000	chr4	21245000	21250000	3	21.9889	15	2.87374	3.08615	21.3751	2.79205	0.0816901	12.2306	4.79837	1.59964e-06	0.00033006
chr4	25465000	25470000	chr4	25540000	25545000	18	2.31462	15	-2.95915	18.5169	2.25001	-3.04084	0.0816901	10.3835	-5.28789	1.23737e-07	7.65935e-05
chr4	31735000	31740000	chr4	31810000	31815000	18	4.62924	15	-1.95915	18.5169	4.50002	-2.04084	0.0816901	11.5085	-3.55868	0.000372719	0.0384521
chr4	22910000	22915000	chr4	22990000	22995000	3	18.517	16	2.62581	3.08682	17.9961	2.54349	0.08232	10.5415	4.36856	1.25068e-05	0.0033143
chr4	22930000	22935000	chr4	23010000	23015000	2	19.6743	16	3.29824	2.05788	19.1209	3.21592	0.08232	10.5894	5.53132	3.17828e-08	1.68449e-05
chr4	29180000	29185000	chr4	29260000	29265000	20	4.62924	16	-2.11115	20.5788	4.49904	-2.19347	0.08232	12.5389	-3.82262	0.000132043	0.0233276
chr4	5070000	5075000	chr4	5155000	5160000	20	3.47193	17	-2.52619	20.5942	3.37176	-2.61066	0.0844706	11.983	-4.54402	5.51914e-06	0.00251673
chr4	22925000	22930000	chr4	23010000	23015000	8	38.1912	17	2.25517	8.23766	37.0894	2.1707	0.0844706	22.6635	3.72392	0.00019615	0.0329818
chr4	29330000	29335000	chr4	29415000	29420000	19	4.62924	17	-2.03715	19.5645	4.49568	-2.12162	0.0844706	12.0301	-3.69837	0.000216985	0.0329818
chr4	29640000	29645000	chr4	29725000	29730000	18	4.62924	17	-1.95915	18.5347	4.49568	-2.04362	0.0844706	11.5152	-3.56349	0.000365955	0.0417188
chr4	4835000	4840000	chr4	4925000	4930000	22	3.47193	18	-2.66369	22.6994	3.36496	-2.75399	0.090299	13.0322	-4.79187	1.65234e-06	0.000326337
chr4	5175000	5180000	chr4	5265000	5270000	5	27.7755	18	2.47381	5.15895	26.9197	2.38351	0.090299	16.0393	4.09192	4.27818e-05	0.0042247
chr4	6740000	6745000	chr4	6830000	6835000	21	5.78655	18	-1.85961	21.6676	5.60827	-1.94991	0.090299	13.6379	-3.40145	0.000670288	0.0378234
chr4	20585000	20590000	chr4	20675000	20680000	20	3.47193	18	-2.52619	20.6358	3.36496	-2.61649	0.090299	12.0004	-4.5541	5.26107e-06	0.000692708
chr4	22075000	22080000	chr4	22165000	22170000	17	4.62924	18	-1.87669	17.5404	4.48661	-1.96699	0.090299	11.0135	-3.43098	0.000601414	0.0378234
chr4	22920000	22925000	chr4	23010000	23015000	4	32.4047	18	3.01813	4.12716	31.4063	2.92783	0.090299	17.7667	5.03316	4.8246e-07	0.000190572
chr4	31745000	31750000	chr4	31835000	31840000	19	4.62924	18	-2.03715	19.604	4.48661	-2.12745	0.090299	12.0453	-3.70845	0.00020853	0.0164739
chr4	22075000	22080000	chr4	22170000	22175000	20	4.62924	19	-2.11115	20.6681	4.47959	-2.20597	0.0948169	12.5739	-3.84423	0.000120933	0.0212238
chr4	22915000	22920000	chr4	23010000	23015000	6	37.0339	19	2.62581	6.20044	35.8367	2.531	0.0948169	21.0186	4.34695	1.38043e-05	0.00484531
chr4	23555000	23560000	chr4	23650000	23655000	4	17.3597	19	2.11767	4.13363	16.7985	2.02285	0.0948169	10.4661	3.46826	0.000523837	0.0459667
chr4	27620000	27625000	chr4	27715000	27720000	4	18.517	19	2.21078	4.13363	17.9184	2.11596	0.0948169	11.026	3.62927	0.000284227	0.0332546
chr4	4830000	4835000	chr4	4930000	4935000	22	2.31462	20	-3.24866	22.7318	2.2401	-3.34308	0.0944202	12.486	-5.81052	6.22807e-09	1.69404e-06
chr4	22910000	22915000	chr4	23010000	23015000	5	42.8205	20	3.0983	5.16632	41.4419	3.00388	0.0944202	23.3041	5.16466	2.4087e-07	3.27584e-05
chr4	24810000	24815000	chr4	24910000	24915000	4	17.3597	20	2.11767	4.13306	16.8008	2.02325	0.0944202	10.4669	3.46895	0.000522501	0.0473734
chr4	1985000	1990000	chr4	2090000	2095000	3	19.6743	21	2.71328	3.09598	19.0643	2.62241	0.0908681	11.0802	4.50502	6.63666e-06	0.000720077
chr4	22905000	22910000	chr4	23010000	23015000	5	38.1912	21	2.93324	5.15997	37.0073	2.84237	0.0908681	21.0836	4.88539	1.03227e-06	0.000224002
chr4	22075000	22080000	chr4	22190000	22195000	18	3.47193	23	-2.37419	18.5186	3.3747	-2.45614	0.0819556	10.9466	-4.27683	1.89576e-05	0.00326071
chr4	25005000	25010000	chr4	25120000	25125000	19	4.62924	23	-2.03715	19.5474	4.4996	-2.11911	0.0819556	12.0235	-3.69402	0.000220732	0.018983
chr4	21960000	21965000	chr4	22080000	22085000	17	3.47193	24	-2.29172	17.5087	3.37105	-2.3768	0.0850769	10.4399	-4.13963	3.47866e-05	0.00480055
chr4	22085000	22090000	chr4	22205000	22210000	21	5.78655	24	-1.85961	21.6284	5.61842	-1.94469	0.0850769	13.6234	-3.39242	0.000692776	0.0478015
chr4	4345000	4350000	chr4	4470000	4475000	23	6.94386	25	-1.72782	23.705	6.73734	-1.81494	0.08712	15.2212	-3.16806	0.00153458	0.0456537
chr4	6900000	6905000	chr4	7025000	7030000	1	19.6743	25	4.29824	1.03065	19.0891	4.21112	0.08712	10.0599	7.25222	4.09982e-13	4.87879e-11
chr4	25895000	25900000	chr4	26020000	26025000	2	20.8316	25	3.3807	2.06131	20.212	3.29358	0.08712	11.1367	5.66561	1.46498e-08	8.71666e-07
chr4	30105000	30110000	chr4	30230000	30235000	18	4.62924	25	-1.95915	18.5518	4.49156	-2.04627	0.08712	11.5217	-3.56807	0.000359617	0.0142648
chr4	16200000	16205000	chr4	16335000	16340000	3	19.6743	27	2.71328	3.09699	19.0581	2.62146	0.0918125	11.0775	4.50339	6.68789e-06	0.000501591
chr4	23725000	23730000	chr4	23860000	23865000	18	3.47193	27	-2.37419	18.582	3.36319	-2.466	0.0918125	10.9726	-4.29387	1.75584e-05	0.000658441
chr4	11045000	11050000	chr4	11185000	11190000	4	20.8316	28	2.3807	4.13213	20.1655	2.28693	0.0937708	12.1488	3.92491	8.67619e-05	0.00633362
chr4	8535000	8540000	chr4	8680000	8685000	16	4.62924	29	-1.78922	16.5207	4.48333	-1.88163	0.0924098	10.502	-3.28338	0.00102569	0.0323091
chr4	19600000	19605000	chr4	19745000	19750000	4	19.6743	29	2.29824	4.13018	19.0542	2.20583	0.0924098	11.5922	3.78467	0.000153913	0.00969649
chr4	19600000	19605000	chr4	19750000	19755000	5	31.2474	30	2.64374	5.16433	30.2531	2.55043	0.0933037	17.7087	4.38056	1.18376e-05	0.000603716
chr4	25515000	25520000	chr4	25680000	25685000	4	18.517	33	2.21078	4.15636	17.8204	2.10013	0.110644	10.9884	3.6019	0.000315901	0.0107406
chr4	8455000	8460000	chr4	8630000	8635000	5	19.6743	35	1.97631	5.1986	18.9227	1.86392	0.112389	12.0606	3.19344	0.00140587	0.0365526
chr4	7065000	7070000	chr4	7255000	7260000	19	3.47193	38	-2.45219	19.6768	3.35252	-2.55318	0.100987	11.5146	-4.44462	8.80483e-06	0.000184901
chr4	3735000	3740000	chr4	3940000	3945000	6	20.8316	41	1.79574	6.21664	20.1056	1.69339	0.102347	13.1611	2.89856	0.00374879	0.0149952
chr4	4650000	4655000	chr4	4855000	4860000	1	28.9328	41	4.85463	1.03611	27.9245	4.75229	0.102347	14.4803	8.18801	2.65578e-16	4.24925e-15
chr4	5025000	5030000	chr4	5230000	5235000	16	4.62924	41	-1.78922	16.5777	4.46792	-1.89157	0.102347	10.5228	-3.30057	0.000964892	0.00514609
chr4	9525000	9530000	chr4	9730000	9735000	4	19.6743	41	2.29824	4.14443	18.9887	2.19589	0.102347	11.5665	3.76749	0.000164899	0.00131919
chr4	1975000	1980000	chr4	2185000	2190000	5	16.2023	42	1.6962	5.18806	15.615	1.58967	0.106535	10.4015	2.7192	0.00654398	0.0359919
chr4	4970000	4975000	chr4	5180000	5185000	3	18.517	42	2.62581	3.11284	17.8457	2.51928	0.106535	10.4793	4.32669	1.51369e-05	0.000166505
chr4	18435000	18440000	chr4	18650000	18655000	19	4.62924	43	-2.03715	19.7358	4.45666	-2.14678	0.109625	12.0962	-3.74187	0.000182656	0.0016439
chr4	1975000	1980000	chr4	2195000	2200000	3	18.517	44	2.62581	3.11983	17.8057	2.5128	0.113011	10.4628	4.31549	1.59249e-05	9.55493e-05
chr4	18430000	18435000	chr4	18650000	18655000	8	25.4608	44	1.67021	8.31955	24.4829	1.5572	0.113011	16.4012	2.66305	0.00774351	0.030974
chr4	20930000	20935000	chr4	21150000	21155000	1	20.8316	44	4.3807	1.03994	20.0315	4.26769	0.113011	10.5357	7.35005	1.98135e-13	2.37762e-12
chr4	1925000	1930000	chr4	2195000	2200000	4	30.0901	54	2.91122	4.16896	28.8706	2.79184	0.119373	16.5198	4.79801	1.60252e-06	6.41008e-06
chr4	1920000	1925000	chr4	2195000	2200000	3	35.8766	55	3.58001	3.1238	34.4547	3.46333	0.116683	18.7893	5.95914	2.53569e-09	1.01428e-08
chr4	1915000	1920000	chr4	2195000	2200000	3	19.6743	56	2.71328	3.11974	18.9192	2.60035	0.112924	11.0195	4.46688	7.93681e-06	3.9684e-05
chr4	8695000	8700000	chr4	8975000	8980000	18	5.78655	56	-1.63722	18.7184	5.56446	-1.75014	0.112924	12.1414	-3.05601	0.00224301	0.00560753
chr4	9945000	9950000	chr4	10255000	10260000	4	17.3597	62	2.11767	4.15062	16.7297	2.01101	0.106656	10.4402	3.44779	0.000565195	0.00395636
chr4	12655000	12660000	chr4	12970000	12975000	5	16.2023	63	1.6962	5.19199	15.6032	1.58749	0.108717	10.3976	2.71543	0.006619	0.019857
chr4	6170000	6175000	chr4	6490000	6495000	5	18.517	64	1.88885	5.19662	17.8164	1.77756	0.11129	11.5065	3.0441	0.00233376	0.00700128
chr4	18320000	18325000	chr4	18680000	18685000	17	6.94386	72	-1.29172	17.8089	6.62848	-1.42585	0.134122	12.2187	-2.49524	0.0125874	0.0251747
chr4	8035000	8040000	chr4	8415000	8420000	16	5.78655	76	-1.4673	16.7932	5.51323	-1.60691	0.139613	11.1532	-2.80833	0.00497992	0.00497992
chr5	10000	15000	chr5	10000	15000	81	1.15731	0	-6.12907	77.3243	1.21232	-5.99507	-0.134001	39.2683	-9.52795	1.60419e-21	4.53987e-19
chr5	140000	145000	chr5	140000	145000	27	3.47193	0	-2.95915	25.7748	3.63697	-2.82515	-0.134001	14.7059	-4.47133	7.77346e-06	0.000535108
chr5	445000	450000	chr5	445000	450000	167	1.15731	0	-7.17293	159.422	1.21232	-7.03893	-0.134001	80.317	-11.1931	4.40789e-29	7.4846e-26
chr5	460000	465000	chr5	460000	465000	103	13.8877	0	-2.89076	98.3259	14.5479	-2.75676	-0.134001	56.4369	-4.36224	1.28737e-05	0.000862879
chr5	465000	470000	chr5	465000	470000	69	9.25848	0	-2.89775	65.8688	9.6986	-2.76375	-0.134001	37.7837	-4.37338	1.22335e-05	0.000830898
chr5	475000	480000	chr5	475000	480000	91	9.25848	0	-3.29702	86.8705	9.6986	-3.16302	-0.134001	48.2845	-5.0103	5.43466e-07	4.0712e-05
chr5	480000	485000	chr5	480000	485000	184	21.9889	0	-3.06486	175.65	23.0342	-2.93086	-0.134001	99.3422	-4.63996	3.48483e-06	0.000243174
chr5	495000	500000	chr5	495000	500000	52	1.15731	0	-5.48966	49.6403	1.21232	-5.35566	-0.134001	25.4263	-8.50797	1.77002e-17	2.90854e-15
chr5	500000	505000	chr5	500000	505000	130	1.15731	0	-6.81159	124.101	1.21232	-6.67759	-0.134001	62.6565	-10.6167	2.49234e-26	1.41067e-23
chr5	505000	510000	chr5	505000	510000	182	1.15731	0	-7.29702	173.741	1.21232	-7.16302	-0.134001	87.4767	-11.391	4.63429e-30	1.18035e-26
chr5	520000	525000	chr5	520000	525000	125	13.8877	0	-3.17005	119.328	14.5479	-3.03605	-0.134001	66.9378	-4.80775	1.52639e-06	0.000112687
chr5	525000	530000	chr5	525000	530000	54	3.47193	0	-3.95915	51.5495	3.63697	-3.82515	-0.134001	27.5932	-6.06652	1.30715e-09	1.12858e-07
chr5	530000	535000	chr5	530000	535000	38	5.78655	0	-2.71522	36.2756	6.06162	-2.58122	-0.134001	21.1686	-4.08222	4.46069e-05	0.00280528
chr5	1960000	1965000	chr5	1960000	1965000	221	35.8766	0	-2.62293	210.971	37.5821	-2.48893	-0.134001	124.277	-3.935	8.31971e-05	0.00487134
chr5	2665000	2670000	chr5	2665000	2670000	38	1.15731	0	-5.03715	36.2756	1.21232	-4.90315	-0.134001	18.744	-7.78613	6.90924e-15	9.02454e-13
chr5	2670000	2675000	chr5	2670000	2675000	58	1.15731	0	-5.6472	55.368	1.21232	-5.5132	-0.134001	28.2902	-8.75928	1.96502e-18	3.57494e-16
chr5	2720000	2725000	chr5	2720000	2725000	107	1.15731	0	-6.53069	102.144	1.21232	-6.39669	-0.134001	51.6784	-10.1686	2.73804e-24	1.1623e-21
chr5	2725000	2730000	chr5	2725000	2730000	20	1.15731	0	-4.11115	19.0924	1.21232	-3.97715	-0.134001	10.1524	-6.30899	2.80863e-10	2.6013e-08
chr5	2740000	2745000	chr5	2740000	2745000	46	1.15731	0	-5.31279	43.9126	1.21232	-5.17879	-0.134001	22.5624	-8.22582	1.93862e-16	2.99252e-14
chr5	2750000	2755000	chr5	2750000	2755000	21	1.15731	0	-4.18154	20.047	1.21232	-4.04754	-0.134001	10.6297	-6.42127	1.35139e-10	1.3498e-08
chr5	2795000	2800000	chr5	2795000	2800000	35	2.31462	0	-3.91851	33.4117	2.42465	-3.78451	-0.134001	17.9182	-6.00168	1.95281e-09	1.65793e-07
chr5	2865000	2870000	chr5	2865000	2870000	30	5.78655	0	-2.37419	28.6386	6.06162	-2.24019	-0.134001	17.3501	-3.53821	0.000402855	0.0220661
chr5	2905000	2910000	chr5	2905000	2910000	106	1.15731	0	-6.51714	101.19	1.21232	-6.38314	-0.134001	51.2011	-10.147	3.41724e-24	1.33903e-21
chr5	2920000	2925000	chr5	2920000	2925000	37	3.47193	0	-3.41371	35.321	3.63697	-3.27971	-0.134001	19.479	-5.19645	2.03133e-07	1.56782e-05
chr5	2975000	2980000	chr5	2975000	2980000	152	1.15731	0	-7.03715	145.102	1.21232	-6.90315	-0.134001	73.1573	-10.9765	4.95746e-28	6.31332e-25
chr5	2990000	2995000	chr5	2990000	2995000	63	1.15731	0	-5.7665	60.1411	1.21232	-5.6325	-0.134001	30.6767	-8.94958	3.56826e-19	6.99105e-17
chr5	2995000	3000000	chr5	2995000	3000000	20	1.15731	0	-4.11115	19.0924	1.21232	-3.97715	-0.134001	10.1524	-6.30899	2.80863e-10	2.6013e-08
chr5	3000000	3005000	chr5	3000000	3005000	66	10.4158	0	-2.66369	63.005	10.9109	-2.52969	-0.134001	36.9579	-4.00002	6.33363e-05	0.00384089
chr5	3005000	3010000	chr5	3005000	3010000	51	2.31462	0	-4.46165	48.6857	2.42465	-4.32765	-0.134001	25.5552	-6.8681	6.50636e-12	7.20509e-10
chr5	3010000	3015000	chr5	3010000	3015000	75	1.15731	0	-6.01804	71.5966	1.21232	-5.88404	-0.134001	36.4044	-9.35083	8.69588e-21	1.92595e-18
chr5	3015000	3020000	chr5	3015000	3020000	48	1.15731	0	-5.37419	45.8218	1.21232	-5.24019	-0.134001	23.5171	-8.32376	8.5213e-17	1.35648e-14
chr5	3040000	3045000	chr5	3040000	3045000	51	9.25848	0	-2.46165	48.6857	9.6986	-2.32765	-0.134001	29.1921	-3.67773	0.000235323	0.0133193
chr5	3065000	3070000	chr5	3065000	3070000	36	1.15731	0	-4.95915	34.3663	1.21232	-4.82515	-0.134001	17.7893	-7.6617	1.83485e-14	2.27968e-12
chr5	3070000	3075000	chr5	3070000	3075000	52	1.15731	0	-5.48966	49.6403	1.21232	-5.35566	-0.134001	25.4263	-8.50797	1.77002e-17	2.90854e-15
chr5	3075000	3080000	chr5	3075000	3080000	85	2.31462	0	-5.19861	81.1428	2.42465	-5.06461	-0.134001	41.7837	-8.04369	8.71694e-16	1.26869e-13
chr5	3120000	3125000	chr5	3120000	3125000	92	6.94386	0	-3.72782	87.8251	7.27395	-3.59382	-0.134001	47.5495	-5.69751	1.21571e-08	9.5274e-07
chr5	3130000	3135000	chr5	3130000	3135000	40	2.31462	0	-4.11115	38.1848	2.42465	-3.97715	-0.134001	20.3047	-6.30899	2.80863e-10	2.6013e-08
chr5	3140000	3145000	chr5	3140000	3145000	78	1.15731	0	-6.07463	74.4604	1.21232	-5.94063	-0.134001	37.8364	-9.4411	3.68901e-21	8.94847e-19
chr5	3150000	3155000	chr5	3150000	3155000	47	2.31462	0	-4.34381	44.8672	2.42465	-4.20981	-0.134001	23.6459	-6.68013	2.38736e-11	2.58749e-09
chr5	3165000	3170000	chr5	3165000	3170000	128	4.62924	0	-4.78922	122.191	4.8493	-4.65522	-0.134001	63.5204	-7.39064	1.46123e-13	1.69171e-11
chr5	3170000	3175000	chr5	3170000	3175000	164	4.62924	0	-5.14678	156.558	4.8493	-5.01278	-0.134001	80.7036	-7.961	1.70651e-15	2.41472e-13
chr5	3175000	3180000	chr5	3175000	3180000	87	3.47193	0	-4.6472	83.052	3.63697	-4.5132	-0.134001	43.3445	-7.16409	7.83029e-13	8.86389e-11
chr5	3190000	3195000	chr5	3190000	3195000	38	2.31462	0	-4.03715	36.2756	2.42465	-3.90315	-0.134001	19.3501	-6.19094	5.98047e-10	5.34465e-08
chr5	3205000	3210000	chr5	3205000	3210000	179	20.8316	0	-3.10311	170.877	21.8218	-2.96911	-0.134001	96.3495	-4.70098	2.58913e-06	0.000185761
chr5	3210000	3215000	chr5	3210000	3215000	34	5.78655	0	-2.55476	32.4571	6.06162	-2.42076	-0.134001	19.2594	-3.82625	0.000130109	0.00753153
chr5	3905000	3910000	chr5	3905000	3910000	63	1.15731	0	-5.7665	60.1411	1.21232	-5.6325	-0.134001	30.6767	-8.94958	3.56826e-19	6.99105e-17
chr5	3975000	3980000	chr5	3975000	3980000	65	3.47193	0	-4.22663	62.0504	3.63697	-4.09263	-0.134001	32.8437	-6.4932	8.40336e-11	8.73607e-09
chr5	4000000	4005000	chr5	4000000	4005000	111	16.2023	0	-2.77628	105.963	16.9725	-2.64228	-0.134001	61.4677	-4.17963	2.91986e-05	0.00188276
chr5	4015000	4020000	chr5	4015000	4020000	48	4.62924	0	-3.37419	45.8218	4.8493	-3.24019	-0.134001	25.3355	-5.13339	2.84566e-07	2.16355e-05
chr5	4020000	4025000	chr5	4020000	4025000	160	5.78655	0	-4.78922	152.739	6.06162	-4.65522	-0.134001	79.4005	-7.39064	1.46123e-13	1.69171e-11
chr5	4025000	4030000	chr5	4025000	4030000	73	10.4158	0	-2.80912	69.6873	10.9109	-2.67512	-0.134001	40.2991	-4.23201	2.3161e-05	0.00153224
chr5	4060000	4065000	chr5	4060000	4065000	134	3.47193	0	-5.27035	127.919	3.63697	-5.13635	-0.134001	65.7781	-8.15813	3.4026e-16	5.0979e-14
chr5	4075000	4080000	chr5	4075000	4080000	91	1.15731	0	-6.29702	86.8705	1.21232	-6.16302	-0.134001	44.0414	-9.79585	1.17303e-22	3.73463e-20
chr5	4080000	4085000	chr5	4080000	4085000	239	4.62924	0	-5.69009	228.154	4.8493	-5.55609	-0.134001	116.502	-8.82769	1.06859e-18	2.01608e-16
chr5	4090000	4095000	chr5	4090000	4095000	107	21.9889	0	-2.28276	102.144	23.0342	-2.14876	-0.134001	62.5893	-3.39237	0.000692909	0.0375498
chr5	4095000	4100000	chr5	4095000	4100000	23	1.15731	0	-4.31279	21.9563	1.21232	-4.17879	-0.134001	11.5843	-6.63063	3.3425e-11	3.54723e-09
chr5	4100000	4105000	chr5	4100000	4105000	43	2.31462	0	-4.21549	41.0487	2.42465	-4.08149	-0.134001	21.7367	-6.47543	9.45449e-11	9.63224e-09
chr5	4110000	4115000	chr5	4110000	4115000	171	26.6181	0	-2.68351	163.24	27.8835	-2.54951	-0.134001	95.5618	-4.03164	5.53885e-05	0.00339939
chr5	4115000	4120000	chr5	4115000	4120000	155	32.4047	0	-2.25799	147.966	33.9451	-2.12399	-0.134001	90.9557	-3.35286	0.000799821	0.0428872
chr5	4120000	4125000	chr5	4120000	4125000	216	15.045	0	-3.84367	206.198	15.7602	-3.70967	-0.134001	110.979	-5.88231	4.04583e-09	3.3786e-07
chr5	4130000	4135000	chr5	4130000	4135000	76	2.31462	0	-5.03715	72.5512	2.42465	-4.90315	-0.134001	37.4879	-7.78613	6.90924e-15	9.02454e-13
chr5	4140000	4145000	chr5	4140000	4145000	298	45.1351	0	-2.72299	284.477	47.2807	-2.58899	-0.134001	165.879	-4.09461	4.22874e-05	0.00269265
chr5	4145000	4150000	chr5	4145000	4150000	79	1.15731	0	-6.093	75.415	1.21232	-5.959	-0.134001	38.3137	-9.47041	2.78739e-21	7.09949e-19
chr5	4150000	4155000	chr5	4150000	4155000	154	11.5731	0	-3.73408	147.012	12.1232	-3.60008	-0.134001	79.5674	-5.70749	1.14652e-08	9.1256e-07
chr5	4155000	4160000	chr5	4155000	4160000	311	3.47193	0	-6.48503	296.887	3.63697	-6.35103	-0.134001	150.262	-10.0958	5.76767e-24	2.09861e-21
chr5	4175000	4180000	chr5	4175000	4180000	130	20.8316	0	-2.64167	124.101	21.8218	-2.50767	-0.134001	72.9613	-3.96489	7.34307e-05	0.00440066
chr5	4185000	4190000	chr5	4185000	4190000	185	21.9889	0	-3.07268	176.605	23.0342	-2.93868	-0.134001	99.8195	-4.65243	3.28046e-06	0.000232093
chr5	4190000	4195000	chr5	4190000	4195000	368	3.47193	0	-6.72782	351.3	3.63697	-6.59382	-0.134001	177.469	-10.4831	1.03337e-25	5.26399e-23
chr5	4195000	4200000	chr5	4195000	4200000	145	1.15731	0	-6.96913	138.42	1.21232	-6.83513	-0.134001	69.8162	-10.868	1.6375e-27	1.39023e-24
chr5	4200000	4205000	chr5	4200000	4205000	348	25.4608	0	-3.77274	332.208	26.6711	-3.63874	-0.134001	179.44	-5.76915	7.96711e-09	6.54588e-07
chr5	4205000	4210000	chr5	4205000	4210000	179	10.4158	0	-4.10311	170.877	10.9109	-3.96911	-0.134001	90.894	-6.29617	3.05093e-10	2.77526e-08
chr5	4220000	4225000	chr5	4220000	4225000	145	4.62924	0	-4.96913	138.42	4.8493	-4.83513	-0.134001	71.6347	-7.67763	1.6206e-14	2.06384e-12
chr5	4230000	4235000	chr5	4230000	4235000	354	4.62924	0	-6.25683	337.936	4.8493	-6.12283	-0.134001	171.393	-9.73174	2.20775e-22	6.61545e-20
chr5	4235000	4240000	chr5	4235000	4240000	172	3.47193	0	-5.63053	164.195	3.63697	-5.49653	-0.134001	83.9159	-8.73267	2.48722e-18	4.36892e-16
chr5	4240000	4245000	chr5	4240000	4245000	205	12.7304	0	-4.00927	195.697	13.3356	-3.87527	-0.134001	104.516	-6.14647	7.92251e-10	6.95815e-08
chr5	4245000	4250000	chr5	4245000	4250000	145	1.15731	0	-6.96913	138.42	1.21232	-6.83513	-0.134001	69.8162	-10.868	1.6375e-27	1.39023e-24
chr5	4250000	4255000	chr5	4250000	4255000	480	6.94386	0	-6.11115	458.218	7.27395	-5.97715	-0.134001	232.746	-9.49936	2.11181e-21	5.66188e-19
chr5	4255000	4260000	chr5	4255000	4260000	133	1.15731	0	-6.84451	126.965	1.21232	-6.71051	-0.134001	64.0884	-10.6692	1.41845e-26	9.032e-24
chr5	4260000	4265000	chr5	4260000	4265000	228	1.15731	0	-7.62211	217.654	1.21232	-7.48811	-0.134001	109.433	-11.9096	1.05448e-32	5.37153e-29
chr5	4265000	4270000	chr5	4265000	4270000	136	1.15731	0	-6.87669	129.828	1.21232	-6.74269	-0.134001	65.5204	-10.7205	8.15332e-27	5.93329e-24
chr5	4275000	4280000	chr5	4275000	4280000	68	1.15731	0	-5.87669	64.9142	1.21232	-5.74269	-0.134001	33.0633	-9.12535	7.15076e-20	1.51775e-17
chr5	6305000	6310000	chr5	6305000	6310000	107	1.15731	0	-6.53069	102.144	1.21232	-6.39669	-0.134001	51.6784	-10.1686	2.73804e-24	1.1623e-21
chr5	6310000	6315000	chr5	6310000	6315000	62	3.47193	0	-4.15846	59.1865	3.63697	-4.02446	-0.134001	31.4117	-6.38445	1.72014e-10	1.68507e-08
chr5	6720000	6725000	chr5	6720000	6725000	19	3.47193	0	-2.45219	18.1378	3.63697	-2.31819	-0.134001	10.8874	-3.66263	0.000249634	0.013974
chr5	6955000	6960000	chr5	6955000	6960000	18	3.47193	0	-2.37419	17.1832	3.63697	-2.24019	-0.134001	10.4101	-3.53821	0.000402855	0.0220661
chr5	7280000	7285000	chr5	7280000	7285000	30	3.47193	0	-3.11115	28.6386	3.63697	-2.97715	-0.134001	16.1378	-4.7138	2.43135e-06	0.000176933
chr5	12290000	12295000	chr5	12290000	12295000	4	18.517	0	2.21078	3.81848	19.3972	2.34478	-0.134001	11.6078	3.77566	0.000159583	0.0091339
chr5	18170000	18175000	chr5	18170000	18175000	60	9.25848	0	-2.69611	57.2772	9.6986	-2.56211	-0.134001	33.4879	-4.05174	5.08378e-05	0.00315815
chr5	18190000	18195000	chr5	18190000	18195000	80	11.5731	0	-2.78922	76.3697	12.1232	-2.65522	-0.134001	44.2465	-4.20027	2.66599e-05	0.0017411
chr5	18295000	18300000	chr5	18295000	18300000	192	2.31462	0	-6.37419	183.287	2.42465	-6.24019	-0.134001	92.8559	-9.91895	3.44359e-23	1.16944e-20
chr5	18410000	18415000	chr5	18410000	18415000	16	79.8544	0	2.3193	15.2739	83.6504	2.4533	-0.134001	49.4622	3.94878	7.8551e-05	0.00465277
chr5	20920000	20925000	chr5	20920000	20925000	38	1.15731	0	-5.03715	36.2756	1.21232	-4.90315	-0.134001	18.744	-7.78613	6.90924e-15	9.02454e-13
chr5	21335000	21340000	chr5	21335000	21340000	31	2.31462	0	-3.74342	29.5932	2.42465	-3.60942	-0.134001	16.0089	-5.72239	1.05037e-08	8.49296e-07
chr5	21340000	21345000	chr5	21340000	21345000	32	1.15731	0	-4.78922	30.5479	1.21232	-4.65522	-0.134001	15.8801	-7.39064	1.46123e-13	1.69171e-11
chr5	21360000	21365000	chr5	21360000	21365000	155	2.31462	0	-6.06535	147.966	2.42465	-5.93135	-0.134001	75.1954	-9.4263	4.24826e-21	9.83665e-19
chr5	10000	15000	chr5	15000	20000	42	1.15731	1	-5.18154	42.288	1.14943	-5.20126	0.0197155	21.7187	-8.26167	1.43654e-16	5.65475e-14
chr5	450000	455000	chr5	455000	460000	20	1.15731	1	-4.11115	20.1371	1.14943	-4.13087	0.0197155	10.6433	-6.5542	5.59428e-11	1.21116e-08
chr5	485000	490000	chr5	490000	495000	77	13.8877	1	-2.47105	77.5279	13.7932	-2.49076	0.0197155	45.6605	-3.93792	8.21896e-05	0.010168
chr5	495000	500000	chr5	500000	505000	34	1.15731	1	-4.87669	34.2331	1.14943	-4.8964	0.0197155	17.6913	-7.77537	7.52299e-15	2.50573e-12
chr5	1895000	1900000	chr5	1900000	1905000	3	18.517	1	2.62581	3.02057	18.3909	2.6061	0.0197155	10.7057	4.19252	2.75875e-05	0.00351335
chr5	2965000	2970000	chr5	2970000	2975000	51	2.31462	1	-4.46165	51.3497	2.29886	-4.48136	0.0197155	26.8243	-7.1133	1.13298e-12	3.06612e-10
chr5	3035000	3040000	chr5	3040000	3045000	20	2.31462	1	-3.11115	20.1371	2.29886	-3.13087	0.0197155	11.218	-4.95901	7.08536e-07	0.000105792
chr5	3900000	3905000	chr5	3905000	3910000	59	3.47193	1	-4.0869	59.4045	3.44829	-4.10662	0.0197155	31.4264	-6.51552	7.24403e-11	1.49365e-08
chr5	3995000	4000000	chr5	4000000	4005000	35	2.31462	1	-3.91851	35.24	2.29886	-3.93822	0.0197155	18.7694	-6.24689	4.18705e-10	7.55413e-08
chr5	4005000	4010000	chr5	4010000	4015000	55	8.10117	1	-2.76323	55.3771	8.04601	-2.78294	0.0197155	31.7116	-4.40401	1.0627e-05	0.00139439
chr5	4010000	4015000	chr5	4015000	4020000	42	1.15731	1	-5.18154	42.288	1.14943	-5.20126	0.0197155	21.7187	-8.26167	1.43654e-16	5.65475e-14
chr5	4020000	4025000	chr5	4025000	4030000	38	4.62924	1	-3.03715	38.2605	4.59772	-3.05687	0.0197155	21.4291	-4.84096	1.2921e-06	0.000186494
chr5	4025000	4030000	chr5	4030000	4035000	46	4.62924	1	-3.31279	46.3154	4.59772	-3.3325	0.0197155	25.4566	-5.28065	1.28725e-07	1.99063e-05
chr5	4070000	4075000	chr5	4075000	4080000	48	2.31462	1	-4.37419	48.3291	2.29886	-4.3939	0.0197155	25.314	-6.97378	3.08528e-12	7.85838e-10
chr5	4110000	4115000	chr5	4115000	4120000	59	2.31462	1	-4.67187	59.4045	2.29886	-4.69158	0.0197155	30.8517	-7.44864	9.43074e-14	2.72234e-11
chr5	4115000	4120000	chr5	4120000	4125000	41	3.47193	1	-3.56181	41.2811	3.44829	-3.58153	0.0197155	22.3647	-5.6779	1.3636e-08	2.18681e-06
chr5	4120000	4125000	chr5	4125000	4130000	41	1.15731	1	-5.14678	41.2811	1.14943	-5.16649	0.0197155	21.2153	-8.20621	2.28284e-16	8.23724e-14
chr5	4140000	4145000	chr5	4145000	4150000	66	1.15731	1	-5.83362	66.4525	1.14943	-5.85333	0.0197155	33.801	-9.30185	1.38024e-20	1.19529e-17
chr5	4155000	4160000	chr5	4160000	4165000	87	2.31462	1	-5.23217	87.5965	2.29886	-5.25188	0.0197155	44.9477	-8.34242	7.27834e-17	3.50169e-14
chr5	4175000	4180000	chr5	4180000	4185000	67	12.7304	1	-2.39588	67.4594	12.6437	-2.4156	0.0197155	40.0515	-3.81802	0.000134527	0.015329
chr5	4180000	4185000	chr5	4185000	4190000	50	3.47193	1	-3.84812	50.3428	3.44829	-3.86783	0.0197155	26.8956	-6.13461	8.53703e-10	1.47861e-07
chr5	4185000	4190000	chr5	4190000	4195000	104	2.31462	1	-5.48966	104.713	2.29886	-5.50938	0.0197155	53.506	-8.75318	2.07428e-18	1.28309e-15
chr5	4190000	4195000	chr5	4195000	4200000	125	1.15731	1	-6.75501	125.857	1.14943	-6.77472	0.0197155	63.5032	-10.7716	4.68591e-27	2.029e-23
chr5	4195000	4200000	chr5	4200000	4205000	118	1.15731	1	-6.67187	118.809	1.14943	-6.69158	0.0197155	59.9792	-10.639	1.96199e-26	4.24771e-23
chr5	4200000	4205000	chr5	4205000	4210000	132	2.31462	1	-5.83362	132.905	2.29886	-5.85333	0.0197155	67.6019	-9.30185	1.38024e-20	1.19529e-17
chr5	4230000	4235000	chr5	4235000	4240000	65	1.15731	1	-5.81159	65.4457	1.14943	-5.83131	0.0197155	33.2975	-9.26671	1.91971e-20	1.38539e-17
chr5	4240000	4245000	chr5	4245000	4250000	87	2.31462	1	-5.23217	87.5965	2.29886	-5.25188	0.0197155	44.9477	-8.34242	7.27834e-17	3.50169e-14
chr5	4245000	4250000	chr5	4250000	4255000	133	2.31462	1	-5.84451	133.912	2.29886	-5.86422	0.0197155	68.1054	-9.31922	1.17201e-20	1.19529e-17
chr5	4255000	4260000	chr5	4260000	4265000	51	9.25848	1	-2.46165	51.3497	9.19544	-2.48136	0.0197155	30.2726	-3.92293	8.74781e-05	0.0105217
chr5	4265000	4270000	chr5	4270000	4275000	19	1.15731	1	-4.03715	19.1303	1.14943	-4.05687	0.0197155	10.1398	-6.43615	1.22542e-10	2.41184e-08
chr5	4275000	4280000	chr5	4280000	4285000	33	2.31462	1	-3.83362	33.2263	2.29886	-3.85333	0.0197155	17.7626	-6.11148	9.87133e-10	1.64396e-07
chr5	5010000	5015000	chr5	5015000	5020000	20	1.15731	1	-4.11115	20.1371	1.14943	-4.13087	0.0197155	10.6433	-6.5542	5.59428e-11	1.21116e-08
chr5	18165000	18170000	chr5	18170000	18175000	32	1.15731	1	-4.78922	32.2194	1.14943	-4.80894	0.0197155	16.6844	-7.63585	2.24342e-14	6.93859e-12
chr5	18190000	18195000	chr5	18195000	18200000	26	3.47193	1	-2.9047	26.1783	3.44829	-2.92442	0.0197155	14.8133	-4.62968	3.66228e-06	0.000495553
chr5	18290000	18295000	chr5	18295000	18300000	107	6.94386	1	-3.94573	107.734	6.89658	-3.96544	0.0197155	57.3151	-6.29031	3.16825e-10	5.96457e-08
chr5	20630000	20635000	chr5	20635000	20640000	10	48.607	1	2.28117	10.0686	48.2761	2.26145	0.0197155	29.1723	3.64274	0.000269751	0.0292005
chr5	21305000	21310000	chr5	21310000	21315000	102	5.78655	1	-4.13972	102.699	5.74715	-4.15944	0.0197155	54.2232	-6.59977	4.11801e-11	9.9061e-09
chr5	21420000	21425000	chr5	21425000	21430000	67	12.7304	1	-2.39588	67.4594	12.6437	-2.4156	0.0197155	40.0515	-3.81802	0.000134527	0.015329
chr5	28345000	28350000	chr5	28350000	28355000	3	23.1462	1	2.94774	3.02057	22.9886	2.92803	0.0197155	13.0046	4.70605	2.52558e-06	0.000352767
chr5	30115000	30120000	chr5	30120000	30125000	53	10.4158	1	-2.34722	53.3634	10.3449	-2.36693	0.0197155	31.8541	-3.74039	0.000183732	0.0203989
chr5	480000	485000	chr5	490000	495000	20	1.15731	2	-4.11115	20.7902	1.11332	-4.22296	0.11181	10.9518	-6.7011	2.06852e-11	1.0975e-08
chr5	710000	715000	chr5	720000	725000	50	9.25848	2	-2.43308	51.9755	8.90658	-2.54489	0.11181	30.4411	-4.02427	5.71533e-05	0.010108
chr5	2130000	2135000	chr5	2140000	2145000	6	41.6632	2	2.79574	6.23707	40.0796	2.68393	0.11181	23.1583	4.31667	1.58399e-05	0.00294147
chr5	3845000	3850000	chr5	3855000	3860000	4	20.8316	2	2.3807	4.15804	20.0398	2.26889	0.11181	12.0989	3.65461	0.000257573	0.038265
chr5	3895000	3900000	chr5	3905000	3910000	19	1.15731	2	-4.03715	19.7507	1.11332	-4.14896	0.11181	10.432	-6.58306	4.60869e-11	1.71167e-08
chr5	3970000	3975000	chr5	3980000	3985000	28	5.78655	2	-2.27465	29.1063	5.56661	-2.38646	0.11181	17.3365	-3.77154	0.000162242	0.0261986
chr5	3990000	3995000	chr5	4000000	4005000	34	2.31462	2	-3.87669	35.3434	2.22664	-3.9885	0.11181	18.785	-6.32709	2.49832e-10	8.43525e-08
chr5	4020000	4025000	chr5	4030000	4035000	25	3.47193	2	-2.84812	25.9878	3.33997	-2.95993	0.11181	14.6639	-4.68633	2.7815e-06	0.000645656
chr5	4065000	4070000	chr5	4075000	4080000	23	2.31462	2	-3.31279	23.9088	2.22664	-3.4246	0.11181	13.0677	-5.42756	5.71296e-08	1.63215e-05
chr5	4105000	4110000	chr5	4115000	4120000	22	3.47193	2	-2.66369	22.8692	3.33997	-2.7755	0.11181	13.1046	-4.39214	1.12242e-05	0.00219404
chr5	4110000	4115000	chr5	4120000	4125000	19	1.15731	2	-4.03715	19.7507	1.11332	-4.14896	0.11181	10.432	-6.58306	4.60869e-11	1.71167e-08
chr5	4125000	4130000	chr5	4135000	4140000	19	2.31462	2	-3.03715	19.7507	2.22664	-3.14896	0.11181	10.9887	-4.98787	6.1048e-07	0.000151155
chr5	4140000	4145000	chr5	4150000	4155000	50	3.47193	2	-3.84812	51.9755	3.33997	-3.95993	0.11181	27.6578	-6.28151	3.35292e-10	1.03773e-07
chr5	4175000	4180000	chr5	4185000	4190000	31	1.15731	2	-4.74342	32.2248	1.11332	-4.85523	0.11181	16.6691	-7.70969	1.26125e-14	1.17107e-11
chr5	4180000	4185000	chr5	4190000	4195000	22	1.15731	2	-4.24866	22.8692	1.11332	-4.36047	0.11181	11.9913	-6.92045	4.50222e-12	2.78688e-09
chr5	4185000	4190000	chr5	4195000	4200000	47	1.15731	2	-5.34381	48.857	1.11332	-5.45562	0.11181	24.9852	-8.66743	4.41998e-18	5.47194e-15
chr5	4190000	4195000	chr5	4200000	4205000	96	2.31462	2	-5.37419	99.7931	2.22664	-5.486	0.11181	51.0098	-8.71588	2.88515e-18	5.35772e-15
chr5	4250000	4255000	chr5	4260000	4265000	73	1.15731	2	-5.97905	75.8843	1.11332	-6.09086	0.11181	38.4988	-9.68075	3.64053e-22	1.35209e-18
chr5	4265000	4270000	chr5	4275000	4280000	22	2.31462	2	-3.24866	22.8692	2.22664	-3.36047	0.11181	12.5479	-5.32526	1.00808e-07	2.6743e-05
chr5	4675000	4680000	chr5	4685000	4690000	3	23.1462	2	2.94774	3.11853	22.2664	2.83593	0.11181	12.6925	4.55915	5.13621e-06	0.00112211
chr5	6775000	6780000	chr5	6785000	6790000	2	38.1912	2	4.25517	2.07902	36.7396	4.14336	0.11181	19.4093	6.64474	3.03758e-11	1.4102e-08
chr5	18185000	18190000	chr5	18195000	18200000	33	6.94386	2	-2.24866	34.3039	6.67993	-2.36047	0.11181	20.4919	-3.73007	0.000191423	0.0296227
chr5	18285000	18290000	chr5	18295000	18300000	47	2.31462	2	-4.34381	48.857	2.22664	-4.45562	0.11181	25.5418	-7.07224	1.52452e-12	1.13242e-09
chr5	21300000	21305000	chr5	21310000	21315000	24	4.62924	2	-2.37419	24.9483	4.45329	-2.486	0.11181	14.7008	-3.93032	8.4833e-05	0.0143214
chr5	24510000	24515000	chr5	24520000	24525000	9	64.8094	2	2.84821	9.3556	62.346	2.7364	0.11181	35.8508	4.40037	1.08068e-05	0.00219404
chr5	1970000	1975000	chr5	1985000	1990000	21	3.47193	3	-2.59658	21.9743	3.31799	-2.72743	0.130854	12.6461	-4.31546	1.59273e-05	0.00352844
chr5	2955000	2960000	chr5	2970000	2975000	16	3.47193	3	-2.20426	16.7423	3.31799	-2.33512	0.130854	10.0302	-3.68964	0.000224574	0.037313
chr5	3895000	3900000	chr5	3910000	3915000	26	1.15731	3	-4.48966	27.2063	1.106	-4.62052	0.130854	14.1561	-7.33528	2.2126e-13	1.83812e-10
chr5	3975000	3980000	chr5	3990000	3995000	20	1.15731	3	-4.11115	20.9279	1.106	-4.24201	0.130854	11.0169	-6.73148	1.67943e-11	6.20083e-09
chr5	4135000	4140000	chr5	4150000	4155000	17	2.31462	3	-2.87669	17.7887	2.212	-3.00754	0.130854	10.0004	-4.76228	1.91417e-06	0.000454342
chr5	4140000	4145000	chr5	4155000	4160000	53	1.15731	3	-5.51714	55.4589	1.106	-5.648	0.130854	28.2825	-8.9743	2.85155e-19	9.47569e-16
chr5	4155000	4160000	chr5	4170000	4175000	19	1.15731	3	-4.03715	19.8815	1.106	-4.16801	0.130854	10.4937	-6.61344	3.75496e-11	1.24777e-08
chr5	4175000	4180000	chr5	4190000	4195000	21	1.15731	3	-4.18154	21.9743	1.106	-4.3124	0.130854	11.5401	-6.84377	7.71376e-12	3.2041e-09
chr5	4180000	4185000	chr5	4195000	4200000	21	1.15731	3	-4.18154	21.9743	1.106	-4.3124	0.130854	11.5401	-6.84377	7.71376e-12	3.2041e-09
chr5	4185000	4190000	chr5	4200000	4205000	51	2.31462	3	-4.46165	53.3661	2.212	-4.5925	0.130854	27.7891	-7.29059	3.08599e-13	2.05095e-10
chr5	4250000	4255000	chr5	4265000	4270000	31	1.15731	3	-4.74342	32.4382	1.106	-4.87427	0.130854	16.7721	-7.74007	9.93638e-15	1.65093e-11
chr5	4260000	4265000	chr5	4275000	4280000	21	1.15731	3	-4.18154	21.9743	1.106	-4.3124	0.130854	11.5401	-6.84377	7.71376e-12	3.2041e-09
chr5	4275000	4280000	chr5	4290000	4295000	19	2.31462	3	-3.03715	19.8815	2.212	-3.16801	0.130854	11.0467	-5.01825	5.21438e-07	0.000133288
chr5	4345000	4350000	chr5	4360000	4365000	23	2.31462	3	-3.31279	24.0671	2.212	-3.44364	0.130854	13.1395	-5.45794	4.81691e-08	1.45514e-05
chr5	6035000	6040000	chr5	6050000	6055000	5	28.9328	3	2.5327	5.23197	27.65	2.40185	0.130854	16.441	3.8667	0.000110316	0.0203656
chr5	16730000	16735000	chr5	16745000	16750000	16	3.47193	3	-2.20426	16.7423	3.31799	-2.33512	0.130854	10.0302	-3.68964	0.000224574	0.037313
chr5	18295000	18300000	chr5	18310000	18315000	27	1.15731	3	-4.54411	28.2527	1.106	-4.67497	0.130854	14.6793	-7.42213	1.15249e-13	1.27657e-10
chr5	21415000	21420000	chr5	21430000	21435000	24	4.62924	3	-2.37419	25.1135	4.42399	-2.50504	0.130854	14.7687	-3.9607	7.47306e-05	0.0155206
chr5	21420000	21425000	chr5	21435000	21440000	20	2.31462	3	-3.11115	20.9279	2.212	-3.24201	0.130854	11.5699	-5.1363	2.80206e-07	7.75936e-05
chr5	24510000	24515000	chr5	24525000	24530000	5	28.9328	3	2.5327	5.23197	27.65	2.40185	0.130854	16.441	3.8667	0.000110316	0.0203656
chr5	2850000	2855000	chr5	2870000	2875000	3	21.9889	4	2.87374	3.13015	21.0746	2.75121	0.122535	12.1024	4.42399	9.68931e-06	0.00413457
chr5	3990000	3995000	chr5	4010000	4015000	36	1.15731	4	-4.95915	37.5617	1.10919	-5.08168	0.122535	19.3355	-8.07092	6.97684e-16	1.04199e-12
chr5	4140000	4145000	chr5	4160000	4165000	34	2.31462	4	-3.87669	35.475	2.21838	-3.99922	0.122535	18.8467	-6.3442	2.23591e-10	1.66967e-07
chr5	4180000	4185000	chr5	4200000	4205000	19	3.47193	4	-2.45219	19.8243	3.32758	-2.57472	0.122535	11.5759	-4.07186	4.664e-05	0.0174142
chr5	4185000	4190000	chr5	4205000	4210000	36	1.15731	4	-4.95915	37.5617	1.10919	-5.08168	0.122535	19.3355	-8.07092	6.97684e-16	1.04199e-12
chr5	4240000	4245000	chr5	4260000	4265000	20	1.15731	4	-4.11115	20.8676	1.10919	-4.23369	0.122535	10.9884	-6.71821	1.8397e-11	1.83172e-08
chr5	4360000	4365000	chr5	4380000	4385000	21	2.31462	4	-3.18154	21.911	2.21838	-3.30408	0.122535	12.0647	-5.23531	1.64709e-07	8.19978e-05
chr5	18295000	18300000	chr5	18315000	18320000	24	2.31462	4	-3.37419	25.0412	2.21838	-3.49672	0.122535	13.6298	-5.54261	2.9799e-08	1.78019e-05
chr5	22530000	22535000	chr5	22550000	22555000	3	18.517	4	2.62581	3.13015	17.7471	2.50328	0.122535	10.4386	4.0285	5.61332e-05	0.01863
chr5	695000	700000	chr5	720000	725000	34	5.78655	5	-2.55476	35.3944	5.55858	-2.67073	0.115973	20.4765	-4.22501	2.38933e-05	0.0107878
chr5	4180000	4185000	chr5	4205000	4210000	20	1.15731	5	-4.11115	20.8202	1.11172	-4.22713	0.115973	10.966	-6.70774	1.97656e-11	2.67725e-08
chr5	4250000	4255000	chr5	4275000	4280000	21	1.15731	5	-4.18154	21.8613	1.11172	-4.29751	0.115973	11.4865	-6.82003	9.10225e-12	2.4658e-08
chr5	4265000	4270000	chr5	4290000	4295000	19	1.15731	5	-4.03715	19.7792	1.11172	-4.15312	0.115973	10.4455	-6.5897	4.40717e-11	3.97968e-08
chr5	4275000	4280000	chr5	4300000	4305000	23	4.62924	5	-2.31279	23.9433	4.44687	-2.42876	0.115973	14.1951	-3.83902	0.000123529	0.0334639
chr5	4320000	4325000	chr5	4345000	4350000	21	2.31462	5	-3.18154	21.8613	2.22343	-3.29751	0.115973	12.0423	-5.22484	1.74304e-07	0.000118047
chr5	18160000	18165000	chr5	18185000	18190000	35	4.62924	5	-2.91851	36.4354	4.44687	-3.03448	0.115973	20.4411	-4.80525	1.54556e-06	0.000837382
chr5	18880000	18885000	chr5	18905000	18910000	4	24.3035	5	2.60309	4.16405	23.3461	2.48712	0.115973	13.7551	4.00273	6.26167e-05	0.0188476
chr5	21175000	21180000	chr5	21200000	21205000	3	19.6743	5	2.71328	3.12304	18.8992	2.5973	0.115973	11.0111	4.17849	2.93453e-05	0.0113566
chr5	24265000	24270000	chr5	24290000	24295000	3	18.517	5	2.62581	3.12304	17.7875	2.50984	0.115973	10.4553	4.03897	5.36866e-05	0.0181796
chr5	1965000	1970000	chr5	1995000	2000000	24	2.31462	6	-3.37419	25.0375	2.21871	-3.4963	0.122113	13.6281	-5.54194	2.99136e-08	1.23643e-05
chr5	1990000	1995000	chr5	2020000	2025000	1	20.8316	6	4.3807	1.04323	19.9684	4.25859	0.122113	10.5058	6.82855	8.57792e-12	5.31831e-09
chr5	1995000	2000000	chr5	2025000	2030000	3	18.517	6	2.62581	3.12969	17.7497	2.5037	0.122113	10.4397	4.02917	5.5973e-05	0.0173516
chr5	4000000	4005000	chr5	4030000	4035000	19	1.15731	6	-4.03715	19.8214	1.10935	-4.15926	0.122113	10.4654	-6.59949	4.12563e-11	2.04631e-08
chr5	4120000	4125000	chr5	4150000	4155000	25	1.15731	6	-4.43308	26.0807	1.10935	-4.55519	0.122113	13.595	-7.23107	4.79189e-13	3.9613e-10
chr5	4230000	4235000	chr5	4260000	4265000	25	1.15731	6	-4.43308	26.0807	1.10935	-4.55519	0.122113	13.595	-7.23107	4.79189e-13	3.9613e-10
chr5	4250000	4255000	chr5	4280000	4285000	28	1.15731	6	-4.59658	29.2104	1.10935	-4.71869	0.122113	15.1599	-7.49188	6.78915e-14	1.68371e-10
chr5	4275000	4280000	chr5	4305000	4310000	18	3.47193	6	-2.37419	18.7781	3.32806	-2.4963	0.122113	11.0531	-3.94676	7.92174e-05	0.0218288
chr5	4340000	4345000	chr5	4370000	4375000	18	2.31462	6	-2.95915	18.7781	2.21871	-3.08126	0.122113	10.4984	-4.87988	1.06151e-06	0.000376077
chr5	170000	175000	chr5	205000	210000	19	3.47193	7	-2.45219	19.8182	3.32859	-2.57384	0.121654	11.5734	-4.07045	4.6922e-05	0.0159671
chr5	410000	415000	chr5	445000	450000	34	1.15731	7	-4.87669	35.4642	1.10953	-4.99834	0.121654	18.2868	-7.93798	2.05505e-15	2.32529e-12
chr5	485000	490000	chr5	520000	525000	20	3.47193	7	-2.52619	20.8613	3.32859	-2.64784	0.121654	12.0949	-4.1885	2.80808e-05	0.0127094
chr5	1990000	1995000	chr5	2025000	2030000	1	45.1351	7	5.49618	1.04306	43.2717	5.37452	0.121654	22.1574	8.60867	7.39116e-18	1.67262e-14
chr5	1995000	2000000	chr5	2030000	2035000	6	49.7644	7	3.05208	6.25838	47.7098	2.93042	0.121654	26.9841	4.70988	2.47865e-06	0.0014023
chr5	2000000	2005000	chr5	2035000	2040000	3	52.079	7	4.11767	3.12919	49.9289	3.99601	0.121654	26.529	6.40969	1.45816e-10	1.09994e-07
chr5	7135000	7140000	chr5	7170000	7175000	5	31.2474	7	2.64374	5.21532	29.9573	2.52208	0.121654	17.5863	4.0585	4.93899e-05	0.0159671
chr5	410000	415000	chr5	450000	455000	20	1.15731	8	-4.11115	20.8148	1.112	-4.22638	0.115226	10.9634	-6.70655	1.99277e-11	2.03661e-08
chr5	445000	450000	chr5	485000	490000	25	3.47193	8	-2.84812	26.0186	3.33601	-2.96334	0.115226	14.6773	-4.69178	2.70842e-06	0.001384
chr5	1845000	1850000	chr5	1885000	1890000	17	3.47193	8	-2.29172	17.6926	3.33601	-2.40695	0.115226	10.5143	-3.80423	0.000142248	0.0363444
chr5	2030000	2035000	chr5	2070000	2075000	22	3.47193	8	-2.66369	22.8963	3.33601	-2.77892	0.115226	13.1162	-4.39759	1.09462e-05	0.003729
chr5	4115000	4120000	chr5	4155000	4160000	21	1.15731	8	-4.18154	21.8556	1.112	-4.29677	0.115226	11.4838	-6.81884	9.17812e-12	1.87601e-08
chr5	4260000	4265000	chr5	4300000	4305000	23	2.31462	8	-3.31279	23.9371	2.22401	-3.42801	0.115226	13.0805	-5.43301	5.54115e-08	3.77537e-05
chr5	14390000	14395000	chr5	14430000	14435000	22	4.62924	8	-2.24866	22.8963	4.44802	-2.36388	0.115226	13.6722	-3.73552	0.000187325	0.0425436
chr5	18185000	18190000	chr5	18225000	18230000	24	3.47193	8	-2.78922	24.9778	3.33601	-2.90445	0.115226	14.1569	-4.59783	4.26913e-06	0.00174522
chr5	21430000	21435000	chr5	21470000	21475000	20	3.47193	8	-2.52619	20.8148	3.33601	-2.64142	0.115226	12.0754	-4.17824	2.93771e-05	0.00857812
chr5	3955000	3960000	chr5	4000000	4005000	22	1.15731	9	-4.24866	22.874	1.11309	-4.36106	0.112405	11.9935	-6.9214	4.47216e-12	2.75336e-09
chr5	4030000	4035000	chr5	4075000	4080000	23	1.15731	9	-4.31279	23.9137	1.11309	-4.42519	0.112405	12.5134	-7.0237	2.16075e-12	1.99546e-09
chr5	4110000	4115000	chr5	4155000	4160000	24	1.15731	9	-4.37419	24.9534	1.11309	-4.48659	0.112405	13.0333	-7.12164	1.0665e-12	1.96982e-09
chr5	16000000	16005000	chr5	16045000	16050000	2	20.8316	9	3.3807	2.07945	20.0357	3.2683	0.112405	11.0576	5.24885	1.53054e-07	7.06726e-05
chr5	24310000	24315000	chr5	24355000	24360000	18	3.47193	9	-2.37419	18.7151	3.33928	-2.48659	0.112405	11.0272	-3.93127	8.44988e-05	0.0312138
chr5	2000000	2005000	chr5	2050000	2055000	1	24.3035	10	4.60309	1.0387	23.3981	4.49354	0.109554	12.2184	7.20334	5.87556e-13	4.8209e-10
chr5	4200000	4205000	chr5	4250000	4255000	22	1.15731	10	-4.24866	22.8514	1.11419	-4.35821	0.109554	11.9828	-6.91685	4.61805e-12	2.52608e-09
chr5	4250000	4255000	chr5	4300000	4305000	31	1.15731	10	-4.74342	32.1997	1.11419	-4.85297	0.109554	16.6569	-7.70609	1.29732e-14	2.1289e-11
chr5	2000000	2005000	chr5	2055000	2060000	3	19.6743	11	2.71328	3.11406	18.9536	2.60561	0.107671	11.0339	4.19173	2.76833e-05	0.0103259
chr5	4250000	4255000	chr5	4305000	4310000	25	1.15731	11	-4.43308	25.9505	1.11492	-4.54075	0.107671	13.5327	-7.20804	5.67647e-13	8.46929e-10
chr5	5645000	5650000	chr5	5700000	5705000	2	25.4608	11	3.67021	2.07604	24.5282	3.56254	0.107671	13.3021	5.71822	1.07649e-08	8.03058e-06
chr5	21420000	21425000	chr5	21475000	21480000	22	3.47193	11	-2.66369	22.8365	3.34476	-2.77136	0.107671	13.0906	-4.38553	1.15701e-05	0.00575422
chr5	1990000	1995000	chr5	2050000	2055000	2	28.9328	12	3.85463	2.07374	27.9039	3.75016	0.104475	14.9888	6.01751	1.77125e-09	1.15662e-06
chr5	1995000	2000000	chr5	2055000	2060000	4	32.4047	12	3.01813	4.14749	31.2524	2.91366	0.104475	17.6999	4.68313	2.82526e-06	0.000922448
chr5	4240000	4245000	chr5	4300000	4305000	19	2.31462	12	-3.03715	19.7006	2.23231	-3.14163	0.104475	10.9664	-4.97617	6.48543e-07	0.000282333
chr5	4245000	4250000	chr5	4305000	4310000	22	1.15731	12	-4.24866	22.8112	1.11616	-4.35313	0.104475	11.9637	-6.90875	4.88958e-12	6.38579e-09
chr5	11145000	11150000	chr5	11205000	11210000	3	18.517	12	2.62581	3.11062	17.8585	2.52134	0.104475	10.4846	4.05731	4.96408e-05	0.0129662
chr5	1990000	1995000	chr5	2055000	2060000	3	57.8655	13	4.26967	3.11044	55.811	4.16536	0.104312	29.4607	6.67983	2.39223e-11	2.76303e-08
chr5	2805000	2810000	chr5	2870000	2875000	4	23.1462	13	2.5327	4.14725	22.3244	2.42839	0.104312	13.2358	3.90904	9.26619e-05	0.0267561
chr5	4240000	4245000	chr5	4305000	4310000	24	3.47193	13	-2.78922	24.8835	3.34866	-2.89354	0.104312	14.1161	-4.58042	4.64041e-06	0.00267984
chr5	17845000	17850000	chr5	17910000	17915000	3	18.517	13	2.62581	3.11044	17.8595	2.5215	0.104312	10.485	4.05757	4.95857e-05	0.0190905
chr5	4230000	4235000	chr5	4300000	4305000	22	1.15731	14	-4.24866	22.7886	1.11726	-4.35028	0.101622	11.9529	-6.90419	5.04891e-12	4.95298e-09
chr5	410000	415000	chr5	485000	490000	13	76.3825	15	2.55473	13.4474	73.8413	2.4571	0.0976269	43.6444	3.95484	7.65845e-05	0.0219032
chr5	3495000	3500000	chr5	3570000	3575000	19	2.31462	15	-3.03715	19.6539	2.23762	-3.13478	0.0976269	10.9457	-4.96525	6.86135e-07	0.000294352
chr5	25865000	25870000	chr5	25940000	25945000	19	2.31462	15	-3.03715	19.6539	2.23762	-3.13478	0.0976269	10.9457	-4.96525	6.86135e-07	0.000294352
chr5	29165000	29170000	chr5	29245000	29250000	26	3.47193	16	-2.9047	26.9087	3.35468	-3.00383	0.0991273	15.1317	-4.75636	1.97117e-06	0.00139362
chr5	5640000	5645000	chr5	5725000	5730000	3	20.8316	17	2.79574	3.10434	20.1314	2.69709	0.0986484	11.6179	4.33767	1.44003e-05	0.00445688
chr5	28495000	28500000	chr5	28580000	28585000	2	20.8316	17	3.3807	2.06956	20.1314	3.28205	0.0986484	11.1005	5.27079	1.35837e-07	8.40829e-05
chr5	3795000	3800000	chr5	3885000	3890000	25	1.15731	18	-4.43308	25.8498	1.11926	-4.52953	0.096452	13.4845	-7.19014	6.47252e-13	3.37866e-10
chr5	29310000	29315000	chr5	29400000	29405000	20	2.31462	18	-3.11115	20.6799	2.23853	-3.2076	0.096452	11.4592	-5.08142	3.74627e-07	9.77778e-05
chr5	3570000	3575000	chr5	3685000	3690000	20	4.62924	23	-2.11115	20.6793	4.47719	-2.20752	0.0963681	12.5782	-3.4861	0.000490121	0.0395364
chr5	28005000	28010000	chr5	28120000	28125000	17	3.47193	23	-2.29172	17.5774	3.35789	-2.38809	0.0963681	10.4676	-3.77414	0.000160558	0.0194275
chr5	29425000	29430000	chr5	29540000	29545000	18	3.47193	23	-2.37419	18.6113	3.35789	-2.47055	0.0963681	10.9846	-3.90569	9.39581e-05	0.0194275
chr5	2070000	2075000	chr5	2190000	2195000	4	17.3597	24	2.11767	4.13329	16.7999	2.02309	0.0945793	10.4666	3.26251	0.00110431	0.0410804
chr5	5730000	5735000	chr5	5850000	5855000	4	18.517	24	2.21078	4.13329	17.9198	2.1162	0.0945793	11.0266	3.41103	0.000647169	0.0300934
chr5	21275000	21280000	chr5	21395000	21400000	6	39.3486	24	2.71328	6.19993	38.0797	2.6187	0.0945793	22.1398	4.21262	2.5243e-05	0.0046952
chr5	24100000	24105000	chr5	24220000	24225000	17	3.47193	24	-2.29172	17.5665	3.35997	-2.3863	0.0945793	10.4632	-3.77129	0.000162405	0.0151037
chr5	29375000	29380000	chr5	29495000	29500000	4	18.517	24	2.21078	4.13329	17.9198	2.1162	0.0945793	11.0266	3.41103	0.000647169	0.0300934
chr5	21270000	21275000	chr5	21395000	21400000	5	26.6181	25	2.41241	5.17403	25.7229	2.31369	0.0987189	15.4484	3.72607	0.000194485	0.0282003
chr5	6135000	6140000	chr5	6275000	6280000	3	18.517	28	2.62581	3.1038	17.8977	2.52767	0.0981462	10.5008	4.06741	4.75392e-05	0.0021206
chr5	26265000	26270000	chr5	26405000	26410000	24	4.62924	28	-2.37419	24.8304	4.47443	-2.47233	0.0981462	14.6524	-3.90852	9.28619e-05	0.00238346
chr5	30265000	30270000	chr5	30405000	30410000	19	3.47193	28	-2.45219	19.6574	3.35582	-2.55034	0.0981462	11.5066	-4.03295	5.50805e-05	0.0021206
chr5	410000	415000	chr5	555000	560000	4	23.1462	29	2.5327	4.13777	22.3755	2.435	0.0977075	13.2567	3.91958	8.87035e-05	0.00510499
chr5	415000	420000	chr5	560000	565000	5	21.9889	29	2.13678	5.17221	21.2568	2.03907	0.0977075	13.2145	3.288	0.00100902	0.0238801
chr5	5475000	5480000	chr5	5620000	5625000	4	21.9889	29	2.4587	4.13777	21.2568	2.361	0.0977075	12.6973	3.80153	0.000143802	0.00510499
chr5	410000	415000	chr5	560000	565000	3	19.6743	30	2.71328	3.10837	18.9883	2.61088	0.102394	11.0484	4.20015	2.66737e-05	0.00170712
chr5	415000	420000	chr5	565000	570000	5	20.8316	30	2.05877	5.18062	20.1053	1.95638	0.102394	12.643	3.1561	0.00159896	0.0341112
chr5	1240000	1245000	chr5	1390000	1395000	4	18.517	30	2.21078	4.1445	17.8714	2.10838	0.102394	11.0079	3.39857	0.000677393	0.0216766
chr5	410000	415000	chr5	565000	570000	3	30.0901	31	3.32625	3.11336	28.9944	3.21923	0.107022	16.0539	5.17058	2.33369e-07	1.47022e-05
chr5	23865000	23870000	chr5	24020000	24025000	20	4.62924	31	-2.11115	20.7557	4.46068	-2.21817	0.107022	12.6082	-3.50309	0.000459888	0.0144865
chr5	18555000	18560000	chr5	18730000	18735000	18	4.62924	35	-1.95915	18.6506	4.46775	-2.0616	0.102454	11.5592	-3.25333	0.00114059	0.0433426
chr5	7975000	7980000	chr5	8170000	8175000	4	20.8316	39	2.3807	4.15511	20.0539	2.27093	0.109774	12.1045	3.65786	0.000254332	0.0086473
chr5	15885000	15890000	chr5	16125000	16130000	4	17.3597	48	2.11767	4.14971	16.7334	2.01164	0.106023	10.4415	3.24425	0.00117759	0.0164863
chr5	9440000	9445000	chr5	9685000	9690000	4	17.3597	49	2.11767	4.15233	16.7228	2.00983	0.107841	10.4376	3.24135	0.00118964	0.00832749
chr5	6035000	6040000	chr5	6315000	6320000	6	20.8316	56	1.79574	6.25251	19.9903	1.67679	0.118946	13.1214	2.7101	0.00672624	0.0470837
chr5	18990000	18995000	chr5	19295000	19300000	3	40.5059	61	3.7551	3.16135	38.4385	3.60394	0.151159	20.7999	5.78426	7.28335e-09	2.91334e-08
chr5	16505000	16510000	chr5	16850000	16855000	6	18.517	69	1.62581	6.27126	17.716	1.49823	0.127586	11.9936	2.42526	0.0152975	0.030595
chr5	7335000	7340000	chr5	7715000	7720000	15	4.62924	76	-1.69611	15.7047	4.42151	-1.82859	0.132473	10.0631	-2.88163	0.00395624	0.00791247
chr5	10710000	10715000	chr5	11115000	11120000	17	4.62924	81	-1.87669	17.8423	4.41072	-2.01621	0.139527	11.1265	-3.18093	0.00146804	0.00440411
chr5	9185000	9190000	chr5	9690000	9695000	5	18.517	101	1.88885	5.26728	17.5773	1.73859	0.150261	11.4223	2.80868	0.00497456	0.00497456
chr5	18425000	18430000	chr5	20390000	20395000	20	5.78655	393	-1.78922	21.1538	5.47093	-1.95106	0.161837	13.3124	-3.077	0.00209096	0.00209096
chr5	7385000	7390000	chr5	18935000	18940000	18	4.62924	2310	-1.95915	19.2261	4.33402	-2.14929	0.190143	11.7801	-3.39321	0.000690777	0.000690777
chr6	215000	220000	chr6	215000	220000	46	8.10117	0	-2.50543	43.3282	8.60073	-2.33278	-0.172655	25.9645	-3.32534	0.000883103	0.031906
chr6	8060000	8065000	chr6	8060000	8065000	37	5.78655	0	-2.67675	34.8509	6.14338	-2.50409	-0.172655	20.4972	-3.57162	0.000354782	0.0132964
chr6	8125000	8130000	chr6	8125000	8130000	35	5.78655	0	-2.59658	32.9671	6.14338	-2.42392	-0.172655	19.5552	-3.45637	0.000547502	0.0202173
chr6	14065000	14070000	chr6	14065000	14070000	6	26.6181	0	2.14938	5.6515	28.2595	2.32203	-0.172655	16.9555	3.36614	0.000762284	0.0277405
chr6	19480000	19485000	chr6	19480000	19485000	4	19.6743	0	2.29824	3.76767	20.8875	2.47089	-0.172655	12.3276	3.58014	0.000343416	0.0129672
chr6	20395000	20400000	chr6	20395000	20400000	101	1.15731	0	-6.44744	95.1337	1.22868	-6.27478	-0.172655	48.1812	-8.99214	2.42465e-19	7.61038e-17
chr6	20400000	20405000	chr6	20400000	20405000	351	42.8205	0	-3.0351	330.613	45.461	-2.86244	-0.172655	188.037	-4.08676	4.37439e-05	0.00172978
chr6	20830000	20835000	chr6	20830000	20835000	132	2.31462	0	-5.83362	124.333	2.45735	-5.66096	-0.172655	63.3952	-8.10975	5.07238e-16	5.92407e-14
chr6	20880000	20885000	chr6	20880000	20885000	160	23.1462	0	-2.78922	150.707	24.5735	-2.61657	-0.172655	87.6401	-3.73331	0.000188983	0.00724482
chr6	20895000	20900000	chr6	20895000	20900000	52	1.15731	0	-5.48966	48.9797	1.22868	-5.31701	-0.172655	25.1042	-7.6153	2.63076e-14	2.09709e-12
chr6	20900000	20905000	chr6	20900000	20905000	223	4.62924	0	-5.59012	210.048	4.9147	-5.41747	-0.172655	107.481	-7.75972	8.51189e-15	7.49942e-13
chr6	20970000	20975000	chr6	20970000	20975000	265	2.31462	0	-6.83907	249.608	2.45735	-6.66642	-0.172655	126.033	-9.55513	1.23425e-21	5.63489e-19
chr6	20995000	21000000	chr6	20995000	21000000	202	2.31462	0	-6.44744	190.267	2.45735	-6.27478	-0.172655	96.3623	-8.99214	2.42465e-19	7.61038e-17
chr6	21000000	21005000	chr6	21000000	21005000	283	11.5731	0	-4.61195	266.563	12.2868	-4.4393	-0.172655	139.425	-6.35356	2.10392e-10	1.18718e-08
chr6	21035000	21040000	chr6	21035000	21040000	203	4.62924	0	-5.45456	191.209	4.9147	-5.2819	-0.172655	98.062	-7.56484	3.88347e-14	3.04731e-12
chr6	21050000	21055000	chr6	21050000	21055000	85	4.62924	0	-4.19861	80.063	4.9147	-4.02596	-0.172655	42.4888	-5.75936	8.44311e-09	4.19815e-07
chr6	21055000	21060000	chr6	21055000	21060000	100	10.4158	0	-3.26316	94.1917	11.0581	-3.0905	-0.172655	52.6249	-4.4146	1.01196e-05	0.000409844
chr6	21065000	21070000	chr6	21065000	21070000	294	1.15731	0	-7.9889	276.924	1.22868	-7.81624	-0.172655	139.076	-11.2081	3.7229e-29	1.86964e-25
chr6	21080000	21085000	chr6	21080000	21085000	162	3.47193	0	-5.54411	152.591	3.68603	-5.37146	-0.172655	78.1383	-7.69357	1.43082e-14	1.17797e-12
chr6	21085000	21090000	chr6	21085000	21090000	249	1.15731	0	-7.74923	234.537	1.22868	-7.57657	-0.172655	117.883	-10.8635	1.71994e-27	4.31877e-24
chr6	21090000	21095000	chr6	21090000	21095000	292	3.47193	0	-6.39409	275.04	3.68603	-6.22143	-0.172655	139.363	-8.91545	4.85853e-19	1.28419e-16
chr6	21100000	21105000	chr6	21100000	21105000	204	1.15731	0	-7.46165	192.151	1.22868	-7.28899	-0.172655	96.6899	-10.4501	1.46349e-25	2.44989e-22
chr6	21105000	21110000	chr6	21105000	21110000	64	3.47193	0	-4.20426	60.2827	3.68603	-4.03161	-0.172655	31.9844	-5.76748	8.04647e-09	4.04094e-07
chr6	21110000	21115000	chr6	21110000	21115000	57	3.47193	0	-4.03715	53.6893	3.68603	-3.8645	-0.172655	28.6877	-5.52725	3.25281e-08	1.57073e-06
chr6	21140000	21145000	chr6	21140000	21145000	192	3.47193	0	-5.78922	180.848	3.68603	-5.61657	-0.172655	92.2671	-8.04593	8.55914e-16	8.42824e-14
chr6	21210000	21215000	chr6	21210000	21215000	20	1.15731	0	-4.11115	18.8383	1.22868	-3.9385	-0.172655	10.0335	-5.63363	1.76452e-08	8.60333e-07
chr6	21215000	21220000	chr6	21215000	21220000	165	1.15731	0	-7.15555	155.416	1.22868	-6.98289	-0.172655	78.3225	-10.0101	1.37644e-23	1.15208e-20
chr6	21220000	21225000	chr6	21220000	21225000	41	1.15731	0	-5.14678	38.6186	1.22868	-4.97412	-0.172655	19.9236	-7.12239	1.06074e-12	7.00928e-11
chr6	21225000	21230000	chr6	21225000	21230000	123	1.15731	0	-6.73174	115.856	1.22868	-6.55908	-0.172655	58.5423	-9.40084	5.41311e-21	2.09112e-18
chr6	21230000	21235000	chr6	21230000	21235000	27	2.31462	0	-3.54411	25.4318	2.45735	-3.37146	-0.172655	13.9446	-4.81849	1.4465e-06	6.26234e-05
chr6	21240000	21245000	chr6	21240000	21245000	151	15.045	0	-3.32719	142.23	15.9728	-3.15453	-0.172655	79.1012	-4.50665	6.58581e-06	0.000271098
chr6	21250000	21255000	chr6	21250000	21255000	218	3.47193	0	-5.97245	205.338	3.68603	-5.79979	-0.172655	104.512	-8.30932	9.62511e-17	1.38107e-14
chr6	21255000	21260000	chr6	21255000	21260000	65	1.15731	0	-5.81159	61.2246	1.22868	-5.63894	-0.172655	31.2267	-8.07809	6.57908e-16	7.18264e-14
chr6	21260000	21265000	chr6	21260000	21265000	109	3.47193	0	-4.97245	102.669	3.68603	-4.79979	-0.172655	53.1775	-6.87178	6.34061e-12	3.88323e-10
chr6	21265000	21270000	chr6	21265000	21270000	26	4.62924	0	-2.48966	24.4899	4.9147	-2.31701	-0.172655	14.7023	-3.30268	0.000957672	0.0338692
chr6	21290000	21295000	chr6	21290000	21295000	72	1.15731	0	-5.95915	67.8181	1.22868	-5.78649	-0.172655	34.5234	-8.29021	1.13052e-16	1.57708e-14
chr6	21295000	21300000	chr6	21295000	21300000	67	1.15731	0	-5.85531	63.1085	1.22868	-5.68266	-0.172655	32.1686	-8.14094	3.92227e-16	4.92441e-14
chr6	21335000	21340000	chr6	21335000	21340000	68	5.78655	0	-3.55476	64.0504	6.14338	-3.3821	-0.172655	35.0969	-4.83379	1.33955e-06	5.84976e-05
chr6	21340000	21345000	chr6	21340000	21345000	154	4.62924	0	-5.05601	145.055	4.9147	-4.88336	-0.172655	74.985	-6.99191	2.71175e-12	1.72385e-10
chr6	21345000	21350000	chr6	21345000	21350000	82	3.47193	0	-4.56181	77.2372	3.68603	-4.38916	-0.172655	40.4616	-6.28148	3.35369e-10	1.87136e-08
chr6	21355000	21360000	chr6	21355000	21360000	99	1.15731	0	-6.41858	93.2498	1.22868	-6.24593	-0.172655	47.2392	-8.95066	3.53367e-19	9.85895e-17
chr6	21360000	21365000	chr6	21360000	21365000	39	1.15731	0	-5.07463	36.7348	1.22868	-4.90197	-0.172655	18.9817	-7.01867	2.23994e-12	1.44217e-10
chr6	21365000	21370000	chr6	21365000	21370000	29	1.15731	0	-4.6472	27.3156	1.22868	-4.47455	-0.172655	14.2721	-6.40423	1.51128e-10	8.62462e-09
chr6	21375000	21380000	chr6	21375000	21380000	66	1.15731	0	-5.83362	62.1665	1.22868	-5.66096	-0.172655	31.6976	-8.10975	5.07238e-16	5.92407e-14
chr6	21380000	21385000	chr6	21380000	21385000	140	1.15731	0	-6.91851	131.868	1.22868	-6.74585	-0.172655	66.5486	-9.66932	4.07058e-22	2.04425e-19
chr6	21390000	21395000	chr6	21390000	21395000	188	8.10117	0	-4.53646	177.08	8.60073	-4.3638	-0.172655	92.8406	-6.24503	4.23724e-10	2.3384e-08
chr6	21395000	21400000	chr6	21395000	21400000	196	3.47193	0	-5.81897	184.616	3.68603	-5.64632	-0.172655	94.1509	-8.0887	6.03073e-16	6.88325e-14
chr6	21440000	21445000	chr6	21440000	21445000	56	1.15731	0	-5.59658	52.7474	1.22868	-5.42392	-0.172655	26.988	-7.769	7.91102e-15	7.09449e-13
chr6	21445000	21450000	chr6	21445000	21450000	90	1.15731	0	-6.28108	84.7726	1.22868	-6.10842	-0.172655	43.0006	-8.75299	2.0777e-18	4.53661e-16
chr6	21450000	21455000	chr6	21450000	21455000	82	11.5731	0	-2.82485	77.2372	12.2868	-2.65219	-0.172655	44.762	-3.78452	0.000154007	0.00599555
chr6	21455000	21460000	chr6	21455000	21460000	128	2.31462	0	-5.78922	120.565	2.45735	-5.61657	-0.172655	61.5114	-8.04593	8.55914e-16	8.42824e-14
chr6	21460000	21465000	chr6	21460000	21465000	30	1.15731	0	-4.69611	28.2575	1.22868	-4.52346	-0.172655	14.7431	-6.47454	9.51003e-11	5.48959e-09
chr6	21465000	21470000	chr6	21465000	21470000	69	2.31462	0	-4.89775	64.9923	2.45735	-4.72509	-0.172655	33.7248	-6.7644	1.33864e-11	7.81704e-10
chr6	21470000	21475000	chr6	21470000	21475000	54	3.47193	0	-3.95915	50.8635	3.68603	-3.78649	-0.172655	27.2748	-5.41512	6.12468e-08	2.87459e-06
chr6	21480000	21485000	chr6	21480000	21485000	148	25.4608	0	-2.53925	139.404	27.0309	-2.36659	-0.172655	83.2173	-3.37395	0.000740974	0.0271618
chr6	21485000	21490000	chr6	21485000	21490000	251	3.47193	0	-6.1758	236.421	3.68603	-6.00315	-0.172655	120.054	-8.60166	7.85722e-18	1.51765e-15
chr6	21490000	21495000	chr6	21490000	21495000	134	3.47193	0	-5.27035	126.217	3.68603	-5.0977	-0.172655	64.9515	-7.30003	2.87704e-13	1.97924e-11
chr6	21495000	21500000	chr6	21495000	21500000	82	5.78655	0	-3.82485	77.2372	6.14338	-3.65219	-0.172655	41.6903	-5.22206	1.76945e-07	8.07833e-06
chr6	21500000	21505000	chr6	21500000	21505000	98	2.31462	0	-5.40393	92.3079	2.45735	-5.23128	-0.172655	47.3826	-7.49206	6.78002e-14	4.93468e-12
chr6	21505000	21510000	chr6	21505000	21510000	134	3.47193	0	-5.27035	126.217	3.68603	-5.0977	-0.172655	64.9515	-7.30003	2.87704e-13	1.97924e-11
chr6	21510000	21515000	chr6	21510000	21515000	142	6.94386	0	-4.35401	133.752	7.37205	-4.18135	-0.172655	70.5622	-5.98275	2.19402e-09	1.14775e-07
chr6	21750000	21755000	chr6	21750000	21755000	189	19.6743	0	-3.264	178.022	20.8875	-3.09135	-0.172655	99.4549	-4.41582	1.00627e-05	0.000409844
chr6	21755000	21760000	chr6	21755000	21760000	91	1.15731	0	-6.29702	85.7145	1.22868	-6.12436	-0.172655	43.4716	-8.77591	1.6953e-18	3.86991e-16
chr6	21760000	21765000	chr6	21760000	21765000	266	11.5731	0	-4.52258	250.55	12.2868	-4.34992	-0.172655	131.418	-6.22508	4.81323e-10	2.6274e-08
chr6	21770000	21775000	chr6	21770000	21775000	331	10.4158	0	-4.98999	311.775	11.0581	-4.81733	-0.172655	161.416	-6.89699	5.31142e-12	3.29308e-10
chr6	21945000	21950000	chr6	21945000	21950000	250	35.8766	0	-2.80081	235.479	38.0889	-2.62816	-0.172655	136.784	-3.74996	0.00017686	0.00683223
chr6	22500000	22505000	chr6	22500000	22505000	85	5.78655	0	-3.87669	80.063	6.14338	-3.70403	-0.172655	43.1032	-5.29658	1.17992e-07	5.48663e-06
chr6	22525000	22530000	chr6	22525000	22530000	308	54.3936	0	-2.50142	290.111	57.7477	-2.32877	-0.172655	173.929	-3.31958	0.000901536	0.0323394
chr6	22530000	22535000	chr6	22530000	22535000	152	1.15731	0	-7.03715	143.171	1.22868	-6.8645	-0.172655	72.2001	-9.83988	7.58009e-23	4.7584e-20
chr6	22820000	22825000	chr6	22820000	22825000	20	1.15731	0	-4.11115	18.8383	1.22868	-3.9385	-0.172655	10.0335	-5.63363	1.76452e-08	8.60333e-07
chr6	23480000	23485000	chr6	23480000	23485000	99	4.62924	0	-4.41858	93.2498	4.9147	-4.24593	-0.172655	49.0823	-6.07557	1.23545e-09	6.53095e-08
chr6	24960000	24965000	chr6	24960000	24965000	58	4.62924	0	-3.6472	54.6312	4.9147	-3.47455	-0.172655	29.773	-4.96669	6.81054e-07	3.02677e-05
chr6	25015000	25020000	chr6	25015000	25020000	76	6.94386	0	-3.45219	71.5857	7.37205	-3.27953	-0.172655	39.4789	-4.68635	2.78126e-06	0.000118368
chr6	25210000	25215000	chr6	25210000	25215000	26	4.62924	0	-2.48966	24.4899	4.9147	-2.31701	-0.172655	14.7023	-3.30268	0.000957672	0.0338692
chr6	25215000	25220000	chr6	25215000	25220000	57	10.4158	0	-2.45219	53.6893	11.0581	-2.27953	-0.172655	32.3737	-3.2488	0.00115891	0.0401384
chr6	25345000	25350000	chr6	25345000	25350000	48	4.62924	0	-3.37419	45.212	4.9147	-3.20153	-0.172655	25.0634	-4.57421	4.78011e-06	0.000200047
chr6	25355000	25360000	chr6	25355000	25360000	88	4.62924	0	-4.24866	82.8887	4.9147	-4.076	-0.172655	43.9017	-5.8313	5.49971e-09	2.78985e-07
chr6	25440000	25445000	chr6	25440000	25445000	40	1.15731	0	-5.11115	37.6767	1.22868	-4.9385	-0.172655	19.4527	-7.07118	1.53627e-12	1.00197e-10
chr6	25685000	25690000	chr6	25685000	25690000	162	3.47193	0	-5.54411	152.591	3.68603	-5.37146	-0.172655	78.1383	-7.69357	1.43082e-14	1.17797e-12
chr6	25730000	25735000	chr6	25730000	25735000	177	27.7755	0	-2.67187	166.719	29.4882	-2.49921	-0.172655	98.1038	-3.5646	0.000364411	0.0135561
chr6	26980000	26985000	chr6	26980000	26985000	84	2.31462	0	-5.18154	79.1211	2.45735	-5.00889	-0.172655	40.7892	-7.17236	7.37142e-13	4.93591e-11
chr6	26985000	26990000	chr6	26985000	26990000	155	1.15731	0	-7.06535	145.997	1.22868	-6.89269	-0.172655	73.6129	-9.88041	5.0623e-23	3.63184e-20
chr6	28060000	28065000	chr6	28060000	28065000	50	1.15731	0	-5.43308	47.0959	1.22868	-5.26042	-0.172655	24.1623	-7.53396	4.92241e-14	3.80313e-12
chr6	28070000	28075000	chr6	28070000	28075000	46	1.15731	0	-5.31279	43.3282	1.22868	-5.14013	-0.172655	22.2784	-7.36103	1.82493e-13	1.30926e-11
chr6	28080000	28085000	chr6	28080000	28085000	81	1.15731	0	-6.12907	76.2953	1.22868	-5.95642	-0.172655	38.762	-8.53448	1.40786e-17	2.43803e-15
chr6	28090000	28095000	chr6	28090000	28095000	81	1.15731	0	-6.12907	76.2953	1.22868	-5.95642	-0.172655	38.762	-8.53448	1.40786e-17	2.43803e-15
chr6	28095000	28100000	chr6	28095000	28100000	64	1.15731	0	-5.78922	60.2827	1.22868	-5.61657	-0.172655	30.7557	-8.04593	8.55914e-16	8.42824e-14
chr6	28110000	28115000	chr6	28110000	28115000	76	1.15731	0	-6.03715	71.5857	1.22868	-5.8645	-0.172655	36.4072	-8.40234	4.37675e-17	7.09033e-15
chr6	28130000	28135000	chr6	28130000	28135000	40	3.47193	0	-3.52619	37.6767	3.68603	-3.35353	-0.172655	20.6814	-4.79272	1.64531e-06	7.06218e-05
chr6	28140000	28145000	chr6	28140000	28145000	70	6.94386	0	-3.33354	65.9342	7.37205	-3.16089	-0.172655	36.6531	-4.51579	6.30813e-06	0.000261813
chr6	28150000	28155000	chr6	28150000	28155000	129	2.31462	0	-5.80045	121.507	2.45735	-5.6278	-0.172655	61.9823	-8.06207	7.50121e-16	8.01513e-14
chr6	28155000	28160000	chr6	28155000	28160000	116	2.31462	0	-5.6472	109.262	2.45735	-5.47455	-0.172655	55.8599	-7.84177	4.44226e-15	4.1313e-13
chr6	28170000	28175000	chr6	28170000	28175000	67	1.15731	0	-5.85531	63.1085	1.22868	-5.68266	-0.172655	32.1686	-8.14094	3.92227e-16	4.92441e-14
chr6	28190000	28195000	chr6	28190000	28195000	125	2.31462	0	-5.75501	117.74	2.45735	-5.58235	-0.172655	60.0985	-7.99675	1.27751e-15	1.23378e-13
chr6	28205000	28210000	chr6	28205000	28210000	74	1.15731	0	-5.99868	69.7019	1.22868	-5.82602	-0.172655	35.4653	-8.34703	7.00009e-17	1.06529e-14
chr6	28210000	28215000	chr6	28210000	28215000	134	24.3035	0	-2.463	126.217	25.8022	-2.29034	-0.172655	76.0096	-3.26434	0.0010972	0.0382648
chr6	28215000	28220000	chr6	28215000	28220000	25	1.15731	0	-4.43308	23.5479	1.22868	-4.26042	-0.172655	12.3883	-6.09642	1.08471e-09	5.79514e-08
chr6	28220000	28225000	chr6	28220000	28225000	64	1.15731	0	-5.78922	60.2827	1.22868	-5.61657	-0.172655	30.7557	-8.04593	8.55914e-16	8.42824e-14
chr6	28230000	28235000	chr6	28230000	28235000	49	1.15731	0	-5.40393	46.154	1.22868	-5.23128	-0.172655	23.6913	-7.49206	6.78002e-14	4.93468e-12
chr6	28260000	28265000	chr6	28260000	28265000	35	1.15731	0	-4.91851	32.9671	1.22868	-4.74585	-0.172655	17.0979	-6.79424	1.08885e-11	6.50977e-10
chr6	28265000	28270000	chr6	28265000	28270000	52	1.15731	0	-5.48966	48.9797	1.22868	-5.31701	-0.172655	25.1042	-7.6153	2.63076e-14	2.09709e-12
chr6	28275000	28280000	chr6	28275000	28280000	38	1.15731	0	-5.03715	35.7929	1.22868	-4.8645	-0.172655	18.5108	-6.9648	3.28879e-12	2.06454e-10
chr6	28280000	28285000	chr6	28280000	28285000	28	2.31462	0	-3.59658	26.3737	2.45735	-3.42392	-0.172655	14.4155	-4.89391	9.88507e-07	4.35464e-05
chr6	28295000	28300000	chr6	28295000	28300000	35	1.15731	0	-4.91851	32.9671	1.22868	-4.74585	-0.172655	17.0979	-6.79424	1.08885e-11	6.50977e-10
chr6	28300000	28305000	chr6	28300000	28305000	169	1.15731	0	-7.1901	159.184	1.22868	-7.01745	-0.172655	80.2064	-10.0598	8.32049e-24	1.04464e-20
chr6	28315000	28320000	chr6	28315000	28320000	57	1.15731	0	-5.62211	53.6893	1.22868	-5.44946	-0.172655	27.459	-7.8057	5.91701e-15	5.40277e-13
chr6	28320000	28325000	chr6	28320000	28325000	25	1.15731	0	-4.43308	23.5479	1.22868	-4.26042	-0.172655	12.3883	-6.09642	1.08471e-09	5.79514e-08
chr6	28345000	28350000	chr6	28345000	28350000	108	2.31462	0	-5.54411	101.727	2.45735	-5.37146	-0.172655	52.0922	-7.69357	1.43082e-14	1.17797e-12
chr6	28355000	28360000	chr6	28355000	28360000	32	2.31462	0	-3.78922	30.1414	2.45735	-3.61657	-0.172655	16.2994	-5.17085	2.33034e-07	1.05432e-05
chr6	28365000	28370000	chr6	28365000	28370000	45	1.15731	0	-5.28108	42.3863	1.22868	-5.10842	-0.172655	21.8075	-7.31545	2.56521e-13	1.81443e-11
chr6	28400000	28405000	chr6	28400000	28405000	58	1.15731	0	-5.6472	54.6312	1.22868	-5.47455	-0.172655	27.9299	-7.84177	4.44226e-15	4.1313e-13
chr6	28405000	28410000	chr6	28405000	28410000	93	1.15731	0	-6.32838	87.5983	1.22868	-6.15573	-0.172655	44.4135	-8.821	1.13446e-18	2.71299e-16
chr6	28425000	28430000	chr6	28425000	28430000	138	2.31462	0	-5.89775	129.985	2.45735	-5.72509	-0.172655	66.221	-8.20194	2.36537e-16	3.21051e-14
chr6	28430000	28435000	chr6	28430000	28435000	44	2.31462	0	-4.24866	41.4444	2.45735	-4.076	-0.172655	21.9509	-5.8313	5.49971e-09	2.78985e-07
chr6	28435000	28440000	chr6	28435000	28440000	99	1.15731	0	-6.41858	93.2498	1.22868	-6.24593	-0.172655	47.2392	-8.95066	3.53367e-19	9.85895e-17
chr6	28450000	28455000	chr6	28450000	28455000	55	1.15731	0	-5.57058	51.8055	1.22868	-5.39793	-0.172655	26.5171	-7.73163	1.0618e-14	9.19374e-13
chr6	28455000	28460000	chr6	28455000	28460000	61	4.62924	0	-3.71996	57.457	4.9147	-3.54731	-0.172655	31.1858	-5.07128	3.95149e-07	1.77182e-05
chr6	28465000	28470000	chr6	28465000	28470000	69	2.31462	0	-4.89775	64.9923	2.45735	-4.72509	-0.172655	33.7248	-6.7644	1.33864e-11	7.81704e-10
chr6	28475000	28480000	chr6	28475000	28480000	89	1.15731	0	-6.26496	83.8306	1.22868	-6.0923	-0.172655	42.5297	-8.72982	2.55081e-18	5.33756e-16
chr6	28480000	28485000	chr6	28480000	28485000	99	2.31462	0	-5.41858	93.2498	2.45735	-5.24593	-0.172655	47.8536	-7.51312	5.7736e-14	4.32762e-12
chr6	28485000	28490000	chr6	28485000	28490000	135	2.31462	0	-5.86604	127.159	2.45735	-5.69338	-0.172655	64.8081	-8.15636	3.45279e-16	4.56313e-14
chr6	28490000	28495000	chr6	28490000	28495000	85	1.15731	0	-6.19861	80.063	1.22868	-6.02596	-0.172655	40.6458	-8.63445	5.90109e-18	1.18541e-15
chr6	29120000	29125000	chr6	29120000	29125000	91	5.78655	0	-3.97509	85.7145	6.14338	-3.80244	-0.172655	45.9289	-5.43804	5.38702e-08	2.55223e-06
chr6	29125000	29130000	chr6	29125000	29130000	73	1.15731	0	-5.97905	68.76	1.22868	-5.80639	-0.172655	34.9943	-8.31881	8.88487e-17	1.31235e-14
chr6	29130000	29135000	chr6	29130000	29135000	90	10.4158	0	-3.11115	84.7726	11.0581	-2.9385	-0.172655	47.9153	-4.19609	2.71561e-05	0.00108236
chr6	29135000	29140000	chr6	29135000	29140000	91	4.62924	0	-4.29702	85.7145	4.9147	-4.12436	-0.172655	45.3146	-5.90082	3.6169e-09	1.87259e-07
chr6	29140000	29145000	chr6	29140000	29145000	36	4.62924	0	-2.95915	33.909	4.9147	-2.78649	-0.172655	19.4119	-3.97758	6.96201e-05	0.0027315
chr6	29145000	29150000	chr6	29145000	29150000	150	2.31462	0	-6.01804	141.288	2.45735	-5.84539	-0.172655	71.8725	-8.37487	5.52855e-17	8.67637e-15
chr6	29230000	29235000	chr6	29230000	29235000	167	1.15731	0	-7.17293	157.3	1.22868	-7.00027	-0.172655	79.2644	-10.0351	1.06889e-23	1.07359e-20
chr6	29235000	29240000	chr6	29235000	29240000	99	2.31462	0	-5.41858	93.2498	2.45735	-5.24593	-0.172655	47.8536	-7.51312	5.7736e-14	4.32762e-12
chr6	29240000	29245000	chr6	29240000	29245000	160	2.31462	0	-6.11115	150.707	2.45735	-5.9385	-0.172655	76.5821	-8.50872	1.75868e-17	2.94403e-15
chr6	29245000	29250000	chr6	29245000	29250000	43	1.15731	0	-5.21549	40.5024	1.22868	-5.04283	-0.172655	20.8656	-7.22116	5.15446e-13	3.49807e-11
chr6	29250000	29255000	chr6	29250000	29255000	84	9.25848	0	-3.18154	79.1211	9.8294	-3.00889	-0.172655	44.4752	-4.29728	1.72908e-05	0.000694674
chr6	29255000	29260000	chr6	29255000	29260000	66	1.15731	0	-5.83362	62.1665	1.22868	-5.66096	-0.172655	31.6976	-8.10975	5.07238e-16	5.92407e-14
chr6	29270000	29275000	chr6	29270000	29275000	151	1.15731	0	-7.02763	142.23	1.22868	-6.85497	-0.172655	71.7291	-9.82619	8.68414e-23	4.84575e-20
chr6	29275000	29280000	chr6	29275000	29280000	81	1.15731	0	-6.12907	76.2953	1.22868	-5.95642	-0.172655	38.762	-8.53448	1.40786e-17	2.43803e-15
chr6	29290000	29295000	chr6	29290000	29295000	56	3.47193	0	-4.01162	52.7474	3.68603	-3.83896	-0.172655	28.2167	-5.49055	4.00692e-08	1.91645e-06
chr6	29300000	29305000	chr6	29300000	29305000	66	4.62924	0	-3.83362	62.1665	4.9147	-3.66096	-0.172655	33.5406	-5.23467	1.65283e-07	7.61515e-06
chr6	29330000	29335000	chr6	29330000	29335000	115	1.15731	0	-6.63471	108.32	1.22868	-6.46206	-0.172655	54.7746	-9.26136	2.01845e-20	7.24048e-18
chr6	29335000	29340000	chr6	29335000	29340000	126	1.15731	0	-6.7665	118.682	1.22868	-6.59385	-0.172655	59.9551	-9.45081	3.36209e-21	1.40703e-18
chr6	29350000	29355000	chr6	29350000	29355000	65	1.15731	0	-5.81159	61.2246	1.22868	-5.63894	-0.172655	31.2267	-8.07809	6.57908e-16	7.18264e-14
chr6	29360000	29365000	chr6	29360000	29365000	93	1.15731	0	-6.32838	87.5983	1.22868	-6.15573	-0.172655	44.4135	-8.821	1.13446e-18	2.71299e-16
chr6	29480000	29485000	chr6	29480000	29485000	133	19.6743	0	-2.75704	125.275	20.8875	-2.58439	-0.172655	73.0812	-3.68705	0.000226873	0.00863149
chr6	29495000	29500000	chr6	29495000	29500000	83	15.045	0	-2.46382	78.1791	15.9728	-2.29117	-0.172655	47.076	-3.26553	0.0010926	0.0382648
chr6	29500000	29505000	chr6	29500000	29505000	171	16.2023	0	-3.39972	161.068	17.2015	-3.22707	-0.172655	89.1347	-4.61092	4.00887e-06	0.000169181
chr6	8060000	8065000	chr6	8065000	8070000	23	1.15731	1	-4.31279	23.7193	1.12221	-4.40165	0.0888596	12.4208	-6.29943	2.98744e-10	5.84828e-08
chr6	20390000	20395000	chr6	20395000	20400000	44	3.47193	1	-3.66369	45.3761	3.36664	-3.75255	0.0888596	24.3714	-5.36633	8.03546e-08	1.1391e-05
chr6	20395000	20400000	chr6	20400000	20405000	78	2.31462	1	-5.07463	80.4395	2.24443	-5.16349	0.0888596	41.342	-7.39461	1.41828e-13	5.30049e-11
chr6	20400000	20405000	chr6	20405000	20410000	180	12.7304	1	-3.82165	185.63	12.3443	-3.9105	0.0888596	98.987	-5.59339	2.22673e-08	3.52081e-06
chr6	20620000	20625000	chr6	20625000	20630000	46	5.78655	1	-2.99086	47.4387	5.61106	-3.07972	0.0888596	26.5249	-4.3991	1.087e-05	0.00127676
chr6	20695000	20700000	chr6	20700000	20705000	52	10.4158	1	-2.31974	53.6263	10.0999	-2.4086	0.0888596	31.8631	-3.43434	0.000593999	0.045221
chr6	20700000	20705000	chr6	20705000	20710000	39	4.62924	1	-3.07463	40.2197	4.48885	-3.16349	0.0888596	22.3543	-4.51952	6.19794e-06	0.000772113
chr6	20900000	20905000	chr6	20905000	20910000	112	21.9889	1	-2.34865	115.503	21.322	-2.43751	0.0888596	68.4125	-3.4759	0.000509137	0.0405612
chr6	21000000	21005000	chr6	21005000	21010000	121	2.31462	1	-5.70809	124.784	2.24443	-5.79695	0.0888596	63.5144	-8.30523	9.96236e-17	9.46741e-14
chr6	21035000	21040000	chr6	21040000	21045000	75	5.78655	1	-3.69611	77.3457	5.61106	-3.78497	0.0888596	41.4784	-5.41294	6.1999e-08	9.10278e-06
chr6	21045000	21050000	chr6	21050000	21055000	44	6.94386	1	-2.66369	45.3761	6.73328	-2.75255	0.0888596	26.0547	-3.92879	8.53749e-05	0.00856039
chr6	21090000	21095000	chr6	21095000	21100000	65	1.15731	1	-5.81159	67.0329	1.12221	-5.90045	0.0888596	34.0776	-8.45403	2.81428e-17	3.85651e-14
chr6	21100000	21105000	chr6	21105000	21110000	36	1.15731	1	-4.95915	37.1259	1.12221	-5.04801	0.0888596	19.1241	-7.2286	4.87988e-13	1.67177e-10
chr6	21270000	21275000	chr6	21275000	21280000	24	1.15731	1	-4.37419	24.7506	1.12221	-4.46305	0.0888596	12.9364	-6.38769	1.68405e-10	4.07243e-08
chr6	21335000	21340000	chr6	21340000	21345000	27	1.15731	1	-4.54411	27.8444	1.12221	-4.63297	0.0888596	14.4833	-6.63197	3.31238e-11	9.72657e-09
chr6	21350000	21355000	chr6	21355000	21360000	19	1.15731	1	-4.03715	19.5942	1.12221	-4.12601	0.0888596	10.3582	-5.90319	3.56533e-09	5.86283e-07
chr6	21380000	21385000	chr6	21385000	21390000	19	1.15731	1	-4.03715	19.5942	1.12221	-4.12601	0.0888596	10.3582	-5.90319	3.56533e-09	5.86283e-07
chr6	21385000	21390000	chr6	21390000	21395000	48	2.31462	1	-4.37419	49.5012	2.24443	-4.46305	0.0888596	25.8728	-6.38769	1.68405e-10	4.07243e-08
chr6	21390000	21395000	chr6	21395000	21400000	70	1.15731	1	-5.91851	72.1893	1.12221	-6.00737	0.0888596	36.6557	-8.60772	7.45277e-18	3.06384e-14
chr6	21470000	21475000	chr6	21475000	21480000	34	1.15731	1	-4.87669	35.0634	1.12221	-4.96555	0.0888596	18.0928	-7.11006	1.15992e-12	3.66804e-10
chr6	21475000	21480000	chr6	21480000	21485000	53	10.4158	1	-2.34722	54.6576	10.0999	-2.43608	0.0888596	32.3788	-3.47384	0.000513059	0.0405612
chr6	21575000	21580000	chr6	21580000	21585000	18	2.31462	1	-2.95915	18.563	2.24443	-3.04801	0.0888596	10.4037	-4.35352	1.3397e-05	0.00144934
chr6	21750000	21755000	chr6	21755000	21760000	60	1.15731	1	-5.69611	61.8765	1.12221	-5.78497	0.0888596	31.4994	-8.28802	1.15147e-16	9.46741e-14
chr6	21760000	21765000	chr6	21765000	21770000	101	19.6743	1	-2.35997	104.159	19.0776	-2.44883	0.0888596	61.6182	-3.49218	0.0004791	0.0393916
chr6	21765000	21770000	chr6	21770000	21775000	141	17.3597	1	-3.02188	145.41	16.8332	-3.11074	0.0888596	81.1215	-4.4437	8.84232e-06	0.00106914
chr6	21770000	21775000	chr6	21775000	21780000	79	3.47193	1	-4.50804	81.4708	3.36664	-4.5969	0.0888596	42.4187	-6.58012	4.70075e-11	1.28832e-08
chr6	21950000	21955000	chr6	21955000	21960000	7	40.5059	1	2.5327	7.21893	39.2774	2.44384	0.0888596	23.2482	3.54125	0.000398235	0.03559
chr6	22495000	22500000	chr6	22500000	22505000	21	3.47193	1	-2.59658	21.6568	3.36664	-2.68544	0.0888596	12.5117	-3.83231	0.000126946	0.0121366
chr6	23405000	23410000	chr6	23410000	23415000	5	30.0901	1	2.58929	5.15638	29.1775	2.50043	0.0888596	17.167	3.62259	0.000291665	0.0266453
chr6	23475000	23480000	chr6	23480000	23485000	20	1.15731	1	-4.11115	20.6255	1.12221	-4.20001	0.0888596	10.8739	-6.00957	1.86014e-09	3.3248e-07
chr6	23480000	23485000	chr6	23485000	23490000	46	2.31462	1	-4.31279	47.4387	2.24443	-4.40165	0.0888596	24.8415	-6.29943	2.98744e-10	5.84828e-08
chr6	25350000	25355000	chr6	25355000	25360000	53	1.15731	1	-5.51714	54.6576	1.12221	-5.606	0.0888596	27.8899	-8.03074	9.68826e-16	4.97856e-13
chr6	25455000	25460000	chr6	25460000	25465000	52	10.4158	1	-2.31974	53.6263	10.0999	-2.4086	0.0888596	31.8631	-3.43434	0.000593999	0.045221
chr6	25685000	25690000	chr6	25690000	25695000	51	1.15731	1	-5.46165	52.5951	1.12221	-5.55051	0.0888596	26.8586	-7.95097	1.85059e-15	8.4531e-13
chr6	25725000	25730000	chr6	25730000	25735000	63	8.10117	1	-2.95915	64.9704	7.85549	-3.04801	0.0888596	36.4129	-4.35352	1.3397e-05	0.00144934
chr6	25920000	25925000	chr6	25925000	25930000	36	5.78655	1	-2.63722	37.1259	5.61106	-2.72608	0.0888596	21.3685	-3.89073	9.99416e-05	0.00978238
chr6	26050000	26055000	chr6	26055000	26060000	18	3.47193	1	-2.37419	18.563	3.36664	-2.46305	0.0888596	10.9648	-3.51261	0.000443727	0.0372278
chr6	26425000	26430000	chr6	26430000	26435000	34	4.62924	1	-2.87669	35.0634	4.48885	-2.96555	0.0888596	19.7761	-4.23498	2.28576e-05	0.00240943
chr6	26990000	26995000	chr6	26995000	27000000	22	2.31462	1	-3.24866	22.6881	2.24443	-3.33752	0.0888596	12.4662	-4.7697	1.84503e-06	0.000237029
chr6	27225000	27230000	chr6	27230000	27235000	36	6.94386	1	-2.37419	37.1259	6.73328	-2.46305	0.0888596	21.9296	-3.51261	0.000443727	0.0372278
chr6	28175000	28180000	chr6	28180000	28185000	45	2.31462	1	-4.28108	46.4074	2.24443	-4.36994	0.0888596	24.3259	-6.25385	4.00466e-10	7.48325e-08
chr6	28185000	28190000	chr6	28190000	28195000	46	1.15731	1	-5.31279	47.4387	1.12221	-5.40165	0.0888596	24.2804	-7.73697	1.01813e-14	4.18555e-12
chr6	29115000	29120000	chr6	29120000	29125000	46	2.31462	1	-4.31279	47.4387	2.24443	-4.40165	0.0888596	24.8415	-6.29943	2.98744e-10	5.84828e-08
chr6	29125000	29130000	chr6	29130000	29135000	30	2.31462	1	-3.69611	30.9383	2.24443	-3.78497	0.0888596	16.5913	-5.41294	6.1999e-08	9.10278e-06
chr6	29130000	29135000	chr6	29135000	29140000	23	1.15731	1	-4.31279	23.7193	1.12221	-4.40165	0.0888596	12.4208	-6.29943	2.98744e-10	5.84828e-08
chr6	29225000	29230000	chr6	29230000	29235000	66	1.15731	1	-5.83362	68.0642	1.12221	-5.92248	0.0888596	34.5932	-8.48569	2.14444e-17	3.85651e-14
chr6	29235000	29240000	chr6	29240000	29245000	55	1.15731	1	-5.57058	56.7202	1.12221	-5.65944	0.0888596	28.9212	-8.10757	5.16438e-16	3.03297e-13
chr6	29245000	29250000	chr6	29250000	29255000	36	6.94386	1	-2.37419	37.1259	6.73328	-2.46305	0.0888596	21.9296	-3.51261	0.000443727	0.0372278
chr6	29330000	29335000	chr6	29335000	29340000	55	1.15731	1	-5.57058	56.7202	1.12221	-5.65944	0.0888596	28.9212	-8.10757	5.16438e-16	3.03297e-13
chr6	29360000	29365000	chr6	29365000	29370000	25	2.31462	1	-3.43308	25.7819	2.24443	-3.52194	0.0888596	14.0132	-5.03481	4.78311e-07	6.34302e-05
chr6	29470000	29475000	chr6	29475000	29480000	31	4.62924	1	-2.74342	31.9695	4.48885	-2.83228	0.0888596	18.2292	-4.0434	5.26817e-05	0.00541436
chr6	29475000	29480000	chr6	29480000	29485000	25	2.31462	1	-3.43308	25.7819	2.24443	-3.52194	0.0888596	14.0132	-5.03481	4.78311e-07	6.34302e-05
chr6	29480000	29485000	chr6	29485000	29490000	33	5.78655	1	-2.51169	34.0321	5.61106	-2.60055	0.0888596	19.8216	-3.71028	0.000207032	0.0193434
chr6	29495000	29500000	chr6	29500000	29505000	45	5.78655	1	-2.95915	46.4074	5.61106	-3.04801	0.0888596	26.0092	-4.35352	1.3397e-05	0.00144934
chr6	2295000	2300000	chr6	2305000	2310000	20	3.47193	2	-2.52619	20.9842	3.30909	-2.6648	0.138608	12.1466	-3.80264	0.000143164	0.015434
chr6	13020000	13025000	chr6	13030000	13035000	3	23.1462	2	2.94774	3.14763	22.0606	2.80913	0.138608	12.6041	4.06637	4.77513e-05	0.00638339
chr6	19265000	19270000	chr6	19275000	19280000	19	3.47193	2	-2.45219	19.935	3.30909	-2.5908	0.138608	11.622	-3.69626	0.0002188	0.0221585
chr6	19845000	19850000	chr6	19855000	19860000	2	34.7193	2	4.11767	2.09842	33.0909	3.97906	0.138608	17.5947	5.74819	9.02062e-09	2.51224e-06
chr6	20390000	20395000	chr6	20400000	20405000	67	11.5731	2	-2.53338	70.2971	11.0303	-2.67199	0.138608	40.6637	-3.81298	0.000137301	0.015434
chr6	20400000	20405000	chr6	20410000	20415000	61	10.4158	2	-2.55004	64.0018	9.92727	-2.68864	0.138608	36.9646	-3.83692	0.000124588	0.0153945
chr6	20690000	20695000	chr6	20700000	20705000	31	5.78655	2	-2.42149	32.5255	5.51515	-2.5601	0.138608	19.0203	-3.65213	0.000260074	0.0255637
chr6	20825000	20830000	chr6	20835000	20840000	27	1.15731	2	-4.54411	28.3287	1.10303	-4.68272	0.138608	14.7159	-6.70348	2.03507e-11	1.36024e-08
chr6	20900000	20905000	chr6	20910000	20915000	73	8.10117	2	-3.17169	76.5924	7.72121	-3.3103	0.138608	42.1568	-4.73058	2.23883e-06	0.000393799
chr6	20990000	20995000	chr6	21000000	21005000	19	1.15731	2	-4.03715	19.935	1.10303	-4.17576	0.138608	10.519	-5.97471	2.30502e-09	7.00307e-07
chr6	20995000	21000000	chr6	21005000	21010000	31	1.15731	2	-4.74342	32.5255	1.10303	-4.88203	0.138608	16.8143	-6.99	2.74887e-12	2.29668e-09
chr6	21035000	21040000	chr6	21045000	21050000	35	3.47193	2	-3.33354	36.7224	3.30909	-3.47215	0.138608	20.0157	-4.96324	6.93255e-07	0.000154457
chr6	21045000	21050000	chr6	21055000	21060000	27	4.62924	2	-2.54411	28.3287	4.41212	-2.68272	0.138608	16.3704	-3.8284	0.000128979	0.0153945
chr6	21240000	21245000	chr6	21250000	21255000	19	1.15731	2	-4.03715	19.935	1.10303	-4.17576	0.138608	10.519	-5.97471	2.30502e-09	7.00307e-07
chr6	21480000	21485000	chr6	21490000	21495000	25	2.31462	2	-3.43308	26.2303	2.20606	-3.57169	0.138608	14.2182	-5.10633	3.28475e-07	7.84116e-05
chr6	21510000	21515000	chr6	21520000	21525000	39	4.62924	2	-3.07463	40.9192	4.41212	-3.21323	0.138608	22.6657	-4.59104	4.41047e-06	0.00073699
chr6	21750000	21755000	chr6	21760000	21765000	49	6.94386	2	-2.81897	51.4113	6.61818	-2.95758	0.138608	29.0147	-4.22352	2.40513e-05	0.00334914
chr6	21755000	21760000	chr6	21765000	21770000	39	1.15731	2	-5.07463	40.9192	1.10303	-5.21323	0.138608	21.0111	-7.46612	8.25928e-14	9.20083e-11
chr6	21770000	21775000	chr6	21780000	21785000	41	2.31462	2	-4.14678	43.0176	2.20606	-4.28538	0.138608	22.6118	-6.1323	8.66185e-10	3.21643e-07
chr6	22220000	22225000	chr6	22230000	22235000	2	21.9889	2	3.4587	2.09842	20.9576	3.3201	0.138608	11.528	4.8009	1.57955e-06	0.000293271
chr6	22470000	22475000	chr6	22480000	22485000	22	3.47193	2	-2.66369	23.0826	3.30909	-2.8023	0.138608	13.1959	-4.0003	6.32611e-05	0.00813148
chr6	22525000	22530000	chr6	22535000	22540000	74	3.47193	2	-4.41371	77.6416	3.30909	-4.55232	0.138608	40.4753	-6.51603	7.21905e-11	3.44658e-08
chr6	22535000	22540000	chr6	22545000	22550000	34	6.94386	2	-2.29172	35.6732	6.61818	-2.43033	0.138608	21.1457	-3.46558	0.000529082	0.0491165
chr6	23460000	23465000	chr6	23470000	23475000	3	27.7755	2	3.21078	3.14763	26.4727	3.07217	0.138608	14.8102	4.44449	8.80997e-06	0.00133831
chr6	25035000	25040000	chr6	25045000	25050000	38	6.94386	2	-2.45219	39.87	6.61818	-2.5908	0.138608	23.2441	-3.69626	0.0002188	0.0221585
chr6	25460000	25465000	chr6	25470000	25475000	26	3.47193	2	-2.9047	27.2795	3.30909	-3.04331	0.138608	15.2943	-4.34676	1.38161e-05	0.00200754
chr6	25465000	25470000	chr6	25475000	25480000	20	3.47193	2	-2.52619	20.9842	3.30909	-2.6648	0.138608	12.1466	-3.80264	0.000143164	0.015434
chr6	25675000	25680000	chr6	25685000	25690000	44	1.15731	2	-5.24866	46.1653	1.10303	-5.38726	0.138608	23.6341	-7.7163	1.19758e-14	2.00116e-11
chr6	25685000	25690000	chr6	25695000	25700000	80	1.15731	2	-6.11115	83.9368	1.10303	-6.24976	0.138608	42.5199	-8.95617	3.36147e-19	1.1234e-15
chr6	25730000	25735000	chr6	25740000	25745000	19	2.31462	2	-3.03715	19.935	2.20606	-3.17576	0.138608	11.0705	-4.53717	5.70151e-06	0.000907355
chr6	28180000	28185000	chr6	28190000	28195000	25	1.15731	2	-4.43308	26.2303	1.10303	-4.57169	0.138608	13.6666	-6.54387	5.99459e-11	3.33898e-08
chr6	28500000	28505000	chr6	28510000	28515000	21	1.15731	2	-4.18154	22.0334	1.10303	-4.32015	0.138608	11.5682	-6.18228	6.31843e-10	2.63952e-07
chr6	29465000	29470000	chr6	29475000	29480000	17	3.47193	2	-2.29172	17.8366	3.30909	-2.43033	0.138608	10.5728	-3.46558	0.000529082	0.0491165
chr6	29470000	29475000	chr6	29480000	29485000	26	2.31462	2	-3.48966	27.2795	2.20606	-3.62827	0.138608	14.7428	-5.18767	2.12939e-07	5.47418e-05
chr6	29485000	29490000	chr6	29495000	29500000	22	2.31462	2	-3.24866	23.0826	2.20606	-3.38726	0.138608	12.6443	-4.84121	1.29049e-06	0.000253696
chr6	29495000	29500000	chr6	29505000	29510000	22	2.31462	2	-3.24866	23.0826	2.20606	-3.38726	0.138608	12.6443	-4.84121	1.29049e-06	0.000253696
chr6	5065000	5070000	chr6	5080000	5085000	3	19.6743	3	2.71328	3.17067	18.6153	2.55363	0.159649	10.893	3.69907	0.000216392	0.039194
chr6	10505000	10510000	chr6	10520000	10525000	3	21.9889	3	2.87374	3.17067	20.8053	2.71409	0.159649	11.988	3.92974	8.50366e-05	0.0189566
chr6	20395000	20400000	chr6	20410000	20415000	20	1.15731	3	-4.11115	21.1378	1.09502	-4.2708	0.159649	11.1164	-6.11133	9.88016e-10	3.57909e-07
chr6	20690000	20695000	chr6	20705000	20710000	23	2.31462	3	-3.31279	24.3085	2.19003	-3.47243	0.159649	13.2492	-4.96365	6.91808e-07	0.000200486
chr6	20900000	20905000	chr6	20915000	20920000	27	1.15731	3	-4.54411	28.536	1.09502	-4.70376	0.159649	14.8155	-6.73373	1.65366e-11	9.58462e-09
chr6	21065000	21070000	chr6	21080000	21085000	30	1.15731	3	-4.69611	31.7067	1.09502	-4.85576	0.159649	16.4008	-6.95224	3.59525e-12	2.60476e-09
chr6	21495000	21500000	chr6	21510000	21515000	21	1.15731	3	-4.18154	22.1947	1.09502	-4.34119	0.159649	11.6448	-6.21252	5.21409e-10	2.15863e-07
chr6	21745000	21750000	chr6	21760000	21765000	30	4.62924	3	-2.69611	31.7067	4.38006	-2.85576	0.159649	18.0434	-4.07716	4.55894e-05	0.0110099
chr6	21755000	21760000	chr6	21770000	21775000	41	1.15731	3	-5.14678	43.3325	1.09502	-5.30642	0.159649	22.2137	-7.60009	2.95931e-14	8.57609e-11
chr6	21770000	21775000	chr6	21785000	21790000	34	4.62924	3	-2.87669	35.9342	4.38006	-3.03634	0.159649	20.1572	-4.33674	1.44612e-05	0.00380988
chr6	22500000	22505000	chr6	22515000	22520000	22	1.15731	3	-4.24866	23.2516	1.09502	-4.4083	0.159649	12.1733	-6.309	2.80842e-10	1.35647e-07
chr6	25460000	25465000	chr6	25475000	25480000	32	1.15731	3	-4.78922	33.8205	1.09502	-4.94887	0.159649	17.4577	-7.08609	1.37953e-12	1.33263e-09
chr6	25685000	25690000	chr6	25700000	25705000	38	1.15731	3	-5.03715	40.1618	1.09502	-5.1968	0.159649	20.6284	-7.4425	9.87994e-14	1.4316e-10
chr6	29135000	29140000	chr6	29150000	29155000	28	2.31462	3	-3.59658	29.5929	2.19003	-3.75623	0.159649	15.8915	-5.37161	7.80351e-08	2.51273e-05
chr6	29465000	29470000	chr6	29480000	29485000	19	3.47193	3	-2.45219	20.0809	3.28505	-2.61184	0.159649	11.683	-3.72651	0.000194153	0.0375104
chr6	29500000	29505000	chr6	29515000	29520000	20	3.47193	3	-2.52619	21.1378	3.28505	-2.68584	0.159649	12.2114	-3.83288	0.00012665	0.0262165
chr6	6720000	6725000	chr6	6740000	6745000	17	2.31462	4	-2.87669	17.9836	2.18802	-3.03898	0.162295	10.0858	-4.34054	1.42132e-05	0.00294923
chr6	20380000	20385000	chr6	20400000	20405000	19	2.31462	4	-3.03715	20.0993	2.18802	-3.19945	0.162295	11.1437	-4.57122	4.849e-06	0.0012074
chr6	20680000	20685000	chr6	20700000	20705000	30	2.31462	4	-3.69611	31.7358	2.18802	-3.85841	0.162295	16.9619	-5.5185	3.41898e-08	1.41887e-05
chr6	20810000	20815000	chr6	20830000	20835000	20	1.15731	4	-4.11115	21.1572	1.09401	-4.27345	0.162295	11.1256	-6.11514	9.64735e-10	6.00547e-07
chr6	20860000	20865000	chr6	20880000	20885000	20	3.47193	4	-2.52619	21.1572	3.28204	-2.68848	0.162295	12.2196	-3.83669	0.000124705	0.0194072
chr6	20880000	20885000	chr6	20900000	20905000	24	1.15731	4	-4.37419	25.3886	1.09401	-4.53648	0.162295	13.2413	-6.49326	8.3998e-11	6.97183e-08
chr6	21730000	21735000	chr6	21750000	21755000	20	2.31462	4	-3.11115	21.1572	2.18802	-3.27345	0.162295	11.6726	-4.6776	2.90258e-06	0.000803047
chr6	21750000	21755000	chr6	21770000	21775000	33	1.15731	4	-4.83362	34.9093	1.09401	-4.99591	0.162295	18.0017	-7.15371	8.44614e-13	2.10309e-09
chr6	21760000	21765000	chr6	21780000	21785000	20	2.31462	4	-3.11115	21.1572	2.18802	-3.27345	0.162295	11.6726	-4.6776	2.90258e-06	0.000803047
chr6	21770000	21775000	chr6	21790000	21795000	31	1.15731	4	-4.74342	32.7936	1.09401	-4.90572	0.162295	16.9438	-7.02405	2.15527e-12	2.68332e-09
chr6	21785000	21790000	chr6	21805000	21810000	22	3.47193	4	-2.66369	23.2729	3.28204	-2.82599	0.162295	13.2775	-4.03435	5.47525e-05	0.00973813
chr6	22480000	22485000	chr6	22500000	22505000	23	3.47193	4	-2.72782	24.3308	3.28204	-2.89012	0.162295	13.8064	-4.12654	3.68254e-05	0.00705348
chr6	25470000	25475000	chr6	25490000	25495000	20	3.47193	4	-2.52619	21.1572	3.28204	-2.68848	0.162295	12.2196	-3.83669	0.000124705	0.0194072
chr6	29130000	29135000	chr6	29150000	29155000	24	2.31462	4	-3.37419	25.3886	2.18802	-3.53648	0.162295	13.7883	-5.05572	4.28772e-07	0.00015252
chr6	29210000	29215000	chr6	29230000	29235000	18	1.15731	4	-3.95915	19.0415	1.09401	-4.12144	0.162295	10.0677	-5.89663	3.71007e-09	1.84761e-06
chr6	29495000	29500000	chr6	29515000	29520000	17	2.31462	4	-2.87669	17.9836	2.18802	-3.03898	0.162295	10.0858	-4.34054	1.42132e-05	0.00294923
chr6	16885000	16890000	chr6	16910000	16915000	5	38.1912	5	2.93324	5.29228	36.082	2.76932	0.163923	20.6872	4.00913	6.09418e-05	0.0149917
chr6	20880000	20885000	chr6	20905000	20910000	27	3.47193	5	-2.95915	28.5783	3.28018	-3.12307	0.163923	15.9293	-4.46143	8.14161e-06	0.00257507
chr6	20900000	20905000	chr6	20925000	20930000	18	2.31462	5	-2.95915	19.0522	2.18679	-3.12307	0.163923	10.6195	-4.46143	8.14161e-06	0.00257507
chr6	21495000	21500000	chr6	21520000	21525000	19	1.15731	5	-4.03715	20.1107	1.09339	-4.20107	0.163923	10.602	-6.0111	1.84269e-09	1.3599e-06
chr6	21760000	21765000	chr6	21785000	21790000	25	2.31462	5	-3.43308	26.4614	2.18679	-3.597	0.163923	14.3241	-5.14272	2.70786e-07	0.000119904
chr6	21770000	21775000	chr6	21795000	21800000	35	2.31462	5	-3.91851	37.046	2.18679	-4.08243	0.163923	19.6164	-5.84054	5.20308e-09	2.87991e-06
chr6	21920000	21925000	chr6	21945000	21950000	17	2.31462	5	-2.87669	17.9938	2.18679	-3.04061	0.163923	10.0903	-4.34288	1.40625e-05	0.0038918
chr6	29205000	29210000	chr6	29230000	29235000	20	1.15731	5	-4.11115	21.1691	1.09339	-4.27508	0.163923	11.1313	-6.11748	9.50674e-10	1.0524e-06
chr6	29215000	29220000	chr6	29240000	29245000	30	1.15731	5	-4.69611	31.7537	1.09339	-4.86004	0.163923	16.4235	-6.95839	3.44191e-12	7.62038e-09
chr6	1230000	1235000	chr6	1260000	1265000	22	2.31462	6	-3.24866	23.2591	2.18933	-3.40923	0.160579	12.7242	-4.8728	1.1003e-06	0.000428676
chr6	8035000	8040000	chr6	8065000	8070000	36	6.94386	6	-2.37419	38.0603	6.56798	-2.53477	0.160579	22.3141	-3.61571	0.000299526	0.0448828
chr6	12815000	12820000	chr6	12845000	12850000	3	19.6743	6	2.71328	3.17169	18.6093	2.5527	0.160579	10.8905	3.69773	0.000217535	0.0353131
chr6	16880000	16885000	chr6	16910000	16915000	2	20.8316	6	3.3807	2.11446	19.7039	3.22012	0.160579	10.9092	4.65718	3.20566e-06	0.00104077
chr6	20900000	20905000	chr6	20930000	20935000	19	1.15731	6	-4.03715	20.0874	1.09466	-4.19773	0.160579	10.591	-6.00629	1.89814e-09	1.23253e-06
chr6	21490000	21495000	chr6	21520000	21525000	24	1.15731	6	-4.37419	25.3735	1.09466	-4.53477	0.160579	13.2341	-6.49079	8.53851e-11	1.6633e-07
chr6	21730000	21735000	chr6	21760000	21765000	20	3.47193	6	-2.52619	21.1446	3.28399	-2.68677	0.160579	12.2143	-3.83422	0.000125963	0.0263918
chr6	21760000	21765000	chr6	21790000	21795000	26	2.31462	6	-3.48966	27.488	2.18933	-3.65024	0.160579	14.8387	-5.21926	1.79644e-07	8.74866e-05
chr6	23460000	23465000	chr6	23490000	23495000	3	19.6743	6	2.71328	3.17169	18.6093	2.5527	0.160579	10.8905	3.69773	0.000217535	0.0353131
chr6	25700000	25705000	chr6	25730000	25735000	20	1.15731	6	-4.11115	21.1446	1.09466	-4.27173	0.160579	11.1196	-6.11267	9.79772e-10	9.54298e-07
chr6	26010000	26015000	chr6	26040000	26045000	6	41.6632	6	2.79574	6.34338	39.4079	2.63516	0.160579	22.8756	3.81627	0.000135482	0.0263918
chr6	29220000	29225000	chr6	29250000	29255000	18	2.31462	6	-2.95915	19.0301	2.18933	-3.11973	0.160579	10.6097	-4.45662	8.32627e-06	0.00202745
chr6	29450000	29455000	chr6	29480000	29485000	18	2.31462	6	-2.95915	19.0301	2.18933	-3.11973	0.160579	10.6097	-4.45662	8.32627e-06	0.00202745
chr6	20370000	20375000	chr6	20405000	20410000	26	4.62924	7	-2.48966	27.5131	4.37466	-2.65287	0.16321	15.9439	-3.7855	0.000153402	0.0434896
chr6	20865000	20870000	chr6	20900000	20905000	22	2.31462	7	-3.24866	23.2803	2.18733	-3.41187	0.16321	12.7338	-4.87658	1.07942e-06	0.000459022
chr6	20965000	20970000	chr6	21000000	21005000	24	2.31462	7	-3.37419	25.3967	2.18733	-3.5374	0.16321	13.792	-5.05703	4.25826e-07	0.000241443
chr6	21005000	21010000	chr6	21040000	21045000	17	2.31462	7	-2.87669	17.9893	2.18733	-3.0399	0.16321	10.0883	-4.34186	1.41283e-05	0.00480644
chr6	23445000	23450000	chr6	23480000	23485000	25	1.15731	7	-4.43308	26.4549	1.09367	-4.59629	0.16321	13.7743	-6.57924	4.72862e-11	4.0217e-08
chr6	25695000	25700000	chr6	25730000	25735000	25	1.15731	7	-4.43308	26.4549	1.09367	-4.59629	0.16321	13.7743	-6.57924	4.72862e-11	4.0217e-08
chr6	20400000	20405000	chr6	20440000	20445000	20	2.31462	8	-3.11115	21.2161	2.18195	-3.28147	0.170316	11.699	-4.68913	2.74374e-06	0.0020825
chr6	21750000	21755000	chr6	21790000	21795000	21	1.15731	8	-4.18154	22.2769	1.09098	-4.35186	0.170316	11.6839	-6.22786	4.72861e-10	7.17804e-07
chr6	21770000	21775000	chr6	21810000	21815000	18	2.31462	8	-2.95915	19.0945	2.18195	-3.12946	0.170316	10.6382	-4.47062	7.79948e-06	0.00394654
chr6	20400000	20405000	chr6	20445000	20450000	22	1.15731	9	-4.24866	23.363	1.08979	-4.4221	0.173442	12.2264	-6.32883	2.47028e-10	3.31017e-07
chr6	20500000	20505000	chr6	20545000	20550000	19	2.31462	9	-3.03715	20.1771	2.17959	-3.21059	0.173442	11.1784	-4.58724	4.49141e-06	0.00150462
chr6	21750000	21755000	chr6	21795000	21800000	25	3.47193	9	-2.84812	26.5488	3.26938	-3.02156	0.173442	14.9091	-4.3155	1.59244e-05	0.00304838
chr6	21770000	21775000	chr6	21815000	21820000	21	2.31462	9	-3.18154	22.301	2.17959	-3.35498	0.173442	12.2403	-4.79481	1.62831e-06	0.00109097
chr6	22480000	22485000	chr6	22525000	22530000	27	3.47193	9	-2.95915	28.6728	3.26938	-3.13259	0.173442	15.9711	-4.47511	7.63721e-06	0.00170564
chr6	23480000	23485000	chr6	23525000	23530000	19	2.31462	9	-3.03715	20.1771	2.17959	-3.21059	0.173442	11.1784	-4.58724	4.49141e-06	0.00150462
chr6	25490000	25495000	chr6	25535000	25540000	18	3.47193	9	-2.37419	19.1152	3.26938	-2.54763	0.173442	11.1923	-3.6342	0.000278843	0.0467062
chr6	27610000	27615000	chr6	27655000	27660000	2	19.6743	9	3.29824	2.12391	18.5265	3.1248	0.173442	10.3252	4.52015	6.17963e-06	0.00165614
chr6	20400000	20405000	chr6	20450000	20455000	23	3.47193	10	-2.72782	24.3176	3.28381	-2.88856	0.160737	13.8007	-4.12431	3.71855e-05	0.0433211
chr6	29055000	29060000	chr6	29115000	29120000	17	2.31462	12	-2.87669	17.8718	2.20171	-3.02099	0.144305	10.0368	-4.31468	1.59834e-05	0.0140334
chr6	5055000	5060000	chr6	5125000	5130000	2	20.8316	14	3.3807	2.10868	19.7579	3.22801	0.152686	10.9333	4.66853	3.03365e-06	0.00103902
chr6	20400000	20405000	chr6	20470000	20475000	25	1.15731	14	-4.43308	26.3586	1.09766	-4.58577	0.152686	13.7281	-6.56411	5.23443e-11	3.58558e-08
chr6	11085000	11090000	chr6	11160000	11165000	3	18.517	15	2.62581	3.15656	17.5985	2.47903	0.146783	10.3776	3.59183	0.000328362	0.0479408
chr6	22525000	22530000	chr6	22600000	22605000	19	3.47193	15	-2.45219	19.9916	3.29973	-2.59897	0.146783	11.6456	-3.70801	0.000208894	0.0479408
chr6	22560000	22565000	chr6	22635000	22640000	3	18.517	15	2.62581	3.15656	17.5985	2.47903	0.146783	10.3776	3.59183	0.000328362	0.0479408
chr6	26450000	26455000	chr6	26525000	26530000	25	4.62924	15	-2.43308	26.3047	4.39964	-2.57986	0.146783	15.3522	-3.68054	0.00023274	0.0479408
chr6	3115000	3120000	chr6	3195000	3200000	3	18.517	16	2.62581	3.1501	17.6346	2.48494	0.140873	10.3924	3.60033	0.000317815	0.0357713
chr6	3525000	3530000	chr6	3605000	3610000	7	42.8205	16	2.61287	7.35024	40.7801	2.472	0.140873	24.0652	3.58173	0.000341329	0.0357713
chr6	10535000	10540000	chr6	10615000	10620000	2	19.6743	16	3.29824	2.10007	18.7368	3.15737	0.140873	10.4184	4.56697	4.94829e-06	0.00129645
chr6	20320000	20325000	chr6	20400000	20405000	17	3.47193	16	-2.29172	17.8506	3.30649	-2.4326	0.140873	10.5785	-3.46884	0.000522713	0.0456502
chr6	21450000	21455000	chr6	21530000	21535000	18	1.15731	16	-3.95915	18.9006	1.10216	-4.10002	0.140873	10.0014	-5.86583	4.46886e-09	2.34168e-06
chr6	26550000	26555000	chr6	26630000	26635000	19	3.47193	16	-2.45219	19.9507	3.30649	-2.59306	0.140873	11.6286	-3.69951	0.000216013	0.0357713
chr6	21680000	21685000	chr6	21770000	21775000	20	1.15731	18	-4.11115	20.9956	1.10243	-4.25132	0.140173	11.049	-6.08334	1.17707e-09	4.36692e-07
chr6	20805000	20810000	chr6	20900000	20905000	17	2.31462	19	-2.87669	17.8484	2.2046	-3.0172	0.140517	10.0265	-4.30924	1.63819e-05	0.00277674
chr6	21675000	21680000	chr6	21770000	21775000	18	1.15731	19	-3.95915	18.8983	1.1023	-4.09967	0.140517	10.0003	-5.86532	4.48265e-09	1.51962e-06
chr6	14715000	14720000	chr6	14825000	14830000	3	18.517	22	2.62581	3.14294	17.6748	2.49151	0.134307	10.4089	3.60977	0.000306472	0.0355507
chr6	20295000	20300000	chr6	20405000	20410000	20	2.31462	22	-3.11115	20.953	2.20935	-3.24546	0.134307	11.5812	-4.63736	3.52884e-06	0.000818691
chr6	20525000	20530000	chr6	20645000	20650000	18	1.15731	24	-3.95915	18.9135	1.10141	-4.10199	0.142839	10.0075	-5.86866	4.39337e-09	6.15072e-07
chr6	20515000	20520000	chr6	20650000	20655000	17	2.31462	27	-2.87669	17.8523	2.20411	-3.01785	0.141158	10.0282	-4.31016	1.63138e-05	0.00168032
chr6	29505000	29510000	chr6	29665000	29670000	5	33.562	32	2.74683	5.30348	31.6415	2.57681	0.17002	18.4725	3.73239	0.000189669	0.0092938
chr6	20230000	20235000	chr6	20400000	20405000	20	2.31462	34	-3.11115	21.1122	2.19268	-3.26731	0.156159	11.6525	-4.66877	3.03001e-06	0.000133321
chr6	20195000	20200000	chr6	20405000	20410000	17	3.47193	42	-2.29172	17.8913	3.29897	-2.43917	0.147448	10.5951	-3.47829	0.000504621	0.00605545
chr6	5055000	5060000	chr6	5270000	5275000	17	4.62924	43	-1.87669	17.9631	4.38104	-2.03569	0.159006	11.1721	-2.89827	0.00375225	0.030018
chr6	2230000	2235000	chr6	2450000	2455000	4	20.8316	44	2.3807	4.24149	19.6456	2.21156	0.169139	11.9435	3.20734	0.00133971	0.0200956
chr6	14605000	14610000	chr6	14850000	14855000	3	18.517	49	2.62581	3.18322	17.4511	2.45476	0.171052	10.3172	3.55694	0.000375193	0.00225116
chr6	15415000	15420000	chr6	15665000	15670000	3	19.6743	50	2.71328	3.18014	18.5598	2.54502	0.168255	10.87	3.6867	0.000227183	0.00204465
chr6	15415000	15420000	chr6	15670000	15675000	3	31.2474	51	3.3807	3.1787	29.4907	3.21375	0.166947	16.3347	4.64803	3.35122e-06	3.35122e-05
chr6	14595000	14600000	chr6	15035000	15040000	5	17.3597	88	1.79574	5.32598	16.2971	1.6135	0.182239	10.8116	2.3476	0.018895	0.018895
chr6	28050000	28055000	chr6	28510000	28515000	4	30.0901	92	2.91122	4.25661	28.2761	2.7318	0.179412	16.2663	3.9552	7.64692e-05	7.64692e-05
chr6	28030000	28035000	chr6	28535000	28540000	6	23.1462	101	1.94774	6.37354	21.7897	1.77348	0.174264	14.0816	2.57757	0.00994978	0.0397991
chr7	2160000	2165000	chr7	2160000	2165000	5	23.1462	0	2.21078	4.67627	24.7486	2.40392	-0.193142	14.7124	3.9606	7.47612e-05	0.0150968
chr7	2200000	2205000	chr7	2200000	2205000	86	11.5731	0	-2.89356	80.4318	12.3743	-2.70042	-0.193142	46.403	-4.55707	5.18717e-06	0.00133747
chr7	2500000	2505000	chr7	2500000	2505000	268	26.6181	0	-3.33175	250.648	28.4609	-3.13861	-0.193142	139.554	-5.28829	1.23468e-07	4.32049e-05
chr7	2505000	2510000	chr7	2505000	2510000	205	20.8316	0	-3.29878	191.727	22.2737	-3.10564	-0.193142	107	-5.23327	1.66542e-07	5.43925e-05
chr7	2805000	2810000	chr7	2805000	2810000	24	4.62924	0	-2.37419	22.4461	4.94972	-2.18104	-0.193142	13.6979	-3.69039	0.000223915	0.0353857
chr7	3610000	3615000	chr7	3610000	3615000	15	60.1802	0	2.00433	14.0288	64.3464	2.19747	-0.193142	39.1876	3.61609	0.000299082	0.0457875
chr7	13005000	13010000	chr7	13005000	13010000	3	23.1462	0	2.94774	2.80576	24.7486	3.14088	-0.193142	13.7772	5.19039	2.09859e-07	6.42562e-05
chr7	14790000	14795000	chr7	14790000	14795000	20	3.47193	0	-2.52619	18.7051	3.71229	-2.33305	-0.193142	11.2087	-3.94403	8.0122e-05	0.0150968
chr7	14930000	14935000	chr7	14930000	14935000	18	3.47193	0	-2.37419	16.8346	3.71229	-2.18104	-0.193142	10.2734	-3.69039	0.000223915	0.0353857
chr7	20105000	20110000	chr7	20105000	20110000	21	3.47193	0	-2.59658	19.6403	3.71229	-2.40344	-0.193142	11.6763	-4.06149	4.87596e-05	0.0103858
chr7	20145000	20150000	chr7	20145000	20150000	52	8.10117	0	-2.68231	48.6332	8.66201	-2.48917	-0.193142	28.6476	-4.20455	2.61598e-05	0.00610272
chr7	20150000	20155000	chr7	20150000	20155000	20	2.31462	0	-3.11115	18.7051	2.47486	-2.91801	-0.193142	10.59	-4.92017	8.64693e-07	0.000249184
chr7	20155000	20160000	chr7	20155000	20160000	112	2.31462	0	-5.59658	104.748	2.47486	-5.40344	-0.193142	53.6116	-9.06763	1.2163e-19	8.51233e-17
chr7	20170000	20175000	chr7	20170000	20175000	131	6.94386	0	-4.23768	122.518	7.42458	-4.04454	-0.193142	64.9714	-6.80003	1.04598e-11	5.12426e-09
chr7	20305000	20310000	chr7	20305000	20310000	20	3.47193	0	-2.52619	18.7051	3.71229	-2.33305	-0.193142	11.2087	-3.94403	8.0122e-05	0.0150968
chr7	20310000	20315000	chr7	20310000	20315000	74	9.25848	0	-2.99868	69.2087	9.89944	-2.80554	-0.193142	39.5541	-4.73248	2.21792e-06	0.000603643
chr7	20335000	20340000	chr7	20335000	20340000	81	1.15731	0	-6.12907	75.7555	1.23743	-5.93593	-0.193142	38.4965	-9.95622	2.3691e-23	2.90156e-20
chr7	20350000	20355000	chr7	20350000	20355000	213	20.8316	0	-3.35401	199.209	22.2737	-3.16087	-0.193142	110.741	-5.32543	1.00716e-07	3.79544e-05
chr7	20355000	20360000	chr7	20355000	20360000	183	1.15731	0	-7.30492	171.151	1.23743	-7.11178	-0.193142	86.1944	-11.9184	9.49465e-33	4.65143e-29
chr7	20360000	20365000	chr7	20360000	20365000	43	3.47193	0	-3.63053	40.2159	3.71229	-3.43738	-0.193142	21.9641	-5.78686	7.1716e-09	3.19397e-06
chr7	20440000	20445000	chr7	20440000	20445000	160	3.47193	0	-5.52619	149.641	3.71229	-5.33305	-0.193142	76.6764	-8.95017	3.54922e-19	2.17345e-16
chr7	20470000	20475000	chr7	20470000	20475000	150	2.31462	0	-6.01804	140.288	2.47486	-5.8249	-0.193142	71.3814	-9.77094	1.50059e-22	1.22523e-19
chr7	20570000	20575000	chr7	20570000	20575000	81	1.15731	0	-6.12907	75.7555	1.23743	-5.93593	-0.193142	38.4965	-9.95622	2.3691e-23	2.90156e-20
chr7	20575000	20580000	chr7	20575000	20580000	104	1.15731	0	-6.48966	97.2663	1.23743	-6.29652	-0.193142	49.2519	-10.5579	4.66813e-26	1.14346e-22
chr7	20745000	20750000	chr7	20745000	20750000	174	26.6181	0	-2.70861	162.734	28.4609	-2.51546	-0.193142	95.5975	-4.24843	2.15269e-05	0.00527302
chr7	20805000	20810000	chr7	20805000	20810000	316	30.0901	0	-3.39256	295.54	32.1732	-3.19942	-0.193142	163.857	-5.38977	7.05491e-08	2.88017e-05
chr7	21130000	21135000	chr7	21130000	21135000	178	33.562	0	-2.40698	166.475	35.8855	-2.21383	-0.193142	101.18	-3.7451	0.00018032	0.0304617
chr7	23660000	23665000	chr7	23660000	23665000	98	439.778	0	2.16592	91.6548	470.223	2.35906	-0.193142	280.939	3.88575	0.000102013	0.0185098
chr7	26615000	26620000	chr7	26615000	26620000	21	3.47193	0	-2.59658	19.6403	3.71229	-2.40344	-0.193142	11.6763	-4.06149	4.87596e-05	0.0103858
chr7	26895000	26900000	chr7	26895000	26900000	75	1.15731	0	-6.01804	70.144	1.23743	-5.8249	-0.193142	35.6907	-9.77094	1.50059e-22	1.22523e-19
chr7	29540000	29545000	chr7	29540000	29545000	52	2.31462	0	-4.48966	48.6332	2.47486	-4.29652	-0.193142	25.554	-7.22051	5.1793e-13	2.81927e-10
chr7	29545000	29550000	chr7	29545000	29550000	81	15.045	0	-2.42863	75.7555	16.0866	-2.23549	-0.193142	45.9211	-3.78124	0.000156047	0.0273027
chr7	1050000	1055000	chr7	1055000	1060000	14	70.5959	1	2.33416	13.6351	72.485	2.41035	-0.0761937	43.0601	3.97134	7.147e-05	0.0129068
chr7	2195000	2200000	chr7	2200000	2205000	41	6.94386	1	-2.56181	39.9315	7.12967	-2.48562	-0.0761937	23.5306	-4.19863	2.6853e-05	0.0056151
chr7	2405000	2410000	chr7	2410000	2415000	24	4.62924	1	-2.37419	23.3745	4.75311	-2.29799	-0.0761937	14.0638	-3.88554	0.000102103	0.0176372
chr7	2495000	2500000	chr7	2500000	2505000	89	12.7304	1	-2.80553	86.6806	13.0711	-2.72933	-0.0761937	49.8758	-4.60532	4.11832e-06	0.00125862
chr7	2500000	2505000	chr7	2505000	2510000	75	5.78655	1	-3.69611	73.0454	5.94139	-3.61992	-0.0761937	39.4934	-6.09146	1.11888e-09	4.93921e-07
chr7	2680000	2685000	chr7	2685000	2690000	37	5.78655	1	-2.67675	36.0357	5.94139	-2.60056	-0.0761937	20.9886	-4.39043	1.13127e-05	0.00321039
chr7	15530000	15535000	chr7	15535000	15540000	10	47.4497	1	2.2464	9.73939	48.7194	2.32259	-0.0761937	29.2294	3.82489	0.000130828	0.0207912
chr7	17890000	17895000	chr7	17895000	17900000	13	74.0679	1	2.51034	12.6612	76.0498	2.58653	-0.0761937	44.3555	4.26533	1.99608e-05	0.00466496
chr7	20140000	20145000	chr7	20145000	20150000	21	1.15731	1	-4.18154	20.4527	1.18828	-4.10535	-0.0761937	10.8205	-6.9015	5.1458e-12	2.92061e-09
chr7	20170000	20175000	chr7	20175000	20180000	82	6.94386	1	-3.56181	79.863	7.12967	-3.48562	-0.0761937	43.4963	-5.86735	4.42823e-09	1.75934e-06
chr7	20310000	20315000	chr7	20315000	20320000	17	3.47193	1	-2.29172	16.557	3.56484	-2.21553	-0.0761937	10.0609	-3.74793	0.000178298	0.0262362
chr7	20350000	20355000	chr7	20355000	20360000	69	1.15731	1	-5.89775	67.2018	1.18828	-5.82155	-0.0761937	34.195	-9.76535	1.5856e-22	3.14979e-19
chr7	20355000	20360000	chr7	20360000	20365000	55	1.15731	1	-5.57058	53.5666	1.18828	-5.49439	-0.0761937	27.3775	-9.21941	2.98744e-20	3.95637e-17
chr7	20440000	20445000	chr7	20445000	20450000	120	1.15731	1	-6.69611	116.873	1.18828	-6.61992	-0.0761937	59.0305	-11.0976	1.28863e-28	5.11972e-25
chr7	20475000	20480000	chr7	20480000	20485000	27	1.15731	1	-4.54411	26.2964	1.18828	-4.46792	-0.0761937	13.7423	-7.50652	6.07196e-14	6.03097e-11
chr7	20565000	20570000	chr7	20570000	20575000	21	1.15731	1	-4.18154	20.4527	1.18828	-4.10535	-0.0761937	10.8205	-6.9015	5.1458e-12	2.92061e-09
chr7	20695000	20700000	chr7	20700000	20705000	34	2.31462	1	-3.87669	33.1139	2.37656	-3.80049	-0.0761937	17.7452	-6.39278	1.62896e-10	8.08983e-08
chr7	20740000	20745000	chr7	20745000	20750000	135	21.9889	1	-2.61811	131.482	22.5773	-2.54192	-0.0761937	77.0295	-4.29258	1.76609e-05	0.00438541
chr7	20745000	20750000	chr7	20750000	20755000	68	13.8877	1	-2.29172	66.2278	14.2593	-2.21553	-0.0761937	40.2436	-3.74793	0.000178298	0.0262362
chr7	20805000	20810000	chr7	20810000	20815000	165	27.7755	1	-2.57058	160.7	28.5187	-2.49439	-0.0761937	94.6093	-4.21327	2.51701e-05	0.0055556
chr7	21030000	21035000	chr7	21035000	21040000	7	52.079	1	2.89527	6.81757	53.4725	2.97147	-0.0761937	30.1451	4.90768	9.21603e-07	0.000305127
chr7	21130000	21135000	chr7	21135000	21140000	49	10.4158	1	-2.23401	47.723	10.6945	-2.15782	-0.0761937	29.2088	-3.65162	0.000260589	0.0357007
chr7	21810000	21815000	chr7	21815000	21820000	6	48.607	1	3.01813	5.84363	49.9077	3.09432	-0.0761937	27.8757	5.11269	3.176e-07	0.000114711
chr7	23650000	23655000	chr7	23655000	23660000	51	245.35	1	2.26627	49.6709	251.915	2.34246	-0.0761937	150.793	3.85805	0.000114293	0.0189203
chr7	23660000	23665000	chr7	23665000	23670000	16	85.641	1	2.42023	15.583	87.9326	2.49642	-0.0761937	51.7578	4.11497	3.87236e-05	0.00769245
chr7	23725000	23730000	chr7	23730000	23735000	38	6.94386	1	-2.45219	37.0097	7.12967	-2.376	-0.0761937	22.0697	-4.0157	5.9269e-05	0.0112131
chr7	26890000	26895000	chr7	26895000	26900000	45	2.31462	1	-4.28108	43.8273	2.37656	-4.20488	-0.0761937	23.1019	-7.06759	1.57646e-12	1.25265e-09
chr7	29540000	29545000	chr7	29545000	29550000	22	3.47193	1	-2.66369	21.4267	3.56484	-2.5875	-0.0761937	12.4957	-4.36864	1.25022e-05	0.0033114
chr7	29565000	29570000	chr7	29570000	29575000	13	59.0228	1	2.18276	12.6612	60.6022	2.25896	-0.0761937	36.6317	3.7187	0.00020025	0.0284141
chr7	460000	465000	chr7	470000	475000	4	20.8316	2	2.3807	3.99468	20.8593	2.38454	-0.00384169	12.427	3.92827	8.55592e-05	0.0206592
chr7	730000	735000	chr7	740000	745000	4	23.1462	2	2.5327	3.99468	23.177	2.53655	-0.00384169	13.5859	4.18192	2.89058e-05	0.0100817
chr7	1510000	1515000	chr7	1520000	1525000	6	27.7755	2	2.21078	5.99202	27.8125	2.21462	-0.00384169	16.9022	3.64471	0.00026769	0.0466821
chr7	1725000	1730000	chr7	1735000	1740000	4	20.8316	2	2.3807	3.99468	20.8593	2.38454	-0.00384169	12.427	3.92827	8.55592e-05	0.0206592
chr7	2190000	2195000	chr7	2200000	2205000	18	2.31462	2	-2.95915	17.9761	2.3177	-2.95531	-0.00384169	10.1469	-4.98241	6.2798e-07	0.000492807
chr7	2495000	2500000	chr7	2505000	2510000	43	9.25848	2	-2.21549	42.9428	9.27082	-2.21165	-0.00384169	26.1068	-3.74145	0.00018296	0.0358945
chr7	2500000	2505000	chr7	2510000	2515000	44	9.25848	2	-2.24866	43.9415	9.27082	-2.24481	-0.00384169	26.6061	-3.7968	0.000146577	0.0306737
chr7	6630000	6635000	chr7	6640000	6645000	4	24.3035	2	2.60309	3.99468	24.3359	2.60694	-0.00384169	14.1653	4.29938	1.71277e-05	0.0067205
chr7	10410000	10415000	chr7	10420000	10425000	19	3.47193	2	-2.45219	18.9747	3.47656	-2.44835	-0.00384169	11.2256	-4.13644	3.5274e-05	0.0110725
chr7	10445000	10450000	chr7	10455000	10460000	2	20.8316	2	3.3807	1.99734	20.8593	3.38454	-0.00384169	11.4283	5.59698	2.18114e-08	3.94057e-05
chr7	18255000	18260000	chr7	18265000	18270000	3	20.8316	2	2.79574	2.99601	20.8593	2.79958	-0.00384169	11.9277	4.62085	3.82174e-06	0.00239929
chr7	20460000	20465000	chr7	20470000	20475000	23	2.31462	2	-3.31279	22.9694	2.3177	-3.30894	-0.00384169	12.6436	-5.57253	2.51072e-08	3.94057e-05
chr7	20805000	20810000	chr7	20815000	20820000	73	16.2023	2	-2.17169	72.9029	16.2239	-2.16785	-0.00384169	44.5634	-3.66837	0.000244101	0.0450726
chr7	23645000	23650000	chr7	23655000	23660000	8	68.2813	2	3.09342	7.98936	68.3723	3.09726	-0.00384169	38.1808	5.11759	3.09461e-07	0.0003238
chr7	23650000	23655000	chr7	23660000	23665000	20	128.461	2	2.68326	19.9734	128.633	2.68711	-0.00384169	74.303	4.43316	9.28618e-06	0.00485822
chr7	23730000	23735000	chr7	23740000	23745000	31	5.78655	2	-2.42149	30.9588	5.79426	-2.41765	-0.00384169	18.3765	-4.08521	4.40364e-05	0.0125664
chr7	26440000	26445000	chr7	26450000	26455000	3	18.517	2	2.62581	2.99601	18.5416	2.62966	-0.00384169	10.7688	4.33729	1.44249e-05	0.00646853
chr7	29540000	29545000	chr7	29550000	29555000	17	3.47193	2	-2.29172	16.9774	3.47656	-2.28788	-0.00384169	10.227	-3.86867	0.000109432	0.0245362
chr7	255000	260000	chr7	270000	275000	5	23.1462	3	2.21078	5.02356	23.0377	2.19721	0.013562	14.0306	3.61567	0.000299569	0.0351929
chr7	1035000	1040000	chr7	1050000	1055000	5	24.3035	3	2.28117	5.02356	24.1896	2.2676	0.013562	14.6066	3.73313	0.000189114	0.0262652
chr7	1050000	1055000	chr7	1065000	1070000	4	19.6743	3	2.29824	4.01885	19.582	2.28468	0.013562	11.8004	3.76162	0.000168815	0.0262652
chr7	1155000	1160000	chr7	1170000	1175000	11	48.607	3	2.14366	11.0518	48.3791	2.1301	0.013562	29.7155	3.50368	0.00045888	0.0476883
chr7	2490000	2495000	chr7	2505000	2510000	36	6.94386	3	-2.37419	36.1696	6.9113	-2.38775	0.013562	21.5405	-4.03531	5.45291e-05	0.0144269
chr7	2500000	2505000	chr7	2515000	2520000	29	6.94386	3	-2.06224	29.1366	6.9113	-2.0758	0.013562	18.024	-3.51477	0.000440135	0.0475698
chr7	2505000	2510000	chr7	2520000	2525000	27	5.78655	3	-2.22218	27.1272	5.75942	-2.23575	0.013562	16.4433	-3.78167	0.000155783	0.0262652
chr7	4240000	4245000	chr7	4255000	4260000	25	5.78655	3	-2.11115	25.1178	5.75942	-2.12471	0.013562	15.4386	-3.59639	0.000322669	0.0363271
chr7	9005000	9010000	chr7	9020000	9025000	2	33.562	3	4.06876	2.00942	33.4046	4.0552	0.013562	17.707	6.71611	1.86641e-11	1.26076e-08
chr7	9075000	9080000	chr7	9090000	9095000	21	3.47193	3	-2.59658	21.0989	3.45565	-2.61014	0.013562	12.2773	-4.40642	1.05091e-05	0.00354945
chr7	9595000	9600000	chr7	9610000	9615000	4	18.517	3	2.21078	4.01885	18.4301	2.19721	0.013562	11.2245	3.61567	0.000299569	0.0351929
chr7	10285000	10290000	chr7	10300000	10305000	22	4.62924	3	-2.24866	22.1036	4.60753	-2.26222	0.013562	13.3556	-3.82584	0.000130327	0.0251531
chr7	16385000	16390000	chr7	16400000	16405000	21	4.62924	3	-2.18154	21.0989	4.60753	-2.1951	0.013562	12.8532	-3.71385	0.000204133	0.0262652
chr7	18240000	18245000	chr7	18255000	18260000	6	28.9328	3	2.26967	6.02827	28.7971	2.25611	0.013562	17.4127	3.71395	0.00020405	0.0262652
chr7	18320000	18325000	chr7	18335000	18340000	43	9.25848	3	-2.21549	43.2026	9.21507	-2.22905	0.013562	26.2088	-3.77049	0.000162925	0.0262652
chr7	18910000	18915000	chr7	18925000	18930000	19	3.47193	3	-2.45219	19.0895	3.45565	-2.46575	0.013562	11.2726	-4.16548	3.107e-05	0.0093279
chr7	20370000	20375000	chr7	20385000	20390000	32	6.94386	3	-2.20426	32.1508	6.9113	-2.21782	0.013562	19.531	-3.75176	0.000175598	0.0262652
chr7	20440000	20445000	chr7	20455000	20460000	93	1.15731	3	-6.32838	93.4382	1.15188	-6.34194	0.013562	47.295	-10.6337	2.07629e-26	5.61015e-23
chr7	20455000	20460000	chr7	20470000	20475000	26	1.15731	3	-4.48966	26.1225	1.15188	-4.50323	0.013562	13.6372	-7.56544	3.86556e-14	5.22237e-11
chr7	20555000	20560000	chr7	20570000	20575000	19	1.15731	3	-4.03715	19.0895	1.15188	-4.05071	0.013562	10.1207	-6.81033	9.73776e-12	8.77048e-09
chr7	21090000	21095000	chr7	21105000	21110000	3	20.8316	3	2.79574	3.01413	20.7339	2.78218	0.013562	11.874	4.59181	4.39426e-06	0.0018601
chr7	21115000	21120000	chr7	21130000	21135000	30	4.62924	3	-2.69611	30.1413	4.60753	-2.70968	0.013562	17.3744	-4.57252	4.81892e-06	0.0018601
chr7	22015000	22020000	chr7	22030000	22035000	4	20.8316	3	2.3807	4.01885	20.7339	2.36714	0.013562	12.3764	3.89923	9.64998e-05	0.0200571
chr7	22830000	22835000	chr7	22845000	22850000	11	60.1802	3	2.45178	11.0518	59.898	2.43822	0.013562	35.4749	4.01785	5.87327e-05	0.0144269
chr7	23645000	23650000	chr7	23660000	23665000	5	64.8094	3	3.6962	5.02356	64.5055	3.68264	0.013562	34.7645	6.09442	1.09833e-09	5.93536e-07
chr7	29540000	29545000	chr7	29555000	29560000	29	5.78655	3	-2.32528	29.1366	5.75942	-2.33884	0.013562	17.448	-3.9537	7.69523e-05	0.0173271
chr7	2500000	2505000	chr7	2520000	2525000	24	2.31462	4	-3.37419	24.1209	2.30302	-3.38869	0.0145008	13.212	-5.70559	1.15938e-08	2.74772e-05
chr7	13955000	13960000	chr7	13975000	13980000	3	19.6743	4	2.71328	3.01511	19.5757	2.69878	0.0145008	11.2954	4.45263	8.48232e-06	0.00502577
chr7	15210000	15215000	chr7	15230000	15235000	30	3.47193	4	-3.11115	30.1511	3.45453	-3.12565	0.0145008	16.8028	-5.26667	1.38924e-07	0.000164625
chr7	16400000	16405000	chr7	16420000	16425000	21	4.62924	4	-2.18154	21.1058	4.60604	-2.19604	0.0145008	12.8559	-3.71541	0.000202873	0.0437099
chr7	17910000	17915000	chr7	17930000	17935000	8	43.9778	4	2.4587	8.04031	43.7573	2.4442	0.0145008	25.8988	4.02783	5.62952e-05	0.0166774
chr7	20075000	20080000	chr7	20095000	20100000	4	20.8316	4	2.3807	4.02015	20.7272	2.3662	0.0145008	12.3737	3.89766	9.71261e-05	0.0230189
chr7	20725000	20730000	chr7	20745000	20750000	55	9.25848	4	-2.57058	55.2771	9.21207	-2.58508	0.0145008	32.2446	-4.36461	1.27349e-05	0.00503027
chr7	21110000	21115000	chr7	21130000	21135000	17	3.47193	4	-2.29172	17.0857	3.45453	-2.30623	0.0145008	10.2701	-3.89928	9.64808e-05	0.0230189
chr7	21190000	21195000	chr7	21210000	21215000	19	2.31462	4	-3.03715	19.0957	2.30302	-3.05165	0.0145008	10.6994	-5.14318	2.70127e-07	0.0002134
chr7	23645000	23650000	chr7	23665000	23670000	4	25.4608	4	2.67021	4.02015	25.3332	2.65571	0.0145008	14.6767	4.38076	1.18263e-05	0.00503027
chr7	23650000	23655000	chr7	23670000	23675000	22	129.619	4	2.5587	22.1108	128.969	2.5442	0.0145008	75.5399	4.19469	2.73246e-05	0.00925131
chr7	3270000	3275000	chr7	3295000	3300000	4	19.6743	5	2.29824	4.01243	19.6133	2.28928	0.00895556	11.8129	3.76931	0.0001637	0.0378874
chr7	5870000	5875000	chr7	5895000	5900000	3	17.3597	5	2.5327	3.00933	17.3059	2.52375	0.00895556	10.1576	4.16056	3.17462e-05	0.0111558
chr7	6695000	6700000	chr7	6720000	6725000	5	25.4608	5	2.34828	5.01554	25.3819	2.33932	0.00895556	15.1987	3.85281	0.000116769	0.0304036
chr7	15265000	15270000	chr7	15290000	15295000	19	3.47193	5	-2.45219	19.0591	3.46117	-2.46114	0.00895556	11.2601	-4.15779	3.21339e-05	0.0111558
chr7	20350000	20355000	chr7	20375000	20380000	18	3.47193	5	-2.37419	18.056	3.46117	-2.38314	0.00895556	10.7586	-4.02763	5.63424e-05	0.0167659
chr7	23355000	23360000	chr7	23380000	23385000	19	3.47193	5	-2.45219	19.0591	3.46117	-2.46114	0.00895556	11.2601	-4.15779	3.21339e-05	0.0111558
chr7	23645000	23650000	chr7	23670000	23675000	2	142.349	5	6.15329	2.00622	141.908	6.14434	0.00895556	71.9571	10.2023	1.93663e-24	4.034e-21
chr7	23650000	23655000	chr7	23675000	23680000	15	108.787	5	2.85847	15.0466	108.45	2.84952	0.00895556	61.7483	4.70418	2.54887e-06	0.00265464
chr7	26895000	26900000	chr7	26920000	26925000	32	5.78655	5	-2.4673	32.0995	5.76862	-2.47625	0.00895556	18.934	-4.183	2.87686e-05	0.0111558
chr7	7890000	7895000	chr7	7920000	7925000	3	17.3597	6	2.5327	3.01164	17.2926	2.52153	0.0111729	10.1521	4.15686	3.22645e-05	0.0118217
chr7	18185000	18190000	chr7	18215000	18220000	19	2.31462	6	-3.03715	19.0737	2.30568	-3.04832	0.0111729	10.6897	-5.13763	2.7823e-07	0.000169906
chr7	22810000	22815000	chr7	22840000	22845000	5	47.4497	6	3.2464	5.0194	47.2664	3.23523	0.0111729	26.1429	5.34782	8.90209e-08	8.15432e-05
chr7	23205000	23210000	chr7	23235000	23240000	3	17.3597	6	2.5327	3.01164	17.2926	2.52153	0.0111729	10.1521	4.15686	3.22645e-05	0.0118217
chr7	23645000	23650000	chr7	23675000	23680000	4	40.5059	6	3.34006	4.01552	40.3493	3.32889	0.0111729	22.1824	5.50411	3.71042e-08	6.79748e-05
chr7	20350000	20355000	chr7	20385000	20390000	30	1.15731	7	-4.69611	30.1843	1.15024	-4.71379	0.0176741	15.6673	-7.91681	2.43685e-15	4.07197e-12
chr7	20810000	20815000	chr7	20845000	20850000	29	4.62924	7	-2.6472	29.1782	4.60097	-2.66488	0.0176741	16.8896	-4.49777	6.86711e-06	0.00573747
chr7	22810000	22815000	chr7	22845000	22850000	6	32.4047	7	2.43317	6.03687	32.2068	2.41549	0.0176741	19.1218	3.97992	6.89387e-05	0.0287991
chr7	28265000	28270000	chr7	28300000	28305000	4	23.1462	7	2.5327	4.02458	23.0049	2.51503	0.0176741	13.5147	4.14602	3.38311e-05	0.0188439
chr7	1045000	1050000	chr7	1085000	1090000	9	50.9217	8	2.50028	9.10749	50.3207	2.46603	0.0342575	29.7141	4.06424	4.81891e-05	0.0143893
chr7	16565000	16570000	chr7	16605000	16610000	17	3.47193	8	-2.29172	17.203	3.43095	-2.32598	0.0342575	10.317	-3.93224	8.41566e-05	0.020941
chr7	17870000	17875000	chr7	17910000	17915000	8	39.3486	8	2.29824	8.09555	38.8841	2.26398	0.0342575	23.4898	3.72709	0.000193705	0.0413145
chr7	17890000	17895000	chr7	17930000	17935000	3	19.6743	8	2.71328	3.03583	19.4421	2.67902	0.0342575	11.239	4.41967	9.88535e-06	0.00368971
chr7	20400000	20405000	chr7	20440000	20445000	23	1.15731	8	-4.31279	23.2747	1.14365	-4.34704	0.0342575	12.2092	-7.30482	2.77647e-13	2.07263e-10
chr7	20765000	20770000	chr7	20805000	20810000	24	3.47193	8	-2.78922	24.2866	3.43095	-2.82348	0.0342575	13.8588	-4.76243	1.91277e-06	0.000951923
chr7	20810000	20815000	chr7	20850000	20855000	26	1.15731	8	-4.48966	26.3105	1.14365	-4.52392	0.0342575	13.7271	-7.59997	2.9619e-14	4.42211e-11
chr7	1150000	1155000	chr7	1195000	1200000	4	19.6743	9	2.29824	4.06269	19.3707	2.25337	0.044868	11.7167	3.70938	0.000207766	0.0471975
chr7	16175000	16180000	chr7	16220000	16225000	8	53.2363	9	2.73434	8.12537	52.4149	2.68947	0.044868	30.2701	4.43711	9.11764e-06	0.0112123
chr7	16370000	16375000	chr7	16415000	16420000	19	3.47193	9	-2.45219	19.2978	3.41836	-2.49706	0.044868	11.3581	-4.21772	2.46786e-05	0.0112123
chr7	20660000	20665000	chr7	20705000	20710000	19	3.47193	9	-2.45219	19.2978	3.41836	-2.49706	0.044868	11.3581	-4.21772	2.46786e-05	0.0112123
chr7	20805000	20810000	chr7	20850000	20855000	18	3.47193	9	-2.37419	18.2821	3.41836	-2.41905	0.044868	10.8502	-4.08756	4.35942e-05	0.0118838
chr7	22000000	22005000	chr7	22045000	22050000	18	3.47193	9	-2.37419	18.2821	3.41836	-2.41905	0.044868	10.8502	-4.08756	4.35942e-05	0.0118838
chr7	4210000	4215000	chr7	4260000	4265000	19	3.47193	10	-2.45219	19.3319	3.41233	-2.50215	0.049962	11.3721	-4.22622	2.3765e-05	0.0145798
chr7	20645000	20650000	chr7	20695000	20700000	33	3.47193	10	-3.24866	33.5764	3.41233	-3.29862	0.049962	18.4944	-5.55529	2.77145e-08	3.40057e-05
chr7	20785000	20790000	chr7	20835000	20840000	17	3.47193	10	-2.29172	17.2969	3.41233	-2.34169	0.049962	10.3546	-3.95845	7.54376e-05	0.030573
chr7	28100000	28105000	chr7	28150000	28155000	5	26.6181	10	2.41241	5.08733	26.1612	2.36245	0.049962	15.6243	3.8914	9.96675e-05	0.030573
chr7	9685000	9690000	chr7	9740000	9745000	17	3.47193	11	-2.29172	17.2815	3.41537	-2.33912	0.0473917	10.3484	-3.95416	7.68036e-05	0.0278029
chr7	15180000	15185000	chr7	15235000	15240000	18	3.47193	11	-2.37419	18.2981	3.41537	-2.42158	0.0473917	10.8567	-4.09177	4.28099e-05	0.0232458
chr7	18740000	18745000	chr7	18795000	18800000	19	2.31462	11	-3.03715	19.3146	2.27691	-3.08454	0.0473917	10.7958	-5.19807	2.01373e-07	0.000218691
chr7	20750000	20755000	chr7	20805000	20810000	21	4.62924	11	-2.18154	21.3478	4.55383	-2.22893	0.0473917	12.9508	-3.7703	0.000163053	0.0442689
chr7	1125000	1130000	chr7	1185000	1190000	6	49.7644	12	3.05208	6.08209	49.0927	3.01287	0.0392081	27.5874	4.97677	6.46547e-07	0.000420843
chr7	2440000	2445000	chr7	2500000	2505000	31	6.94386	12	-2.15846	31.4241	6.85015	-2.19767	0.0392081	19.1371	-3.71812	0.00020071	0.0274112
chr7	20750000	20755000	chr7	20810000	20815000	34	4.62924	12	-2.87669	34.4652	4.56676	-2.91589	0.0392081	19.516	-4.91664	8.80424e-07	0.000420843
chr7	23925000	23930000	chr7	23985000	23990000	34	8.10117	12	-2.06933	34.4652	7.99184	-2.10854	0.0392081	21.2285	-3.5694	0.000357805	0.0380069
chr7	24900000	24905000	chr7	24960000	24965000	20	4.62924	12	-2.11115	20.2736	4.56676	-2.15036	0.0392081	12.4202	-3.63918	0.000273506	0.0326839
chr7	25935000	25940000	chr7	25995000	26000000	25	4.62924	12	-2.43308	25.342	4.56676	-2.47229	0.0392081	14.9544	-4.17639	2.96175e-05	0.00707859
chr7	27695000	27700000	chr7	27755000	27760000	3	18.517	12	2.62581	3.04104	18.2671	2.58661	0.0392081	10.654	4.26545	1.99496e-05	0.00635726
chr7	28535000	28540000	chr7	28595000	28600000	4	19.6743	12	2.29824	4.05472	19.4087	2.25903	0.0392081	11.7317	3.71883	0.000200151	0.0274112
chr7	29650000	29655000	chr7	29710000	29715000	18	3.47193	12	-2.37419	18.2463	3.42507	-2.41339	0.0392081	10.8357	-4.07811	4.54031e-05	0.00868108
chr7	20740000	20745000	chr7	20805000	20810000	24	1.15731	13	-4.37419	24.2811	1.14391	-4.40778	0.0335985	12.7125	-7.40618	1.29993e-13	1.11534e-10
chr7	22810000	22815000	chr7	22875000	22880000	3	24.3035	13	3.01813	3.03514	24.0222	2.98453	0.0335985	13.5287	4.92948	8.24485e-07	0.000353704
chr7	25465000	25470000	chr7	25530000	25535000	3	17.3597	13	2.5327	3.03514	17.1587	2.49911	0.0335985	10.0969	4.11944	3.7979e-05	0.010862
chr7	2985000	2990000	chr7	3055000	3060000	3	18.517	14	2.62581	3.03983	18.2743	2.58775	0.0380609	10.6571	4.26737	1.97792e-05	0.00768421
chr7	20740000	20745000	chr7	20810000	20815000	20	3.47193	14	-2.52619	20.2656	3.42643	-2.56425	0.0380609	11.846	-4.32985	1.49214e-05	0.00768421
chr7	24960000	24965000	chr7	25030000	25035000	4	21.9889	14	2.4587	4.05311	21.7008	2.42064	0.0380609	12.8769	3.98851	6.64895e-05	0.0172208
chr7	29525000	29530000	chr7	29595000	29600000	4	19.6743	14	2.29824	4.05311	19.4165	2.26018	0.0380609	11.7348	3.72074	0.000198639	0.0385857
chr7	1260000	1265000	chr7	1335000	1340000	3	18.517	15	2.62581	3.04552	18.2402	2.58236	0.0434556	10.6429	4.25837	2.05926e-05	0.00651755
chr7	1590000	1595000	chr7	1665000	1670000	3	19.6743	15	2.71328	3.04552	19.3802	2.66982	0.0434556	11.2129	4.40432	1.06118e-05	0.00651755
chr7	20645000	20650000	chr7	20720000	20725000	17	3.47193	15	-2.29172	17.258	3.42003	-2.33518	0.0434556	10.339	-3.94759	7.89409e-05	0.0166565
chr7	29515000	29520000	chr7	29595000	29600000	3	17.3597	16	2.5327	3.04738	17.0898	2.48749	0.045214	10.0686	4.10006	4.13044e-05	0.0239978
chr7	3215000	3220000	chr7	3300000	3305000	20	2.31462	17	-3.11115	20.3093	2.27937	-3.15544	0.044286	11.2944	-5.31637	1.05859e-07	3.98357e-05
chr7	3680000	3685000	chr7	3765000	3770000	2	18.517	17	3.21078	2.03093	18.2349	3.16649	0.044286	10.1329	5.23312	1.66676e-07	3.98357e-05
chr7	8800000	8805000	chr7	8885000	8890000	18	3.47193	17	-2.37419	18.2784	3.41905	-2.41847	0.044286	10.8487	-4.08658	4.3777e-05	0.00697514
chr7	27780000	27785000	chr7	27870000	27875000	17	3.47193	18	-2.29172	17.2938	3.41296	-2.34116	0.0494331	10.3534	-3.95757	7.57168e-05	0.0293781
chr7	3535000	3540000	chr7	3630000	3635000	5	25.4608	19	2.34828	5.09558	24.9833	2.29364	0.0546363	15.0394	3.77658	0.000158994	0.0266314
chr7	3545000	3550000	chr7	3640000	3645000	3	18.517	19	2.62581	3.05735	18.1696	2.57118	0.0546363	10.6135	4.23971	2.23809e-05	0.00749762
chr7	14095000	14100000	chr7	14195000	14200000	17	3.47193	20	-2.29172	17.358	3.40032	-2.35186	0.0601339	10.3792	-3.97542	7.02539e-05	0.0205141
chr7	20455000	20460000	chr7	20560000	20565000	17	3.47193	21	-2.29172	17.3499	3.40191	-2.35051	0.0587898	10.3759	-3.97318	7.0919e-05	0.0168787
chr7	24260000	24265000	chr7	24370000	24375000	3	17.3597	22	2.5327	3.05169	17.0656	2.48341	0.0492903	10.0587	4.09326	4.25355e-05	0.00914514
chr7	22025000	22030000	chr7	22145000	22150000	3	18.517	24	2.62581	3.05545	18.1809	2.57297	0.0528467	10.6182	4.2427	2.20851e-05	0.00337902
chr7	18935000	18940000	chr7	19060000	19065000	34	6.94386	25	-2.29172	34.6587	6.81188	-2.34709	0.0553697	20.7353	-3.96747	7.26384e-05	0.00806286
chr7	23655000	23660000	chr7	23785000	23790000	2	19.6743	26	3.29824	2.04166	19.2728	3.23875	0.0594896	10.6572	5.3537	8.61758e-08	9.30699e-06
chr7	1045000	1050000	chr7	1180000	1185000	4	17.3597	27	2.11767	4.08494	16.9987	2.05703	0.0606329	10.5418	3.38175	0.000720253	0.0295304
chr7	26510000	26515000	chr7	26645000	26650000	18	4.62924	27	-1.95915	18.3823	4.53298	-2.01978	0.0606329	11.4576	-3.42128	0.000623262	0.0295304
chr7	905000	910000	chr7	1045000	1050000	2	19.6743	28	3.29824	2.04801	19.2131	3.2298	0.068439	10.6306	5.33876	9.35836e-08	7.20594e-06
chr7	25645000	25650000	chr7	25785000	25790000	20	4.62924	28	-2.11115	20.4801	4.52073	-2.17959	0.068439	12.5004	-3.68796	0.000226059	0.00870328
chr7	5895000	5900000	chr7	6045000	6050000	19	2.31462	30	-3.03715	19.5058	2.2546	-3.11296	0.0758124	10.8802	-5.24549	1.55866e-07	7.48159e-06
chr7	27175000	27180000	chr7	27330000	27335000	18	4.62924	31	-1.95915	18.4686	4.51179	-2.0333	0.0741528	11.4902	-3.44385	0.000573504	0.0344103
chr7	2750000	2755000	chr7	2910000	2915000	18	3.47193	32	-2.37419	18.4141	3.39385	-2.43982	0.065635	10.904	-4.12221	3.75255e-05	0.000863087
chr7	16795000	16800000	chr7	16955000	16960000	2	19.6743	32	3.29824	2.04602	19.2318	3.2326	0.065635	10.6389	5.34344	9.11987e-08	4.19514e-06
chr7	16055000	16060000	chr7	16220000	16225000	3	17.3597	33	2.5327	3.05426	17.0513	2.48099	0.0517183	10.0528	4.08921	4.32853e-05	0.00168813
chr7	2765000	2770000	chr7	2935000	2940000	4	19.6743	34	2.29824	4.05963	19.3853	2.25555	0.0426929	11.7225	3.71301	0.000204808	0.00573462
chr7	8480000	8485000	chr7	8665000	8670000	18	3.47193	37	-2.37419	18.3668	3.40259	-2.4324	0.0582093	10.8847	-4.10982	3.9597e-05	0.000950329
chr7	2300000	2305000	chr7	2500000	2505000	23	2.31462	40	-3.31279	23.4923	2.26612	-3.37389	0.0611038	12.8792	-5.6809	1.33986e-08	3.08169e-07
chr7	3445000	3450000	chr7	3655000	3660000	2	25.4608	42	3.67021	2.03267	25.0516	3.62346	0.0467489	13.5422	5.99567	2.02654e-09	2.43185e-08
chr7	13600000	13605000	chr7	13810000	13815000	6	19.6743	42	1.71328	6.098	19.3581	1.66653	0.0467489	12.728	2.73011	0.00633135	0.0379881
chr7	2765000	2770000	chr7	2985000	2990000	4	26.6181	44	2.73434	4.06231	26.2099	2.68974	0.0445976	15.1361	4.43756	9.09856e-06	0.00012738
chr7	5375000	5380000	chr7	5595000	5600000	23	5.78655	44	-1.99086	23.3583	5.6978	-2.03546	0.0445976	14.528	-3.44744	0.000565928	0.0039615
chr7	8695000	8700000	chr7	8915000	8920000	9	27.7755	44	1.62581	9.14019	27.3494	1.58122	0.0445976	18.2448	2.58775	0.00966057	0.0450826
chr7	2765000	2770000	chr7	2990000	2995000	3	21.9889	45	2.87374	3.05456	21.5962	2.82174	0.0519998	12.3254	4.65783	3.19562e-06	4.1543e-05
chr7	15705000	15710000	chr7	15970000	15975000	22	5.78655	53	-1.92673	22.6812	5.61276	-2.01471	0.0879855	14.147	-3.41283	0.000642931	0.00385758
chr7	5600000	5605000	chr7	5900000	5905000	7	23.1462	60	1.72535	7.19035	22.5335	1.64794	0.077413	14.8619	2.69908	0.00695304	0.0417183
chr7	17860000	17865000	chr7	25585000	25590000	20	5.78655	1545	-1.78922	21.4136	5.40455	-1.98628	0.19706	13.4091	-3.36539	0.000764365	0.000764365
chr7	7530000	7535000	chr7	17860000	17865000	117	27.7755	2066	-2.07463	124.999	25.9979	-2.26545	0.190827	75.4987	-3.83124	0.000127499	0.000127499
chr7	7530000	7535000	chr7	17865000	17870000	49	8.10117	2067	-2.59658	52.35	7.58276	-2.7874	0.190817	29.9664	-4.70221	2.57358e-06	2.57358e-06
chr7	7470000	7475000	chr7	17860000	17865000	28	6.94386	2078	-2.01162	29.9132	6.49975	-2.20233	0.19071	18.2065	-3.7259	0.000194621	0.000194621
chr8	5135000	5140000	chr8	5135000	5140000	47	1.15731	0	-5.34381	40.8722	1.33082	-4.94073	-0.40308	21.1015	-6.20426	5.49561e-10	2.39139e-08
chr8	5150000	5155000	chr8	5150000	5155000	37	1.15731	0	-4.99868	32.176	1.33082	-4.5956	-0.40308	16.7534	-5.77449	7.71878e-09	2.81265e-07
chr8	5165000	5170000	chr8	5165000	5170000	36	1.15731	0	-4.95915	31.3064	1.33082	-4.55607	-0.40308	16.3186	-5.72527	1.03272e-08	3.64461e-07
chr8	6500000	6505000	chr8	6500000	6505000	71	1.15731	0	-5.93897	61.7432	1.33082	-5.53589	-0.40308	31.537	-6.94536	3.77499e-12	2.4521e-10
chr8	6535000	6540000	chr8	6535000	6540000	107	1.15731	0	-6.53069	93.0495	1.33082	-6.12761	-0.40308	47.1902	-7.68218	1.56404e-14	2.19063e-12
chr8	6540000	6545000	chr8	6540000	6545000	80	1.15731	0	-6.11115	69.5698	1.33082	-5.70807	-0.40308	35.4503	-7.15976	8.08172e-13	6.03705e-11
chr8	7790000	7795000	chr8	7790000	7795000	181	15.045	0	-3.58863	157.402	17.3007	-3.18555	-0.40308	87.3511	-4.01867	5.85277e-05	0.00135217
chr8	8150000	8155000	chr8	8150000	8155000	146	1.15731	0	-6.97905	126.965	1.33082	-6.57597	-0.40308	64.1478	-8.24048	1.71516e-16	3.84368e-14
chr8	9135000	9140000	chr8	9135000	9140000	39	1.15731	0	-5.07463	33.9153	1.33082	-4.67155	-0.40308	17.623	-5.86906	4.38272e-09	1.63695e-07
chr8	9160000	9165000	chr8	9160000	9165000	78	2.31462	0	-5.07463	67.8305	2.66164	-4.67155	-0.40308	35.2461	-5.86906	4.38272e-09	1.63695e-07
chr8	9240000	9245000	chr8	9240000	9245000	71	2.31462	0	-4.93897	61.7432	2.66164	-4.53589	-0.40308	32.2024	-5.70014	1.19709e-08	4.1592e-07
chr8	9245000	9250000	chr8	9245000	9250000	135	1.15731	0	-6.86604	117.399	1.33082	-6.46296	-0.40308	59.3649	-8.09976	5.50666e-16	1.02837e-13
chr8	9365000	9370000	chr8	9365000	9370000	51	1.15731	0	-5.46165	44.3507	1.33082	-5.05857	-0.40308	22.8408	-6.35099	2.13935e-10	1.02006e-08
chr8	9375000	9380000	chr8	9375000	9380000	103	3.47193	0	-4.89076	89.5711	3.99246	-4.48768	-0.40308	46.7818	-5.64011	1.69943e-08	5.8591e-07
chr8	9385000	9390000	chr8	9385000	9390000	162	19.6743	0	-3.04161	140.879	22.6239	-2.63853	-0.40308	81.7514	-3.33751	0.000845324	0.0180416
chr8	9455000	9460000	chr8	9455000	9460000	207	8.10117	0	-4.67536	180.012	9.31574	-4.27228	-0.40308	94.6637	-5.37188	7.79194e-08	2.4422e-06
chr8	9470000	9475000	chr8	9470000	9475000	245	1.15731	0	-7.72586	213.057	1.33082	-7.32278	-0.40308	107.194	-9.17043	4.71138e-20	3.5194e-17
chr8	9630000	9635000	chr8	9630000	9635000	234	27.7755	0	-3.07463	203.492	31.9397	-2.67155	-0.40308	117.716	-3.37862	0.000728501	0.0156978
chr8	9850000	9855000	chr8	9850000	9855000	30	2.31462	0	-3.69611	26.0887	2.66164	-3.29303	-0.40308	14.3751	-4.15251	3.28847e-05	0.000783984
chr8	10280000	10285000	chr8	10280000	10285000	31	1.15731	0	-4.74342	26.9583	1.33082	-4.34034	-0.40308	14.1446	-5.45664	4.85239e-08	1.55346e-06
chr8	10395000	10400000	chr8	10395000	10400000	47	1.15731	0	-5.34381	40.8722	1.33082	-4.94073	-0.40308	21.1015	-6.20426	5.49561e-10	2.39139e-08
chr8	10400000	10405000	chr8	10400000	10405000	87	2.31462	0	-5.23217	75.6571	2.66164	-4.82909	-0.40308	39.1594	-6.06523	1.31762e-09	5.22617e-08
chr8	10415000	10420000	chr8	10415000	10420000	90	1.15731	0	-6.28108	78.266	1.33082	-5.878	-0.40308	39.7984	-7.37136	1.68901e-13	1.51403e-11
chr8	10430000	10435000	chr8	10430000	10435000	104	1.15731	0	-6.48966	90.4407	1.33082	-6.08658	-0.40308	45.8858	-7.63109	2.32774e-14	2.89803e-12
chr8	10435000	10440000	chr8	10435000	10440000	56	1.15731	0	-5.59658	48.6988	1.33082	-5.1935	-0.40308	25.0148	-6.51901	7.0775e-11	3.64613e-09
chr8	10545000	10550000	chr8	10545000	10550000	341	2.31462	0	-7.20285	296.541	2.66164	-6.79977	-0.40308	149.601	-8.51917	1.60704e-17	5.14483e-15
chr8	10560000	10565000	chr8	10560000	10565000	108	9.25848	0	-3.54411	93.9192	10.6466	-3.14103	-0.40308	52.2829	-3.96323	7.39412e-05	0.00169951
chr8	10575000	10580000	chr8	10575000	10580000	63	1.15731	0	-5.7665	54.7862	1.33082	-5.36342	-0.40308	28.0585	-6.7306	1.68965e-11	9.8351e-10
chr8	10605000	10610000	chr8	10605000	10610000	113	6.94386	0	-4.02444	98.2673	7.98492	-3.62136	-0.40308	53.1261	-4.56135	5.08261e-06	0.000129433
chr8	10685000	10690000	chr8	10685000	10690000	43	5.78655	0	-2.89356	37.3937	6.6541	-2.49048	-0.40308	22.0239	-3.15316	0.00161516	0.0335145
chr8	10930000	10935000	chr8	10930000	10935000	29	1.15731	0	-4.6472	25.219	1.33082	-4.24413	-0.40308	13.2749	-5.33683	9.45871e-08	2.88394e-06
chr8	10935000	10940000	chr8	10935000	10940000	157	1.15731	0	-7.08384	136.531	1.33082	-6.68077	-0.40308	68.9307	-8.37098	5.71422e-17	1.6007e-14
chr8	10940000	10945000	chr8	10940000	10945000	207	1.15731	0	-7.48271	180.012	1.33082	-7.07963	-0.40308	90.6713	-8.86765	7.47035e-19	4.18526e-16
chr8	10945000	10950000	chr8	10945000	10950000	112	2.31462	0	-5.59658	97.3977	2.66164	-5.1935	-0.40308	50.0296	-6.51901	7.0775e-11	3.64613e-09
chr8	10950000	10955000	chr8	10950000	10955000	297	1.15731	0	-8.00354	258.278	1.33082	-7.60046	-0.40308	129.804	-9.5162	1.79622e-21	3.19764e-18
chr8	10955000	10960000	chr8	10955000	10960000	153	3.47193	0	-5.46165	133.052	3.99246	-5.05857	-0.40308	68.5223	-6.35099	2.13935e-10	1.02006e-08
chr8	10960000	10965000	chr8	10960000	10965000	106	1.15731	0	-6.51714	92.1799	1.33082	-6.11406	-0.40308	46.7554	-7.66531	1.78398e-14	2.3517e-12
chr8	10975000	10980000	chr8	10975000	10980000	225	5.78655	0	-5.28108	195.665	6.6541	-4.878	-0.40308	101.16	-6.12614	9.00384e-10	3.66866e-08
chr8	10985000	10990000	chr8	10985000	10990000	153	2.31462	0	-6.04661	133.052	2.66164	-5.64353	-0.40308	67.8569	-7.0794	1.44785e-12	1.01395e-10
chr8	11075000	11080000	chr8	11075000	11080000	85	1.15731	0	-6.19861	73.9179	1.33082	-5.79554	-0.40308	37.6243	-7.26867	3.63038e-13	2.95843e-11
chr8	11630000	11635000	chr8	11630000	11635000	28	3.47193	0	-3.01162	24.3494	3.99246	-2.60854	-0.40308	14.1709	-3.30016	0.000966294	0.020238
chr8	11975000	11980000	chr8	11975000	11980000	31	3.47193	0	-3.15846	26.9583	3.99246	-2.75538	-0.40308	15.4754	-3.48301	0.000495809	0.0108401
chr8	12190000	12195000	chr8	12190000	12195000	33	4.62924	0	-2.83362	28.6975	5.32328	-2.43054	-0.40308	17.0104	-3.07851	0.00208036	0.0423825
chr8	12250000	12255000	chr8	12250000	12255000	150	16.2023	0	-3.21069	130.443	18.6315	-2.80761	-0.40308	74.5374	-3.54805	0.000388097	0.00856872
chr8	12255000	12260000	chr8	12255000	12260000	28	2.31462	0	-3.59658	24.3494	2.66164	-3.1935	-0.40308	13.5055	-4.02857	5.61178e-05	0.00130321
chr8	12295000	12300000	chr8	12295000	12300000	210	2.31462	0	-6.50347	182.621	2.66164	-6.10039	-0.40308	92.6411	-7.64828	2.0368e-14	2.60827e-12
chr8	12415000	12420000	chr8	12415000	12420000	28	1.15731	0	-4.59658	24.3494	1.33082	-4.1935	-0.40308	12.8401	-5.27379	1.33637e-07	3.99308e-06
chr8	12430000	12435000	chr8	12430000	12435000	59	8.10117	0	-2.86451	51.3077	9.31574	-2.46143	-0.40308	30.3117	-3.11698	0.00182712	0.0377379
chr8	12435000	12440000	chr8	12435000	12440000	48	5.78655	0	-3.05226	41.7419	6.6541	-2.64918	-0.40308	24.198	-3.35077	0.000805875	0.017282
chr8	12830000	12835000	chr8	12830000	12835000	102	1.15731	0	-6.46165	88.7014	1.33082	-6.05857	-0.40308	45.0161	-7.59621	3.04934e-14	3.59662e-12
chr8	12860000	12865000	chr8	12860000	12865000	25	1.15731	0	-4.43308	21.7405	1.33082	-4.03	-0.40308	11.5357	-5.07019	3.97409e-07	1.13451e-05
chr8	12880000	12885000	chr8	12880000	12885000	93	1.15731	0	-6.32838	80.8748	1.33082	-5.9253	-0.40308	41.1028	-7.43026	1.08383e-13	1.01203e-11
chr8	12885000	12890000	chr8	12885000	12890000	103	2.31462	0	-5.47572	89.5711	2.66164	-5.07264	-0.40308	46.1164	-6.36852	1.90867e-10	9.29852e-09
chr8	12930000	12935000	chr8	12930000	12935000	294	1.15731	0	-7.9889	255.669	1.33082	-7.58582	-0.40308	128.5	-9.49797	2.14032e-21	3.19764e-18
chr8	12935000	12940000	chr8	12935000	12940000	107	2.31462	0	-5.53069	93.0495	2.66164	-5.12761	-0.40308	47.8556	-6.43696	1.21889e-10	6.00339e-09
chr8	13080000	13085000	chr8	13080000	13085000	37	1.15731	0	-4.99868	32.176	1.33082	-4.5956	-0.40308	16.7534	-5.77449	7.71878e-09	2.81265e-07
chr8	14955000	14960000	chr8	14955000	14960000	193	1.15731	0	-7.38168	167.837	1.33082	-6.9786	-0.40308	84.5839	-8.74185	2.29326e-18	1.02784e-15
chr8	14960000	14965000	chr8	14960000	14965000	134	2.31462	0	-5.85531	116.529	2.66164	-5.45223	-0.40308	59.5955	-6.84119	7.85399e-12	4.88911e-10
chr8	14975000	14980000	chr8	14975000	14980000	101	1.15731	0	-6.44744	87.8318	1.33082	-6.04436	-0.40308	44.5813	-7.57851	3.4955e-14	3.82118e-12
chr8	14980000	14985000	chr8	14980000	14985000	29	1.15731	0	-4.6472	25.219	1.33082	-4.24413	-0.40308	13.2749	-5.33683	9.45871e-08	2.88394e-06
chr8	14990000	14995000	chr8	14990000	14995000	48	1.15731	0	-5.37419	41.7419	1.33082	-4.97111	-0.40308	21.5363	-6.24208	4.31794e-10	1.9353e-08
chr8	15000000	15005000	chr8	15000000	15005000	66	2.31462	0	-4.83362	57.395	2.66164	-4.43054	-0.40308	30.0283	-5.56895	2.56276e-08	8.44579e-07
chr8	15005000	15010000	chr8	15005000	15010000	73	2.31462	0	-4.97905	63.4824	2.66164	-4.57597	-0.40308	33.072	-5.75005	8.92197e-09	3.22486e-07
chr8	15010000	15015000	chr8	15010000	15015000	89	1.15731	0	-6.26496	77.3964	1.33082	-5.86188	-0.40308	39.3636	-7.35128	1.96313e-13	1.69206e-11
chr8	15025000	15030000	chr8	15025000	15030000	157	2.31462	0	-6.08384	136.531	2.66164	-5.68077	-0.40308	69.5961	-7.12576	1.03509e-12	7.60538e-11
chr8	15050000	15055000	chr8	15050000	15055000	128	1.15731	0	-6.78922	111.312	1.33082	-6.38614	-0.40308	56.3212	-8.00411	1.20334e-15	1.99754e-13
chr8	15055000	15060000	chr8	15055000	15060000	369	4.62924	0	-6.3167	320.89	5.32328	-5.91362	-0.40308	163.107	-7.41572	1.2097e-13	1.1065e-11
chr8	16625000	16630000	chr8	16625000	16630000	23	1.15731	0	-4.31279	20.0013	1.33082	-3.90971	-0.40308	10.6661	-4.9204	8.63666e-07	2.36034e-05
chr8	16765000	16770000	chr8	16765000	16770000	43	4.62924	0	-3.21549	37.3937	5.32328	-2.81241	-0.40308	21.3585	-3.55403	0.000379381	0.00841774
chr8	16815000	16820000	chr8	16815000	16820000	25	1.15731	0	-4.43308	21.7405	1.33082	-4.03	-0.40308	11.5357	-5.07019	3.97409e-07	1.13451e-05
chr8	16825000	16830000	chr8	16825000	16830000	24	1.15731	0	-4.37419	20.8709	1.33082	-3.97111	-0.40308	11.1009	-4.99686	5.82716e-07	1.61218e-05
chr8	16990000	16995000	chr8	16990000	16995000	295	12.7304	0	-4.53436	256.538	14.639	-4.13128	-0.40308	135.589	-5.19631	2.03278e-07	5.95485e-06
chr8	16995000	17000000	chr8	16995000	17000000	159	4.62924	0	-5.10211	138.27	5.32328	-4.69903	-0.40308	71.7966	-5.90328	3.56345e-09	1.35351e-07
chr8	17000000	17005000	chr8	17000000	17005000	320	4.62924	0	-6.11115	278.279	5.32328	-5.70807	-0.40308	141.801	-7.15976	8.08172e-13	6.03705e-11
chr8	17005000	17010000	chr8	17005000	17010000	310	8.10117	0	-5.25799	269.583	9.31574	-4.85491	-0.40308	139.449	-6.09739	1.07812e-09	4.35329e-08
chr8	17010000	17015000	chr8	17010000	17015000	362	1.15731	0	-8.28907	314.803	1.33082	-7.88599	-0.40308	158.067	-9.87175	5.51949e-23	2.47383e-19
chr8	17015000	17020000	chr8	17015000	17020000	228	27.7755	0	-3.03715	198.274	31.9397	-2.63407	-0.40308	115.107	-3.33196	0.000862373	0.0181463
chr8	17130000	17135000	chr8	17130000	17135000	57	1.15731	0	-5.62211	49.5685	1.33082	-5.21903	-0.40308	25.4496	-6.5508	5.72287e-11	3.05356e-09
chr8	17445000	17450000	chr8	17445000	17450000	101	1.15731	0	-6.44744	87.8318	1.33082	-6.04436	-0.40308	44.5813	-7.57851	3.4955e-14	3.82118e-12
chr8	17450000	17455000	chr8	17450000	17455000	312	11.5731	0	-4.7527	271.322	13.3082	-4.34962	-0.40308	142.315	-5.46819	4.54656e-08	1.47665e-06
chr8	17830000	17835000	chr8	17830000	17835000	84	11.5731	0	-2.85961	73.0482	13.3082	-2.45653	-0.40308	43.1782	-3.11088	0.00186528	0.0381744
chr8	17855000	17860000	chr8	17855000	17860000	43	3.47193	0	-3.63053	37.3937	3.99246	-3.22745	-0.40308	20.6931	-4.07084	4.68441e-05	0.00109924
chr8	18745000	18750000	chr8	18745000	18750000	132	17.3597	0	-2.92673	114.79	19.9623	-2.52365	-0.40308	67.3762	-3.19446	0.00140095	0.0292049
chr8	18765000	18770000	chr8	18765000	18770000	27	1.15731	0	-4.54411	23.4798	1.33082	-4.14103	-0.40308	12.4053	-5.20845	1.90421e-07	5.61493e-06
chr8	18920000	18925000	chr8	18920000	18925000	20	2.31462	0	-3.11115	17.3924	2.66164	-2.70807	-0.40308	10.027	-3.4241	0.000616829	0.0133557
chr8	19795000	19800000	chr8	19795000	19800000	22	1.15731	0	-4.24866	19.1317	1.33082	-3.84558	-0.40308	10.2313	-4.84055	1.29483e-06	3.47511e-05
chr8	19815000	19820000	chr8	19815000	19820000	450	4.62924	0	-6.60301	391.33	5.32328	-6.19993	-0.40308	198.327	-7.77223	7.71181e-15	1.11498e-12
chr8	19820000	19825000	chr8	19820000	19825000	308	10.4158	0	-4.88609	267.844	11.9774	-4.48301	-0.40308	139.91	-5.63429	1.75785e-08	6.01427e-07
chr8	20310000	20315000	chr8	20310000	20315000	57	6.94386	0	-3.03715	49.5685	7.98492	-2.63407	-0.40308	28.7767	-3.33196	0.000862373	0.0181463
chr8	20495000	20500000	chr8	20495000	20500000	34	2.31462	0	-3.87669	29.5671	2.66164	-3.47361	-0.40308	16.1144	-4.37736	1.20124e-05	0.000295821
chr8	20865000	20870000	chr8	20865000	20870000	341	2.31462	0	-7.20285	296.541	2.66164	-6.79977	-0.40308	149.601	-8.51917	1.60704e-17	5.14483e-15
chr8	20870000	20875000	chr8	20870000	20875000	170	2.31462	0	-6.19861	147.836	2.66164	-5.79554	-0.40308	75.2487	-7.26867	3.63038e-13	2.95843e-11
chr8	21285000	21290000	chr8	21285000	21290000	90	2.31462	0	-5.28108	78.266	2.66164	-4.878	-0.40308	40.4638	-6.12614	9.00384e-10	3.66866e-08
chr8	21290000	21295000	chr8	21290000	21295000	48	2.31462	0	-4.37419	41.7419	2.66164	-3.97111	-0.40308	22.2017	-4.99686	5.82716e-07	1.61218e-05
chr8	21975000	21980000	chr8	21975000	21980000	107	3.47193	0	-4.94573	93.0495	3.99246	-4.54265	-0.40308	48.521	-5.70855	1.1394e-08	3.98967e-07
chr8	22180000	22185000	chr8	22180000	22185000	44	3.47193	0	-3.66369	38.2634	3.99246	-3.26061	-0.40308	21.1279	-4.11214	3.9201e-05	0.00092473
chr8	22195000	22200000	chr8	22195000	22200000	24	1.15731	0	-4.37419	20.8709	1.33082	-3.97111	-0.40308	11.1009	-4.99686	5.82716e-07	1.61218e-05
chr8	22385000	22390000	chr8	22385000	22390000	78	1.15731	0	-6.07463	67.8305	1.33082	-5.67155	-0.40308	34.5807	-7.11428	1.12499e-12	8.00351e-11
chr8	22895000	22900000	chr8	22895000	22900000	146	10.4158	0	-3.80912	126.965	11.9774	-3.40604	-0.40308	69.4711	-4.29323	1.76091e-05	0.000424322
chr8	22900000	22905000	chr8	22900000	22905000	64	2.31462	0	-4.78922	55.6558	2.66164	-4.38614	-0.40308	29.1587	-5.51367	3.51423e-08	1.14969e-06
chr8	22910000	22915000	chr8	22910000	22915000	58	1.15731	0	-5.6472	50.4381	1.33082	-5.24413	-0.40308	25.8844	-6.58205	4.64017e-11	2.56756e-09
chr8	22925000	22930000	chr8	22925000	22930000	61	1.15731	0	-5.71996	53.0469	1.33082	-5.31688	-0.40308	27.1889	-6.67264	2.51236e-11	1.42536e-09
chr8	22950000	22955000	chr8	22950000	22955000	41	1.15731	0	-5.14678	35.6545	1.33082	-4.7437	-0.40308	18.4927	-5.9589	2.53938e-09	9.89694e-08
[truncated: 2,745 more rows]
