# Supplementary material for: De novo genome assembly and Hi-C analysis reveal an association between chromatin architecture alterations and sex differentiation in the woody plant Jatropha curcas
Source: Gigascience. 2020 Feb 12;9(2):giaa009. doi: 10.1093/gigascience/giaa009 (PMC7014976; doi:10.1093/gigascience/giaa009)
Supplement: giaa009_Supplemental_Figures_and_Tables [file giaa009_supplemental_figures_and_tables.zip › Additional Table S6.xls]

## Sheet: s3
Additional Table S6 Differentially expressed genes (DEGs) identified from the g-bud vs. m-bud pair.
Name	logFC	logCPM	LR	PValue	FDR	Homologous gene	Description	Alias
jc014427	2.21318	7.13942	42.1118	8.62e-11	7.87e-09	AT1G70830	MLP-like protein 28 (Arabidopsis)	MLP28
jc023356	7.97551	1.4405	168.933	1.27e-38	1.17e-35	AT3G44960	Shugoshin (Arabidopsis)
jc024208	7.74817	1.85118	133.21	8.13e-31	4.76e-28	AT3G29590	Malonyl-CoA:anthocyanidin 5-O-glucoside-6''-O-malonyltransferase (Arabidopsis)	5MAT
jc009606	7.44374	1.57215	169.872	7.89e-39	7.69e-36	AT5G10290	Probable LRR receptor-like serine/threonine-protein kinase At5g10290 (Arabidopsis)
jc005631	6.85477	1.03974	129.107	6.42e-30	3.6e-27	AT1G44900	DNA replication licensing factor MCM2 (Arabidopsis)	MCM2
jc009718	5.97079	0.310427	86.5974	1.33e-20	3.43e-18	AT5G49690	UDP-glycosyltransferase 91C1 (Arabidopsis)	UGT91C1
jc008703	5.89059	3.52634	295.816	2.69e-66	1.18e-62	AT5G38020	At5g38020 (Arabidopsis)
jc022656	5.58861	1.29491	108.392	2.21e-25	8.79e-23	AT1G29120	AT1G29120 protein (Arabidopsis)
jc019151	5.17949	0.323046	84.5909	3.67e-20	9.19e-18	AT1G55280	Lipase/lipooxygenase, PLAT/LH2 family protein (Arabidopsis)
jc022419	5.17695	0.035611	71.5709	2.67e-17	5.27e-15	AT3G28640	Putative pentatricopeptide repeat-containing protein At3g28640 (Arabidopsis)	PCMP-E79
jc018190	5.0999	-0.0167708	67.304	2.33e-16	4e-14	AT1G43190	Polypyrimidine tract-binding protein homolog 3 (Arabidopsis)	PTB3
jc005556	5.03126	-0.425557	52.8166	3.66e-13	4.49e-11	AT1G52890	NAC domain-containing protein 19 (Arabidopsis)	NAC019
jc016667	5.02894	2.23375	167.292	2.89e-38	2.41e-35	AT4G24380	INVOLVED IN: 10-formyltetrahydrofolate biosynthetic process, folic acid and derivative biosynthetic process; EXPRESSED IN: 24 plant structures; EXPRESSED DURING: 15 growth stages; CONTAINS InterPro DOMAIN/s: Serine hydrolase (InterPro:IPR005645); BE /.../
jc021851	4.57184	-0.409714	50.0718	1.48e-12	1.71e-10	AT2G02040	Protein NRT1/ PTR FAMILY 8.3 (Arabidopsis)	NPF8.3
jc014469	4.36403	3.75838	162.209	3.72e-37	2.84e-34	AT5G08640	Flavonol synthase/flavanone 3-hydroxylase (Arabidopsis)	FLS1
jc005304	4.29599	2.94034	102.45	4.42e-24	1.46e-21	AT3G60270	Cupredoxin superfamily protein (Arabidopsis)
jc021510	4.27811	1.86201	110.323	8.32e-26	3.48e-23	AT1G53430	Probable LRR receptor-like serine/threonine-protein kinase At1g53430 (Arabidopsis)
jc013830	4.24635	1.35589	80.2314	3.33e-19	7.69e-17	AT1G11340	G-type lectin S-receptor-like serine/threonine-protein kinase RKS1 (Arabidopsis)	RKS1
jc023057	4.20659	2.39305	109.639	1.18e-25	4.8e-23	AT2G17650	Probable acyl-activating enzyme 2 (Arabidopsis)	AAE2
jc021019	4.18662	0.755785	55.2836	1.04e-13	1.37e-11	AT2G15325	Non-specific lipid-transfer protein 9 (Arabidopsis)	LTP9
jc022620	4.08503	0.482196	62.3522	2.87e-15	4.46e-13	AT1G32130	Protein IWS1 homolog 1 (Arabidopsis)	IWS1
jc016989	4.05254	2.35755	129.062	6.57e-30	3.6e-27	AT1G42440	At1g42440/F7F22_7 (Arabidopsis)
jc014992	3.90966	3.24505	202.906	4.85e-46	7.09e-43	AT4G03490	Ankyrin repeat family protein (Arabidopsis)
jc019107	3.62024	-0.00396142	43.1779	5e-11	4.71e-09	AT5G19790	Ethylene-responsive transcription factor RAP2-11 (Arabidopsis)	RAP2-11
jc011021	3.45849	1.40531	69.3939	8.06e-17	1.5e-14	AT2G35160	Histone-lysine N-methyltransferase, H3 lysine-9 specific SUVH5 (Arabidopsis)	SUVH5
jc022418	3.44729	2.83171	54.7839	1.35e-13	1.71e-11	AT3G28630	Actin cross-linking protein, putative (DUF569) (Arabidopsis)
jc015524	3.38965	1.2964	54.7423	1.37e-13	1.73e-11	AT4G33810	Glycosyl hydrolase superfamily protein (Arabidopsis)
jc001555	3.25075	3.47027	41.5087	1.17e-10	1.06e-08	AT3G51890	Clathrin light chain 3 (Arabidopsis)
jc000417	3.09821	0.769229	30.7043	3e-08	2.01e-06	AT3G25505	TIR-NBS-LRR class disease resistance protein (Arabidopsis)
jc007234	3.09216	2.13985	39.0146	4.21e-10	3.56e-08	AT1G52690	Late embryogenesis abundant protein 7 (Arabidopsis)	LEA7
jc015985	3.05152	-0.0627724	34.1951	4.99e-09	3.64e-07	AT3G52770	ZPR3 (Arabidopsis)	ZPR3
jc012995	2.98389	1.16314	38.1416	6.58e-10	5.42e-08	AT5G56550	Emb (Arabidopsis)	OXS3
jc012378	2.83717	-0.208022	27.1909	1.84e-07	1.03e-05	AT5G13010	Pre-mRNA-splicing factor ATP-dependent RNA helicase DEAH7 (Arabidopsis)	CUV
jc010157	2.80726	4.62333	29.8136	4.76e-08	3e-06	AT2G18550	Homeobox-leucine zipper protein ATHB-21 (Arabidopsis)	ATHB-21
jc001477	2.80608	3.12594	12.6634	0.000372878	0.00764858	AT5G02020	AT5g02020/T7H20_70 (Arabidopsis)	SIS
jc009069	2.69345	2.0624	56.7802	4.87e-14	6.57e-12	AT1G10940	Protein kinase superfamily protein (Arabidopsis)	ASK1
jc017566	2.66905	2.89062	59.0387	1.55e-14	2.17e-12	AT1G10070	Branched-chain-amino-acid aminotransferase 2, chloroplastic (Arabidopsis)	BCAT2
jc014023	2.63407	0.0581822	28.1648	1.11e-07	6.43e-06	AT3G61310	AT-hook motif nuclear-localized protein 11 (Arabidopsis)	AHL11
jc013518	2.61357	-0.345416	23.0749	1.56e-06	6.87e-05	AT3G28960	Amino acid transporter AVT1I (Arabidopsis)	AVT1I
jc010167	2.60904	1.07308	37.7089	8.21e-10	6.67e-08	AT1G53270	ABCG10 (Arabidopsis)	ABCG10
jc006053	2.58489	0.538879	11.1122	0.000857603	0.0149509	AT1G08170	Histone H2B.2 (Arabidopsis)
jc021313	2.52145	3.70917	17.6754	2.62e-05	0.000814685	AT4G32480	AT4g32480/F8B4_180 (Arabidopsis)
jc006207	2.45294	1.63435	24.073	9.28e-07	4.3e-05	AT5G22470	NAD+ ADP-ribosyltransferases;NAD+ ADP-ribosyltransferases (Arabidopsis)
jc014343	2.41877	-0.378617	20.8667	4.92e-06	0.000189784	AT5G24080	G-type lectin S-receptor-like serine/threonine-protein kinase At5g24080 (Arabidopsis)
jc014649	2.38522	1.64723	24.9002	6.04e-07	2.95e-05	AT5G67030	abscisic acid Zeaxanthin epoxidase, chloroplastic (Arabidopsis)	ZEP
jc000669	2.37252	1.448	37.3787	9.73e-10	7.79e-08	AT5G06570	alpha/beta-Hydrolases superfamily protein (Arabidopsis)
jc019905	2.33292	1.84531	24.9332	5.94e-07	2.91e-05	AT3G20660	Organic cation/carnitine transporter 4 (Arabidopsis)	OCT4
jc007933	2.29478	0.235065	10.6444	0.00110405	0.0179491	AT5G43300	Glycerophosphodiester phosphodiesterase GDPD3 (Arabidopsis)	GDPD3
jc021794	2.29457	1.90583	27.9481	1.25e-07	7.14e-06	AT2G01770	Vacuolar iron transporter 1 (Arabidopsis)	VIT1
jc014413	2.28179	1.20331	16.4436	5.01e-05	0.00142693	AT5G19600	Probable sulfate transporter 3.5 (Arabidopsis)	SULTR3;5
jc012237	2.25414	0.215612	21.2809	3.97e-06	0.000155978	AT1G22380	Glycosyltransferase (Fragment) (Arabidopsis)	UGT85A3
jc002075	2.24659	1.191	13.2458	0.000273197	0.00590065	AT3G04070	NAC transcription factor 47 (Arabidopsis)	NAC047
jc003317	2.23875	1.61408	43.116	5.16e-11	4.81e-09	AT4G27730	Oligopeptide transporter 6 (Arabidopsis)	OPT6
jc023352	2.22822	1.26686	28.6368	8.73e-08	5.19e-06	AT2G16900	Expressed protein (Arabidopsis)
jc013517	2.22625	5.50382	76.455	2.25e-18	4.82e-16	AT4G30420	WAT1-related protein (Arabidopsis)
jc003241	2.21275	1.40607	23.2539	1.42e-06	6.3e-05	AT4G08500	Mitogen-activated protein kinase kinase kinase 1 (Arabidopsis)	MEKK1
jc001827	2.20943	5.45238	116.206	4.28e-27	1.93e-24	AT1G65060	4-coumarate--CoA ligase 3 (Arabidopsis)	4CL3
jc006563	2.18182	3.40315	27.3544	1.69e-07	9.58e-06	AT5G42210	Major facilitator superfamily protein (Arabidopsis)
jc009848	2.18148	0.337677	22.6348	1.96e-06	8.48e-05	AT2G22880	At2g22880 (Arabidopsis)
jc011941	2.18137	-0.0385488	20.2521	6.79e-06	0.000249047	AT1G18390	Protein kinase superfamily protein (Arabidopsis)
jc016763	2.15488	1.15173	21.2309	4.07e-06	0.000159386	AT2G40370	Laccase-5 (Arabidopsis)	LAC5
jc001288	2.15357	2.26844	15.1225	0.000100757	0.00260246	AT2G40150	Protein trichome birefringence-like 28 (Arabidopsis)	TBL28
jc010668	2.15002	3.25209	12.7114	0.000363431	0.00751633	AT2G29380	HAI3 (Arabidopsis)	HAI3
jc019775	2.1496	4.46046	8.07191	0.00449566	0.0517355	AT4G27420	ABCG9 (Arabidopsis)	ABCG9
jc009013	2.13753	2.34109	16.4945	4.88e-05	0.0013982	AT4G03230	S-locus lectin protein kinase family protein (Arabidopsis)
jc011913	2.13478	2.61971	14.3372	0.000152818	0.00366637	AT1G68320	Transcription factor MYB62 (Arabidopsis)	MYB62
jc010803	2.12346	1.05314	24.4898	7.47e-07	3.54e-05	AT3G61250	LATE MERISTEM IDENTITY2	LMI2
jc010136	2.11024	2.53592	31.2063	2.32e-08	1.57e-06	AT3G50770	Probable calcium-binding protein CML41 (Arabidopsis)	CML41
jc012934	2.08366	3.32985	60.4164	7.68e-15	1.12e-12	AT5G37000	Exostosin family protein (Arabidopsis)
jc000450	2.07848	3.66335	24.266	8.39e-07	3.9e-05	AT1G54160	Nuclear transcription factor Y subunit A-5 (Arabidopsis)	NFYA5
jc013737	2.07709	1.99969	29.2815	6.26e-08	3.84e-06	AT5G34930	arogenate dehydrogenase (Arabidopsis)
jc000029	2.06257	3.67262	29.5751	5.38e-08	3.36e-06	AT3G12620	Probable protein phosphatase 2C 38 (Arabidopsis)	PP2C38
jc023682	2.05098	5.6673	34.0409	5.4e-09	3.93e-07	AT1G73260	Kunitz trypsin inhibitor 1 (Arabidopsis)	KTI1
jc020992	2.03158	4.01484	24.8246	6.28e-07	3.06e-05	AT1G11910	aspartic proteinase A1 (Arabidopsis)	APA1
jc023715	2.0135	2.20084	33.8072	6.09e-09	4.41e-07	AT1G56120	Leucine-rich repeat transmembrane protein kinase (Arabidopsis)
jc013072	2.01069	2.65575	14.3385	0.000152706	0.00366637	AT2G26150	Heat stress transcription factor A-2 (Arabidopsis)	HSFA2
jc018929	1.99544	1.90026	18.6564	1.57e-05	0.000522864	AT3G47340	DIN6 (Arabidopsis)	ASN1
jc004271	1.99069	3.03953	36.1547	1.82e-09	1.42e-07	AT1G62670	Pentatricopeptide repeat-containing protein At1g62670, mitochondrial (Arabidopsis)	RPF2
jc012978	1.97655	7.41697	18.2626	1.92e-05	0.000617029	AT2G19810	TZF2 (Arabidopsis)
jc019183	1.97093	2.29344	35.2709	2.87e-09	2.16e-07	AT1G55230	Proteinase inhibitor I4, serpin (DUF716) (Arabidopsis)
jc004607	1.95503	0.41908	21.3863	3.75e-06	0.00014897	AT2G47540	Pollen Ole e 1 allergen and extensin family protein (Arabidopsis)
jc021477	1.9533	1.19756	9.4312	0.00213325	0.0296458	AT1G29270	unknown protein (Arabidopsis)
jc015141	1.95154	1.58709	18.2886	1.9e-05	0.000609782	AT5G64250	2-nitropropane dioxygenase-like protein (Arabidopsis)
jc021979	1.94974	2.27297	24.4232	7.73e-07	3.65e-05	AT1G49310	At1g49310 (Arabidopsis)
jc008659	1.93381	5.73424	14.1109	0.000172341	0.00406252	AT2G04240	Probable E3 ubiquitin-protein ligase XERICO (Arabidopsis)	XERICO
jc016643	1.92653	3.88206	47.7406	4.87e-12	5.3e-10	AT2G39980	At2g39980/T28M21.14 (Arabidopsis)
jc022985	1.92199	5.02824	40.4258	2.04e-10	1.79e-08	AT3G51520	Diacylglycerol O-acyltransferase 2 (Arabidopsis)	DGAT2
jc020283	1.91511	0.998212	24.4673	7.56e-07	3.57e-05	AT4G34060	demeter-like protein 3 (Arabidopsis)	DML3
jc021334	1.91456	6.46572	30.2389	3.82e-08	2.48e-06	AT1G28330	Dormancy-associated protein 1 (Arabidopsis)	DRM1
jc003819	1.91209	2.62115	25.4787	4.47e-07	2.25e-05	AT3G18550	TCP family transcription factor (Arabidopsis)	BRC1
jc009104	1.9102	0.376164	19.8461	8.39e-06	0.000299219	AT5G64440	Fatty acid amide hydrolase (Arabidopsis)	FAAH
jc005258	1.88387	1.59207	29.5487	5.45e-08	3.39e-06	AT2G44850	Putative uncharacterized protein At2g44850 (Arabidopsis)
jc015142	1.83021	0.570854	13.9708	0.000185672	0.0043302	AT5G64250	2-nitropropane dioxygenase-like protein (Arabidopsis)
jc007017	1.82419	5.91125	9.9075	0.00164606	0.0247163	AT1G80920	Chaperone protein dnaJ 8, chloroplastic (Arabidopsis)	ATJ8
jc022186	1.8071	1.72648	17.1027	3.54e-05	0.0010708	AT3G01570	Oleosin 5 (Arabidopsis)
jc021020	1.78843	4.37316	39.6029	3.11e-10	2.68e-08	AT3G20300	AT3g20300/MQC12_5 (Arabidopsis)
jc022525	1.78289	1.75179	25.937	3.53e-07	1.82e-05	AT5G38610	At5g38610 (Arabidopsis)
jc019449	1.77252	0.591477	19.4984	1.01e-05	0.000351759	AT3G16460	Jacalin-related lectin 34 (Arabidopsis)	JAL34
jc022184	1.76352	3.16645	15.7499	7.23e-05	0.00199034	AT3G27650	LOB domain-containing protein 25 (Arabidopsis)	LBD25
jc020776	1.76243	4.1851	55.823	7.93e-14	1.05e-11	AT3G16565	Threonyl and alanyl tRNA synthetase second additional domain-containing protein (Arabidopsis)
jc024801	1.76191	1.85873	16.1332	5.9e-05	0.00165146	AT4G23730	Galactose mutarotase-like superfamily protein (Arabidopsis)
jc022943	1.74944	-0.418732	9.00099	0.00269833	0.0354481	AT1G31790	Pentatricopeptide repeat-containing protein At1g31790 (Arabidopsis)	PCMP-A1
jc014921	1.7428	1.34002	13.8091	0.000202359	0.00463917	AT5G22690	Disease resistance protein (TIR-NBS-LRR class) family (Arabidopsis)
jc013148	1.73952	0.681932	18.6186	1.6e-05	0.00052931	AT2G05910	Protein LURP-one-related 6 (Arabidopsis)
jc021959	1.73716	5.00629	9.00551	0.00269167	0.0354043	AT5G48485	Putative lipid-transfer protein DIR1 (Arabidopsis)	DIR1
jc004992	1.73706	1.38189	9.93987	0.00161737	0.0243514	AT5G41580	E4 SUMO-protein ligase PIAL2 (Arabidopsis)	PIAL2
jc012442	1.73679	3.04544	34.9316	3.42e-09	2.55e-07	AT3G53270	Putative uncharacterized protein (Arabidopsis)
jc004612	1.7297	7.29781	77.7181	1.19e-18	2.61e-16	AT2G40940	Ethylene response sensor 1 (Arabidopsis)	ERS1
jc016776	1.72872	6.0299	21.4325	3.66e-06	0.000145779	AT4G14270	Polyadenylate-binding protein-interacting protein 2 (Arabidopsis)	CID2
jc014528	1.71975	4.03402	22.4185	2.19e-06	9.29e-05	AT1G52565	At1g52565 (Arabidopsis)
jc013988	1.70507	-0.241786	11.6087	0.000656447	0.0120932	AT2G40540	Potassium transporter (Arabidopsis)	POT2
jc017642	1.70002	1.54152	22.5472	2.05e-06	8.75e-05	AT4G24480	Protein kinase superfamily protein (Arabidopsis)
jc009300	1.69843	3.91662	30.2044	3.89e-08	2.52e-06	AT4G19710	Bifunctional aspartokinase/homoserine dehydrogenase 2, chloroplastic (Arabidopsis)	AKHSDH2
jc022333	1.69642	1.24709	16.1505	5.85e-05	0.0016496	AT3G01410	Polynucleotidyl transferase, ribonuclease H-like superfamily protein (Arabidopsis)
jc006612	1.68796	0.642138	14.5055	0.000139749	0.00339463	AT1G12740	Cytochrome P450, family 87, subfamily A, polypeptide 2 (Arabidopsis)	CYP87A2
jc009416	1.68318	0.440188	11.694	0.000627035	0.0116864	AT5G64810	Probable WRKY transcription factor 51 (Arabidopsis)	WRKY51
jc004775	1.67699	2.79855	17.4858	2.89e-05	0.000891647	AT3G62100	Auxin-responsive protein (Fragment) (Arabidopsis)	IAA30
jc002678	1.65835	4.81772	35.526	2.52e-09	1.93e-07	AT2G38170	AT2G38170 protein (Arabidopsis)	CAX1
jc022234	1.65387	0.845012	14.8324	0.000117502	0.00293973	AT5G14570	NRT2.7 (Arabidopsis)	NRT2.7
jc013226	1.65192	4.11727	11.6412	0.000645056	0.0119503	AT5G21280	At5g21280 (Arabidopsis)
jc011206	1.62135	6.61729	8.16038	0.00428154	0.0499266	AT5G50360	Putative uncharacterized protein (Arabidopsis)
jc019102	1.59838	3.55399	15.7462	7.24e-05	0.00199117	AT1G13630	Tetratricopeptide repeat (TPR)-like superfamily protein (Arabidopsis)
jc011646	1.59668	0.0259604	12.5951	0.000386762	0.00784166	AT1G43770	Putative uncharacterized protein At1g43770 (Arabidopsis)
jc021279	1.59529	5.95133	11.1726	0.000830132	0.0146027	AT4G27450	AT4g27450/F27G19_50 (Arabidopsis)
jc021162	1.58733	4.9023	21.1382	4.27e-06	0.00016617	AT1G61740	Sulfite exporter TauE/SafE family protein 2 (Arabidopsis)
jc022941	1.58572	0.201202	11.4969	0.000697125	0.012703	AT5G27330	Prefoldin chaperone subunit family protein (Arabidopsis)
jc013336	1.58021	4.71583	22.3496	2.27e-06	9.58e-05	AT2G26070	Protein of unknown function (DUF778) (Arabidopsis)	RTE1
jc016570	1.57139	5.58574	8.84798	0.00293413	0.0378316	AT3G55580	Regulator of chromosome condensation (RCC1) family protein (Arabidopsis)
jc010173	1.56615	2.58402	20.7766	5.16e-06	0.000197838	AT2G42560	Late embryogenesis abundant domain-containing protein / LEA domain-containing protein (Arabidopsis)
jc013019	1.56034	5.55069	16.738	4.29e-05	0.00125641	AT4G26080	Protein phosphatase 2C 56 (Arabidopsis)	ABI1
jc021922	1.54118	0.126894	10.7893	0.00102086	0.0169384	AT4G31940	Cytochrome P450 82C4 (Arabidopsis)	CYP82C4
jc003777	1.53499	0.263984	9.86795	0.00168183	0.0251029	AT1G73860	Kinesin-like protein KIN-14P (Arabidopsis)	KIN14P
jc008885	1.51984	3.55719	23.3522	1.35e-06	6.07e-05	AT2G32415	Protein RRP6-like 3 (Arabidopsis)	RRP6L3
jc000100	1.51479	4.80425	19.1504	1.21e-05	0.000416268	AT2G37210	Cytokinin riboside 5'-monophosphate phosphoribohydrolase (Arabidopsis)	LOG3
jc001293	1.51187	4.99193	25.0931	5.46e-07	2.71e-05	AT5G47810	ATP-dependent 6-phosphofructokinase 2 (Arabidopsis)	PFK2
jc002067	1.50552	2.27003	9.49974	0.00205501	0.0288229	AT2G03090	EXPA15 (Arabidopsis)	EXPA15
jc000384	1.50552	2.24752	8.15224	0.00430081	0.0500817	AT2G41660	MIZ1 (Arabidopsis)	MIZ1
jc014153	1.49529	2.35871	14.736	0.000123663	0.00306329	AT4G25850	OSBP(Oxysterol binding protein)-related protein 4B (Arabidopsis)	ORP4B
jc017233	1.48624	6.3705	54.9447	1.24e-13	1.59e-11	AT5G42770	Maf-like protein (Arabidopsis)
jc011186	1.48464	2.89467	26.0036	3.41e-07	1.77e-05	AT3G49180	Protein ROOT INITIATION DEFECTIVE 3 (Arabidopsis)	RID3
jc004564	1.48276	1.39872	10.0464	0.00152649	0.0232191	AT1G02850	Beta-glucosidase 11 (Arabidopsis)	BGLU11
jc022068	1.47686	5.6895	27.1017	1.93e-07	1.07e-05	AT5G14230	CONTAINS InterPro DOMAIN/s: Ankyrin repeat-containing domain (InterPro:IPR020683), Ankyrin repeat (InterPro:IPR002110); BEST Arabidopsis thaliana protein match is: XB3 ortholog 2 in Arabidopsis thaliana (TAIR:AT5G57740.1) (Arabidopsis)
jc003982	1.47563	0.919451	10.0997	0.00148292	0.0227537	AT5G39580	Peroxidase 62 (Arabidopsis)	PER62
jc024628	1.47054	2.54136	12.8647	0.000334832	0.00703267	AT4G23050	PAS domain-containing protein tyrosine kinase family protein (Arabidopsis)
jc000316	1.45719	3.059	8.57158	0.0034145	0.0422607	AT2G41380	At2g41380 (Arabidopsis)
jc002842	1.45431	6.56508	9.95138	0.00160729	0.0242379	AT1G07430	Protein phosphatase 2C 3 (Arabidopsis)	AIP1
jc024217	1.45249	5.81798	21.8678	2.92e-06	0.000119409	AT3G29390	Protein RIK (Arabidopsis)	RIK
jc003945	1.43288	1.07266	12.8184	0.000343221	0.00718854	AT2G03530	ureide permease 2 (Arabidopsis)	UPS2
jc011816	1.43006	5.77708	24.6463	6.89e-07	3.33e-05	AT3G25620	ABC transporter G family member 21 (Arabidopsis)	ABCG21
jc011648	1.42486	2.73622	25.8135	3.76e-07	1.91e-05	AT3G54850	U-box domain-containing protein 14 (Arabidopsis)	PUB14
jc005303	1.42244	0.954552	9.55195	0.00199737	0.0283184	AT2G44800	2-oxoglutarate (2OG) and Fe(II)-dependent oxygenase superfamily protein (Arabidopsis)
jc003654	1.42074	1.19184	10.9493	0.000936389	0.0158278	AT5G48380	Probably inactive leucine-rich repeat receptor-like protein kinase At5g48380 (Arabidopsis)	BIR1
jc010903	1.41972	1.38265	15.2608	9.36e-05	0.00245119	AT5G07170	Cell cycle regulated microtubule associated protein (Arabidopsis)
jc020030	1.4139	3.511	8.69791	0.00318575	0.0401665	AT4G04630	Putative uncharacterized protein (Arabidopsis)
jc012644	1.41337	1.03067	15.5427	8.07e-05	0.00215977	AT5G11280	Putative uncharacterized protein At5g11280 (Arabidopsis)
jc005543	1.41103	8.124	17.7189	2.56e-05	0.000797666	AT2G43330	Inositol transporter 1 (Arabidopsis)	INT1
jc019428	1.41087	0.829621	11.1321	0.000848461	0.0148358	AT1G19715	Jacalin-related lectin 3 (Arabidopsis)	JAL3
jc015143	1.40265	7.88106	17.922	2.3e-05	0.000725955	AT5G64260	Protein EXORDIUM-like 2 (Arabidopsis)	EXL2
jc010357	1.39787	6.14973	16.882	3.98e-05	0.00117662	AT4G28240	AT4g28240/F26K10_120 (Arabidopsis)
jc013312	1.391	4.38212	18.3438	1.84e-05	0.00059454	AT4G33050	calmodulin-binding family protein (Arabidopsis)	EDA39
jc003931	1.3892	4.34377	13.7302	0.000211029	0.00479408	AT1G13740	AFP2 (Arabidopsis)	AFP2
jc012438	1.38298	3.57212	26.4164	2.75e-07	1.48e-05	AT1G56130	Probable LRR receptor-like serine/threonine-protein kinase At1g56130 (Arabidopsis)
jc017887	1.38027	4.10746	28.4963	9.39e-08	5.51e-06	AT2G41705	Camphor resistance CrcB family protein (Arabidopsis)
jc012789	1.37337	3.14236	15.8353	6.91e-05	0.00191152	AT1G56140	Probable LRR receptor-like serine/threonine-protein kinase At1g56140 (Arabidopsis)
jc013404	1.37185	1.2341	8.19544	0.00419958	0.0492657	AT5G11670	NADP-dependent malic enzyme 2 (Arabidopsis)	NADP-ME2
jc013152	1.37091	2.41496	8.96207	0.00275642	0.0361032	AT5G20670	At5g20670 (Arabidopsis)
jc009424	1.36349	3.87368	8.33612	0.00388645	0.0466534	AT2G23180	Cytochrome P450, family 96, subfamily A, polypeptide 1 (Arabidopsis)	CYP96A1
jc024343	1.36168	4.75969	30.6038	3.16e-08	2.09e-06	AT4G17610	tRNA/rRNA methyltransferase (SpoU) family protein (Arabidopsis)
jc017407	1.36074	5.49693	15.1759	9.79e-05	0.0025486	AT1G45249	abscisic acid responsive elements-binding factor 2 (Arabidopsis)	ABF2
jc014534	1.34355	6.94058	37.6542	8.45e-10	6.83e-08	AT2G25490	EIN3-binding F-box protein 1 (Arabidopsis)	EBF1
jc012437	1.34025	1.31833	16.439	5.02e-05	0.00142809	AT1G56145	Leucine-rich repeat transmembrane protein kinase (Arabidopsis)
jc017354	1.33026	0.837883	11.5655	0.000671862	0.0123126	AT1G47485	Precursor of CEP1 (Arabidopsis)	CEP1
jc015374	1.32939	2.11075	9.51373	0.0020394	0.0287516	AT1G09970	Leucine-rich receptor-like protein kinase family protein (Arabidopsis)	LRR XI-23
jc007604	1.32829	-0.00426374	8.16161	0.00427863	0.0499259	AT3G13840	Scarecrow-like protein 29 (Arabidopsis)	SCL29
jc011866	1.32682	2.70856	8.71894	0.0031492	0.039849	AT1G68620	Probable carboxylesterase 6 (Arabidopsis)	CXE6
jc007032	1.32142	5.52451	12.163	0.000487473	0.00939484	AT2G07680	multidrug resistance-associated protein 11 (Arabidopsis)	ATMRP11
jc020395	1.31794	2.95515	14.0551	0.000177535	0.00416815	AT3G23360	Putative protein phosphatase 2C-like protein 44 (Arabidopsis)
jc007750	1.31744	6.39233	18.5081	1.69e-05	0.000555647	AT3G12320	LNK3 (Arabidopsis)	LNK3
jc014612	1.31595	1.03047	9.85461	0.00169407	0.025216	AT5G16290	Acetolactate synthase small subunit 1, chloroplastic (Arabidopsis)	VAT1
jc003720	1.3047	2.29199	14.2298	0.000161786	0.00383951	AT1G15060	Alpha/beta hydrolase family protein (Arabidopsis)
jc004950	1.30169	4.81664	13.558	0.00023131	0.00514437	AT2G46370	jasmonic acid synthase	JAR1
jc022540	1.29775	1.22357	10.4468	0.00122863	0.0196424	AT5G45540	Putative uncharacterized protein (Arabidopsis)
jc012879	1.29719	3.61577	22.2409	2.4e-06	0.000100426	AT5G19650	Transcription repressor OFP8 (Arabidopsis)	OFP8
jc021567	1.29564	1.97506	11.0009	0.000910655	0.0154789	AT4G18170	WRKY28 (Arabidopsis)	WRKY28
jc012678	1.28439	1.54728	9.47275	0.00208547	0.0291705	AT5G10720	Histidine kinase 5 (Arabidopsis)	AHK5
jc003452	1.27284	3.11342	21.9065	2.86e-06	0.000117301	AT1G48360	Fanconi-associated nuclease 1 homolog (Arabidopsis)	FAN1
jc023892	1.27159	4.20109	22.0831	2.61e-06	0.000107746	AT1G66480	Uncharacterized protein At1g66480 (Arabidopsis)
jc011174	1.2707	5.97944	12.9802	0.000314796	0.00664683	AT3G48530	SNF1-related protein kinase regulatory subunit gamma-1 (Arabidopsis)	KING1
jc006050	1.26342	3.84735	14.9251	0.000111864	0.00283098	AT2G27940	RING-H2 finger protein ATL57 (Arabidopsis)	ATL57
jc023774	1.25998	6.20216	18.912	1.37e-05	0.000463476	AT5G17300	Protein REVEILLE 1 (Arabidopsis)	RVE1
jc013781	1.25751	3.167	21.2846	3.96e-06	0.000155978	AT4G32280	Auxin-responsive protein (Arabidopsis)	IAA29
jc003471	1.25174	2.37123	14.5055	0.000139748	0.00339463	AT4G14180	Protein PRD1 (Arabidopsis)	PRD1
jc001668	1.2493	2.70798	9.40336	0.00216589	0.0300279	AT5G01740	AT5g01740/T20L15_10 (Arabidopsis)
jc016785	1.2435	2.69068	16.2146	5.66e-05	0.00160244	AT3G56200	Amino acid transporter AVT6C (Arabidopsis)	AVT6C
jc024429	1.24145	5.28018	26.5335	2.59e-07	1.4e-05	AT5G47500	Probable pectinesterase 68 (Arabidopsis)	PME68
jc023570	1.23526	1.56907	11.0517	0.000886056	0.0152511	AT1G29860	Probable WRKY transcription factor 71 (Arabidopsis)	WRKY71
jc014564	1.22209	3.33191	14.821	0.000118214	0.00294913	AT2G02410	unknown protein (Arabidopsis)
jc024340	1.22031	2.1812	13.375	0.000255005	0.00559273	AT5G04770	CAT6 (Arabidopsis)	CAT6
jc011568	1.22015	2.80554	14.1785	0.00016626	0.00394037	AT2G03220	Glycosyltransferase (Fragment) (Arabidopsis)	FUT1
jc015132	1.20756	1.31155	8.58953	0.00338101	0.042067	AT5G64230	unknown protein (Arabidopsis)
jc004465	1.2044	5.72595	11.7774	0.00059955	0.0112459	AT3G63010	Gibberellin receptor GID1B (Arabidopsis)	GID1B
jc002436	1.17482	3.12651	12.2919	0.000454918	0.00892433	AT5G27860	unknown protein; chloroplast; EXPRESSED IN: pollen tube (Arabidopsis)
jc009115	1.17272	1.63581	9.63734	0.00190661	0.0273788	AT5G63800	Beta-galactosidase 6 (Arabidopsis)	BGAL6
jc022746	1.17266	3.12945	19.4294	1.04e-05	0.000362533	AT1G10490	RNA cytidine acetyltransferase 1 (Arabidopsis)
jc022811	1.17118	2.34703	13.2872	0.000267226	0.00582188	AT5G61450	P-loop containing nucleoside triphosphate hydrolases superfamily protein (Arabidopsis)
jc000238	1.17022	1.88965	8.20112	0.00418645	0.0491446	AT5G03790	Putative homeobox-leucine zipper protein ATHB-51 (Arabidopsis)	ATHB-51
jc016629	1.16906	3.71094	12.2081	0.000475818	0.00922088	AT2G39920	Uncharacterized protein At2g39920 (Arabidopsis)
jc021455	1.16575	1.30524	8.60177	0.00335836	0.0419807	AT2G38300	Myb-like HTH transcriptional regulator family protein (Arabidopsis)
jc022993	1.16251	3.80119	8.48386	0.00358312	0.0437609	AT1G76460	RNA-binding (RRM/RBD/RNP motifs) family protein (Arabidopsis)
jc023146	1.15732	4.30559	11.5113	0.000691748	0.0126374	AT1G53420	Probable LRR receptor-like serine/threonine-protein kinase At1g53420 (Arabidopsis)
jc021767	1.14569	4.11424	18.5553	1.65e-05	0.000545121	AT1G14790	RNA-dependent RNA polymerase (Arabidopsis)	RDR1
jc012793	1.13871	0.905594	8.29211	0.00398177	0.0474293	AT2G25460	CONTAINS InterPro DOMAIN/s: C2 calcium-dependent membrane targeting (InterPro:IPR000008); BEST Arabidopsis thaliana protein match is: unknown protein (TAIR:AT5G04860.1) (Arabidopsis)
jc016537	1.12731	5.66271	20.6824	5.42e-06	0.000204906	AT5G13840	Protein FIZZY-RELATED 3 (Arabidopsis)	FZR3
jc024819	1.12254	2.09854	10.7765	0.00102794	0.0170237	AT5G41800	Probable GABA transporter 2 (Arabidopsis)
jc002425	1.12076	4.1904	11.3255	0.000764495	0.0136813	AT4G15920	Nodulin MtN3 family protein (Arabidopsis)	SWEET17
jc006315	1.11762	1.72376	11.0837	0.000870891	0.0150926	AT3G44220	At3g44220 (Arabidopsis)
jc003098	1.10898	5.68064	13.4587	0.000243873	0.00537994	AT2G32560	F-box protein At2g32560 (Arabidopsis)
jc023852	1.10526	5.76584	10.7178	0.00106109	0.017392	AT1G66330	Putative uncharacterized protein T27F4.8 (Arabidopsis)
jc012084	1.1042	6.32361	15.5922	7.86e-05	0.00211807	AT1G30820	CTP synthase (Arabidopsis)
jc012107	1.10022	1.26354	8.89776	0.0028552	0.03701	AT3G16210	Putative F-box protein At3g16210 (Arabidopsis)
jc004968	1.09588	5.91871	12.7034	0.000364998	0.00752213	AT4G01130	GDSL esterase/lipase At4g01130 (Arabidopsis)
jc021246	1.08918	3.82559	13.6681	0.00021813	0.00494259	AT1G61215	At1g61215 (Arabidopsis)	BRD4
jc012435	1.08277	1.55966	8.93666	0.00279504	0.0365544	AT1G56130	Probable LRR receptor-like serine/threonine-protein kinase At1g56130 (Arabidopsis)
jc013015	1.08231	3.63941	15.2758	9.29e-05	0.00243542	AT4G29140	Protein DETOXIFICATION (Arabidopsis)	DTX51
jc002229	1.07683	4.98178	24.0513	9.38e-07	4.34e-05	AT3G04820	Pseudouridine synthase family protein (Arabidopsis)
jc008150	1.07671	6.1378	22.0905	2.6e-06	0.000107583	AT3G26510	Octicosapeptide/Phox/Bem1p family protein (Arabidopsis)
jc014902	1.07182	6.86896	10.5003	0.00119352	0.0191509	AT1G22930	Putative uncharacterized protein At1g22930 (Arabidopsis)
jc021751	1.07104	1.78253	8.36136	0.00383284	0.0460845	AT2G01730	Cleavage and polyadenylation specificity factor subunit 3-II (Arabidopsis)	CPSF73-II
jc004321	1.06673	1.3557	9.80095	0.00174422	0.0257276	AT3G63370	Pentatricopeptide repeat-containing protein At3g63370, chloroplastic (Arabidopsis)	PCMP-H83
jc021036	1.06651	3.53282	12.7192	0.000361912	0.00749376	AT4G04320	Malonyl-CoA decarboxylase family protein (Arabidopsis)
jc019989	1.06262	3.4022	18.4166	1.78e-05	0.000576509	AT5G54855	AT1g27100/T7N9_16 (Arabidopsis)
jc021430	1.05848	4.06718	10.9005	0.000961378	0.0161192	AT5G45900	Ubiquitin-like modifier-activating enzyme atg7 (Arabidopsis)	ATG7
jc006305	1.05644	3.05502	9.60269	0.00194293	0.0277033	AT3G44190	At3g44190 (Arabidopsis)
jc018219	1.0509	6.8442	27.9318	1.26e-07	7.18e-06	AT1G71695	Peroxidase (Arabidopsis)	PER12
jc006371	1.04941	2.86653	9.29535	0.00229737	0.031552	AT3G07610	Transcription factor jumonji (JmjC) domain-containing protein (Arabidopsis)	IBM1
jc003332	1.04909	3.87361	12.8057	0.000345556	0.00722332	AT5G53550	YSL3 (Arabidopsis)	YSL3
jc023636	1.0459	5.08108	27.9735	1.23e-07	7.07e-06	AT3G58750	Citrate synthase 2, peroxisomal (Arabidopsis)	CSY2
jc024261	1.03728	5.55278	9.2242	0.00238837	0.0322209	AT3G29240	AT3g29240/MXO21_9 (Arabidopsis)
jc007140	1.03683	2.83739	8.81671	0.00298485	0.0383223	AT1G12280	Probable disease resistance protein At1g12280 (Arabidopsis)
jc023021	1.03616	3.7464	13.588	0.00022764	0.00508581	AT4G35520	MUTL protein homolog 3 (Arabidopsis)	MLH3
jc002537	1.0325	6.86839	13.8291	0.000200216	0.00460811	AT1G09530	Transcription factor PIF3 (Arabidopsis)	PIF3
jc024895	1.03193	4.82127	27.4828	1.58e-07	9e-06	AT4G24040	Trehalase (Arabidopsis)	TRE1
jc004962	1.0252	5.5289	28.4435	9.65e-08	5.64e-06	AT1G64230	Ubiquitin-conjugating enzyme 28 (Arabidopsis)	UBC28
jc003921	1.02509	1.46455	8.30522	0.00395313	0.0471633	AT1G69210	At1g69210/F4N2_11 (Arabidopsis)
jc020304	1.02505	3.1865	16.8963	3.95e-05	0.00117152	AT5G43900	Myosin 2 (Arabidopsis)	MYA2
jc023895	1.02282	4.63081	23.2791	1.4e-06	6.25e-05	AT1G66510	AAR2 protein family (Arabidopsis)
jc022978	1.0212	2.92728	14.3446	0.000152213	0.00366637	AT5G65930	Kinesin-like calmodulin-binding protein ZWICHEL (Arabidopsis)	ZWI
jc004967	1.01797	6.52947	8.74024	0.00311264	0.0394718	AT2G46270	G-box-binding factor 3 (Arabidopsis)	GBF3
jc019450	1.01537	2.18679	9.98004	0.00158247	0.0239873	AT1G52040	Myrosinase-binding protein 1 (Arabidopsis)	MBP1
jc009886	1.01509	1.54418	8.44273	0.00366506	0.0445445	AT2G23060	Probable N-acetyltransferase HLS1-like (Arabidopsis)
jc013025	1.01376	6.21583	22.5721	2.02e-06	8.7e-05	AT2G19930	RNA-dependent RNA polymerase family protein (Arabidopsis)
jc012637	1.00891	6.29455	11.6891	0.000628672	0.0117045	AT5G24850	Cryptochrome DASH, chloroplastic/mitochondrial (Arabidopsis)	CRYD
jc008206	1.00871	5.8701	12.6337	0.000378849	0.0077169	AT1G60590	Pectin lyase-like superfamily protein (Arabidopsis)
jc016697	1.00556	4.55784	14.7084	0.000125489	0.00309513	AT5G05660	NF-X1-type zinc finger protein NFXL2 (Arabidopsis)	NFXL2
jc009203	1.0014	1.77523	8.59532	0.00337028	0.0420399	AT4G33440	Pectin lyase-like superfamily protein (Arabidopsis)
jc020723	0.992312	6.83691	12.675	0.000370584	0.00761042	AT5G18670	Inactive beta-amylase 9 (Arabidopsis)	BAM9
jc003922	0.990493	1.79596	9.63176	0.00191242	0.0274057	AT1G69210	At1g69210/F4N2_11 (Arabidopsis)
jc003582	0.983789	4.01545	15.3303	9.03e-05	0.00238754	AT1G55610	Serine/threonine-protein kinase BRI1-like 1 (Arabidopsis)	BRL1
jc008024	0.968578	5.23769	20.8981	4.84e-06	0.00018794	AT1G67560	Lipoxygenase (Arabidopsis)	LOX6
jc013335	0.9684	3.74298	9.2358	0.00237328	0.0320915	AT5G11840	At5g11840 (Arabidopsis)
jc017327	0.968171	3.04272	12.4664	0.000414347	0.00825775	AT5G25900	Ent-kaurene oxidase, chloroplastic (Arabidopsis)	GA3/ CYP701A3
jc001874	0.965542	3.94555	10.9869	0.000917598	0.0155787	AT5G60570	F-box/kelch-repeat protein At5g60570 (Arabidopsis)
jc007004	0.963232	5.57186	11.375	0.00074441	0.0134177	AT2G24100	ATP-dependent DNA helicase (Arabidopsis)
jc021859	0.956917	3.25844	9.66487	0.00187825	0.027134	AT4G31150	At4g31150 (Arabidopsis)
jc003800	0.953726	5.5132	12.5361	0.000399161	0.00802691	AT1G73920	Alpha/beta-Hydrolases superfamily protein (Arabidopsis)
jc021248	0.950853	4.53107	20.3641	6.4e-06	0.000237373	AT2G20850	Protein STRUBBELIG-RECEPTOR FAMILY 1 (Arabidopsis)	SRF1
jc012911	0.949452	3.06189	9.09837	0.00255837	0.0340689	AT3G06880	Transducin/WD40 repeat-like superfamily protein (Arabidopsis)
jc021209	0.947274	3.43584	7.96123	0.004779	0.0542837	AT4G05090	3'(2'),5'-bisphosphate nucleotidase-like protein (Arabidopsis)
jc007315	0.945687	5.6999	22.2796	2.36e-06	9.87e-05	AT1G15660	Centromere protein C (Arabidopsis)	CENP-C
jc010574	-0.945431	3.22049	9.58229	0.00196463	0.0279446	AT3G51790	At3g51790 (Arabidopsis)	ATG1
jc012009	-0.946385	6.07021	10.8677	0.000978571	0.0163605	AT2G34650	PID (Arabidopsis)	PID
jc001642	-0.946905	6.41165	12.6387	0.000377851	0.00770552	AT2G38360	PRA1 family protein B4 (Arabidopsis)	PRA1B4
jc017221	-0.947971	4.09771	8.53943	0.00347534	0.0428324	AT1G75260	Oxidoreductases, acting on NADH or NADPH (Arabidopsis)
jc019379	-0.949181	3.09454	10.0814	0.00149773	0.0229008	AT3G14850	Protein trichome birefringence-like 41 (Arabidopsis)	TBL41
jc017996	-0.950284	4.90153	15.5789	7.91e-05	0.0021253	AT1G21600	AT1G21600 protein (Arabidopsis)	PTAC6
jc011544	-0.951633	6.28771	10.5944	0.00113429	0.0183685	AT5G62440	Protein EMBRYO DEFECTIVE 514 (Arabidopsis)	EMB514
jc010801	-0.952795	5.69833	18.2973	1.89e-05	0.000608103	AT4G25570	Cytochrome b561/ferric reductase transmembrane protein family (Arabidopsis)	ACYB-2
jc012357	-0.953556	6.26931	12.6534	0.00037488	0.00767169	AT2G39220	Patatin-like protein 6 (Arabidopsis)	PLP6
jc002224	-0.953991	7.28666	16.5428	4.76e-05	0.00136977	AT3G04790	EMB3119 (Arabidopsis)	RPI3
jc021127	-0.955016	6.20838	9.05441	0.00262062	0.0346763	AT1G11545	Xyloglucan endotransglucosylase/hydrolase (Arabidopsis)	XTH8
jc021124	-0.956477	3.38339	13.3852	0.000253618	0.00557386	AT1G11570	NTF2-like (Arabidopsis)	NTL
jc018710	-0.959121	2.97138	10.9315	0.000945442	0.0159232	AT4G10100	Molybdopterin synthase sulfur carrier subunit (Arabidopsis)	CNX7
jc002670	-0.965148	6.00029	14.3791	0.000149449	0.00361523	AT5G01410	RSR4 (Arabidopsis)	PDX13
jc007326	-0.966276	4.62018	9.60528	0.00194019	0.0276868	AT1G12660	Predicted to encode a PR (pathogenesis-related) protein. Belongs to the plant thionin (PR-13) family with the following members: At1g66100, At5g36910, At1g72260, At2g15010, At1g12663, At1g12660. (Arabidopsis)
jc000398	-0.966865	5.68544	8.61827	0.00332808	0.0416616	AT3G57400	Putative uncharacterized protein F28O9.250 (Arabidopsis)
jc024364	-0.967785	7.19106	19.2261	1.16e-05	0.000400879	AT5G02890	At5g02890 (Arabidopsis)
jc002755	-0.969493	2.15626	8.15114	0.0043034	0.0500817	AT3G11320	Probable sugar phosphate/phosphate translocator At3g11320 (Arabidopsis)
jc004019	-0.972282	3.90725	9.22901	0.00238211	0.032186	AT1G14060	F7A19.14 protein (Arabidopsis)
jc020891	-0.973914	6.39015	19.5221	9.94e-06	0.000348797	AT3G06610	DNA-binding enhancer protein-like protein (Arabidopsis)
jc001601	-0.974735	4.27953	10.3897	0.00126723	0.0201493	AT1G78190	Multifunctional methyltransferase subunit TRM112-like protein At1g78190 (Arabidopsis)
jc010942	-0.976272	5.63287	15.9166	6.62e-05	0.00183983	AT1G12240	Acid beta-fructofuranosidase 4, vacuolar (Arabidopsis)	BFRUCT4
jc004621	-0.978323	4.69234	10.6648	0.00109193	0.0177976	AT2G19570	Cytidine deaminase 1 (Arabidopsis)	CDA1
jc006943	-0.980769	3.76027	8.31953	0.00392211	0.0470171	AT3G02060	ATP-dependent DNA helicase At3g02060, chloroplastic (Arabidopsis)
jc006641	-0.981898	3.67466	9.74695	0.00179621	0.02628	AT2G16700	ATADF5 (Arabidopsis)	ADF5
jc019952	-0.98871	6.07298	13.1134	0.000293191	0.00625546	AT5G54770	Thiamine thiazole synthase, chloroplastic (Arabidopsis)	THI1
jc019106	-0.991268	9.07503	9.05084	0.00262574	0.0346763	AT5G19770	Tubulin alpha chain (Arabidopsis)	TUBA3
jc023875	-0.993221	4.65724	18.3697	1.82e-05	0.000588686	AT5G37770	TCH2 (Arabidopsis)	CML24
jc004177	-0.996869	4.69415	8.51732	0.00351781	0.0432041	AT1G27200	DUF23/GT0 (Fragment) (Arabidopsis)
jc024483	-0.998626	4.95309	18.7741	1.47e-05	0.000494384	AT4G22580	Probable xyloglucan galactosyltransferase GT19 (Arabidopsis)	GT19
jc023743	-1.00074	3.79444	10.4241	0.00124378	0.0197945	AT1G66120	Butyrate--CoA ligase AAE11, peroxisomal (Arabidopsis)	AAE11
jc015650	-1.00192	7.37905	9.7823	0.00176199	0.0258809	AT4G34200	D-3-phosphoglycerate dehydrogenase (Arabidopsis)	PGDH1
jc010508	-1.00249	6.44534	10.2135	0.00139419	0.0217152	AT4G15000	60S ribosomal protein L27 (Arabidopsis)	RPL27C
jc009381	-1.00425	5.06826	11.1346	0.000847323	0.0148307	AT4G05410	U3 snoRNP-associated protein-like YAO (Arabidopsis)	YAO
jc015893	-1.00471	2.77506	10.25	0.00136686	0.0213844	AT5G04890	Protein RESTRICTED TEV MOVEMENT 2 (Arabidopsis)	RTM2
jc008789	-1.00527	4.83587	19.7824	8.68e-06	0.00030808	AT2G04530	tRNase Z TRZ2, chloroplastic (Arabidopsis)	TRZ2
jc010898	-1.00595	5.37677	23.4337	1.29e-06	5.86e-05	AT5G51720	NEET (Arabidopsis)	NEET
jc000114	-1.00705	4.10016	9.27989	0.00231683	0.0317194	AT1G31335	At1g31335 (Arabidopsis)
jc020691	-1.01663	8.09059	9.26872	0.00233101	0.0318142	AT3G21550	DMP2 (Arabidopsis)	DMP2
jc004374	-1.01949	2.95792	9.14153	0.00249872	0.0334014	AT2G32100	Transcription repressor OFP16 (Arabidopsis)	OFP16
jc007152	-1.01995	4.44999	16.0529	6.16e-05	0.00171748	AT1G58190	Receptor like protein 9 (Arabidopsis)	AtRLP9
jc001879	-1.02405	6.08207	18.8801	1.39e-05	0.000470374	AT1G64980	Nucleotide-diphospho-sugar transferases superfamily protein (Arabidopsis)
jc004913	-1.02645	6.05275	8.58639	0.00338685	0.0420959	AT1G01260	Transcription factor bHLH13 (Arabidopsis)	BHLH13
jc018957	-1.02747	2.86566	11.8838	0.000566258	0.0107247	AT1G79790	Haloacid dehalogenase-like hydrolase (HAD) superfamily protein (Arabidopsis)
jc007381	-1.02891	5.5549	26.1112	3.22e-07	1.68e-05	AT1G52220	CURT1C (Arabidopsis)	CURT1C
jc014695	-1.03713	7.51902	9.32775	0.0022571	0.0310958	AT3G12630	Zinc finger A20 and AN1 domain-containing stress-associated protein 5 (Arabidopsis)	SAP5
jc007391	-1.03853	4.58916	17.4836	2.9e-05	0.000891647	AT3G16190	Probable inactive nicotinamidase At3g16190 (Arabidopsis)
jc020968	-1.04305	7.9144	12.7421	0.000357513	0.00742796	AT5G18525	Protein GFS12 (Arabidopsis)	GFS12
jc001319	-1.04596	5.52493	16.2021	5.69e-05	0.00161041	AT2G37400	At2g37400 (Arabidopsis)
jc005028	-1.06024	4.74918	10.9214	0.000950578	0.0159728	AT1G01580	ferric reduction oxidase 2 (Arabidopsis)	FRO2
jc024917	-1.06056	6.94375	9.63834	0.00190558	0.0273788	AT5G42110	Putative uncharacterized protein (Arabidopsis)
jc006879	-1.06062	3.70866	8.70401	0.00317511	0.04009	AT5G13200	GEM-like protein 5 (Arabidopsis)
jc014142	-1.06276	5.35238	11.0516	0.000886124	0.0152511	AT5G57180	CIA2 (Arabidopsis)	CIA2
jc017431	-1.06799	3.91667	9.50489	0.00204925	0.028821	AT1G46480	WUSCHEL-related homeobox 4 (Arabidopsis)	WOX4
jc009578	-1.07213	1.60482	8.75413	0.00308902	0.0393429	AT5G10260	RABH1e (Arabidopsis)	RABH1E
jc022035	-1.07635	4.13986	12.1371	0.000494285	0.00951567	AT5G14150	Emb (Arabidopsis)
jc023492	-1.07646	3.62737	8.0556	0.00453633	0.0521693	AT3G59080	AT3g59080/F17J16_130 (Arabidopsis)
jc017411	-1.08383	1.4934	8.78682	0.00303415	0.0388415	AT5G42930	Alpha/beta-Hydrolases superfamily protein (Arabidopsis)
jc012958	-1.08738	3.25968	14.8005	0.000119503	0.00297282	AT4G29460	Phospholipase A2-gamma (Arabidopsis)	PLA2-GAMMA
jc023834	-1.08949	3.7137	8.45165	0.00364712	0.0443881	AT5G37660	Cysteine-rich repeat secretory protein 60 (Arabidopsis)	CRRSP60
jc004184	-1.09057	6.37081	11.5723	0.000669432	0.0122809	AT1G70090	Probable galacturonosyltransferase-like 9 (Arabidopsis)	GATL9
jc022358	-1.09256	6.60917	14.6569	0.000128961	0.00316767	AT5G40150	Peroxidase 63 (Arabidopsis)	PER63
jc023124	-1.09664	5.58767	17.1548	3.45e-05	0.00104904	AT3G10530	F18K10.11 protein (Arabidopsis)
jc004878	-1.0968	5.51695	26.7751	2.29e-07	1.26e-05	AT4G09650	PDE332 (Arabidopsis)	ATPD
jc005387	-1.10088	7.40424	18.2318	1.96e-05	0.000624808	AT3G27830	RPL12-A (Arabidopsis)	RPL12A
jc012976	-1.10122	2.85948	13.0286	0.00030677	0.00652137	AT4G29170	Meiotic nuclear division protein 1 homolog (Arabidopsis)	MND1
jc000887	-1.10304	3.76363	8.92342	0.00281537	0.0366986	AT1G63310	Putative uncharacterized protein At1g63310 (Arabidopsis)
jc013263	-1.1058	7.41282	16.0897	6.04e-05	0.00168707	AT3G14690	Cytochrome P450, family 72, subfamily A, polypeptide 15 (Arabidopsis)	CYP72A15
jc000102	-1.11304	8.03732	11.023	0.000899881	0.0154273	AT2G37220	RNA-binding protein CP29B, chloroplastic (Arabidopsis)	CP29B
jc013212	-1.11487	2.89769	12.2425	0.000467122	0.00912334	AT5G20870	O-Glycosyl hydrolases family 17 protein (Arabidopsis)
jc009509	-1.11518	5.26584	10.2864	0.00134012	0.021079	AT4G39700	Heavy metal-associated isoprenylated plant protein 23 (Arabidopsis)	HIPP23
jc023954	-1.11762	4.04378	15.0007	0.000107469	0.0027475	AT5G16160	At5g16160 (Arabidopsis)
jc012479	-1.11919	6.45932	16.1462	5.86e-05	0.00165009	AT1G16350	Inosine-5'-monophosphate dehydrogenase 2 (Arabidopsis)
jc012001	-1.12082	5.44919	18.4962	1.7e-05	0.000557067	AT2G01290	Probable ribose-5-phosphate isomerase 2 (Arabidopsis)	RPI2
jc019597	-1.12642	3.36046	11.4716	0.000706677	0.0128167	AT5G24350	CONTAINS InterPro DOMAIN/s: Secretory pathway Sec39 (InterPro:IPR013244) (Arabidopsis)
jc007947	-1.13394	3.80894	14.7126	0.000125209	0.00309284	AT3G27010	TCP20 (Arabidopsis)	TCP20
jc020257	-1.13741	3.07434	11.4405	0.000718622	0.0130198	AT4G13670	Protein disulfide isomerase pTAC5, chloroplastic (Arabidopsis)	PTAC5
jc017494	-1.15349	1.97618	8.36762	0.00381965	0.0459939	AT5G43140	At5g43140 (Arabidopsis)
jc021138	-1.15743	4.52958	11.2115	0.000812912	0.0143863	AT4G21200	Gibberellin 2-beta-dioxygenase 8 (Arabidopsis)	GA2OX8
jc021188	-1.15976	5.0089	17.8968	2.33e-05	0.000734288	AT4G21390	B120 (Arabidopsis)	B120
jc008365	-1.16019	6.19901	24.7309	6.59e-07	3.2e-05	AT4G28660	Photosystem II reaction center Psb28 protein (Arabidopsis)	PSB28
jc012424	-1.16683	5.29775	14.5761	0.000134611	0.00328347	AT1G10155	Phloem protein 2-A10 (Arabidopsis)	ATPP2-A10
jc013904	-1.16888	5.64276	11.281	0.000783032	0.0139845	AT1G18210	Probable calcium-binding protein CML27 (Arabidopsis)	CML27
jc012348	-1.17761	2.94084	15.0268	0.000105993	0.00272168	AT5G18820	Chaperonin 60 subunit alpha 2, chloroplastic (Arabidopsis)	CPN60A2
jc004406	-1.17782	3.50762	10.7726	0.00103013	0.0170352	AT5G46600	Aluminum-activated malate transporter 13 (Arabidopsis)	ALMT13
jc022010	-1.17864	2.1295	8.11709	0.004385	0.0507563	AT3G27027	GPI-anchored-like protein (DUF 3339) (Arabidopsis)
jc021391	-1.18034	4.44916	12.2132	0.000474515	0.009216	AT5G56350	Pyruvate kinase (Arabidopsis)
jc008899	-1.18186	4.12888	14.6669	0.000128282	0.00315541	AT2G32380	At2g32380 (Arabidopsis)
jc019924	-1.18214	4.64363	22.7786	1.82e-06	7.95e-05	AT3G01440	Photosynthetic NDH subunit of lumenal location 3, chloroplastic (Arabidopsis)	PNSL3
jc002509	-1.18551	5.43991	10.4814	0.00120583	0.0193307	AT1G09380	WAT1-related protein At1g09380 (Arabidopsis)
jc005906	-1.19147	4.20891	15.1031	0.000101799	0.00262551	AT5G03170	Fasciclin-like arabinogalactan protein 11 (Arabidopsis)	FLA11
jc013131	-1.20028	7.72828	13.279	0.000268393	0.0058328	AT5G20630	Germin-like protein subfamily 3 member 3 (Arabidopsis)	GER3
jc008541	-1.20477	5.76978	26.4968	2.64e-07	1.42e-05	AT4G12910	Serine carboxypeptidase-like 20 (Arabidopsis)	SCPL20
jc010808	-1.20768	5.15073	14.1368	0.000169986	0.00402324	AT5G23730	WD repeat-containing protein RUP2 (Arabidopsis)	RUP2
jc009952	-1.21847	7.63029	9.06906	0.0025997	0.0345406	AT5G67300	MYBR1 (Arabidopsis)	MYB44
jc013787	-1.22398	5.36031	16.1403	5.88e-05	0.00165009	AT4G32285	Probable clathrin assembly protein At4g32285 (Arabidopsis)
jc013489	-1.22776	3.03333	17.8335	2.41e-05	0.000755086	AT4G16850	Putative uncharacterized protein At4g16850 (Arabidopsis)
jc018447	-1.23053	4.13271	18.9666	1.33e-05	0.000454774	AT1G71970	At1g71970/F17M19_12 (Arabidopsis)
jc002701	-1.23233	4.66741	21.1691	4.2e-06	0.000163876	AT2G29670	At2g29670/T27A16.23 (Arabidopsis)
jc022904	-1.23658	8.86828	25.7511	3.88e-07	1.97e-05	AT4G19410	Pectin acetylesterase (Arabidopsis)
jc013525	-1.23902	8.64819	15.3579	8.89e-05	0.00235646	AT4G30440	GAE1 (Arabidopsis)	GAE1
jc011838	-1.2479	7.13539	13.4517	0.000244786	0.00539329	AT3G25700	At3g25700 (Arabidopsis)
jc016558	-1.24899	3.32504	9.24712	0.00235866	0.0319924	AT3G11420	At3g11420 (Arabidopsis)
jc013979	-1.25029	4.04883	10.9784	0.000921822	0.0156051	AT1G18300	Nudix hydrolase 4 (Arabidopsis)	NUDT4
jc009966	-1.25104	1.71408	10.4375	0.00123482	0.0197233	AT5G67210	IRX15-L (Arabidopsis)	IRX15-L
jc023988	-1.25494	6.24196	12.19	0.000480475	0.0092906	AT3G18280	Bifunctional inhibitor/lipid-transfer protein/seed storage 2S albumin superfamily protein (Arabidopsis)
jc018166	-1.25804	1.65582	7.99312	0.00469555	0.0535787	AT1G43650	WAT1-related protein At1g43650 (Arabidopsis)
jc010082	-1.26038	3.85571	20.793	5.12e-06	0.000196799	AT2G23620	Methylesterase 1 (Arabidopsis)	MES1
jc004947	-1.26164	2.76654	13.0476	0.000303676	0.00646344	AT1G01430	Protein trichome birefringence-like 25 (Arabidopsis)	TBL25
jc024234	-1.26414	7.28915	22.1315	2.55e-06	0.000105558	AT5G15490	UDP-glucose 6-dehydrogenase (Arabidopsis)	UGD3
jc021604	-1.2708	1.20696	9.36854	0.00220741	0.0305312	AT5G46220	At5g46220 (Arabidopsis)
jc009772	-1.2728	1.46584	9.50103	0.00205356	0.0288229	AT4G37940	Agamous-like MADS-box protein AGL21 (Arabidopsis)	AGL21
jc009472	-1.2782	1.33113	9.7491	0.0017941	0.02628	AT5G47430	DWNN domain, a CCHC-type zinc finger (Arabidopsis)
jc000424	-1.27916	6.1646	26.3561	2.84e-07	1.51e-05	AT5G05170	Cellulose synthase A catalytic subunit 3 [UDP-forming] (Arabidopsis)	CESA3
jc014518	-1.28051	5.65047	22.8161	1.78e-06	7.82e-05	AT3G47650	DnaJ/Hsp40 cysteine-rich domain superfamily protein (Arabidopsis)
jc020778	-1.29186	6.12251	20.1972	6.99e-06	0.000254708	AT4G15800	Protein RALF-like 33 (Arabidopsis)	RALFL33
jc011238	-1.30871	2.86458	14.8235	0.000118052	0.00294913	AT1G24480	F21J9.14 (Arabidopsis)
jc002334	-1.31063	4.76966	11.9112	0.000557981	0.0105922	AT3G05200	E3 ubiquitin-protein ligase ATL6 (Arabidopsis)	ATL6
jc014537	-1.3127	5.49878	11.1505	0.000840082	0.0147334	AT5G20190	Tetratricopeptide repeat (TPR)-like superfamily protein (Arabidopsis)
jc021711	-1.33104	7.27575	15.5136	8.19e-05	0.00218329	AT1G70780	At1g70780 (Arabidopsis)
jc007178	-1.33531	3.83227	13.7386	0.000210096	0.00478688	AT3G15850	JB67 (Arabidopsis)	ADS3
jc016808	-1.33536	5.23933	30.0796	4.15e-08	2.66e-06	AT3G56290	Potassium transporter (Arabidopsis)
jc011425	-1.33682	4.96855	15.6063	7.8e-05	0.00210761	AT2G18420	Gibberellin-regulated protein 11 (Arabidopsis)	GASA11
jc010122	-1.33969	2.47003	9.67944	0.00186341	0.0270053	AT5G66590	CAP (Cysteine-rich secretory proteins, Antigen 5, and Pathogenesis-related 1 protein) superfamily protein (Arabidopsis)
jc012659	-1.35196	1.55373	13.8694	0.00019596	0.00452799	AT3G09580	FAD/NAD(P)-binding oxidoreductase family protein (Arabidopsis)
jc016831	-1.35888	6.42829	11.6406	0.000645282	0.0119503	AT3G56360	At3g56360 (Arabidopsis)
jc006431	-1.36228	8.67854	10.7283	0.00105512	0.0173103	AT2G17230	Protein EXORDIUM-like 5 (Arabidopsis)	EXL5
jc022940	-1.36889	3.63782	12.6412	0.000377347	0.00770421	AT4G19170	Probable carotenoid cleavage dioxygenase 4, chloroplastic (Arabidopsis)	CCD4
jc014702	-1.36994	3.30294	8.8442	0.00294022	0.0378601	AT1G03940	Coumaroyl-CoA:anthocyanidin 3-O-glucoside-6''-O-coumaroyltransferase 1 (Arabidopsis)	3AT1
jc023395	-1.37387	0.948388	9.56663	0.00198147	0.0281612	AT3G50930	Protein HYPER-SENSITIVITY-RELATED 4 (Arabidopsis)	HSR4
jc010288	-1.37537	8.59985	13.6501	0.000220229	0.00496449	AT4G28310	At4g28310 (Arabidopsis)
jc002921	-1.37577	4.5536	33.5115	7.08e-09	5.09e-07	AT1G13790	Factor of DNA methylation 4 (Arabidopsis)	FDM4
jc005376	-1.37596	4.17045	11.0006	0.000910837	0.0154789	AT5G22090	Protein FAF-like, chloroplastic (Arabidopsis)
jc010297	-1.38031	6.34958	39.0998	4.03e-10	3.43e-08	AT4G28290	At4g28290 (Arabidopsis)
jc015841	-1.38502	4.47979	16.7483	4.27e-05	0.0012517	AT3G10720	Probable pectinesterase/pectinesterase inhibitor 25 (Arabidopsis)	PME25
jc011119	-1.40376	6.36091	46.0546	1.15e-11	1.17e-09	AT5G50790	Bidirectional sugar transporter SWEET10 (Arabidopsis)	SWEET10
jc017900	-1.40814	1.08779	9.21716	0.00239757	0.0322954	AT1G60360	RING/U-box superfamily protein (Arabidopsis)
jc017151	-1.41756	1.86319	13.1458	0.000288157	0.00615904	AT1G75550	glycine-rich protein (Arabidopsis)
jc011017	-1.41776	2.99496	13.7355	0.000210439	0.00478688	AT2G44740	Cyclin-U4-1 (Arabidopsis)	CYCU4-1
jc021241	-1.42088	1.59268	14.4159	0.00014656	0.00355024	AT1G11190	ENDO1 (Arabidopsis)	ENDO1
jc013822	-1.42264	10.4659	38.0284	6.97e-10	5.69e-08	AT2G38540	Non-specific lipid-transfer protein (Arabidopsis)	LTP1
jc000381	-1.42763	3.38533	10.1706	0.00142699	0.0220304	AT2G41640	At2g41640/T32G6.16 (Arabidopsis)
jc005241	-1.43598	4.09387	23.9266	1e-06	4.62e-05	AT3G60550	Cyclin-U2-2 (Arabidopsis)	CYCU2-2
jc015995	-1.43657	3.69336	24.327	8.13e-07	3.8e-05	AT5G49210	AT5g49210/K21P3_8 (Arabidopsis)
jc015996	-1.43846	4.98949	35.5435	2.49e-09	1.92e-07	AT5G49210	AT5g49210/K21P3_8 (Arabidopsis)
jc022396	-1.43991	0.440772	8.12902	0.00435624	0.0504955	AT2G44730	Alcohol dehydrogenase transcription factor Myb/SANT-like family protein (Arabidopsis)
jc017139	-1.44112	2.68653	9.02488	0.0026633	0.0350668	AT1G19900	At1g19900/F6F9_4 (Arabidopsis)
jc022532	-1.44752	3.79219	20.7746	5.17e-06	0.000197838	AT2G38740	Haloacid dehalogenase-like hydrolase domain-containing protein Sgpp (Arabidopsis)	SGPP
jc020889	-1.44754	3.99565	28.9851	7.29e-08	4.43e-06	AT3G17060	Probable pectinesterase 67 (Arabidopsis)	PME67
jc014359	-1.45424	4.40176	18.0442	2.16e-05	0.000684904	AT4G30320	CAP (Cysteine-rich secretory proteins, Antigen 5, and Pathogenesis-related 1 protein) superfamily protein (Arabidopsis)
jc022140	-1.45811	5.62494	16.9574	3.82e-05	0.00113828	AT3G01680	SEOR1 (Arabidopsis)	SEOB
jc002663	-1.46354	5.00228	13.5436	0.000233087	0.00517453	AT2G29980	FAD3 (Arabidopsis)	FAD3
jc012797	-1.48053	0.594796	9.86606	0.00168355	0.0251073	AT4G32340	Putative uncharacterized protein (Arabidopsis)
jc001630	-1.48246	0.603059	10.5528	0.00116015	0.0187097	AT1G07030	At1g07030 (Arabidopsis)
jc005469	-1.51053	5.8908	21.4322	3.67e-06	0.000145779	AT5G21105	Plant L-ascorbate oxidase (Arabidopsis)
jc021841	-1.51428	3.59322	15.3126	9.11e-05	0.00240276	AT4G19550	Zinc ion binding / transcription regulator (Arabidopsis)
jc005222	-1.52114	2.08632	16.6386	4.52e-05	0.00131744	AT4G00165	Putative lipid-binding protein At4g00165 (Arabidopsis)
jc000367	-1.52243	2.58298	10.4314	0.00123888	0.0197523	AT4G20990	Alpha carbonic anhydrase 4 (Arabidopsis)	ACA4
jc021611	-1.53369	1.72812	11.0327	0.000895203	0.0153621	AT1G78410	VQ motif-containing protein 10 (Arabidopsis)	VQ10
jc012666	-1.5364	4.98049	13.2352	0.000274734	0.00592655	AT2G24580	Probable sarcosine oxidase (Arabidopsis)
jc002886	-1.53641	1.39387	10.3569	0.00128989	0.020417	AT2G29090	Abscisic acid 8'-hydroxylase 2 (Arabidopsis)	CYP707A2
jc019040	-1.55096	1.15437	9.51193	0.00204141	0.0287568	AT4G26330	Subtilisin-like serine endopeptidase family protein (Arabidopsis)	UNE17
jc021123	-1.55922	4.67111	17.8801	2.35e-05	0.000738116	AT1G11580	methylesterase PCR A (Arabidopsis)	ATPMEPCRA
jc018590	-1.5598	1.73889	16.8558	4.03e-05	0.00118875	AT1G35340	ATP-dependent protease La (LON) domain protein (Arabidopsis)
jc002761	-1.5643	1.95497	18.9435	1.35e-05	0.000459435	AT5G01120	Putative uncharacterized protein (Arabidopsis)
jc010382	-1.58402	5.14745	19.2273	1.16e-05	0.000400879	AT4G33420	Peroxidase superfamily protein (Arabidopsis)
jc004398	-1.58777	3.70139	9.30112	0.00229014	0.0315016	AT1G03170	Protein FANTASTIC FOUR 2 (Arabidopsis)	FAF2
jc016694	-1.59376	0.962552	12.4697	0.000413616	0.00825255	AT3G55950	Putative serine/threonine-protein kinase-like protein CCR3 (Arabidopsis)	CCR3
jc011881	-1.61066	6.22676	12.4404	0.000420136	0.00833523	AT1G13360	Putative uncharacterized protein At1g13360 (Arabidopsis)
jc009676	-1.6118	8.35746	16.7636	4.23e-05	0.00124372	AT2G22500	Mitochondrial uncoupling protein 5 (Arabidopsis)	PUMP5
jc021114	-1.63736	7.04556	12.4418	0.000419827	0.00833523	AT1G61800	glucose-6-phosphate/phosphate translocator 2 (Arabidopsis)	GPT2
jc007914	-1.64588	3.43664	16.8817	3.98e-05	0.00117662	AT4G12910	Serine carboxypeptidase-like 20 (Arabidopsis)	SCPL20
jc021579	-1.64632	10.8947	42.2984	7.84e-11	7.23e-09	AT2G34430	Chlorophyll a-b binding protein, chloroplastic (Arabidopsis)	LHB1B1
jc021265	-1.65556	4.27156	19.6775	9.17e-06	0.000323503	AT5G60200	Dof zinc finger protein DOF5.3 (Arabidopsis)	DOF5.3
jc005023	-1.66905	0.613503	11.7991	0.000592581	0.0111271	AT2G22590	UDP-glycosyltransferase 91A1 (Arabidopsis)	UGT91A1
jc023133	-1.67217	6.19071	41.1843	1.39e-10	1.23e-08	AT2G16850	Probable aquaporin PIP2-8 (Arabidopsis)	PIP2-8
jc009959	-1.67359	4.97515	9.79341	0.00175139	0.0257683	AT5G67250	F-box protein SKIP2 (Arabidopsis)	SKIP2
jc010235	-1.67571	3.96981	13.2512	0.000272409	0.00589875	AT2G20562	Putative uncharacterized protein (Arabidopsis)
jc020028	-1.67929	4.43626	10.3104	0.00132282	0.0208629	AT5G54970	At5g54970 (Arabidopsis)
jc024669	-1.68459	0.0947031	10.0511	0.0015226	0.02318	AT1G63410	Protein LURP-one-related 4 (Arabidopsis)
jc007519	-1.68589	2.14184	22.6261	1.97e-06	8.5e-05	AT1G55140	At1g55140 (Arabidopsis)
jc016730	-1.69433	4.85028	10.1783	0.00142104	0.0219967	AT2G40230	HXXXD-type acyl-transferase family protein (Arabidopsis)
jc004961	-1.69529	1.16725	9.71143	0.00183126	0.0265866	AT3G61630	CRF6 (Arabidopsis)	CRF6
jc023446	-1.70907	5.77696	23.7587	1.09e-06	5e-05	AT1G75250	RAD-like 6 (Arabidopsis)	ATRL6
jc024945	-1.72018	4.20315	11.015	0.000903753	0.015454	AT1G64640	ENODL8 (Arabidopsis)	ENODL8
jc022527	-1.7206	0.771706	13.8778	0.000195087	0.00452571	AT4G18220	Purine permease 21 (Arabidopsis)	PUP21
jc012559	-1.73135	2.84766	21.4726	3.59e-06	0.000143716	AT2G17270	Mitochondrial phosphate carrier protein 1, mitochondrial (Arabidopsis)	MPT1
jc016761	-1.73289	2.97225	14.7793	0.000120852	0.00299789	AT2G40340	Integrase-type DNA-binding superfamily protein (Arabidopsis)	DREB2C
jc002879	-1.73435	6.73658	12.4949	0.00040807	0.00816047	AT3G46620	E3 ubiquitin-protein ligase RDUF1 (Arabidopsis)	RDUF1
jc024126	-1.74139	3.59469	14.9871	0.000108251	0.00275801	AT3G30530	BZIP42 (Arabidopsis)	ATBZIP42
jc014324	-1.75544	5.07787	14.8427	0.000116858	0.00293198	AT4G25810	Probable xyloglucan endotransglucosylase/hydrolase protein 23 (Arabidopsis)	XTH23
jc003447	-1.7629	4.74196	59.4493	1.25e-14	1.8e-12	AT3G13340	AT3g13340/MDC11_13 (Arabidopsis)
jc006217	-1.76931	4.59629	25.2007	5.17e-07	2.57e-05	AT3G52740	Protein BIC1 (Arabidopsis)	BIC1
jc004238	-1.77587	1.19802	12.1994	0.00047805	0.0092539	AT1G23965	Putative uncharacterized protein (Arabidopsis)
jc008220	-1.7808	3.03055	30.016	4.28e-08	2.73e-06	AT1G23550	Probable inactive poly [ADP-ribose] polymerase SRO2 (Arabidopsis)	SRO2
jc023035	-1.80224	5.0983	18.0328	2.17e-05	0.000687371	AT4G35090	catalase 2 (Arabidopsis)	CAT2
jc020731	-1.81417	5.03947	30.0184	4.28e-08	2.73e-06	AT4G15630	CASP-like protein 1E1 (Arabidopsis)
jc024541	-1.81482	4.1903	9.7341	0.00180881	0.0264321	AT4G22790	Protein DETOXIFICATION (Arabidopsis)	DTX56
jc015727	-1.83843	4.87094	19.0583	1.27e-05	0.000436001	AT1G49780	U-box domain-containing protein 26 (Arabidopsis)	PUB26
jc020298	-1.84368	0.129938	10.456	0.00122255	0.019563	AT2G29420	Glutathione S-transferase U7 (Arabidopsis)	GSTU7
jc008555	-1.8484	3.88024	18.9168	1.37e-05	0.000463281	AT3G01670	Sieve element occlusion protein (Arabidopsis)
jc002013	-1.88687	0.941291	18.1299	2.06e-05	0.000657949	AT1G54400	HSP20-like chaperones superfamily protein (Arabidopsis)
jc007867	-1.887	4.41147	20.302	6.61e-06	0.000243871	AT3G02630	Stearoyl-[acyl-carrier-protein] 9-desaturase 5, chloroplastic (Arabidopsis)	S-ACP-DES5
jc015187	-1.89838	3.25498	11.7302	0.000614931	0.0115098	AT4G24570	DIC2 (Arabidopsis)	PUMP4
jc001470	-1.90665	0.769464	12.817	0.000343482	0.00718854	AT2G37900	Protein NRT1/ PTR FAMILY 5.6 (Arabidopsis)	NPF5.6
jc019116	-1.91508	3.72928	20.2233	6.89e-06	0.000251773	AT1G33540	Serine carboxypeptidase-like 18 (Arabidopsis)	SCPL18
jc020477	-1.92906	6.36693	30.4112	3.5e-08	2.28e-06	AT4G14550	indole-3-acetic acid inducible 14 (Arabidopsis)	IAA14
jc002688	-1.93541	3.66523	43.3042	4.69e-11	4.44e-09	AT3G47120	Zinc finger CCCH domain-containing protein 42 (Arabidopsis)
jc007935	-1.94225	3.60605	12.7207	0.000361626	0.00749376	AT5G13170	Bidirectional sugar transporter SWEET15 (Arabidopsis)	SWEET15
jc021235	-1.94335	2.08297	19.9928	7.77e-06	0.000280513	AT5G54310	Nevershed (Arabidopsis)	AGD5
jc019961	-1.96739	1.70436	9.65446	0.00188892	0.0271986	AT3G21710	Vascular-related unknown protein 1 (Arabidopsis)
jc014314	-1.96794	0.219338	12.3731	0.000435569	0.00859281	AT1G08860	Protein BONZAI 3 (Arabidopsis)	BON3
jc024627	-1.97147	2.00891	12.2513	0.000464946	0.0091007	AT4G11720	Protein HAPLESS 2 (Arabidopsis)	HAP2
jc010023	-1.97692	4.99817	29.3048	6.18e-08	3.81e-06	AT2G15680	CML30 (Arabidopsis)	CML1
jc010287	-1.987	0.814201	13.3459	0.000258984	0.00565636	AT1G23120	Polyketide cyclase/dehydrase and lipid transport superfamily protein (Arabidopsis)
jc012692	-1.99783	3.93099	24.6145	7e-07	3.36e-05	AT5G10770	Aspartyl protease family protein At5g10770 (Arabidopsis)
jc014491	-2.00231	1.04525	8.57772	0.00340302	0.0421939	AT1G15410	Aspartate-glutamate racemase family (Arabidopsis)
jc014376	-2.0112	3.08929	25.0353	5.63e-07	2.77e-05	AT2G25680	Molybdate transporter 1 (Arabidopsis)	MOT1
jc020450	-2.03024	4.14096	19.5525	9.79e-06	0.000343994	AT4G14450	Uncharacterized protein At4g14450, chloroplastic (Arabidopsis)
jc007632	-2.03324	5.57125	11.0205	0.000901087	0.0154329	AT1G19180	TIFY10A (Arabidopsis)	TIFY10A
jc023907	-2.03841	0.896281	14.7059	0.000125655	0.00309513	AT2G01300	Mediator of RNA polymerase II transcription subunit (Arabidopsis)
jc019598	-2.04109	0.659743	14.835	0.000117341	0.00293973	AT5G67090	Subtilisin-like protease SBT1.9 (Arabidopsis)	SBT1.9
jc016703	-2.05412	7.92534	11.7593	0.000605416	0.0113438	AT2G40140	Zinc finger CCCH domain-containing protein 29 (Arabidopsis)	CZF1
jc015345	-2.08072	5.1045	12.6414	0.000377297	0.00770421	AT1G58290	Glutamyl-tRNA reductase 1, chloroplastic (Arabidopsis)	HEMA1
jc000233	-2.08667	1.6701	15.6623	7.57e-05	0.00205903	AT5G03795	Probable glycosyltransferase At5g03795 (Arabidopsis)
jc022202	-2.09864	4.00026	37.232	1.05e-09	8.36e-08	AT3G01550	Phosphoenolpyruvate/phosphate translocator 2, chloroplastic (Arabidopsis)	PPT2
jc002726	-2.10904	0.111487	13.511	0.000237168	0.00525848	AT5G17880	Disease resistance-like protein CSA1 (Arabidopsis)	CSA1
jc020795	-2.10983	5.639	25.0716	5.52e-07	2.73e-05	AT3G06890	At3g06890 (Arabidopsis)
jc011275	-2.15146	1.87237	8.86484	0.00290716	0.0375724	AT4G12690	At4g12690 (Arabidopsis)
jc020647	-2.17671	0.788332	13.5569	0.000231435	0.00514437	AT5G19040	Adenylate isopentenyltransferase 5, chloroplastic (Arabidopsis)	IPT5
jc019674	-2.18098	7.0569	13.8656	0.000196359	0.00453124	AT3G15210	Ethylene-responsive transcription factor 4 (Arabidopsis)	ERF4
jc024718	-2.22553	6.05107	10.3863	0.00126953	0.0201675	AT5G41330	BTB/POZ domain-containing protein At5g41330 (Arabidopsis)
jc024833	-2.24138	3.05518	11.8936	0.00056326	0.0106794	AT1G64380	Ethylene-responsive transcription factor ERF061 (Arabidopsis)	ERF061
jc020815	-2.27269	6.87915	12.382	0.000433481	0.00856125	AT3G16720	RING-H2 finger protein ATL2 (Arabidopsis)	ATL2
jc014574	-2.28843	0.47409	16.8634	4.02e-05	0.00118601	AT2G03820	Nonsense-mediated mRNA decay NMD3 family protein (Arabidopsis)
jc022954	-2.30279	6.38591	90.9306	1.49e-21	4.14e-19	AT3G45890	Protein root UVB sensitive 1, chloroplastic (Arabidopsis)	RUS1
jc010320	-2.34129	2.76621	16.9235	3.89e-05	0.0011568	AT2G20880	Ethylene-responsive transcription factor ERF053 (Arabidopsis)	ERF053
jc022257	-2.34655	5.63498	10.6505	0.00110039	0.0179189	AT3G01500	Beta carbonic anhydrase 1, chloroplastic (Arabidopsis)	BCA1
jc008483	-2.3538	3.87322	23.8213	1.06e-06	4.87e-05	AT3G25180	Cytochrome P450 82G1 (Arabidopsis)	CYP82G1
jc017684	-2.3991	5.02594	12.2278	0.000470828	0.00916571	AT1G02070	At1g02070 (Arabidopsis)
jc014375	-2.41701	6.60709	21.2167	4.1e-06	0.000160215	AT4G25760	Protein GLUTAMINE DUMPER 2 (Arabidopsis)	GDU2
jc006300	-2.41715	1.64509	15.6516	7.61e-05	0.0020641	AT1G65080	ALBINO3-like protein 2, chloroplastic (Arabidopsis)	ALB3L2
jc000521	-2.425	0.223195	8.99474	0.00270758	0.0355199	AT5G06839	Transcription factor TGA10 (Arabidopsis)	TGA10
jc013332	-2.42783	2.1232	18.6884	1.54e-05	0.000515147	AT4G26150	Putative GATA transcription factor 22 (Arabidopsis)	GATA22
jc009241	-2.50897	2.17018	46.5774	8.81e-12	9.19e-10	AT1G64100	Pentatricopeptide (PPR) repeat-containing protein (Arabidopsis)
jc005413	-2.53248	0.562737	18.9686	1.33e-05	0.000454774	AT4G01897	At4g01897 (Arabidopsis)
jc006269	-2.54868	6.57781	9.3208	0.00226567	0.0311895	AT3G44260	Probable CCR4-associated factor 1 homolog 9 (Arabidopsis)	CAF1-9
jc009651	-2.57431	1.908	8.87873	0.00288512	0.0373432	AT5G65300	Putative uncharacterized protein (Arabidopsis)
jc016888	-2.579	3.50377	8.51259	0.00352697	0.0432862	AT1G76600	Poly polymerase (Arabidopsis)
jc001332	-2.61456	4.95896	28.8708	7.74e-08	4.66e-06	AT2G37460	WAT1-related protein At2g37460 (Arabidopsis)
jc011002	-2.64507	5.4126	13.0222	0.000307812	0.00653561	AT5G51190	Ethylene-responsive transcription factor ERF105 (Arabidopsis)	ERF105
jc016771	-2.67615	1.77488	35.3173	2.8e-09	2.12e-07	AT3G11000	DCD (Development and Cell Death) domain protein (Arabidopsis)
jc005406	-2.69373	1.52132	42.0509	8.89e-11	8.08e-09	AT5G20935	unknown protein (Arabidopsis)
jc004196	-2.80659	5.74563	12.7087	0.000363966	0.00751852	AT1G70170	Metalloendoproteinase 2-MMP (Arabidopsis)	2MMP
jc008119	-2.81617	5.68827	12.177	0.000483819	0.00934496	AT1G24580	F21J9.24 (Arabidopsis)
jc000811	-2.85249	0.899538	31.1426	2.4e-08	1.62e-06	AT2G36090	Probable F-box protein At2g36090 (Arabidopsis)
jc018596	-2.89916	2.05671	13.2084	0.000278691	0.00599715	AT5G47850	Serine/threonine-protein kinase-like protein CCR4 (Arabidopsis)	CCR4
jc018131	-2.91981	4.38526	11.8719	0.000569882	0.01077	AT3G18710	RING-type E3 ubiquitin transferase (Arabidopsis)	PUB29
jc002571	-2.94239	2.99632	18.5242	1.68e-05	0.000552019	AT5G16530	Auxin efflux carrier component (Arabidopsis)	PIN5
jc010497	-2.95501	1.3002	11.9814	0.000537335	0.0102432	AT3G12890	ASML2 (Arabidopsis)	ASML2
jc024573	-3.02095	0.964607	10.5203	0.00118072	0.0189762	AT5G51790	basic helix-loop-helix (bHLH) DNA-binding superfamily protein (Arabidopsis)
jc006187	-3.03763	4.81771	13.5812	0.000228467	0.00509778	AT2G27690	Cytochrome P450 94C1 (Arabidopsis)	CYP94C1
jc014262	-3.12883	3.20664	11.0954	0.000865401	0.0150705	AT2G38870	Putative protease inhibitor (Arabidopsis)
jc005461	-3.16274	7.06079	23.4169	1.3e-06	5.88e-05	AT2G27080	NDR1/HIN1-like protein 13 (Arabidopsis)	NHL13
jc024940	-3.16681	6.72873	18.4961	1.7e-05	0.000557067	AT4G24110	NADP-specific glutamate dehydrogenase (Arabidopsis)
jc003364	-3.34789	5.80663	17.053	3.64e-05	0.00108986	AT1G32928	Avr9/Cf-9 rapidly elicited protein (Arabidopsis)
jc013142	-3.37245	2.01388	10.9467	0.000937686	0.0158278	AT2G05940	Serine/threonine-protein kinase RIPK (Arabidopsis)	RIPK
jc014356	-3.50467	2.8161	47.3256	6.01e-12	6.43e-10	AT5G52450	Protein DETOXIFICATION (Arabidopsis)	DTX16
jc013667	-3.52252	1.70827	16.6329	4.54e-05	0.00131919	AT5G62865	Putative uncharacterized protein (Arabidopsis)
jc014303	-3.52634	2.48104	60.4304	7.62e-15	1.12e-12	AT4G25830	CASP-like protein (Arabidopsis)
jc000133	-3.64022	3.11058	50.4547	1.22e-12	1.44e-10	AT3G09870	F8A24.8 protein (Arabidopsis)
jc010852	-3.70257	3.3284	22.6124	1.98e-06	8.54e-05	AT5G52020	Ethylene-responsive transcription factor ERF025 (Arabidopsis)	ERF025
jc002392	-3.71547	5.52407	27.2366	1.8e-07	1.01e-05	AT1G09070	Protein SRC2 homolog (Arabidopsis)	SRC2
jc000739	-3.7193	5.29537	16.1378	5.89e-05	0.00165009	AT2G35980	NDR1/HIN1-like protein 10 (Arabidopsis)	NHL10
jc024380	-3.73296	4.94841	12.5871	0.000388414	0.00785626	AT4G17490	Ethylene-responsive transcription factor 6 (Arabidopsis)	ERF6
jc011217	-3.7666	-0.0219133	16.699	4.38e-05	0.00128037	AT1G66350	DELLA protein RGL1 (Arabidopsis)	RGL1
jc024824	-3.76911	4.07864	13.9075	0.000192029	0.00446068	AT4G11070	Probable WRKY transcription factor 41 (Arabidopsis)	WRKY41
jc012865	-3.78452	2.51787	13.7667	0.000206971	0.00472637	AT2G46330	ATAGP16 (Arabidopsis)	AGP16
jc001763	-3.85578	5.42431	19.5031	1e-05	0.000351594	AT4G20780	Calcium-binding protein CML42 (Arabidopsis)	CML42
jc006182	-4.30597	0.841198	48.9015	2.69e-12	3.01e-10	AT1G03430	histidine-containing phosphotransfer factor 5 (Arabidopsis)	AHP5
jc024495	-4.50394	0.646244	18.3552	1.83e-05	0.000592074	AT4G22620	Auxin-responsive family protein (Arabidopsis)
jc002056	-4.52468	0.683843	13.1517	0.000287264	0.00615145	AT5G18230	transcription regulator NOT2/NOT3/NOT5 family protein (Arabidopsis)
jc018739	-4.55351	1.58504	13.8047	0.000202828	0.00464385	AT1G71450	Ethylene-responsive transcription factor ERF021 (Arabidopsis)	ERF021
jc016878	-4.5651	1.09211	11.3265	0.000764085	0.0136813	AT1G43040	SAUR-like auxin-responsive protein family (Arabidopsis)
jc022059	-4.59082	-0.34062	15.2356	9.49e-05	0.00248032	AT1G76650	CML38 (Arabidopsis)	CML38
jc000715	-4.69298	0.900087	15.6772	7.51e-05	0.00205225	AT2G35935	AT2G35935.1 (Arabidopsis)
jc001328	-4.80276	0.545195	14.3537	0.000151483	0.00365435	AT2G37430	ZAT11 (Arabidopsis)	ZAT11
jc000407	-4.83223	5.34998	31.2297	2.29e-08	1.56e-06	AT3G57450	At3g57450 (Arabidopsis)
jc024370	-5.29368	3.92994	24.5371	7.29e-07	3.48e-05	AT4G16820	Phospholipase A1-Ibeta2, chloroplastic (Arabidopsis)	PLA-I{beta]2
jc014718	-6.04042	0.86625	24.6263	6.96e-07	3.35e-05	AT3G08040	Protein DETOXIFICATION 43 (Arabidopsis)	DTX43
jc010002	-6.06693	6.54148	26.5418	2.58e-07	1.4e-05	AT3G50310	MKKK20 (Arabidopsis)	MAPKKK20
jc017356	-6.43181	-0.262371	40.1791	2.32e-10	2.01e-08	AT3G58980	F-box/LRR-repeat protein At3g58980 (Arabidopsis)
jc003030	-6.52933	4.44521	76.2097	2.55e-18	5.33e-16	AT3G26320	Cytochrome P450 71B36 (Arabidopsis)	CYP71B36
jc008699	-6.68345	-0.0365958	26.0034	3.41e-07	1.77e-05	AT1G19640	Jasmonate O-methyltransferase (Arabidopsis)	JMT
jc013760	-6.84613	0.0756392	48.0303	4.2e-12	4.63e-10	AT5G20260	Probable glycosyltransferase At5g20260 (Arabidopsis)
jc007512	-6.96848	0.169725	47.8737	4.55e-12	4.98e-10	AT1G55150	DEA(D/H)-box RNA helicase family protein (Arabidopsis)
jc013170	-7.2197	6.03933	20.8896	4.87e-06	0.00018836	AT1G19210	Ethylene-responsive transcription factor ERF017 (Arabidopsis)	ERF017
jc015753	-7.24128	4.1829	19.9748	7.85e-06	0.000282583	AT4G34410	Ethylene-responsive transcription factor ERF109 (Arabidopsis)	ERF109
jc012100	-9.90927	2.9413	168.324	1.72e-38	1.51e-35	AT1G34070	Copia-like polyprotein/retrotransposon (Arabidopsis)
jc016883	-4.72573	4.12648	22.6849	1.91e-06	8.31e-05	AT1G76650	CML38 (Arabidopsis)
jc016971	1.57772	2.30536	25.8786	3.64e-07	1.85e-05	AT1G20560	Probable acyl-activating enzyme 1, peroxisomal (Arabidopsis)
jc016987	-6.10041	-0.511237	26.5254	2.6e-07	1.4e-05	AT3G26040	HXXXD-type acyl-transferase family protein (Arabidopsis)
jc017044	1.21222	3.69792	20.651	5.51e-06	0.000207851	AT5G42210	Major facilitator superfamily protein (Arabidopsis)
jc017084	1.03959	4.8422	16.6405	4.52e-05	0.00131744	AT1G75800	At1g75800/T4O12_2 (Arabidopsis)
jc017091	-0.96744	7.73957	18.9218	1.36e-05	0.000463281	AT2G16600	Peptidyl-prolyl cis-trans isomerase (Arabidopsis)
jc017121	1.3039	2.72614	12.7057	0.000364541	0.00752156	AT1G75590	SAUR-like auxin-responsive protein family (Arabidopsis)
jc017298	-1.59567	6.90836	28.2926	1.04e-07	6.04e-06	AT5G42650	jasmonic acid allene oxide synthase (CYP74A1)	AOS
jc017381	2.48247	3.60855	59.0966	1.5e-14	2.12e-12	AT2G43290	MSS3 (Arabidopsis)
jc017382	8.25965	1.69851	170.962	4.56e-39	4.7e-36	AT3G59440	Calmodulin-like protein 4 (Arabidopsis)
jc017389	-1.95576	1.24644	22.3639	2.26e-06	9.53e-05	AT3G07040	Disease resistance protein RPM1 (Arabidopsis)
jc017305	1.86549	0.766901	15.522	8.15e-05	0.00217689	AT4G31940	Cytochrome P450 82C4 (Arabidopsis)
jc017363	6.50275	1.12293	101.758	6.27e-24	2.04e-21	AT2G26560	Patatin-like protein 2 (Arabidopsis)
jc017380	1.73506	1.08738	11.0901	0.0008679	0.0150705	AT3G25600	Probable calcium-binding protein CML16 (Arabidopsis)
jc017399	1.14164	1.8679	10.2209	0.00138861	0.0216725	AT4G25000	Alpha-amylase 1 (Arabidopsis)
jc017425	0.950045	2.7886	9.97262	0.00158886	0.0240426	AT5G67360	Subtilisin-like protease SBT1.7 (Arabidopsis)
jc017450	-1.06536	7.13524	8.16569	0.00426903	0.0498471	AT4G37260	MYB73 (Arabidopsis)
jc017471	-2.51577	5.35071	64.1374	1.16e-15	1.85e-13	AT4G37370	Cytochrome P450, family 81, subfamily D, polypeptide 8 (Arabidopsis)
jc017418	-1.40981	5.632	8.9248	0.00281324	0.0366986	AT5G67090	Subtilisin-like protease SBT1.9 (Arabidopsis)
jc017500	-3.29426	6.55601	15.0988	0.000102029	0.00262758	AT1G27730	Zinc finger protein ZAT10 (Arabidopsis)
jc017671	-2.91614	7.84333	24.9569	5.86e-07	2.88e-05	AT4G24570	DIC2 (Arabidopsis)
jc017583	-1.45727	2.19718	10.7718	0.00103058	0.0170352	AT5G49660	Receptor protein-tyrosine kinase CEPR1 (Arabidopsis)
jc017690	-1.82343	4.17822	18.6349	1.58e-05	0.000525806	AT4G24380	INVOLVED IN: 10-formyltetrahydrofolate biosynthetic process, folic acid and derivative biosynthetic process; EXPRESSED IN: 24 plant structures; EXPRESSED DURING: 15 growth stages; CONTAINS InterPro DOMAIN/s: Serine hydrolase (InterPro:IPR005645); BE /.../
jc017832	-1.41704	4.23472	19.4864	1.01e-05	0.000353261	AT4G01950	glycerol-3-phosphate acyltransferase 3 (Arabidopsis)
jc017742	-4.02067	6.25243	26.7602	2.3e-07	1.26e-05	AT4G08950	Protein EXORDIUM (Arabidopsis)
jc017743	-4.06928	6.25932	22.5546	2.04e-06	8.75e-05	AT4G08950	Protein EXORDIUM (Arabidopsis)
jc017744	-3.32434	4.29672	20.7093	5.35e-06	0.000202918	AT4G08950	Protein EXORDIUM (Arabidopsis)
jc017889	2.87188	0.325245	33.5537	6.93e-09	5e-07	AT5G08640	Flavonol synthase/flavanone 3-hydroxylase (Arabidopsis)
jc017899	-1.62733	3.26792	23.7762	1.08e-06	4.97e-05	AT5G16950	AT5g16950/F2K13_100 (Arabidopsis)
jc018171	-1.77745	7.70016	14.9811	0.000108595	0.0027602	AT1G74450	At1g74450/F1M20_13 (Arabidopsis)
jc018192	2.5551	0.0557089	26.1312	3.19e-07	1.67e-05	AT1G76730	COG0212 (Arabidopsis)
jc018200	1.13611	2.64085	16.5265	4.8e-05	0.00137929	AT2G21790	Ribonucleoside-diphosphate reductase large subunit (Arabidopsis)
jc018292	2.04287	3.01303	34.7133	3.82e-09	2.84e-07	AT5G09360	Laccase-14 (Arabidopsis)
jc018295	4.33756	0.0903518	59.2917	1.36e-14	1.94e-12	AT5G09360	Laccase-14 (Arabidopsis)
jc018344	6.14189	0.827203	105.133	1.14e-24	4.09e-22	AT3G05850	MUG7 (Arabidopsis)
jc018601	3.90691	1.34332	94.6562	2.26e-22	6.85e-20	AT4G24280	Heat shock 70 kDa protein 6, chloroplastic (Arabidopsis)
jc018624	-1.02047	4.10703	11.6169	0.00065357	0.0120656	AT5G23530	Probable carboxylesterase 18 (Arabidopsis)
jc018649	-2.40409	0.653937	11.5983	0.000660124	0.0121482	AT1G59610	Dynamin-2B (Arabidopsis)
jc018679	1.20472	1.89909	14.0357	0.000179377	0.00420576	AT4G31180	Aspartate--tRNA ligase 2, cytoplasmic (Arabidopsis)
jc018681	2.42339	1.56175	50.0401	1.51e-12	1.73e-10	AT4G31180	Aspartate--tRNA ligase 2, cytoplasmic (Arabidopsis)
jc018698	-2.11715	1.76499	20.5877	5.7e-06	0.000213453	AT5G17680	Disease resistance protein (TIR-NBS-LRR class) (Arabidopsis)
jc018822	1.89578	3.76719	22.6355	1.96e-06	8.48e-05	AT4G39950	auxin indole-3-acetaldoxime synthase	CYP79B2
jc018906	-3.17016	0.11332	19.7495	8.83e-06	0.000312796	AT5G45840	AT5G45840.1 (Arabidopsis)
jc025633	1.28058	0.496036	8.26791	0.0040352	0.0477967	AT2G40290	Eukaryotic translation initiation factor 2 subunit alpha homolog (Arabidopsis)
jc022976	-5.05411	3.83895	149.337	2.42e-34	1.7e-31	AT1G14130	2-oxoglutarate (2OG) and Fe(II)-dependent oxygenase superfamily protein (Arabidopsis)
jc023008	2.36689	0.490405	29.2497	6.36e-08	3.89e-06	AT2G17500	Protein PIN-LIKES 5 (Arabidopsis)
jc023085	-5.09901	3.30988	140.821	1.76e-32	1.19e-29	AT4G27220	NB-ARC domain-containing disease resistance protein (Arabidopsis)
jc023089	-1.42292	0.795734	8.0447	0.00456371	0.0524497	AT3G14580	Pentatricopeptide repeat-containing protein At3g14580, mitochondrial (Arabidopsis)
jc023090	-1.99561	3.15441	38.153	6.54e-10	5.41e-08	AT4G27220	NB-ARC domain-containing disease resistance protein (Arabidopsis)
jc023092	-0.991739	3.66882	11.0699	0.000877412	0.0151756	AT3G14580	Pentatricopeptide repeat-containing protein At3g14580, mitochondrial (Arabidopsis)
jc022971	1.10665	2.47149	9.49889	0.00205596	0.0288229	AT2G18510	Emb2444 (Arabidopsis)
jc023049	2.35947	1.6938	46.2999	1.01e-11	1.05e-09	AT3G51430	Protein STRICTOSIDINE SYNTHASE-LIKE 5 (Arabidopsis)
jc023145	-7.07117	0.264939	50.268	1.34e-12	1.56e-10	AT1G34070	Copia-like polyprotein/retrotransposon (Arabidopsis)
jc023141	2.28645	2.93334	61.1018	5.42e-15	8.06e-13	AT1G29750	Probable LRR receptor-like serine/threonine-protein kinase RFK1 (Arabidopsis)
jc023144	2.10737	1.75893	32.4437	1.23e-08	8.51e-07	AT3G50950	Disease resistance RPP13-like protein 4 (Arabidopsis)
jc023149	2.84608	0.049498	33.0831	8.83e-09	6.22e-07	AT1G29750	Probable LRR receptor-like serine/threonine-protein kinase RFK1 (Arabidopsis)
jc023203	-1.06182	6.06454	8.0117	0.0046476	0.0532932	AT4G38660	Pathogenesis-related thaumatin superfamily protein (Arabidopsis)
jc023207	2.38764	2.15754	55.558	9.07e-14	1.2e-11	AT5G66200	Armadillo repeat only 2 (Arabidopsis)
jc023230	1.10068	4.14802	22.0681	2.63e-06	0.000108334	AT5G66240	Transducin/WD40 repeat-like superfamily protein (Arabidopsis)
jc023232	5.23451	0.988104	100.122	1.43e-23	4.49e-21	AT5G66240	Transducin/WD40 repeat-like superfamily protein (Arabidopsis)
jc023239	3.08466	-0.0484652	34.612	4.02e-09	2.98e-07	AT3G50940	AAA-ATPase At3g50940 (Arabidopsis)
jc023245	-1.69431	1.12934	8.48432	0.0035822	0.0437609	AT3G50940	AAA-ATPase At3g50940 (Arabidopsis)
jc023284	1.58413	3.46185	24.3966	7.84e-07	3.69e-05	AT1G15380	GLYI4 (Arabidopsis)
jc023231	6.83376	1.03287	127.354	1.55e-29	8.02e-27	AT2G17950	Protein WUSCHEL (Arabidopsis)	WUS
jc023312	1.90282	-0.270823	12.5918	0.000387435	0.00784624	AT3G54340	Floral homeotic protein APETALA 3 (Arabidopsis)	AP3
jc023332	1.33891	1.69087	16.5458	4.75e-05	0.00136977	AT2G18390	TTN5 (Arabidopsis)
jc023387	-1.23359	2.2894	10.9119	0.000955468	0.0160354	AT2G18190	AAA-ATPase At2g18190 (Arabidopsis)
jc023355	3.69233	-0.0662501	41.1864	1.38e-10	1.23e-08	AT5G66390	Peroxidase (Arabidopsis)
jc023440	2.00214	1.6263	22.4659	2.14e-06	9.11e-05	AT3G14470	Putative disease resistance RPP13-like protein 1 (Arabidopsis)
jc023444	1.47843	3.85188	36.011	1.96e-09	1.52e-07	AT4G36550	U-box domain-containing protein 5 (Arabidopsis)
jc023586	-1.33311	2.25319	10.3738	0.00127819	0.0202868	AT4G14130	Xyloglucan endotransglucosylase/hydrolase protein 15 (Arabidopsis)
jc023612	-1.51901	3.25873	26.1584	3.15e-07	1.65e-05	AT1G56260	CST complex subunit TEN1 (Arabidopsis)
jc023727	1.27638	2.58099	15.7252	7.32e-05	0.00200703	AT1G65780	P-loop containing nucleoside triphosphate hydrolases superfamily protein (Arabidopsis)
jc023731	-2.56727	-0.136627	17.2539	3.27e-05	0.00100095	AT3G02710	ARM repeat superfamily protein (Arabidopsis)
jc023978	-2.14336	1.85035	21.6002	3.36e-06	0.000135391	AT1G66840	WEB2 (Arabidopsis)
jc023916	1.12117	1.19655	9.25444	0.00234926	0.0319515	AT1G66680	Protein-lysine N-methyltransferase At1g66680 (Arabidopsis)
jc023940	-3.54691	1.11015	10.1739	0.00142446	0.0220231	AT2G47485	At2g47485 (Arabidopsis)
jc023942	2.12641	0.548813	18.9164	1.37e-05	0.000463281	AT2G47485	At2g47485 (Arabidopsis)
jc023962	7.1278	0.688345	119.17	9.61e-28	4.56e-25	AT5G38220	Alpha/beta-Hydrolases superfamily protein (Arabidopsis)
jc023987	-2.39825	0.931523	12.4897	0.000409194	0.00817363	AT5G38200	Class I glutamine amidotransferase-like superfamily protein (Arabidopsis)
jc023976	1.82791	0.173126	15.5912	7.86e-05	0.00211807	AT1G66840	WEB2 (Arabidopsis)
jc024157	1.19728	3.38294	8.39005	0.00377281	0.0455386	AT3G51550	Receptor-like protein kinase FERONIA (Arabidopsis)
jc024162	4.66368	0.525958	79.0956	5.92e-19	1.33e-16	AT3G51550	Receptor-like protein kinase FERONIA (Arabidopsis)
jc024176	-1.94634	2.35456	13.955	0.000187237	0.0043609	AT3G51550	Receptor-like protein kinase FERONIA (Arabidopsis)
jc024177	3.32048	-0.459586	32.5382	1.17e-08	8.13e-07	AT3G51550	Receptor-like protein kinase FERONIA (Arabidopsis)
jc024180	2.03421	0.0127562	14.5668	0.000135275	0.00329508	AT3G51550	Receptor-like protein kinase FERONIA (Arabidopsis)
jc024204	1.66253	2.41738	9.63	0.00191424	0.0274057	AT5G39090	Acyltransferase-like protein (Arabidopsis)
jc024322	1.14375	1.92612	11.5857	0.000664597	0.0122049	AT3G48050	Protein SUO (Arabidopsis)
jc024379	-2.9033	4.41531	9.65449	0.00188889	0.0271986	AT5G51190	Ethylene-responsive transcription factor ERF105 (Arabidopsis)
jc024286	3.92982	2.80859	37.1642	1.09e-09	8.62e-08	AT5G61430	NAC domain-containing protein 100 (Arabidopsis)
jc024299	-2.44234	4.12667	10.9449	0.000938592	0.0158279	AT1G26800	At1g26800/T24P13_21 (Arabidopsis)
jc024348	7.11796	-0.36232	72.5219	1.65e-17	3.33e-15	AT4G10720	Ankyrin repeat family protein (Arabidopsis)
jc024485	1.25024	8.43432	12.5342	0.00039956	0.00802691	AT1G12240	Acid beta-fructofuranosidase 4, vacuolar (Arabidopsis)
jc024512	3.41733	0.376083	44.4673	2.59e-11	2.49e-09	AT4G12320	At4g12320 (Arabidopsis)
jc024559	-1.07342	2.18918	9.9692	0.00159181	0.0240665	AT4G37740	GRF2 (Arabidopsis)
jc024565	-2.64943	4.45386	20.344	6.47e-06	0.00023938	AT1G04110	SDD1 (Arabidopsis)
jc024606	-8.62692	1.68753	28.5478	9.14e-08	5.38e-06	AT4G25480	Dehydration-responsive element-binding protein 1A (Arabidopsis)
jc024647	10.25	5.3058	501.965	3.55e-111	3.11e-107	AT4G11650	OSM34 (Arabidopsis)
jc024607	-6.77818	1.61793	17.0829	3.58e-05	0.00108012	AT5G51990	C-repeat binding factor 4 (Arabidopsis)
jc024858	1.53886	2.4501	11.8446	0.000578278	0.0109169	AT3G61920	At3g61920 (Arabidopsis)
jc024932	-1.09187	5.59709	19.3509	1.09e-05	0.000376998	AT1G14430	F14L17.20 protein (Arabidopsis)
jc024765	-2.49693	2.22101	23.1247	1.52e-06	6.71e-05	AT1G64065	Late embryogenesis abundant protein At1g64065 (Arabidopsis)
jc025071	-2.97357	-0.0217856	22.4388	2.17e-06	9.21e-05	AT3G06170	At3g06170 (Arabidopsis)
jc014782	1.60325	3.6695	39.264	3.7e-10	3.17e-08	AT5G45540	Putative uncharacterized protein (Arabidopsis)
jc014774	2.90805	1.53521	43.4665	4.31e-11	4.11e-09	AT5G19440	At5g19440 (Arabidopsis)
jc014974	5.6587	1.6714	137.713	8.42e-32	5.28e-29	AT4G24330	At4g24330 (Arabidopsis)
jc014895	3.02986	0.092365	38.99	4.26e-10	3.59e-08	AT3G21760	Glycosyltransferase (Fragment) (Arabidopsis)
jc014994	2.23087	4.40044	92.8775	5.56e-22	1.6e-19	AT4G03490	Ankyrin repeat family protein (Arabidopsis)
jc015023	-1.17928	6.54126	13.8698	0.000195925	0.00452799	AT4G10040	CYTC-2 (Arabidopsis)
jc015034	1.21967	5.60367	37.5438	8.94e-10	7.19e-08	AT4G27220	NB-ARC domain-containing disease resistance protein (Arabidopsis)
jc015070	1.43809	5.90896	8.59092	0.00337843	0.042067	AT1G59740	Protein NRT1/ PTR FAMILY 4.3 (Arabidopsis)
jc015031	2.72965	2.2039	74.2301	6.95e-18	1.42e-15	AT4G27190	Disease resistance protein At4g27190 (Arabidopsis)
jc015032	2.37654	4.0575	102.503	4.31e-24	1.45e-21	AT4G14465	AT-hook motif nuclear-localized protein 20 (Arabidopsis)
jc015096	6.91938	-0.511404	61.1653	5.25e-15	7.87e-13	AT4G01370	Mitogen-activated protein kinase 4 (Arabidopsis)
jc015126	2.23265	0.815498	11.0523	0.000885759	0.0152511	AT4G10250	22.0 kDa heat shock protein (Arabidopsis)
jc015146	4.25152	2.41513	128.944	6.97e-30	3.71e-27	AT1G17840	ABC transporter G family member 11 (Arabidopsis)
jc015167	1.76285	1.75638	18.7463	1.49e-05	0.000500686	AT3G20360	AT3g20360/MQC12_11 (Arabidopsis)
jc015379	-1.28171	4.99071	22.3197	2.31e-06	9.68e-05	AT4G10310	Sodium transporter HKT1 (Arabidopsis)
jc015432	3.36613	2.4504	103.608	2.47e-24	8.65e-22	AT2G22830	Squalene epoxidase 2, mitochondrial (Arabidopsis)
jc015353	7.74791	0.146667	76.2965	2.44e-18	5.16e-16	AT5G23960	Alpha-humulene/(-)-(E)-beta-caryophyllene synthase (Arabidopsis)
jc015363	6.28361	0.0108213	71.7642	2.43e-17	4.83e-15	AT5G23960	Alpha-humulene/(-)-(E)-beta-caryophyllene synthase (Arabidopsis)
jc015429	1.48495	2.45551	16.4827	4.91e-05	0.00140467	AT1G52340	abscisic acid Xanthoxin dehydrogenase (Arabidopsis)	ABA2
jc015477	1.69192	4.26076	25.9213	3.56e-07	1.82e-05	AT1G33540	Serine carboxypeptidase-like 18 (Arabidopsis)
jc015574	-1.90708	5.3048	9.97597	0.00158596	0.0240195	AT2G14960	Probable indole-3-acetic acid-amido synthetase GH3.1 (Arabidopsis)
jc015685	0.975415	2.49174	8.72693	0.00313544	0.0397321	AT2G20900	Diacylglycerol kinase 5 (Arabidopsis)
jc015722	-7.8198	0.938297	67.9601	1.67e-16	2.93e-14	AT1G34070	Copia-like polyprotein/retrotransposon (Arabidopsis)
jc015688	6.16237	1.97345	160.756	7.73e-37	5.65e-34	AT5G17680	Disease resistance protein (TIR-NBS-LRR class) (Arabidopsis)
jc015714	-1.78025	0.615917	13.1448	0.000288321	0.00615904	AT3G55350	Protein ALP1-like (Arabidopsis)
jc015835	2.6262	2.49291	25.8995	3.6e-07	1.84e-05	AT4G21200	Gibberellin 2-beta-dioxygenase 8 (Arabidopsis)
jc016004	2.74954	0.817503	34.2154	4.93e-09	3.62e-07	AT5G03610	GDSL esterase/lipase At5g03610 (Arabidopsis)
jc016002	-1.22608	3.59363	18.4546	1.74e-05	0.000567224	AT2G27600	Protein SUPPRESSOR OF K(+) TRANSPORT GROWTH DEFECT 1 (Arabidopsis)
jc016007	-2.53356	1.38098	33.2642	8.04e-09	5.76e-07	AT3G18670	Ankyrin repeat family protein (Arabidopsis)
jc016020	-5.63792	4.80279	240.762	2.68e-54	5.23e-51	AT3G18670	Ankyrin repeat family protein (Arabidopsis)
jc016021	-2.61367	2.81183	35.3821	2.71e-09	2.06e-07	AT3G18670	Ankyrin repeat family protein (Arabidopsis)
jc016022	-2.3651	0.166491	18.0431	2.16e-05	0.000684904	AT3G18670	Ankyrin repeat family protein (Arabidopsis)
jc016024	-2.37787	3.37632	44.9869	1.98e-11	1.93e-09	AT3G18670	Ankyrin repeat family protein (Arabidopsis)
jc016025	-4.21088	1.78474	55.178	1.1e-13	1.42e-11	AT5G04700	Ankyrin repeat family protein (Arabidopsis)
jc016097	3.092	2.9481	53.5117	2.57e-13	3.2e-11	AT5G25610	BURP domain protein RD22 (Arabidopsis)
jc016138	1.13685	2.54733	11.176	0.000828636	0.0146027	AT1G07570	Protein kinase superfamily protein (Arabidopsis)
jc016266	1.65976	1.95991	18.8103	1.44e-05	0.000486033	AT3G46220	E3 UFM1-protein ligase-like protein (Arabidopsis)
jc016307	-1.0529	6.78634	22.7718	1.82e-06	7.96e-05	AT1G49320	BURP domain protein USPL1 (Arabidopsis)
jc016370	-1.68499	2.25289	8.36697	0.00382102	0.0459939	AT5G22930	Protein of unknown function (DUF1635) (Arabidopsis)
jc016506	1.59748	1.12873	8.13166	0.0043499	0.0504553	AT3G18990	AP2/B3-like transcriptional factor family protein (Arabidopsis)
jc016557	-6.10183	2.52804	112.303	3.07e-26	1.31e-23	AT3G11420	At3g11420 (Arabidopsis)
jc016755	1.56191	0.822226	9.2523	0.002352	0.0319515	AT3G14470	Putative disease resistance RPP13-like protein 1 (Arabidopsis)
jc016795	1.47114	2.21288	12.4526	0.000417402	0.00829977	AT5G05340	Peroxidase 52 (Arabidopsis)
jc016846	5.63066	-0.492612	57.268	3.8e-14	5.17e-12	AT2G38560	TFIIS (Arabidopsis)
jc016658	-8.12636	1.23333	29.8876	4.58e-08	2.9e-06	AT5G20480	LRR receptor-like serine/threonine-protein kinase EFR (Arabidopsis)
jc016691	-4.39989	0.923568	48.1464	3.96e-12	4.39e-10	AT3G55950	Putative serine/threonine-protein kinase-like protein CCR3 (Arabidopsis)
jc016693	-0.979702	3.38093	9.4725	0.00208575	0.0291705	AT3G55950	Putative serine/threonine-protein kinase-like protein CCR3 (Arabidopsis)
jc016695	1.52311	0.0301605	11.2337	0.000803272	0.0142554	AT3G55950	Putative serine/threonine-protein kinase-like protein CCR3 (Arabidopsis)
jc016696	-3.89033	-0.267436	25.1663	5.26e-07	2.61e-05	AT3G55950	Putative serine/threonine-protein kinase-like protein CCR3 (Arabidopsis)
jc016770	-2.90508	1.91848	46.2033	1.07e-11	1.09e-09	AT5G01660	CONTAINS InterPro DOMAIN/s: Galactose oxidase/kelch, beta-propeller (InterPro:IPR011043), Kelch repeat type 1 (InterPro:IPR006652), Development/cell death domain (InterPro:IPR013989), Kelch related (InterPro:IPR013089), Kelch-type beta propeller (In /.../
jc007913	-1.45847	3.16531	9.66085	0.00188236	0.0271711	AT4G12910	Serine carboxypeptidase-like 20 (Arabidopsis)
jc007897	-1.69425	3.1623	14.9092	0.000112812	0.00285087	AT5G11880	Diaminopimelate decarboxylase 2, chloroplastic (Arabidopsis)
jc008059	5.85496	-0.323212	65.3411	6.3e-16	1.03e-13	AT5G14340	myb domain protein 40 (Arabidopsis)
jc008158	2.31255	5.29028	45.4406	1.57e-11	1.56e-09	AT2G42490	Amine oxidase (Arabidopsis)
jc008066	3.13918	0.315609	46.5322	9.01e-12	9.35e-10	AT3G07040	Disease resistance protein RPM1 (Arabidopsis)
jc008198	-1.62225	1.40744	11.4888	0.000700149	0.0127246	AT1G10657	Putative uncharacterized protein (Arabidopsis)
jc008221	-2.1548	5.24713	14.7863	0.000120407	0.00299107	AT1G70420	At1g70420/F17O7_4 (Arabidopsis)
jc008486	1.25442	3.95149	11.1587	0.000836388	0.0146833	AT4G13830	Chaperone protein dnaJ 20, chloroplastic (Arabidopsis)
jc008478	-2.073	3.91002	36.8559	1.27e-09	1e-07	AT4G31940	Cytochrome P450 82C4 (Arabidopsis)
jc008480	-5.12571	5.22518	190.773	2.16e-43	2.52e-40	AT3G25180	Cytochrome P450 82G1 (Arabidopsis)
jc008481	-2.92018	2.67307	32.3023	1.32e-08	9.11e-07	AT3G25180	Cytochrome P450 82G1 (Arabidopsis)
jc008522	-1.71907	2.1694	15.862	6.81e-05	0.00189066	AT5G48540	Cysteine-rich repeat secretory protein 55 (Arabidopsis)
jc008526	1.15296	3.19646	10.9787	0.000921648	0.0156051	AT3G25400	Putative uncharacterized protein At3g25400 (Arabidopsis)
jc008562	-1.84975	2.60203	25.7399	3.91e-07	1.97e-05	AT3G07510	Maternal effect embryo arrest protein (Arabidopsis)
jc008564	-1.42284	2.17985	9.62173	0.00192289	0.027507	AT5G05950	At5g05950 (Arabidopsis)
jc008554	-1.80468	4.90717	25.9978	3.42e-07	1.77e-05	AT3G01680	SEOR1 (Arabidopsis)
jc008558	2.23061	3.38511	42.2057	8.22e-11	7.54e-09	AT3G01680	SEOR1 (Arabidopsis)
jc008686	1.59933	1.4721	9.21513	0.00240023	0.0323064	AT4G12720	MutT/nudix family protein (Arabidopsis)
jc008646	-2.02318	5.12748	10.8866	0.000968605	0.0162248	AT3G07600	Heavy metal-associated isoprenylated plant protein 16 (Arabidopsis)
jc008778	1.76232	2.3186	15.7417	7.26e-05	0.00199275	AT5G55390	Protein ENHANCED DOWNY MILDEW 2 (Arabidopsis)
jc008783	-3.73526	4.45082	26.9903	2.04e-07	1.13e-05	AT2G44310	Calcium-binding EF-hand family protein (Arabidopsis)
jc008830	-1.15513	5.28589	19.8295	8.47e-06	0.000301184	AT2G32990	Endoglucanase 11 (Arabidopsis)
jc008877	-1.18816	4.42409	11.254	0.000794495	0.014146	AT3G04090	SIP1A (Arabidopsis)
jc008888	-1.11156	3.37146	9.67893	0.00186393	0.0270053	AT5G54970	At5g54970 (Arabidopsis)
jc008946	3.18949	1.37634	60.0673	9.17e-15	1.33e-12	AT5G54650	Formin-like protein 5 (Arabidopsis)
jc008914	1.74275	3.17483	37.0396	1.16e-09	9.14e-08	AT1G63800	UBC5 (Arabidopsis)
jc008953	2.42058	0.938526	15.1454	9.95e-05	0.00257869	AT4G16740	Tricyclene synthase, chloroplastic (Arabidopsis)
jc008965	3.27905	4.61765	17.5521	2.8e-05	0.000864676	AT4G16740	Tricyclene synthase, chloroplastic (Arabidopsis)
jc008981	7.36667	-0.174588	81.9668	1.38e-19	3.37e-17	AT3G25820	1,8-cineole synthase 2, chloroplastic (Arabidopsis)
jc008995	-2.72973	3.28263	26.2105	3.06e-07	1.61e-05	AT3G09280	F3L24.15 protein (Arabidopsis)
jc009059	-4.58876	2.523	107.102	4.23e-25	1.61e-22	AT2G40980	Protein kinase superfamily protein (Arabidopsis)
jc009062	-6.7119	0.00989981	19.4504	1.03e-05	0.000359266	AT4G03230	S-locus lectin protein kinase family protein (Arabidopsis)
jc009063	-7.24817	0.432323	41.9485	9.37e-11	8.47e-09	AT1G22640	MYB3 (Arabidopsis)
jc009221	-4.08771	0.316979	39.7295	2.92e-10	2.52e-08	AT1G62930	Pentatricopeptide repeat-containing protein At1g62930, chloroplastic (Arabidopsis)
jc009229	-5.98157	2.69045	119.422	8.46e-28	4.12e-25	AT3G22470	Pentatricopeptide repeat-containing protein At3g22470, mitochondrial (Arabidopsis)
jc009275	0.994063	2.2579	10.2724	0.00135037	0.0211832	AT1G12700	ATP binding;nucleic acid binding;helicases (Arabidopsis)
jc009298	-1.00931	3.22632	10.8505	0.000987672	0.0164813	AT1G48880	Protein trichome berefringence-like 7 (Arabidopsis)
jc009322	1.11302	2.01354	11.5023	0.000695092	0.0126852	AT1G43770	Putative uncharacterized protein At1g43770 (Arabidopsis)
jc009333	2.27369	1.03107	33.1584	8.49e-09	6.03e-07	AT5G24080	G-type lectin S-receptor-like serine/threonine-protein kinase At5g24080 (Arabidopsis)
jc009339	3.08571	0.654319	35.4212	2.66e-09	2.03e-07	AT5G24080	G-type lectin S-receptor-like serine/threonine-protein kinase At5g24080 (Arabidopsis)
jc009335	-2.56834	1.3116	28.589	8.95e-08	5.28e-06	AT1G72680	CAD1 (Arabidopsis)
jc009336	-2.48885	2.01865	28.7563	8.21e-08	4.91e-06	AT1G49170	At1g49170 (Arabidopsis)
jc009341	-1.38006	1.47334	9.89153	0.00166041	0.0248679	AT1G49170	At1g49170 (Arabidopsis)
jc009425	1.39776	0.185461	10.0088	0.00155791	0.0236355	AT2G23180	Cytochrome P450, family 96, subfamily A, polypeptide 1 (Arabidopsis)
jc009512	1.43705	0.231868	9.0252	0.00266283	0.0350668	AT5G40940	Putative fasciclin-like arabinogalactan protein 20 (Arabidopsis)
jc009544	2.33349	0.801069	22.5509	2.05e-06	8.75e-05	AT4G39730	PLAT1 (Arabidopsis)
jc009618	-1.06789	5.77578	26.7609	2.3e-07	1.26e-05	AT3G23490	Cyanate hydratase (Arabidopsis)
jc009761	-2.29554	1.37733	27.2008	1.83e-07	1.03e-05	AT3G01190	Peroxidase (Arabidopsis)
jc009664	-1.23881	5.20072	24.2896	8.29e-07	3.87e-05	AT5G65380	Protein DETOXIFICATION 27 (Arabidopsis)
jc009706	-1.31876	2.26712	14.3383	0.000152725	0.00366637	AT2G22590	UDP-glycosyltransferase 91A1 (Arabidopsis)
jc009707	6.19574	2.61976	192.676	8.29e-44	1.12e-40	AT5G65550	Glycosyltransferase (Fragment) (Arabidopsis)
jc009708	-3.11043	0.621072	33.0463	9e-09	6.31e-07	AT2G22590	UDP-glycosyltransferase 91A1 (Arabidopsis)
jc009711	2.27271	1.38846	34.5616	4.13e-09	3.04e-07	AT2G22590	UDP-glycosyltransferase 91A1 (Arabidopsis)
jc009712	2.87409	3.19038	81.5577	1.7e-19	4.03e-17	AT5G49690	UDP-glycosyltransferase 91C1 (Arabidopsis)
jc009715	1.48749	4.57267	46.599	8.71e-12	9.15e-10	AT2G22590	UDP-glycosyltransferase 91A1 (Arabidopsis)
jc009717	1.95689	3.53669	45.8725	1.26e-11	1.26e-09	AT2G22590	UDP-glycosyltransferase 91A1 (Arabidopsis)
jc009780	-1.13323	3.28405	8.39073	0.0037714	0.0455386	AT5G09590	Heat shock 70 kDa protein 10, mitochondrial (Arabidopsis)
jc010001	-3.32804	1.22769	21.5076	3.52e-06	0.000141439	AT1G45688	Putative uncharacterized protein (Arabidopsis)
jc010022	-1.97864	4.88535	30.5289	3.29e-08	2.15e-06	AT1G14870	PCR2 (Arabidopsis)
jc010149	-1.33839	3.71091	12.2174	0.000473451	0.00920553	AT2G18570	UDP-glycosyltransferase 72D1 (Arabidopsis)
jc010161	1.30038	2.67043	17.1719	3.41e-05	0.00104145	AT4G36700	Vicilin-like seed storage protein At4g36700 (Arabidopsis)
jc010223	-1.021	3.1798	9.52302	0.0020291	0.0286756	AT3G49190	O-acyltransferase (WSD1-like) family protein (Arabidopsis)
jc010225	-1.47736	4.61144	8.64125	0.00328636	0.0411981	AT1G28480	Glutaredoxin-C9 (Arabidopsis)
jc010253	-2.49246	5.87248	11.1164	0.000855663	0.014932	AT5G44210	Ethylene-responsive transcription factor 9 (Arabidopsis)
jc010135	2.06612	-0.112188	18.5311	1.67e-05	0.000551055	AT3G50770	Probable calcium-binding protein CML41 (Arabidopsis)
jc010228	2.17678	0.177998	18.6424	1.58e-05	0.00052573	AT5G53980	Homeobox-leucine zipper protein ATHB-52 (Arabidopsis)
jc010250	-1.0092	2.93894	11.6597	0.000638683	0.0118783	AT5G53970	Probable aminotransferase TAT2 (Arabidopsis)
jc010278	-3.47457	1.21353	14.9382	0.000111091	0.00281549	AT4G32480	AT4g32480/F8B4_180 (Arabidopsis)
jc010295	2.70565	-0.462651	18.8504	1.41e-05	0.000476846	AT1G03700	CASP-like protein 1C2 (Arabidopsis)
jc000168	-1.62231	2.07829	10.6703	0.00108872	0.0177618	AT5G51160	Ankyrin repeat family protein (Arabidopsis)
jc000118	1.79096	0.658579	12.0256	0.000524747	0.0100142	AT1G08060	ATP-dependent helicase family protein (Arabidopsis)
jc000185	-1.27697	1.70995	10.0677	0.00150895	0.0230121	AT2G28200	Zinc finger protein ZAT5 (Arabidopsis)
jc000226	-2.20883	0.786868	9.8633	0.00168608	0.0251236	AT5G20710	Beta-galactosidase 7 (Arabidopsis)
jc000297	2.0193	1.82753	33.2291	8.19e-09	5.84e-07	AT3G10220	Tubulin-folding cofactor B (Arabidopsis)
jc000299	1.33418	3.06923	17.5295	2.83e-05	0.000873462	AT3G01140	Myb domain protein 106 (Arabidopsis)
jc000320	-2.44639	1.83813	30.6673	3.06e-08	2.04e-06	AT3G50120	Putative uncharacterized protein (Arabidopsis)
jc000388	2.04938	1.80373	14.5975	0.000133088	0.00325536	AT3G21090	ABC transporter G family member 15 (Arabidopsis)
jc000420	-1.15973	5.45795	21.3354	3.86e-06	0.000152637	AT5G05170	Cellulose synthase A catalytic subunit 3 [UDP-forming] (Arabidopsis)
jc000418	9.45776	5.67056	567.381	2.08e-125	3.66e-121	AT3G14470	Putative disease resistance RPP13-like protein 1 (Arabidopsis)
jc000516	1.34519	0.809011	12.4206	0.000424633	0.00840543	AT5G06900	Cytochrome P450 (Arabidopsis)
jc000631	1.06773	4.53889	16.1671	5.8e-05	0.00163777	AT1G80440	F-box/kelch-repeat protein At1g80440 (Arabidopsis)
jc000702	-1.66072	0.190832	9.18718	0.00243715	0.0327531	AT3G51680	Short-chain dehydrogenase reductase 2a (Arabidopsis)
jc000714	-4.63892	1.89357	16.4493	5e-05	0.00142562	AT2G35930	E3 ubiquitin-protein ligase PUB23 (Arabidopsis)
jc000770	1.4417	2.27715	14.3659	0.000150502	0.00363567	AT1G52340	Xanthoxin dehydrogenase (Arabidopsis)
jc000774	1.29838	2.03414	14.6343	0.000130515	0.00319689	AT1G52340	Xanthoxin dehydrogenase (Arabidopsis)
jc000939	-1.87254	6.41163	47.6161	5.18e-12	5.58e-10	AT3G52740	Protein BIC1 (Arabidopsis)
jc000954	-4.4262	0.172361	28.9503	7.43e-08	4.49e-06	AT3G14470	Putative disease resistance RPP13-like protein 1 (Arabidopsis)
jc000962	2.51655	0.0385614	25.384	4.7e-07	2.35e-05	AT3G52970	Cytochrome P450, family 76, subfamily G, polypeptide 1 (Arabidopsis)
jc000989	2.13077	3.6469	57.9658	2.67e-14	3.65e-12	AT5G17680	Disease resistance protein (TIR-NBS-LRR class) (Arabidopsis)
jc001012	1.17392	1.8692	9.55853	0.00199023	0.0282629	AT3G56690	Calmodulin-interacting protein 111 (Arabidopsis)
jc001286	2.41466	0.293805	28.3699	1e-07	5.82e-06	AT5G14420	E3 ubiquitin-protein ligase RGLG2 (Arabidopsis)
jc001228	1.75008	1.99448	13.6041	0.000225691	0.00504868	AT4G16380	Heavy metal transport/detoxification superfamily protein (Arabidopsis)
jc001309	1.16699	0.976968	9.12717	0.00251841	0.0336134	AT3G09550	Ankyrin repeat family protein (Arabidopsis)
jc001399	-1.78621	0.367478	11.5944	0.0006615	0.0121608	AT5G54650	Formin-like protein 5 (Arabidopsis)
jc001577	-1.27179	6.21708	11.2372	0.000801754	0.0142464	AT5G01410	RSR4 (Arabidopsis)
jc001497	-1.98232	3.64241	15.5569	8.01e-05	0.00214694	AT3G54040	PAR1 protein (Arabidopsis)
jc001885	-1.70686	3.94829	21.6983	3.19e-06	0.000128937	AT1G64940	Cytochrome P450, family 87, subfamily A, polypeptide 6 (Arabidopsis)
jc001899	-5.33344	0.324237	18.6033	1.61e-05	0.000532554	AT5G17540	At5g17540 (Arabidopsis)
jc001900	-4.39289	0.576255	13.2485	0.000272799	0.00589932	AT5G17540	At5g17540 (Arabidopsis)
jc001919	1.52794	4.92635	20.7026	5.36e-06	0.000203192	AT1G31350	KAR-UP F-box 1 (Arabidopsis)
jc002057	-3.82845	1.81056	13.2658	0.000270291	0.00586679	AT2G45760	BON1-associated protein 2 (Arabidopsis)
jc002065	-1.49965	2.3402	10.3478	0.00129627	0.0204811	AT5G56350	Pyruvate kinase (Arabidopsis)
jc002128	-1.89538	0.41888	11.8307	0.000582608	0.0109869	AT5G18470	Curculin-like (Mannose-binding) lectin family protein (Arabidopsis)
jc001988	1.15909	4.38084	13.6093	0.00022507	0.00504122	AT3G03720	Cationic amino acid transporter 4, vacuolar (Arabidopsis)
jc002121	1.27482	1.80981	8.21964	0.00414393	0.0487761	AT4G28780	GDSL esterase/lipase At4g28780 (Arabidopsis)
jc002175	-1.34365	6.96207	25.5055	4.41e-07	2.22e-05	AT3G04550	Rubisco accumulation factor 1.2, chloroplastic (Arabidopsis)
jc002230	-1.50183	1.63747	15.5876	7.88e-05	0.00211884	AT4G14750	IQ-domain 19 (Arabidopsis)
jc002252	1.69262	0.398193	8.22916	0.00412226	0.0486188	AT2G43750	Cysteine synthase (Arabidopsis)
jc002254	2.88668	3.32845	49.9367	1.59e-12	1.8e-10	AT3G04940	Bifunctional L-3-cyanoalanine synthase/cysteine synthase D1 (Arabidopsis)
jc002202	-0.955857	5.80553	14.3196	0.000154252	0.00369572	AT5G43700	Auxin-responsive protein IAA4 (Arabidopsis)
jc002291	2.13447	3.53355	28.9994	7.24e-08	4.41e-06	AT1G69550	Disease resistance protein (TIR-NBS-LRR class) (Arabidopsis)
jc002532	1.24592	5.39555	13.4742	0.000241865	0.00534909	AT1G11910	aspartic proteinase A1 (Arabidopsis)
jc002610	-0.991163	6.54004	8.62666	0.00331278	0.0414997	AT5G13430	Cytochrome b-c1 complex subunit Rieske-1, mitochondrial (Arabidopsis)
jc002629	-1.18864	2.22178	9.65569	0.00188766	0.0271986	AT5G47920	Emb (Arabidopsis)
jc002409	-0.999154	9.01162	15.3871	8.76e-05	0.00232383	AT3G13580	Ribosomal protein L30/L7 family protein (Arabidopsis)
jc002442	-7.46292	0.609112	67.8016	1.81e-16	3.14e-14	AT1G53840	Pectinesterase (Arabidopsis)
jc002467	1.373	1.43914	14.2761	0.000157855	0.00376661	AT2G47470	UNE5 (Arabidopsis)
jc002662	-1.57887	3.1664	12.9855	0.00031391	0.00664097	AT3G11170	sn-2 acyl-lipid omega-3 desaturase (ferredoxin), chloroplastic (Arabidopsis)
jc002666	1.56983	2.00845	20.1598	7.12e-06	0.000258656	AT3G55950	Putative serine/threonine-protein kinase-like protein CCR3 (Arabidopsis)
jc002715	7.53065	-0.0434661	82.6866	9.62e-20	2.38e-17	AT5G26250	Sugar transport protein 8 (Arabidopsis)
jc002654	-2.50064	0.639197	21.9351	2.82e-06	0.000115838	AT5G08370	Alpha-galactosidase 2 (Arabidopsis)
jc002694	1.28202	3.65478	24.517	7.37e-07	3.51e-05	AT2G29730	Glycosyltransferase (Fragment) (Arabidopsis)
jc002720	-5.24623	2.41514	117.426	2.32e-27	1.07e-24	AT4G12010	Disease resistance protein (TIR-NBS-LRR class) family (Arabidopsis)
jc002723	-2.90781	0.628547	23.4509	1.28e-06	5.82e-05	AT4G12010	Disease resistance protein (TIR-NBS-LRR class) family (Arabidopsis)
jc002734	1.52733	0.26827	12.8581	0.000336021	0.00704921	AT1G07400	17.8 kDa class I heat shock protein (Arabidopsis)
jc002758	-1.00809	3.96129	16.9845	3.77e-05	0.00112599	AT5G01120	Putative uncharacterized protein (Arabidopsis)
jc002808	-1.01118	3.91374	9.5402	0.0020102	0.0284314	AT2G26975	Copper transporter 6 (Arabidopsis)
jc002894	-2.57776	2.56762	23.259	1.42e-06	6.3e-05	AT5G59480	Haloacid dehalogenase-like hydrolase (HAD) superfamily protein (Arabidopsis)
jc002916	-1.01507	3.09545	13.4941	0.00023931	0.00529927	AT1G30300	At1g30300 (Arabidopsis)
jc002938	-1.28646	7.53573	31.1307	2.41e-08	1.62e-06	AT3G09390	Metallothionein-like protein 2A (Arabidopsis)
jc003000	-1.13706	5.31317	10.754	0.00104055	0.0171338	AT2G01290	Probable ribose-5-phosphate isomerase 2 (Arabidopsis)
jc003009	-3.42799	0.093912	18.0955	2.1e-05	0.000668735	AT3G26320	Cytochrome P450 71B36 (Arabidopsis)
jc003010	-10.2036	3.22098	88.1365	6.11e-21	1.6e-18	AT3G26320	Cytochrome P450 71B36 (Arabidopsis)
jc003011	-3.43733	2.55193	40.765	1.72e-10	1.52e-08	AT5G57260	CYP71B10 (Arabidopsis)
jc003016	-7.21894	0.365626	35.0099	3.28e-09	2.46e-07	AT5G57260	CYP71B10 (Arabidopsis)
jc003023	-6.31941	-0.372561	29.4988	5.6e-08	3.47e-06	AT3G26320	Cytochrome P450 71B36 (Arabidopsis)
jc003024	-5.56825	4.30462	92.9243	5.43e-22	1.59e-19	AT5G57260	CYP71B10 (Arabidopsis)
jc003029	1.34594	3.58226	21.7471	3.11e-06	0.000126572	AT5G57260	CYP71B10 (Arabidopsis)
jc003061	3.3825	0.942082	65.3967	6.12e-16	1.01e-13	AT2G26770	Stomatal closure-related actin-binding protein 1 (Arabidopsis)
jc003057	-5.85509	2.59392	61.5684	4.28e-15	6.47e-13	AT1G75800	At1g75800/T4O12_2 (Arabidopsis)
jc003144	-1.37396	6.23645	46.1818	1.08e-11	1.1e-09	AT4G04910	NSF (Arabidopsis)
jc003149	-2.13356	4.21496	62.7529	2.34e-15	3.67e-13	AT4G04910	NSF (Arabidopsis)
jc003150	-5.36156	1.47175	65.529	5.73e-16	9.66e-14	AT4G04910	NSF (Arabidopsis)
jc003480	-1.67492	5.95667	10.6791	0.00108352	0.0176995	AT3G23730	Probable xyloglucan endotransglucosylase/hydrolase protein 16 (Arabidopsis)
jc003572	1.02151	2.60723	11.9627	0.000542771	0.0103244	AT1G65780	P-loop containing nucleoside triphosphate hydrolases superfamily protein (Arabidopsis)
jc003653	6.5958	0.246766	89.9953	2.39e-21	6.53e-19	AT5G48380	Probably inactive leucine-rich repeat receptor-like protein kinase At5g48380 (Arabidopsis)
jc003660	2.06964	1.81523	28.825	7.92e-08	4.76e-06	AT3G03080	Putative NADP-dependent oxidoreductase (Arabidopsis)
jc003657	-6.72267	-0.0290406	45.8379	1.28e-11	1.28e-09	AT3G16030	Lectin protein kinase family protein (Arabidopsis)
jc003676	-1.19005	3.48275	17.2823	3.22e-05	0.000987802	AT1G05680	Glycosyltransferase (Fragment) (Arabidopsis)
jc003684	-1.84841	1.24843	15.6688	7.55e-05	0.0020582	AT2G20142	Toll-Interleukin-Resistance (TIR) domain family protein (Arabidopsis)
jc003722	7.60557	0.00284019	78.6707	7.34e-19	1.63e-16	AT2G26710	brassinosteroid C-26 hydroxylase	BAS1/CYP734A1
jc003732	-1.39957	2.43364	17.3428	3.12e-05	0.000958546	AT3G18240	AT3G18240 protein (Arabidopsis)
jc003740	-1.91701	0.276971	10.0293	0.00154071	0.0234151	AT1G18390	Protein kinase superfamily protein (Arabidopsis)
jc003759	3.05947	1.78502	23.6624	1.15e-06	5.24e-05	AT1G68320	Transcription factor MYB62 (Arabidopsis)
jc003891	-1.88338	3.24918	13.357	0.000257453	0.00563697	AT3G51550	Receptor-like protein kinase FERONIA (Arabidopsis)
jc003798	1.08052	3.97377	14.9934	0.00010789	0.00275426	AT3G26310	Putative cytochrome P450 (Arabidopsis)
jc003888	4.49723	0.389776	70.1163	5.59e-17	1.09e-14	AT2G26710	CYP734A1 (Arabidopsis)
jc003987	-1.02557	4.66031	8.80452	0.00300486	0.0385228	AT2G03350	At2g03350 (Arabidopsis)
jc004091	-1.39153	3.36597	22.342	2.28e-06	9.6e-05	AT3G28857	Transcription factor PRE5 (Arabidopsis)
jc004132	1.2897	5.36043	11.0902	0.000867842	0.0150705	AT3G01470	HD-ZIP-1 (Arabidopsis)
jc004141	-1.73703	4.91926	12.7718	0.000351885	0.00732941	AT5G39950	Thioredoxin H2 (Arabidopsis)
jc004209	-1.00354	4.5001	9.28389	0.00231178	0.031675	AT1G10522	Protein PLASTID REDOX INSENSITIVE 2 (Arabidopsis)
jc004265	-2.87762	0.291079	20.607	5.64e-06	0.000211772	AT3G48520	CYP94B3 (Arabidopsis)
jc004331	1.37927	0.606867	11.3625	0.000749408	0.013494	AT1G19670	Chlorophyllase-1 (Arabidopsis)
jc004521	2.10302	1.21036	16.5061	4.85e-05	0.00139199	AT4G13420	Potassium transporter (Arabidopsis)
jc004659	-4.02989	5.50276	17.0722	3.6e-05	0.00108369	AT3G03280	At3g03280 (Arabidopsis)
jc004956	-1.64408	6.71449	30.1703	3.96e-08	2.55e-06	AT5G41761	Putative uncharacterized protein (Arabidopsis)
jc004983	-1.39285	6.03956	8.28413	0.00399931	0.0475146	AT2G46210	Delta(8)-fatty-acid desaturase 2 (Arabidopsis)
jc005029	-2.32685	6.81531	15.1275	0.000100491	0.00259943	AT3G61460	BRH1 RING finger protein (Arabidopsis)
jc005110	-5.1814	1.27014	11.0025	0.000909894	0.0154789	AT2G45760	BON1-associated protein 2 (Arabidopsis)
jc005214	2.08495	0.124897	20.0779	7.43e-06	0.000269408	AT2G45220	Probable pectinesterase/pectinesterase inhibitor 17 (Arabidopsis)
jc005315	-1.70404	2.37123	8.21044	0.00416501	0.0489257	AT2G44740	Cyclin-U4-1 (Arabidopsis)
jc005316	-1.18569	1.45794	9.51601	0.00203687	0.0287516	AT5G51160	Ankyrin repeat family protein (Arabidopsis)
jc025410	1.65769	0.203045	12.8031	0.000346041	0.00722484	AT5G13010	Pre-mRNA-splicing factor ATP-dependent RNA helicase DEAH7 (Arabidopsis)
jc025118	-1.81904	0.734127	13.6216	0.000223601	0.00502759	AT1G07210	F10K1.8 protein (Arabidopsis)
jc019094	3.43395	1.99148	27.2364	1.8e-07	1.01e-05	AT3G11980	Fatty acyl-CoA reductase (Arabidopsis)
jc019097	1.8763	1.48875	29.679	5.1e-08	3.19e-06	AT4G25440	Zinc finger CCCH domain-containing protein 48 (Arabidopsis)
jc019100	1.13105	3.03582	21.3089	3.91e-06	0.000154409	AT5G19760	Mitochondrial dicarboxylate/tricarboxylate transporter DTC (Arabidopsis)
jc019103	1.45356	2.3661	10.53	0.00117453	0.018898	AT5G51980	Transducin/WD40 repeat-like superfamily protein (Arabidopsis)
jc019123	5.13972	0.00659513	69.9428	6.11e-17	1.18e-14	AT4G25650	Protochlorophyllide-dependent translocon component 52, chloroplastic (Arabidopsis)
jc019145	10.4163	2.51127	226.859	2.89e-51	5.06e-48	AT3G14460	Putative disease resistance protein At3g14460 (Arabidopsis)
jc019264	0.999891	3.55428	15.5028	8.24e-05	0.00218925	AT2G33840	Tyrosine--tRNA ligase 1, cytoplasmic (Arabidopsis)
jc019392	3.29451	0.765236	36.6155	1.44e-09	1.13e-07	AT3G14840	Probable leucine-rich repeat receptor-like serine/threonine-protein kinase At3g14840 (Arabidopsis)
jc019416	1.3571	1.83733	15.6155	7.76e-05	0.00210067	AT5G40320	CHP-rich zinc finger protein-like (Arabidopsis)
jc019418	3.18025	1.28176	50.8944	9.75e-13	1.16e-10	AT1G52040	Myrosinase-binding protein 1 (Arabidopsis)
jc019438	8.03622	1.49115	177.69	1.55e-40	1.7e-37	AT3G16460	Jacalin-related lectin 34 (Arabidopsis)
jc019439	5.25595	0.101548	75.3718	3.9e-18	8.05e-16	AT1G52040	Myrosinase-binding protein 1 (Arabidopsis)
jc019536	1.85386	0.442275	18.2366	1.95e-05	0.000624383	AT1G40390	DNAse I-like superfamily protein (Arabidopsis)
jc019538	-1.04394	2.79174	9.12531	0.00252097	0.0336219	AT4G27290	S-locus lectin protein kinase family protein (Arabidopsis)
jc019568	6.51393	0.179652	91.5744	1.07e-21	3.04e-19	AT2G31130	At2g31130/T16B12.6 (Arabidopsis)
jc019592	-2.32551	0.169493	15.5027	8.24e-05	0.00218925	AT1G53210	Sodium/calcium exchanger NCL (Arabidopsis)
jc019596	-9.71867	2.75514	138.983	4.44e-32	2.89e-29	AT5G24350	CONTAINS InterPro DOMAIN/s: Secretory pathway Sec39 (InterPro:IPR013244) (Arabidopsis)
jc019773	2.04222	0.42647	15.2761	9.29e-05	0.00243542	AT4G27420	ABCG9 (Arabidopsis)
jc019794	4.41381	2.24426	136.155	1.85e-31	1.12e-28	AT3G07870	F-box protein At3g07870 (Arabidopsis)
jc019751	1.05146	1.94671	9.73027	0.00181258	0.0264344	AT3G15390	Putative nuclear RNA export factor SDE5 (Arabidopsis)
jc019816	-1.71361	0.822588	8.46005	0.00363031	0.0442422	AT5G54370	At5g54370 (Arabidopsis)
jc019804	-1.78922	3.64692	44.914	2.06e-11	1.99e-09	AT4G12560	F-box protein CPR30 (Arabidopsis)
jc019827	-1.6737	2.37958	20.474	6.04e-06	0.000224601	AT1G61260	Protein of unknown function (DUF761) (Arabidopsis)
jc019881	-3.01224	5.25947	14.8896	0.000113989	0.00287645	AT4G27280	AT4g27280/M4I22_90 (Arabidopsis)
jc019877	1.6805	0.86634	9.77256	0.00177135	0.0259967	AT4G27290	S-locus lectin protein kinase family protein (Arabidopsis)
jc019906	7.97962	0.323663	106.278	6.41e-25	2.39e-22	AT5G23960	Alpha-humulene/(-)-(E)-beta-caryophyllene synthase (Arabidopsis)
jc019998	-2.20515	3.53543	12.4268	0.000423226	0.00838704	AT5G16990	NADP-dependent alkenal double bond reductase P2 (Arabidopsis)
jc020154	0.970484	6.73607	16.9853	3.77e-05	0.00112599	AT5G55630	Two-pore potassium channel 1 (Arabidopsis)
jc020445	1.53	5.14295	26.6809	2.4e-07	1.31e-05	AT5G55630	Two-pore potassium channel 1 (Arabidopsis)
jc020595	-1.31324	3.54249	23.2942	1.39e-06	6.22e-05	AT5G26340	STP13 (Arabidopsis)
jc020596	1.60862	-0.0578683	11.8192	0.00058624	0.0110435	AT5G26340	STP13 (Arabidopsis)
jc020656	-1.33689	3.19773	17.2175	3.33e-05	0.00101853	AT3G23600	AT3g23600/MDB19_9 (Arabidopsis)
jc020632	-2.37089	1.58462	10.4696	0.00121355	0.0194367	AT1G03220	Eukaryotic aspartyl protease family protein (Arabidopsis)
jc020763	1.50749	-0.29264	9.88621	0.00166522	0.0249186	AT4G13420	Potassium transporter (Arabidopsis)
jc020797	0.968451	5.64884	12.0831	0.000508801	0.0097523	AT3G06880	Transducin/WD40 repeat-like superfamily protein (Arabidopsis)
jc020906	-1.60226	1.54196	10.8131	0.00100785	0.0167384	AT3G50150	Putative uncharacterized protein (Arabidopsis)
jc020814	-1.1556	4.97918	18.6375	1.58e-05	0.000525806	AT3G06840	Putative uncharacterized protein (Arabidopsis)
jc020901	4.63965	1.1212	102.527	4.26e-24	1.45e-21	AT4G37580	Probable N-acetyltransferase HLS1 (Arabidopsis)
jc005407	2.92918	0.809277	31.4846	2.01e-08	1.37e-06	AT1G21270	Wall-associated receptor kinase 2 (Arabidopsis)
jc005412	-3.72192	3.91778	54.1008	1.9e-13	2.39e-11	AT1G21270	Wall-associated receptor kinase 2 (Arabidopsis)
jc005616	-1.41895	1.75766	15.0147	0.000106679	0.00273129	AT1G53350	Probable disease resistance RPP8-like protein 2 (Arabidopsis)
jc005694	1.57047	1.7905	9.04649	0.002632	0.0347329	AT2G43590	Endochitinase At2g43590 (Arabidopsis)
jc005699	1.92314	5.57023	24.5747	7.15e-07	3.43e-05	AT2G43590	Endochitinase At2g43590 (Arabidopsis)
jc005690	5.53853	-0.0475599	68.4308	1.31e-16	2.33e-14	AT3G54420	EP3 (Arabidopsis)
jc005841	1.80239	1.42737	13.5648	0.000230462	0.00513577	AT3G45650	Nitrate excretion transporter1 (Arabidopsis)
jc005852	-1.01812	4.40446	9.25623	0.00234696	0.0319515	AT2G28510	Dof zinc finger protein DOF2.1 (Arabidopsis)
jc006165	1.27308	3.46889	22.1583	2.51e-06	0.000104342	AT2G27760	tRNA dimethylallyltransferase 2 (Arabidopsis)	AtIPT2
jc006301	-1.00374	6.01203	14.9478	0.000110528	0.00280526	AT1G52340	Xanthoxin dehydrogenase (Arabidopsis)
jc006530	5.43943	1.29281	89.9671	2.42e-21	6.53e-19	AT4G35160	O-methyltransferase family protein (Arabidopsis)
jc006511	-1.61112	0.124737	9.6302	0.00191404	0.0274057	AT3G01680	SEOR1 (Arabidopsis)
jc006817	0.973379	4.76787	22.2172	2.43e-06	0.000101429	AT4G39230	NAD(P)H oxidoreductase, isoflavone reductase-like protein (Arabidopsis)
jc007016	1.14717	3.80362	18.4924	1.71e-05	0.000557105	AT4G31860	Probable protein phosphatase 2C 60 (Arabidopsis)
jc007170	1.05024	2.74321	10.2834	0.00134235	0.0210952	AT1G80060	At1g80060 (Arabidopsis)
jc007227	-4.30536	1.77254	14.2965	0.000156158	0.00373322	AT5G47260	Probable disease resistance protein At5g47260 (Arabidopsis)
jc007310	-1.30261	3.6902	15.662	7.57e-05	0.00205903	AT1G08510	Palmitoyl-acyl carrier protein thioesterase, chloroplastic (Arabidopsis)
jc007374	1.17874	3.82579	17.1385	3.48e-05	0.00105624	AT1G52245	At1g52250 (Arabidopsis)
jc007452	1.03427	3.98624	13.3742	0.000255114	0.00559273	AT4G25150	Acid phosphatase-like protein (Arabidopsis)
jc007828	1.05415	1.49417	9.61621	0.00192868	0.0275674	AT5G45890	Senescence-specific cysteine protease SAG12 (Arabidopsis)
jc024973	-1.36101	0.3907	8.32004	0.00392101	0.0470171	AT2G22540	SHORT VEGETATIVE PHASE	SVP
jc010646	1.37797	3.41328	23.5071	1.24e-06	5.67e-05	AT5G25610	BURP domain protein RD22 (Arabidopsis)
jc010708	1.59855	1.16368	13.4633	0.000243275	0.00537349	AT5G24080	G-type lectin S-receptor-like serine/threonine-protein kinase At5g24080 (Arabidopsis)
jc010895	-2.8378	2.48724	28.696	8.47e-08	5.05e-06	AT5G62220	Xyloglucan galactosyltransferase XLT2 (Arabidopsis)
jc011216	-2.82073	-0.128482	12.7511	0.000355804	0.00740224	AT3G26040	HXXXD-type acyl-transferase family protein (Arabidopsis)
jc011318	2.77565	4.12936	28.425	9.74e-08	5.68e-06	AT5G40390	Probable galactinol--sucrose galactosyltransferase 5 (Arabidopsis)
jc011494	2.13844	0.96517	20.3003	6.62e-06	0.000243871	AT3G01280	Mitochondrial outer membrane protein porin 1 (Arabidopsis)
jc011619	1.48862	0.888737	12.6611	0.000373342	0.00764914	AT2G19130	G-type lectin S-receptor-like serine/threonine-protein kinase At2g19130 (Arabidopsis)
jc011650	1.37088	2.25322	15.065	0.000103873	0.00267116	AT5G61090	Gb (Arabidopsis)
jc011995	-2.06426	3.94471	14.7153	0.00012503	0.00309276	AT3G03280	At3g03280 (Arabidopsis)
jc011937	-1.74214	1.69015	8.35429	0.00384777	0.0462207	AT1G25390	LEAF RUST 10 DISEASE-RESISTANCE LOCUS RECEPTOR-LIKE PROTEIN KINASE-like 1.1 (Arabidopsis)
jc012349	-2.30945	1.46416	19.5875	9.61e-06	0.00033842	AT5G23960	Alpha-humulene/(-)-(E)-beta-caryophyllene synthase (Arabidopsis)
jc012512	4.73587	0.398233	81.2096	2.03e-19	4.75e-17	AT1G73080	Leucine-rich repeat receptor-like protein kinase PEPR1 (Arabidopsis)
jc012607	2.36683	1.35646	21.2665	4e-06	0.000156805	AT5G13010	Pre-mRNA-splicing factor ATP-dependent RNA helicase DEAH7 (Arabidopsis)
jc012608	2.39138	1.07794	20.7537	5.22e-06	0.00019913	AT5G13010	Pre-mRNA-splicing factor ATP-dependent RNA helicase DEAH7 (Arabidopsis)
jc021038	1.13063	1.23653	9.81861	0.00172755	0.0255677	AT3G21630	Chitin elicitor receptor kinase 1 (Arabidopsis)
jc021189	-2.28867	1.55187	21.4505	3.63e-06	0.000145052	AT1G11330	G-type lectin S-receptor-like serine/threonine-protein kinase At1g11330 (Arabidopsis)
jc021238	-1.15192	2.09876	9.87935	0.00167144	0.0249904	AT4G21580	AT4g21580/F18E5_200 (Arabidopsis)
jc021452	3.71879	1.16028	30.5629	3.23e-08	2.13e-06	AT2G42620	F-box protein MAX2 (Arabidopsis)
jc021420	-4.06393	4.15353	69.4122	7.99e-17	1.5e-14	AT4G18550	alpha/beta-Hydrolases superfamily protein (Arabidopsis)
jc021476	-3.44429	5.25693	14.2954	0.000156243	0.00373322	AT2G42760	At2g42760 (Arabidopsis)
jc021570	-1.08409	4.97505	7.96962	0.00475688	0.0541728	AT4G18220	Purine permease 21 (Arabidopsis)
jc021618	-2.50356	1.81039	8.00121	0.0046746	0.053444	AT1G30135	Protein TIFY 5A (Arabidopsis)
jc021698	2.84068	0.0948251	31.8073	1.7e-08	1.17e-06	AT2G01520	MLP-like protein 328 (Arabidopsis)
jc021708	1.01748	5.88937	13.625	0.000223194	0.00502488	AT1G70830	MLP-like protein 28 (Arabidopsis)
jc021805	-3.03548	3.78191	15.7548	7.21e-05	0.00198831	AT5G37490	U-box domain-containing protein 21 (Arabidopsis)
jc021839	4.71995	-0.0281593	56.2118	6.51e-14	8.71e-12	AT1G59960	NAD(P)-linked oxidoreductase superfamily protein (Arabidopsis)
jc021788	-1.54343	1.51063	11.3532	0.00075319	0.0135204	AT1G67980	Putative caffeoyl-CoA O-methyltransferase At1g67980 (Arabidopsis)
jc021793	-1.24959	4.12529	9.54737	0.00200236	0.0283434	AT2G01770	Vacuolar iron transporter 1 (Arabidopsis)
jc021958	1.85091	4.98637	9.64475	0.00189893	0.0273203	AT5G19040	Adenylate isopentenyltransferase 5, chloroplastic (Arabidopsis)	AtIPT5
jc021972	1.63116	4.18349	47.0031	7.09e-12	7.53e-10	AT3G18830	PMT5 (Arabidopsis)
jc021904	1.42137	1.75099	16.9633	3.81e-05	0.00113669	AT3G19000	2-oxoglutarate (2OG) and Fe(II)-dependent oxygenase superfamily protein (Arabidopsis)
jc022079	2.05181	4.23091	8.74973	0.00309648	0.0394057	AT3G27250	At3g27250 (Arabidopsis)
jc022152	-1.09008	5.93377	14.2555	0.000159592	0.00379631	AT5G14450	GDSL esterase/lipase At5g14450 (Arabidopsis)
jc022130	-1.79468	5.97397	28.5905	8.94e-08	5.28e-06	AT3G01680	SEOR1 (Arabidopsis)
jc022180	-1.18319	3.67189	8.27291	0.00402409	0.04775	AT5G40460	Cyclin-dependent protein kinase inhibitor SMR6 (Arabidopsis)
jc022208	-2.91204	6.90976	38.3395	5.94e-10	4.96e-08	AT5G39130	Germin-like protein subfamily 1 member 16 (Arabidopsis)
jc022209	-2.37059	7.82088	52.4744	4.36e-13	5.31e-11	AT5G39130	Germin-like protein subfamily 1 member 16 (Arabidopsis)
jc022224	-2.52192	1.85894	10.0158	0.00155204	0.0235668	AT5G39130	Germin-like protein subfamily 1 member 16 (Arabidopsis)
jc022531	2.80353	0.588536	32.5937	1.14e-08	7.94e-07	AT2G38740	Haloacid dehalogenase-like hydrolase domain-containing protein Sgpp (Arabidopsis)
jc022604	5.17162	0.308877	62.2837	2.97e-15	4.57e-13	AT5G39130	Germin-like protein subfamily 1 member 16 (Arabidopsis)
jc022864	2.75879	1.24312	40.4479	2.02e-10	1.78e-08	AT3G23640	Heteroglycan glucosidase 1 (Arabidopsis)
jc022865	2.82063	2.96722	69.5826	7.33e-17	1.4e-14	AT3G23640	Heteroglycan glucosidase 1 (Arabidopsis)
jc022866	1.21006	3.15528	18.3945	1.8e-05	0.000582144	AT3G23640	Heteroglycan glucosidase 1 (Arabidopsis)
jc012668	1.65388	2.45574	10.683	0.00108124	0.0176892	AT5G24910	Cytochrome P450 714A1 (Arabidopsis)
jc012689	-1.90742	1.89323	15.697	7.43e-05	0.00203398	AT5G10770	Aspartyl protease family protein At5g10770 (Arabidopsis)
jc012739	-1.41704	0.855248	10.7443	0.00104599	0.0171766	AT4G19810	At4g19810 (Arabidopsis)
jc012840	2.22664	2.6544	53.3928	2.73e-13	3.37e-11	AT2G26640	3-ketoacyl-CoA synthase 11 (Arabidopsis)
jc012880	1.12761	1.27013	8.28311	0.00400155	0.0475146	AT3G18830	PMT5 (Arabidopsis)
jc013082	-4.97908	7.40502	19.0057	1.3e-05	0.0004473	AT5G12010	AT5g12010/F14F18_180 (Arabidopsis)
jc013086	1.53256	3.87992	15.1456	9.95e-05	0.00257869	AT1G72770	Protein phosphatase 2C 16 (Arabidopsis)
jc013115	4.05706	-0.121292	50.4571	1.22e-12	1.44e-10	AT5G12080	Mechanosensitive ion channel protein 10 (Arabidopsis)
jc013116	3.1954	1.44862	24.3267	8.13e-07	3.8e-05	AT5G12080	Mechanosensitive ion channel protein 10 (Arabidopsis)
jc013230	-10.5897	3.61395	26.3701	2.82e-07	1.5e-05	AT1G19210	Ethylene-responsive transcription factor ERF017 (Arabidopsis)
jc013207	-2.15753	3.88077	11.1686	0.000831925	0.0146195	AT3G14310	Pectinesterase/pectinesterase inhibitor 3 (Arabidopsis)
jc013516	-1.17878	4.08174	9.46601	0.00209314	0.0292273	AT4G30420	WAT1-related protein (Arabidopsis)
jc013544	-5.98917	4.21926	15.9904	6.37e-05	0.00177231	AT2G23970	Gamma-glutamyl peptidase 5 (Arabidopsis)
jc013589	-2.67587	4.4295	13.3957	0.000252196	0.00554957	AT5G48930	Shikimate O-hydroxycinnamoyltransferase (Arabidopsis)
jc013631	3.66829	0.254222	45.9255	1.23e-11	1.24e-09	AT4G19810	At4g19810 (Arabidopsis)
jc013723	-1.48904	0.546301	8.66088	0.00325115	0.0408443	AT5G20380	phosphate transporter 4;5 (Arabidopsis)
jc013981	-3.16069	0.527124	22.9327	1.68e-06	7.37e-05	AT1G48420	Bifunctional D-cysteine desulfhydrase/1-aminocyclopropane-1-carboxylate deaminase, mitochondrial (Arabidopsis)
jc014181	-1.9101	0.0751674	9.93245	0.0016239	0.0244198	AT1G58190	Receptor like protein 9 (Arabidopsis)
jc014202	-2.94479	-0.303446	14.8825	0.000114421	0.00288321	AT4G35160	O-methyltransferase family protein (Arabidopsis)
jc014246	-4.79047	3.97774	16.8237	4.1e-05	0.001207	AT5G43580	Serine protease inhibitor, potato inhibitor I-type family protein (Arabidopsis)
jc014247	2.30652	1.66268	9.41998	0.00214634	0.029804	AT2G38900	Serine protease inhibitor, potato inhibitor I-type family protein (Arabidopsis)
jc014248	-4.54328	2.66463	17.0701	3.6e-05	0.00108369	AT5G43580	Serine protease inhibitor, potato inhibitor I-type family protein (Arabidopsis)
jc014200	8.6578	3.13253	304.294	3.82e-68	2.23e-64	AT4G35160	O-methyltransferase family protein (Arabidopsis)
jc014204	2.34504	4.57828	69.1983	8.9e-17	1.64e-14	AT4G35160	O-methyltransferase family protein (Arabidopsis)
jc014257	3.28945	3.42751	11.0122	0.000905118	0.015454	AT5G43580	Serine protease inhibitor, potato inhibitor I-type family protein (Arabidopsis)
jc014325	-1.22632	4.52076	9.95139	0.00160728	0.0242379	AT4G25810	Probable xyloglucan endotransglucosylase/hydrolase protein 23 (Arabidopsis)
jc014326	-2.70489	3.25729	11.1923	0.000821387	0.0145217	AT5G57550	Probable xyloglucan endotransglucosylase/hydrolase protein 25 (Arabidopsis)
jc014327	-3.83688	3.23061	21.7503	3.11e-06	0.000126572	AT4G25810	Probable xyloglucan endotransglucosylase/hydrolase protein 23 (Arabidopsis)
jc014328	-4.10511	3.92288	23.3452	1.35e-06	6.07e-05	AT4G25810	Probable xyloglucan endotransglucosylase/hydrolase protein 23 (Arabidopsis)
jc014261	2.33647	3.38702	9.4948	0.00206055	0.0288642	AT5G43580	Serine protease inhibitor, potato inhibitor I-type family protein (Arabidopsis)
jc014304	-3.37079	2.51296	51.9207	5.78e-13	6.99e-11	AT4G25830	CASP-like protein (Arabidopsis)
jc014335	-3.49378	1.16799	26.3527	2.84e-07	1.51e-05	AT5G24080	G-type lectin S-receptor-like serine/threonine-protein kinase At5g24080 (Arabidopsis)
jc014341	4.4834	0.652417	85.3218	2.54e-20	6.44e-18	AT5G24080	G-type lectin S-receptor-like serine/threonine-protein kinase At5g24080 (Arabidopsis)
jc014573	-3.60106	4.82003	51.7844	6.19e-13	7.44e-11	AT5G49760	At5g49760 (Arabidopsis)
jc014602	1.79812	-0.0396671	15.7916	7.07e-05	0.00195308	AT5G13010	Pre-mRNA-splicing factor ATP-dependent RNA helicase DEAH7 (Arabidopsis)
jc018343	7.88283	0.248881	96.5134	8.86e-23	2.73e-20	AT5G15685	Mutator transposase MUDRA protein (Arabidopsis)
jc016276	-7.82969	0.955308	58.6432	1.89e-14	2.61e-12	AT1G34070	Copia-like polyprotein/retrotransposon (Arabidopsis)
jc016356	6.15114	1.78777	166.823	3.66e-38	2.91e-35	AT3G26040	HXXXD-type acyl-transferase family protein (Arabidopsis)
jc003056	-3.14409	1.4907	29.9191	4.5e-08	2.86e-06	AT1G19320	At1g19320 (Arabidopsis)
jc020633	-1.56268	3.70532	9.74649	0.00179665	0.02628	AT1G03220	Eukaryotic aspartyl protease family protein (Arabidopsis)
jc017296	-2.70471	2.43915	15.6592	7.58e-05	0.00205903	OAY22857	hypothetical protein
jc017355	-7.32241	2.11828	108.257	2.36e-25	9.2e-23	OMO60611	hypothetical protein
jc018042	1.79865	3.21979	29.6809	5.09e-08	3.19e-06	POPTR_0002s07620	hypothetical protein
jc024168	3.27392	0.599033	44.9953	1.98e-11	1.93e-09	KJB06233	hypothetical protein
jc014703	-1.057	6.27974	13.7359	0.000210391	0.00478688	OAY40048	hypothetical protein
jc015210	-2.81143	5.54454	38.7652	4.78e-10	4.01e-08	OMO75138	putative lipid binding protein
jc015430	1.50413	1.43128	11.0388	0.000892249	0.0153413	POPTR_0329s00200	predicted protein, mRNA
jc015776	-7.30853	0.513961	26.5857	2.52e-07	1.37e-05	Dr21002.cds	hypothetical protein
jc015875	2.03853	0.516316	21.722	3.15e-06	0.000127646	POPTR_0014s14100	hypothetical protein
jc015873	2.09335	-0.0938501	19.8459	8.39e-06	0.000299219	POPTR_1527s00200	hypothetical protein
jc015874	1.30548	2.17149	14.649	0.000129503	0.00317655	POPTR_0014s14100	hypothetical protein
jc015876	2.70652	-0.381358	25.3124	4.88e-07	2.44e-05	POPTR_1527s00200	hypothetical protein
jc016238	-6.87222	0.107519	40.208	2.28e-10	1.99e-08	OAY45729	hypothetical protein
jc016308	-2.1601	9.68454	43.1485	5.07e-11	4.76e-09	POPTR_0009s11770	hypothetical protein
jc016812	-2.70489	2.40873	14.2537	0.000159749	0.00379631	OAY46378	hypothetical protein
jc008967	2.77444	2.9346	10.3597	0.00128798	0.0204052	POPTR_0007s02920	hypothetical protein
jc009265	-2.7226	1.40219	35.9874	1.99e-09	1.53e-07	OAY33284	hypothetical protein
jc010350	1.35121	1.27623	12.6045	0.000384818	0.00782032	OAY34113	hypothetical protein
jc000116	1.90434	2.83848	20.5273	5.88e-06	0.000219831	EOY07860	Chromatin remodeling complex subunit-like protein isoform 1
jc000733	-1.25999	3.2611	8.60225	0.00335749	0.0419807	OAY40735	hypothetical protein
jc000773	1.59215	1.05358	16.3799	5.18e-05	0.00147091	KMT06685	hypothetical protein
jc003055	-3.42065	1.07505	26.3046	2.92e-07	1.54e-05	AES68367	hypothetical protein
jc003126	4.54089	2.07552	105.851	7.95e-25	2.9e-22	OAY61295	hypothetical protein
jc003128	5.28924	3.87521	261.786	7e-59	2.05e-55	OAY61295	hypothetical protein
jc003575	4.85918	0.0863313	64.2955	1.07e-15	1.74e-13	OAY39055	hypothetical protein
jc003709	3.87589	-0.0544576	46.5976	8.72e-12	9.15e-10	OAY56073	hypothetical protein
jc003711	8.23204	4.22663	266.481	6.64e-60	2.33e-56	OAY56073	hypothetical protein
jc003713	-2.29979	3.96836	20.5022	5.96e-06	0.000222259	KJB28054	hypothetical protein
jc003715	5.46783	2.15175	93.9284	3.27e-22	9.72e-20	KJB28054	hypothetical protein
jc004438	-1.60802	0.696619	8.31363	0.00393487	0.0470377	OAY49656	hypothetical protein
jc004439	-1.97963	3.20419	9.50823	0.00204552	0.0287917	OAY61709	hypothetical protein
jc004993	1.68966	0.660976	9.46761	0.00209132	0.0292252	VIT_15s0046g02120.t01	Putative uncharacterized protein
jc005253	1.05849	2.12582	9.78668	0.0017578	0.025841	OAY49370	hypothetical protein
jc019415	4.28857	-0.122128	50.0034	1.53e-12	1.75e-10	VIT_07s0005g06090.t01	Putative uncharacterized protein
jc019462	4.40559	4.43745	65.4227	6.04e-16	1.01e-13	OAY28825	hypothetical protein
jc019591	1.31763	2.64405	12.9887	0.000313383	0.00663781	OAY54812	hypothetical protein
jc019725	-1.26348	3.76965	8.56785	0.00342152	0.0423178	POPTR_0001s41100	hypothetical protein
jc020044	-1.16257	3.50281	12.5981	0.00038613	0.0078379	VIT_19s0090g00710.t01	Putative uncharacterized protein
jc020857	-1.18079	6.43194	12.2276	0.000470881	0.00916571	OAY27684	hypothetical protein
jc020921	-1.31448	1.06728	8.68392	0.00321029	0.0404178	OAY27617	hypothetical protein
jc006138	1.88567	1.83442	33.1495	8.53e-09	6.03e-07	OAY51447	hypothetical protein
jc006143	-1.8913	6.76985	11.7263	0.000616246	0.0115221	OAY51450	hypothetical protein
jc006144	3.20607	-0.0404835	38.2475	6.23e-10	5.18e-08	OAY51450	hypothetical protein
jc006141	2.64283	4.49218	100.553	1.15e-23	3.68e-21	OAY51450	hypothetical protein
jc006150	7.11718	-0.370676	68.5397	1.24e-16	2.23e-14	OAY51450	hypothetical protein
jc006146	8.07598	0.394801	112.347	3e-26	1.31e-23	OAY51447	hypothetical protein
jc007228	-4.5321	0.269198	10.6181	0.00111984	0.018182	KJB12462	hypothetical protein
jc010775	-1.10524	2.70506	8.07788	0.0044809	0.0516547	OAY30364	hypothetical protein
jc011285	-1.22824	5.92681	11.1727	0.000830078	0.0146027	OAY30809	hypothetical protein
jc011815	-1.24712	5.21006	7.96781	0.00476165	0.0541847	Tp57577_TGAC_v2_mRNA10125	hypothetical protein
jc011966	1.18556	0.316147	8.21636	0.00415144	0.0488316	OAY31387	hypothetical protein
jc012439	-2.58843	1.16197	20.2528	6.79e-06	0.000249047	Dr07958.cds	hypothetical protein
jc021263	-1.40984	2.5278	9.1625	0.00247024	0.0330711	OAY24773	hypothetical protein
jc021400	2.8648	0.43277	26.8065	2.25e-07	1.24e-05	OAY24902	hypothetical protein
jc021475	1.06799	2.11722	9.8447	0.00170322	0.0252931	POPTR_0011s07020	hypothetical protein
jc021578	0.985508	2.23427	10.6167	0.00112069	0.018182	OAY25105	hypothetical protein
jc022185	1.52131	1.76638	11.007	0.000907673	0.0154701	KGN51364	hypothetical protein
jc022600	-3.15599	2.57392	64.1606	1.15e-15	1.85e-13	OTG11442	putative zinc finger, GRF-type
jc013331	-1.69605	0.850008	9.73282	0.00181007	0.0264321	OAY26857	hypothetical protein
jc013678	4.09995	1.05206	81.743	1.55e-19	3.72e-17	OAY31536	hypothetical protein
jc013682	-3.15113	2.46614	42.9465	5.63e-11	5.22e-09	OAY31536	hypothetical protein
jc013831	5.41025	-0.638925	50.3455	1.29e-12	1.51e-10	OMO70878	Mannose-binding lectin
jc014214	1.31771	0.888946	8.90617	0.00284208	0.0369218	OAY46724	hypothetical protein
jc018711	-1.0943	3.00705	14.8067	0.000119109	0.00296723	TRIUR3_04546-P1	hypothetical protein
jc018938	1.87895	1.47571	14.5764	0.000134587	0.00328347	OAY51825	hypothetical protein
jc023613	-1.49836	5.66268	25.9276	3.54e-07	1.82e-05	POPTR_0125s00200	hypothetical protein
jc024192	7.70684	2.5657	247.697	8.25e-56	2.07e-52	OAY56937	hypothetical protein
jc024339	1.67949	0.0778465	13.7007	0.000214376	0.00486382	OS04T0543650-00	Os04g0543650 protein
jc015994	-3.97876	1.42479	45.2222	1.76e-11	1.73e-09	Tp57577_TGAC_v2_mRNA16656	hypothetical protein
jc016043	1.19203	0.819996	10.6121	0.0011235	0.0182107	EOY20799	Galactose-1-phosphate uridylyltransferase, putative
jc016178	2.68096	-0.0100737	23.2202	1.44e-06	6.4e-05	OAY38773	hypothetical protein
jc016289	4.67638	0.350835	66.5961	3.33e-16	5.67e-14	OAY32244	hypothetical protein
jc016355	2.22318	0.61204	29.4012	5.88e-08	3.63e-06	EOY18819	Uncharacterized protein isoform 1
jc008993	-5.97406	0.837024	62.1315	3.21e-15	4.9e-13	Dr02570.cds	hypothetical protein
jc009196	-1.36265	0.819336	10.8174	0.00100549	0.016715	OMO91484	reverse transcriptase
jc001289	1.87977	1.38578	12.6063	0.00038445	0.00782032	VIT_12s0028g02400.t01	Putative uncharacterized protein
jc003058	-8.70774	1.78081	62.9426	2.13e-15	3.36e-13	OS03T0244333-00	Os03g0244333 protein
jc003142	1.34194	0.969672	8.14175	0.00432576	0.0502419	OAY27173	hypothetical protein
jc003756	-1.84557	5.93639	8.52646	0.0035002	0.043048	OAY34020	hypothetical protein
jc003898	-0.964365	6.53013	11.3767	0.000743715	0.0134177	scaffold_500359	hypothetical protein
jc003981	1.94688	0.570548	11.1838	0.000825134	0.0145585	OS10T0536900-00	Os10g0536900 protein
jc019191	7.3705	0.902287	122.099	2.2e-28	1.1e-25	Tp57577_TGAC_v2_mRNA37711	hypothetical protein
jc019529	3.08767	6.35491	18.4316	1.76e-05	0.00057303	VIT_07s0005g06090.t01	Putative uncharacterized protein
jc019599	9.78169	1.91649	211.159	7.67e-48	1.22e-44	KZM82675	hypothetical protein
jc021582	-1.39128	2.82297	13.7678	0.000206854	0.00472637	OAY29127	hypothetical protein
jc022602	1.19417	0.849624	8.65419	0.00326311	0.0409652	POPTR_0015s00420	hypothetical protein
jc019600	10.0451	2.16135	243.98	5.33e-55	1.17e-51		Protein of unknown function
jc019601	9.47166	1.63055	192.065	1.13e-43	1.41e-40		Protein of unknown function
jc025773	7.77401	0.13841	88.1916	5.94e-21	1.58e-18		Protein of unknown function
jc016248	7.02593	0.616303	79.8338	4.07e-19	9.28e-17		Protein of unknown function
jc003889	5.65978	-0.464812	55.2075	1.08e-13	1.41e-11		Protein of unknown function
jc016668	5.18312	0.0418403	69.1001	9.36e-17	1.71e-14		Protein of unknown function
jc001239	4.43842	0.626807	76.8374	1.86e-18	4.02e-16		Protein of unknown function
jc008966	3.16226	0.842668	30.6309	3.12e-08	2.07e-06		Protein of unknown function
jc016177	2.06363	4.84561	24.7043	6.68e-07	3.24e-05		Protein of unknown function
jc019184	2.0556	0.97766	17.8238	2.42e-05	0.000757585		Protein of unknown function
jc018779	1.95849	0.368866	20.1775	7.06e-06	0.00025681		Protein of unknown function
jc017765	1.86723	0.0816427	17.8927	2.34e-05	0.000734577		Protein of unknown function
jc023896	1.62175	1.23405	17.7831	2.48e-05	0.000772603		Protein of unknown function
jc014997	1.50967	1.81547	16.5753	4.68e-05	0.00135681		Protein of unknown function
jc018029	1.50353	4.16735	9.43278	0.00213141	0.0296437		Protein of unknown function
jc015033	1.48872	2.16911	20.039	7.59e-06	0.000274389		Protein of unknown function
jc016264	1.47304	3.76796	19.9229	8.06e-06	0.000288579		Protein of unknown function
jc014533	1.32517	7.52758	38.1229	6.64e-10	5.44e-08		Protein of unknown function
jc005503	1.16375	1.52316	9.32828	0.00225644	0.0310958		Protein of unknown function
jc015058	-1.09344	3.0674	8.72246	0.00314314	0.039801		Protein of unknown function
jc022753	-1.22854	7.82013	21.7349	3.13e-06	0.000127086		Protein of unknown function
jc023298	-1.32647	3.30177	14.4295	0.000145505	0.00352955		Protein of unknown function
jc008532	-1.48636	5.48486	32.0125	1.53e-08	1.05e-06		Protein of unknown function
jc017853	-1.50434	0.130917	8.07594	0.00448569	0.0516547		Protein of unknown function
jc020890	-1.66914	5.91303	43.8151	3.61e-11	3.46e-09		Protein of unknown function
jc022131	-1.81794	2.401	20.7588	5.21e-06	0.000199036		Protein of unknown function
jc003151	-1.86502	3.80035	49.2259	2.28e-12	2.56e-10		Protein of unknown function
jc021131	-1.89698	-0.284819	8.2686	0.00403365	0.0477967		Protein of unknown function
jc022924	-2.04491	0.159493	14.8671	0.000115359	0.00289853		Protein of unknown function
jc015211	-2.10466	0.895896	11.3572	0.000751574	0.0135163		Protein of unknown function
jc018417	-2.17775	3.0218	21.5637	3.42e-06	0.000137678		Protein of unknown function
jc015061	-2.2655	2.08152	17.1323	3.49e-05	0.00105786		Protein of unknown function
jc023979	-2.29866	0.980228	26.3699	2.82e-07	1.5e-05		Protein of unknown function
jc022953	-2.53377	2.36463	27.6261	1.47e-07	8.38e-06		Protein of unknown function
jc019914	-2.69881	6.28598	12.4955	0.000407928	0.00816047		Protein of unknown function
jc009264	-3.32692	0.458574	30.5402	3.27e-08	2.15e-06		Protein of unknown function
jc009634	-3.56348	0.197339	24.505	7.41e-07	3.52e-05		Protein of unknown function
jc005424	-4.74824	2.29318	68.5739	1.22e-16	2.21e-14		Protein of unknown function
jc015777	-6.04666	-0.526612	19.938	8e-06	0.000286895		Protein of unknown function
jc003153	-6.91752	0.131229	47.672	5.04e-12	5.45e-10		Protein of unknown function
jc002722	-7.39242	0.542423	58.996	1.58e-14	2.2e-12		Protein of unknown function
The m-bud label indicates monoecious inflorescence bud samples; g-bud indicates gynoecious inflorescence bud samples.
