# Supplementary material for: De novo genome assembly and Hi-C analysis reveal an association between chromatin architecture alterations and sex differentiation in the woody plant Jatropha curcas
Source: Gigascience. 2020 Feb 12;9(2):giaa009. doi: 10.1093/gigascience/giaa009 (PMC7014976; doi:10.1093/gigascience/giaa009)
Supplement: giaa009_Supplemental_Figures_and_Tables [file giaa009_supplemental_figures_and_tables.zip › Additional Table S7.xlsx]

## Sheet: tmp3
Additional Table S7 Result of transcriptome comparison between g-bud and m-bud samples
Name	logFC	logCPM	LR	PValue	FDR	Ara_id	Description
jc016869	-0.104323	4.66209	0.218554	0.640144	0.831422	AT1G71310.2	RAD52-1B.2 (Arabidopsis)
jc016870	-0.0645611	6.51429	0.10324	0.747976	0.88743	AT1G33470.2	Putative uncharacterized protein At1g33470 (Arabidopsis)
jc016874	0.17879	3.86871	0.298814	0.584627	0.799772	AT1G33980.1	Smg-4/UPF3 family protein (Arabidopsis)
jc016877	-0.267024	7.1415	1.56989	0.210222	0.489868	AT1G21080.1	DNAJ heat shock N-terminal domain-containing protein (Arabidopsis)
jc016879	-0.205449	5.29654	0.873574	0.349968	0.626427	AT5G25070.1	Neurofilament light protein (Arabidopsis)
jc016881	0.424803	4.81588	2.68879	0.101057	0.335796	AT5G42400.6	SET domain protein 25 (Arabidopsis)
jc016882	-0.105565	5.8408	0.281013	0.596038	0.80733	AT1G76660.1	Uncharacterized protein At1g76660 (Arabidopsis)
jc016883	-4.72573	4.12648	22.6849	1.91e-06	8.31e-05	AT1G76650.1	CML38 (Arabidopsis)
jc016885	0.0549873	4.25509	0.0532036	0.81758	0.922558	AT5G42370.1	Calcineurin-like metallo-phosphoesterase superfamily protein (Arabidopsis)
jc016887	-0.583462	5.63002	5.45208	0.019545	0.13668	AT2G33580.1	Protein LYK5 (Arabidopsis)
jc016890	-0.456147	1.24639	0.88989	0.345507	0.62219	AT1G20990.1	Cysteine/Histidine-rich C1 domain family protein (Arabidopsis)
jc016895	-0.0386387	8.28724	0.0284297	0.866103	0.94387	AT1G20960.1	DExH-box ATP-dependent RNA helicase DExH12 (Arabidopsis)
jc016897	0.427574	5.94701	4.73085	0.0296262	0.172541	AT2G33560.1	BUBR1 (Arabidopsis)
jc016898	0.0340708	5.91446	0.0200384	0.88743	0.952005	AT5G42820.2	U2AF35B (Arabidopsis)
jc016899	0.230097	5.90803	0.865602	0.352176	0.62806	AT1G42990.1	bZIP transcription factor 60 (Arabidopsis)
jc016900	-0.19724	7.5602	1.04473	0.306724	0.586714	AT1G76550.1	Pyrophosphate--fructose 6-phosphate 1-phosphotransferase subunit alpha 2 (Arabidopsis)
jc016901	-0.239278	2.78417	0.752572	0.385663	0.656619	AT4G38170.1	Protein FAR1-RELATED SEQUENCE 9 (Arabidopsis)
jc016902	0.361059	7.01	3.45129	0.0632026	0.263971	AT1G20930.1	Cyclin-dependent kinase B2-2 (Arabidopsis)
jc016906	0.180321	5.95963	0.825689	0.363522	0.638887	AT1G76510.1	ARID/BRIGHT DNA-binding domain-containing protein (Arabidopsis)
jc016910	0.125498	4.79177	0.354673	0.55148	0.778179	AT2G33590.1	CRL1 (Arabidopsis)
jc016911	-0.281339	1.41955	0.55119	0.457832	0.713603	AT2G33590.1	CRL1 (Arabidopsis)
jc016912	0.243903	3.60541	0.850172	0.356504	0.631488	AT1G76460.1	RNA-binding (RRM/RBD/RNP motifs) family protein (Arabidopsis)
jc016913	0.123396	4.39762	0.272378	0.601741	0.810171	AT2G33610.1	SWI/SNF complex subunit SWI3B (Arabidopsis)
jc016915	0.189165	6.16728	0.926317	0.335822	0.612356	AT2G33620.3	AT-hook motif nuclear-localized protein 10 (Arabidopsis)
jc016918	0.261271	5.51354	1.54079	0.2145	0.494319	AT1G20870.1	Increased DNA methylation 3 (Arabidopsis)
jc016919	-0.19296	1.40465	0.215619	0.642398	0.83245	AT1G76430.1	Putative phosphate transporter (Arabidopsis)
jc016921	0.363402	2.16468	1.16768	0.279878	0.56334	AT1G76420.1	Protein CUP-SHAPED COTYLEDON 3 (Arabidopsis)
jc016923	0.442893	7.04528	3.30766	0.0689576	0.277699	AT1G42550.1	Protein PLASTID MOVEMENT IMPAIRED 1 (Arabidopsis)
jc016925	-0.419731	6.4489	3.75973	0.0525011	0.23885	AT4G35300.4	TMT2 (Arabidopsis)
jc016928	-0.288194	7.38387	1.87892	0.170457	0.440026	AT1G76400.1	Dolichyl-diphosphooligosaccharide--protein glycosyltransferase subunit 1A (Arabidopsis)
jc016933	-0.140594	6.05444	0.531812	0.465846	0.719017	AT1G42960.1	Inner membrane localized protein (Arabidopsis)
jc016934	-0.514394	8.28562	5.94092	0.0147933	0.113891	AT1G42970.1	Glyceraldehyde-3-phosphate dehydrogenase GAPB, chloroplastic (Arabidopsis)
jc016935	0.283294	4.56848	1.4928	0.221783	0.501819	AT5G24360.2	Inositol requiring 1-1 (Arabidopsis)
jc016936	-0.398329	8.21445	0.952055	0.329197	0.606438	AT5G24318.2	O-Glycosyl hydrolases family 17 protein (Arabidopsis)
jc016939	-0.28264	6.25873	1.78375	0.18169	0.454692	AT2G33700.1	Probable protein phosphatase 2C 27 (Arabidopsis)
jc016941	-0.0931888	6.09416	0.206727	0.649345	0.835902	AT5G42360.1	F-box/kelch-repeat protein At5g42360 (Arabidopsis)
jc016943	-0.395443	2.73722	1.32376	0.249918	0.532115	AT4G12560.1	F-box protein CPR30 (Arabidopsis)
jc016945	-0.209106	4.29074	0.756259	0.384502	0.656164	AT1G20770.1	At1g20770 (Arabidopsis)
jc016947	0.176874	4.87561	0.61788	0.431836	0.693527	AT1G20720.2	RAD3-like DNA-binding helicase protein (Arabidopsis)
jc016953	-0.091326	3.26293	0.105724	0.745065	0.886076	AT2G01860.1	Pentatricopeptide repeat-containing protein At2g01860 (Arabidopsis)
jc016955	-0.179961	4.76932	0.805147	0.369559	0.643308	AT1G20670.1	At1g20670 (Arabidopsis)
jc016957	0.540768	4.76375	5.93454	0.0148469	0.114117	AT1G20650.1	ASG5 (Arabidopsis)
jc016958	-0.00656828	0.897572	0.000265304	0.987005	0.994421	AT1G76360.1	At1g76360 (Arabidopsis)
jc016959	0.297618	4.68476	1.56171	0.211414	0.490847	AT1G42470.1	Patched family protein (Arabidopsis)
jc016966	0.357208	6.90096	2.28289	0.130808	0.384337	AT2G30600.4	BTB/POZ domain-containing protein (Arabidopsis)
jc016968	0.298918	7.43018	2.06234	0.150978	0.413469	AT2G36390.1	SBE2.1 (Arabidopsis)
jc016969	-0.242164	4.77757	1.31093	0.252226	0.53418	AT1G20575.1	Dolichol-phosphate mannosyltransferase subunit 1 (Arabidopsis)
jc016971	1.57772	2.30536	25.8786	3.64e-07	1.85e-05	AT1G20560.1	Probable acyl-activating enzyme 1, peroxisomal (Arabidopsis)
jc016972	0.421657	4.06149	2.04557	0.15265	0.415624	AT1G20560.1	Probable acyl-activating enzyme 1, peroxisomal (Arabidopsis)
jc016973	-0.303146	3.91806	1.40945	0.235147	0.517577	AT1G19250.1	Probable flavin-containing monooxygenase 1 (Arabidopsis)
jc016974	-0.267855	1.56083	0.332306	0.564304	0.786081	AT3G26040.1	HXXXD-type acyl-transferase family protein (Arabidopsis)
jc016975	0.403258	5.24213	4.25611	0.0391094	0.201498	AT5G42320.2	Zn-dependent exopeptidases superfamily protein (Arabidopsis)
jc016977	-0.361834	6.39533	3.32774	0.0681203	0.275543	AT1G42440.1	At1g42440/F7F22_7 (Arabidopsis)
jc016989	4.05254	2.35755	129.062	6.57e-30	3.6e-27	AT1G42440.1	At1g42440/F7F22_7 (Arabidopsis)
jc017000	0.300785	4.36145	1.70334	0.191852	0.467416	AT1G76270.1	O-fucosyltransferase 16 (Arabidopsis)
jc017001	0.603275	6.99708	10.2019	0.00140296	0.0217744	AT1G42430.1	unknown protein (Arabidopsis)
jc017002	-0.0180144	4.56999	0.00597927	0.938364	0.973567	AT1G76250.1	At1g76250 (Arabidopsis)
jc017004	-1.52637	0.0351346	6.08505	0.0136331	0.10831	AT1G76240.1	At1g76240 (Arabidopsis)
jc017005	0.0744229	3.93517	0.0790934	0.77853	0.903093	AT1G20530.1	F5M15.15 (Arabidopsis)
jc017006	0.490448	5.68675	6.72155	0.0095255	0.0861125	AT4G35230.1	Probable serine/threonine-protein kinase At4g35230 (Arabidopsis)
jc017014	0.0941697	6.30322	0.216668	0.641591	0.832203	AT1G20510.1	4-coumarate--CoA ligase-like 5 (Arabidopsis)
jc017018	-0.0919491	4.29193	0.143527	0.7048	0.865589	AT1G47670.1	Lysine histidine transporter-like 8 (Arabidopsis)
jc017019	-0.253702	10.9271	0.532014	0.465762	0.719017	AT1G20440.1	Dehydrin COR47 (Arabidopsis)
jc017020	-0.104672	0.107435	0.0485769	0.825558	0.925503	AT2G38010.1	AT2G38010.1 (Arabidopsis)
jc017022	0.328286	6.80155	2.82394	0.0928684	0.323026	AT5G42220.1	AT5g42220/K5J14_2 (Arabidopsis)
jc017023	-0.27228	4.61013	1.60079	0.205791	0.484451	AT2G44270.1	Cytoplasmic tRNA 2-thiolation protein 1 (Arabidopsis)
jc017024	-0.0368852	3.64184	0.0228004	0.879977	0.949609	AT1G20430.1	Putative uncharacterized protein (Arabidopsis)
jc017025	-0.704629	9.36408	8.74437	0.00310559	0.0394109	AT1G76160.1	Sks5 (Arabidopsis)
jc017026	-0.421337	8.28512	3.69257	0.0546553	0.243719	AT5G20890.1	T-complex protein 1 subunit beta (Arabidopsis)
jc017027	0.0974221	4.7211	0.230287	0.631311	0.827227	AT1G20410.2	Pseudouridine synthase family protein (Arabidopsis)
jc017029	-0.0906582	4.87463	0.163527	0.68593	0.855911	AT4G38430.1	Rop guanine nucleotide exchange factor 1 (Arabidopsis)
jc017031	-0.521485	1.79141	2.09816	0.147477	0.408086	AT2G33680.7	Tetratricopeptide repeat (TPR)-like superfamily protein (Arabidopsis)
jc017032	-0.499777	5.45818	3.99241	0.0457057	0.221862	AT1G20370.1	F14O10.3 protein (Arabidopsis)
jc017033	0.389955	2.51742	1.42138	0.233176	0.515422	AT2G17030.1	F-box protein SKIP23 (Arabidopsis)
jc017035	-0.419361	3.25689	2.48405	0.115006	0.358509	AT1G76110.1	High mobility group B protein 9 (Arabidopsis)
jc017041	0.0580683	4.66218	0.0585648	0.808779	0.918564	AT5G27280.1	A_TM021B04.14 protein (Arabidopsis)
jc017043	-0.732005	8.98732	11.3338	0.000761089	0.0136482	AT1G76100.2	plastocyanin 1 (Arabidopsis)
jc017046	-0.545585	9.33333	2.65518	0.103213	0.33917	AT1G20330.1	24-methylenesterol C-methyltransferase 2 (Arabidopsis)
jc017047	-0.535774	6.9183	4.05531	0.0440326	0.217012	AT1G76080.1	CDSP32 (Arabidopsis)
jc017049	0.190168	4.25385	0.625375	0.429057	0.691818	AT1G20270.1	Probable prolyl 4-hydroxylase 3 (Arabidopsis)
jc017050	-0.242808	6.75388	1.52778	0.216446	0.496213	AT4G38510.5	ATPase, V1 complex, subunit B protein (Arabidopsis)
jc017052	0.682601	7.49281	5.78421	0.0161708	0.120308	AT1G76040.2	calcium-dependent protein kinase 29 (Arabidopsis)
jc017055	-0.016751	5.57126	0.00570054	0.939815	0.974084	AT1G76020.1	At1g76020 (Arabidopsis)
jc017056	0.0562598	7.08546	0.0862293	0.769027	0.899026	AT1G76010.2	Alba DNA/RNA-binding protein (Arabidopsis)
jc017057	0.721132	3.75956	2.51783	0.112565	0.354754	AT1G20190.1	Expansin-A11 (Arabidopsis)
jc017059	0.176281	2.49466	0.381905	0.536586	0.76878	AT1G75980.1	At1g75980 (Arabidopsis)
jc017062	-0.117602	6.03421	0.375445	0.540051	0.770912	AT5G21160.2	LA RNA-binding protein (Arabidopsis)
jc017063	0.288954	2.64354	0.547366	0.459396	0.714884	AT4G35900.2	Protein FD (Arabidopsis)
jc017064	0.33815	1.31418	0.754947	0.384915	0.656222	AT1G20160.1	CO(2)-response secreted protease (Arabidopsis)
jc016868	0.0909988	4.22191	0.132242	0.716119	0.871205	AT3G19770.1	VPS9A (Arabidopsis)
jc016871	0.117048	6.73054	0.37184	0.542003	0.772476	AT3G26560.1	Probable pre-mRNA-splicing factor ATP-dependent RNA helicase DEAH5 (Arabidopsis)
jc016873	0.127334	5.92868	0.42762	0.513159	0.752994	AT1G33970.1	Immune-associated nucleotide-binding protein 9 (Arabidopsis)
jc016875	0.217826	4.40255	0.946136	0.330705	0.60804	AT4G09900.1	Putative methylesterase 12, chloroplastic (Arabidopsis)
jc016876	0.0744182	4.95159	0.136045	0.712245	0.869441	AT2G39970.1	Peroxisomal nicotinamide adenine dinucleotide carrier (Arabidopsis)
jc016878	-4.5651	1.09211	11.3265	0.000764085	0.0136813	AT1G43040.1	SAUR-like auxin-responsive protein family (Arabidopsis)
jc016880	-0.330777	8.09268	2.43539	0.118624	0.363996	AT5G64740.1	Cellulose synthase A catalytic subunit 6 [UDP-forming] (Arabidopsis)
jc016886	-0.0341569	6.95472	0.0306346	0.861058	0.940711	AT1G76630.2	Tetratricopeptide repeat protein SKI3 (Arabidopsis)
jc016888	-2.579	3.50377	8.51259	0.00352697	0.0432862	AT1G76600.1	Poly polymerase (Arabidopsis)
jc016889	-0.468912	8.72525	3.29751	0.0693852	0.278514	AT2G33570.1	Galactan beta-1,4-galactosyltransferase GALS1 (Arabidopsis)
jc016891	0.0408005	8.57679	0.0389759	0.843497	0.933392	AT1G20980.1	Squamosa promoter-binding-like protein 14 (Arabidopsis)
jc016893	-0.287545	7.43493	2.08456	0.148795	0.410052	AT4G27500.2	Proton pump-interactor 1 (Arabidopsis)
jc016894	-0.4629	3.83406	3.30359	0.0691285	0.27794	AT1G76570.1	Chlorophyll a-b binding protein 7, chloroplastic (Arabidopsis)
jc016896	0.340973	5.74375	1.33793	0.247399	0.529519	AT1G76560.1	CP12-3 (Arabidopsis)
jc016905	0.446778	6.38675	4.20491	0.040307	0.205078	AT1G20920.4	DEAD-box ATP-dependent RNA helicase 42 (Arabidopsis)
jc016908	0.257961	3.45463	0.916005	0.338526	0.6156	AT2G33585.1	unknown protein (Arabidopsis)
jc016909	-0.250574	8.13623	0.782701	0.376316	0.649462	AT1G76490.1	hydroxy methylglutaryl CoA reductase 1 (Arabidopsis)
jc016914	-0.540386	3.24151	3.69177	0.0546816	0.243726	AT1G76450.1	PsbP domain-containing protein 3, chloroplastic (Arabidopsis)
jc016916	0.203931	6.03009	1.2113	0.271075	0.554061	AT2G33630.1	At2g33630/F4P9.40 (Arabidopsis)
jc016917	0.124343	0.0598248	0.0570749	0.81118	0.919796	AT4G10465.1	Heavy metal-associated isoprenylated plant protein 44 (Arabidopsis)
jc016920	-0.377974	5.2567	2.69511	0.100656	0.33547	AT1G20850.1	Cysteine protease XCP2 (Arabidopsis)
jc016922	0.012933	1.02823	0.00119547	0.972418	0.988266	AT2G33690.1	At2g33690 (Arabidopsis)
jc016924	0.274948	3.64314	0.923545	0.336546	0.61333	AT2G35030.1	Pentatricopeptide repeat-containing protein At2g35030, mitochondrial (Arabidopsis)
jc016926	0.0655735	5.58043	0.108485	0.741875	0.884793	AT1G20830.1	Protein MULTIPLE CHLOROPLAST DIVISION SITE 1 (Arabidopsis)
jc016927	-0.528132	4.4733	5.23908	0.022085	0.146437	AT1G76405.2	Outer envelope pore protein 21B, chloroplastic (Arabidopsis)
jc016929	0.0959028	3.50042	0.130785	0.71762	0.871942	AT1G20810.1	Peptidyl-prolyl cis-trans isomerase FKBP18, chloroplastic (Arabidopsis)
jc016931	-0.116319	5.21032	0.302325	0.582429	0.798517	AT2G33640.1	Protein S-acyltransferase 21 (Arabidopsis)
jc016932	-0.541317	1.47039	1.95903	0.161617	0.427381	AT2G39200.1	MLO-like protein (Arabidopsis)
jc016937	-0.204967	6.31532	0.977407	0.32284	0.601888	AT1G42540.2	Glutamate receptor 3.3 (Arabidopsis)
jc016940	0.0561529	4.32731	0.047291	0.827846	0.926651	AT1G42480.1	Putative uncharacterized protein At1g42480 (Arabidopsis)
jc016942	-0.159489	6.27786	0.641126	0.423303	0.687765	AT1G76390.1	U-box domain-containing protein 43 (Arabidopsis)
jc016944	0.134801	1.26733	0.145256	0.70311	0.865101	AT5G43822.1	Uncharacterized protein At5g43822 (Arabidopsis)
jc016946	0.0327577	6.55068	0.0307303	0.860843	0.940652	AT1G20760.1	Calcium-binding EF hand family protein (Arabidopsis)
jc016948	-0.178407	2.68911	0.402747	0.525674	0.760899	AT5G43820.1	Putative pentatricopeptide repeat-containing protein At5g43820 (Arabidopsis)
jc016949	0.0367533	3.12105	0.0173498	0.895207	0.956392	AT1G20700.1	WUSCHEL-related homeobox 14 (Arabidopsis)
jc016951	-0.199316	10.7519	0.641569	0.423143	0.687765	AT1G20693.2	High mobility group B protein 2 (Arabidopsis)
jc016954	1.67431	2.77046	5.47262	0.0193166	0.135564	AT4G38260.1	Protein of unknown function (DUF833) (Arabidopsis)
jc016956	-1.20144	1.23879	6.28292	0.0121907	0.101469	AT4G37420.1	Glycosyltransferase (Arabidopsis)
jc016960	0.208643	4.95909	1.13404	0.286915	0.569072	AT1G20640.1	Protein NLP4 (Arabidopsis)
jc016961	0.110957	6.4627	0.322311	0.570222	0.790558	AT4G35090.3	catalase 2 (Arabidopsis)
jc016962	-0.210323	10.26	0.631086	0.426957	0.690646	AT4G35090.1	catalase 2 (Arabidopsis)
jc016963	-0.475505	2.10235	2.10359	0.146954	0.40723	AT2G17190.1	Ubiquitin domain-containing protein DSK2a (Arabidopsis)
jc016965	-0.776638	0.220253	3.04503	0.0809845	0.300721	AT5G42340.1	U-box domain-containing protein 15 (Arabidopsis)
jc016967	0.00549611	7.33924	0.00057054	0.980944	0.99163	AT1G20580.1	Small nuclear ribonucleoprotein SmD3b (Arabidopsis)
jc016970	-0.216732	5.89306	0.800946	0.370811	0.644405	AT5G42330.1	At5g42330 (Arabidopsis)
jc016976	-0.44605	4.65222	3.26848	0.0706229	0.281305	AT5G42310.1	Pentatricopeptide repeat-containing protein At5g42310, mitochondrial (Arabidopsis)
jc016984	0.421106	0.550373	1.15569	0.28236	0.565882	AT1G63610.1	At1g63610 (Arabidopsis)
jc016987	-6.10041	-0.511237	26.5254	2.6e-07	1.4e-05	AT3G26040.1	HXXXD-type acyl-transferase family protein (Arabidopsis)
jc016994	0.10556	4.45759	0.0791597	0.778439	0.903047	AT3G26040.1	HXXXD-type acyl-transferase family protein (Arabidopsis)
jc016996	0.110732	3.34379	0.100766	0.750912	0.88905	AT3G26040.1	HXXXD-type acyl-transferase family protein (Arabidopsis)
jc016999	0.222278	4.72697	1.18144	0.277063	0.560389	AT1G63610.1	At1g63610 (Arabidopsis)
jc017003	1.05137	0.531364	3.07556	0.0794773	0.298519	AT5G42290.1	At5g42290 (Arabidopsis)
jc017007	-0.263969	7.32618	1.5322	0.215782	0.49521	AT5G42270.1	VAR1 (Arabidopsis)
jc017010	1.11802	2.17487	7.93566	0.00484701	0.054874	AT4G35190.1	Cytokinin riboside 5'-monophosphate phosphoribohydrolase (Arabidopsis)
jc017013	-0.512955	6.91359	4.72824	0.0296712	0.172541	AT1G76200.1	NADH dehydrogenase [ubiquinone] 1 beta subcomplex subunit 2 (Arabidopsis)
jc017021	0.0333983	4.64369	0.023772	0.877466	0.948416	AT5G42250.1	Alcohol dehydrogenase-like 7 (Arabidopsis)
jc017028	0.447835	5.23987	4.3792	0.0363801	0.193578	AT1G76140.1	Prolyl oligopeptidase family protein (Arabidopsis)
jc017030	0.344042	3.41223	1.70605	0.191499	0.466922	AT1G76130.1	Probable alpha-amylase 2 (Arabidopsis)
jc017034	0.127844	2.87785	0.12237	0.726479	0.877006	AT4G35750.1	At4g35750 (Arabidopsis)
jc017036	-0.0852925	6.41845	0.193577	0.659956	0.841095	AT3G03190.1	Glutathione S-transferase F11 (Arabidopsis)
jc017037	-0.318213	2.2005	0.428414	0.512768	0.752979	AT2G17010.1	Mechanosensitive ion channel protein 8 (Arabidopsis)
jc017042	-0.673565	9.02713	9.82048	0.00172579	0.0255632	AT4G35790.1	Phospholipase D delta (Arabidopsis)
jc017044	1.21222	3.69792	20.651	5.51e-06	0.000207851	AT5G42210.1	Major facilitator superfamily protein (Arabidopsis)
jc017045	0.473419	0.666954	1.56302	0.211223	0.490847	AT5G42210.2	Major facilitator superfamily protein (Arabidopsis)
jc017048	-0.0323192	0.488165	0.00382019	0.950716	0.979178	AT1G76070.1	Uncharacterized protein At1g76070 (Arabidopsis)
jc017053	0.700216	7.48333	6.25831	0.0123612	0.102203	AT1G60420.1	Probable nucleoredoxin 1 (Arabidopsis)
jc017054	-0.529865	4.61013	2.31099	0.128462	0.380278	AT5G42200.1	E3 ubiquitin-protein ligase ATL23 (Arabidopsis)
jc017060	-0.329904	0.783059	0.484615	0.486339	0.73517	AT1G20180.1	UPF0496 protein At1g20180 (Arabidopsis)
jc017061	-0.295055	6.36282	1.84117	0.174814	0.446208	AT4G39330.1	Probable cinnamyl alcohol dehydrogenase 9 (Arabidopsis)
jc017069	-0.202812	5.47165	0.84824	0.357051	0.632201	AT2G17787.1	At2g17787 (Arabidopsis)
jc017070	0.282529	4.40598	1.37341	0.241227	0.523463	AT5G03780.1	Putative uncharacterized protein At5g03780 (Fragment) (Arabidopsis)
jc017072	0.56481	4.4954	5.01398	0.0251435	0.157245	AT1G75850.1	Vacuolar protein sorting-associated protein 35 (Arabidopsis)
jc017075	0.0979934	7.44664	0.242706	0.622258	0.822332	AT1G20080.2	Synaptotagmin-2 (Arabidopsis)
jc017076	0.102953	5.02346	0.17341	0.677099	0.850398	AT1G75820.1	Leucine-rich repeat receptor-like protein kinase (Fragment) (Arabidopsis)
jc017077	0.221938	4.63808	1.06662	0.301711	0.582141	AT1G20060.3	ATP binding microtubule motor family protein (Arabidopsis)
jc017079	-0.0607788	5.99764	0.106935	0.743661	0.885546	AT4G24200.2	Putative uncharacterized protein At4g24200 (Arabidopsis)
jc017082	-0.152216	9.22554	0.496667	0.480968	0.730575	AT4G24190.1	Endoplasmin homolog (Arabidopsis)
jc017093	-0.87739	1.04347	3.71802	0.0538283	0.241628	AT3G06880.4	Transducin/WD40 repeat-like superfamily protein (Arabidopsis)
jc017094	0.411966	4.05602	2.67645	0.101843	0.337385	AT5G42470.1	At5g42470 (Arabidopsis)
jc017095	-0.380997	7.85459	2.73922	0.0979124	0.331759	AT1G75780.1	Tubulin beta-1 chain (Arabidopsis)
jc017100	0.216995	6.90108	1.27127	0.259528	0.541442	AT1G75760.1	At1g75760 (Arabidopsis)
jc017101	-0.430496	5.15095	2.51888	0.112491	0.354754	AT1G75750.1	GASA1 (Arabidopsis)
jc017104	0.00765042	5.51024	0.00143849	0.969746	0.987353	AT1G75730.1	At1g75730 (Arabidopsis)
jc017107	-0.909922	1.95744	6.85965	0.00881637	0.081922	AT1G75720.2	Plant protein of unknown function (DUF827) (Arabidopsis)
jc017110	-0.237473	4.8263	1.29028	0.255997	0.5379	AT2G45730.1	Eukaryotic initiation factor 3 gamma subunit family protein (Arabidopsis)
jc017111	0.237723	2.43473	0.662102	0.415819	0.681322	AT1G47870.1	E2FC (Arabidopsis)
jc017114	-0.472713	4.87617	5.0393	0.0247785	0.156094	AT1G75690.1	LQY1 (Arabidopsis)
jc017116	-0.475193	7.99355	5.7116	0.0168532	0.123309	AT1G19940.1	Endoglucanase 2 (Arabidopsis)
jc017119	-0.080503	6.79852	0.167546	0.682302	0.853753	AT1G19920.1	ATP sulfurylase 2 (Arabidopsis)
jc017124	0.354593	7.8276	2.40037	0.121306	0.368394	AT1G19850.1	Auxin response factor (Arabidopsis)
jc017126	0.74923	4.74903	5.96563	0.0145874	0.11305	AT5G39590.1	Putative uncharacterized protein (Arabidopsis)
jc017135	0.360267	8.48948	2.78772	0.0949895	0.326588	AT4G40040.1	Histone H3.3 (Arabidopsis)
jc017136	0.397425	0.398609	0.53213	0.465713	0.719017	AT5G22610.1	Putative F-box/FBD/LRR-repeat protein At5g22610 (Arabidopsis)
jc017137	-0.0413859	5.3917	0.0439912	0.83387	0.929371	AT4G40030.2	Histone superfamily protein (Arabidopsis)
jc017141	0.25248	6.03162	1.10145	0.293947	0.575042	AT4G16310.2	Lysine-specific histone demethylase 1 homolog 3 (Arabidopsis)
jc017142	-0.12742	5.22655	0.401767	0.526178	0.761333	AT1G19910.1	V-type proton ATPase proteolipid subunit (Arabidopsis)
jc017143	0.414583	4.46059	1.82588	0.176615	0.448427	AT4G24160.1	1-acylglycerol-3-phosphate O-acyltransferase (Arabidopsis)
jc017145	-0.0112406	5.76378	0.00375913	0.951111	0.97931	AT5G42480.1	Protein ACCUMULATION AND REPLICATION OF CHLOROPLASTS 6, chloroplastic (Arabidopsis)
jc017147	0.0922135	6.89277	0.223882	0.636097	0.829495	AT1G05150.1	Uncharacterized TPR repeat-containing protein At1g05150 (Arabidopsis)
jc017151	-1.41756	1.86319	13.1458	0.000288157	0.00615904	AT1G75550.1	glycine-rich protein (Arabidopsis)
jc017158	0.415629	3.81587	1.29006	0.256038	0.5379	AT1G75520.1	Protein SHI RELATED SEQUENCE 5 (Arabidopsis)
jc017159	0.0895838	4.2561	0.124568	0.724132	0.875606	AT4G39080.1	V-type proton ATPase subunit a3 (Arabidopsis)
jc017161	-0.017512	5.62928	0.00731145	0.931858	0.970414	AT1G75510.1	At1g75700 (Arabidopsis)
jc017162	-0.855825	7.87758	7.14878	0.0075015	0.0739109	AT1G75500.1	Protein WALLS ARE THIN 1 (Arabidopsis)
jc017164	0.205628	4.49452	0.644836	0.421965	0.686476	AT2G27190.1	Fe(3+)-Zn(2+) purple acid phosphatase 12 (Arabidopsis)
jc017168	-0.237458	6.93388	0.968514	0.325051	0.603014	AT1G09850.1	At1g09850 (Arabidopsis)
jc017171	-0.210808	8.64832	0.882271	0.34758	0.624257	AT3G51030.1	Thioredoxin H1 (Arabidopsis)
jc017172	0.225199	5.43285	1.24916	0.263714	0.545805	AT1G19715.3	Jacalin-related lectin 3 (Arabidopsis)
jc017173	0.694802	2.12284	4.54067	0.0330987	0.182696	AT1G75450.1	Cytokinin dehydrogenase 5 (Arabidopsis)
jc017178	0.205452	4.42475	0.454951	0.499993	0.745209	AT5G57960.1	GTP binding protein-like (Arabidopsis)
jc017179	0.661034	1.68412	2.58351	0.107982	0.347229	AT1G44970.1	Peroxidase 9 (Arabidopsis)
jc017180	0.186782	5.26348	0.83021	0.362212	0.637615	AT1G75420.1	Glycosyltransferase (Arabidopsis)
jc017181	-0.254014	8.07826	1.39521	0.237528	0.520201	AT1G45000.1	26S protease regulatory subunit S10B homolog B (Arabidopsis)
jc017183	0.476891	3.11001	1.05171	0.305114	0.585043	AT1G19690.1	At1g19690 (Arabidopsis)
jc017185	-0.270397	3.38949	1.1356	0.286585	0.569072	AT1G04940.1	Protein TIC 20-I, chloroplastic (Arabidopsis)
jc017188	0.478921	3.20446	1.4293	0.231879	0.513992	AT4G24550.2	AP4M (Arabidopsis)
jc017189	-0.0950682	5.65865	0.1364	0.711887	0.869243	AT1G27620.1	At1g27620 (Arabidopsis)
jc017190	-0.410328	2.95842	1.53297	0.215667	0.495147	AT5G45190.1	Cyclin family protein (Arabidopsis)
jc017191	0.127222	4.33194	0.27654	0.598978	0.808126	AT1G27660.1	Transcription factor bHLH110 (Arabidopsis)
jc017192	0.760023	5.97939	4.95589	0.0260019	0.159895	AT2G21520.3	Sec14p-like phosphatidylinositol transfer family protein (Arabidopsis)
jc017196	-0.284253	5.16822	1.26918	0.25992	0.541764	AT1G19630.1	Cytochrome P450, family 722, subfamily A, polypeptide 1 (Arabidopsis)
jc017201	0.278529	4.77912	1.65757	0.197932	0.474622	AT1G27680.1	Glucose-1-phosphate adenylyltransferase large subunit 2, chloroplastic (Arabidopsis)
jc017205	-0.0558832	6.44004	0.0432741	0.83521	0.929793	AT5G42800.1	Dihydroflavonol reductase (Arabidopsis)
jc017206	-1.56152	1.37624	5.27793	0.0215974	0.144847	AT5G42800.1	Dihydroflavonol reductase (Arabidopsis)
jc017207	0.304229	0.896367	0.381	0.537069	0.76912	AT5G42800.1	Dihydroflavonol reductase (Arabidopsis)
jc017208	-0.402278	6.49004	3.91997	0.0477158	0.227155	AT1G75330.1	OTC (Arabidopsis)
jc017210	-0.346209	7.55662	1.86867	0.171628	0.441221	AT5G42790.1	Proteasome subunit alpha type (Arabidopsis)
jc017214	-0.187337	0.558255	0.122586	0.726247	0.877006	AT2G21600.1	Protein RER1B (Arabidopsis)
jc017220	0.234345	5.87777	1.28978	0.256089	0.537942	AT1G47270.2	Tubby-like F-box protein 6 (Arabidopsis)
jc017222	-0.549452	1.94852	2.90001	0.0885789	0.315431	AT1G47271.1	Cystathionine beta-synthase (CBS) family protein (Arabidopsis)
jc017231	-0.066017	6.19303	0.105554	0.745264	0.886132	AT1G75220.1	Sugar transporter ERD6-like 6 (Arabidopsis)
jc017234	0.421676	4.77334	3.79173	0.0515064	0.236448	AT2G16250.1	Probable LRR receptor-like serine/threonine-protein kinase At2g16250 (Arabidopsis)
jc017237	-0.912094	4.3207	13.9977	0.000183033	0.00427701	AT5G42765.1	INVOLVED IN: biological_process unknown; LOCATED IN: thylakoid, chloroplast thylakoid membrane, chloroplast; EXPRESSED IN: 22 plant structures; EXPRESSED DURING: 13 growth stages; CONTAINS InterPro DOMAIN/s: Twin-arginine translocation pathway, sign /.../uence (InterPro:IPR006311) (Arabidopsis)
jc017240	0.0915251	5.331	0.224435	0.635681	0.829275	AT1G47330.1	DUF21 domain-containing protein At1g47330 (Arabidopsis)
jc017241	-0.0666587	5.38515	0.119641	0.729424	0.878605	AT1G19430.3	Probable methyltransferase PMT28 (Arabidopsis)
jc017242	-0.408669	5.95455	3.47194	0.0624179	0.261761	AT1G75200.1	S-adenosyl-L-methionine-dependent tRNA 4-demethylwyosine synthase (Arabidopsis)
jc017244	-0.130072	5.65592	0.452348	0.501222	0.746076	AT1G75180.1	AT1G75180 protein (Arabidopsis)
jc017246	-0.219158	2.77534	0.463575	0.495958	0.742426	AT5G42710.1	Putative uncharacterized protein (Arabidopsis)
jc017065	-0.161187	8.53137	0.511441	0.474516	0.725108	AT5G42190.1	SKP1-like protein 1B (Arabidopsis)
jc017066	-0.547018	5.20871	3.82975	0.0503504	0.233638	AT1G11320.1	GDSL esterase/lipase (Arabidopsis)
jc017067	0.326722	7.1214	2.73338	0.0982713	0.332076	AT1G20110.1	Protein FREE1 (Arabidopsis)
jc017068	-0.446196	6.2005	4.32653	0.0375226	0.196616	AT5G42150.1	Glutathione S-transferase family protein (Arabidopsis)
jc017073	-0.0396188	6.52141	0.0446884	0.832578	0.928932	AT2G17800.2	ROP3 (Arabidopsis)
jc017074	0.0872306	6.20834	0.157624	0.691354	0.859256	AT1G27940.1	PGP13 (Arabidopsis)
jc017080	0.279083	7.12156	1.60475	0.205231	0.483979	AT5G64920.1	CIP8 (Arabidopsis)
jc017081	0.0856919	1.47433	0.0222787	0.881348	0.94991	AT1G75810.1	At1g75810 (Arabidopsis)
jc017083	-0.0647582	1.72533	0.0346459	0.85234	0.937294	AT4G24180.2	THAUMATIN-LIKE PROTEIN 1 (Arabidopsis)
jc017084	1.03959	4.8422	16.6405	4.52e-05	0.00131744	AT1G75800.1	At1g75800/T4O12_2 (Arabidopsis)
jc017086	-0.0718461	3.32614	0.0757274	0.783173	0.905636	AT4G24175.1	Kinesin-like protein (Arabidopsis)
jc017087	-0.864902	6.70484	15.3205	9.07e-05	0.00239631	AT1G20020.1	Ferredoxin--NADP reductase, leaf isozyme 2, chloroplastic (Arabidopsis)
jc017088	0.0569041	6.37326	0.0110435	0.916306	0.965335	AT2G17880.1	At2g17880 (Arabidopsis)
jc017090	0.448576	3.66473	3.08721	0.0789101	0.297299	AT1G30755.5	Elongation factor G, putative (DUF668) (Arabidopsis)
jc017091	-0.96744	7.73957	18.9218	1.36e-05	0.000463281	AT2G16600.1	Peptidyl-prolyl cis-trans isomerase (Arabidopsis)
jc017097	-0.136207	5.0903	0.451408	0.501667	0.746562	AT1G19990.1	unknown protein (Arabidopsis)
jc017098	0.170093	4.49867	0.530552	0.466375	0.719121	AT1G19980.1	Cytomatrix protein-like protein (Arabidopsis)
jc017105	-0.455779	5.86825	4.46954	0.0345043	0.187291	AT1G47830.1	AP-2 complex subunit sigma (Arabidopsis)
jc017106	-0.130457	6.34175	0.396247	0.529034	0.763198	AT1G47840.1	Hexokinase-like 1 protein (Arabidopsis)
jc017109	0.000451542	5.41754	3.4e-06	0.998529	0.999152	AT1G75710.1	C2H2-like zinc finger protein (Arabidopsis)
jc017112	0.174623	6.17686	0.756889	0.384304	0.655892	AT5G42560.1	HVA22-like protein i (Arabidopsis)
jc017115	-0.0790658	2.73977	0.0827994	0.773539	0.900511	AT3G11290.1	Myb/SANT-like DNA-binding domain protein (Arabidopsis)
jc017117	-0.896585	2.70489	8.92678	0.00281019	0.0366977	AT2G37210.1	Cytokinin riboside 5'-monophosphate phosphoribohydrolase (Arabidopsis)
jc017118	-0.0039679	6.36223	0.00041682	0.983711	0.992756	AT1G75660.1	5'-3' exoribonuclease 3 (Arabidopsis)
jc017120	-0.29898	7.16659	2.27211	0.13172	0.385676	AT1G19835.2	Filament-like plant protein 4 (Arabidopsis)
jc017121	1.3039	2.72614	12.7057	0.000364541	0.00752156	AT1G75590.1	SAUR-like auxin-responsive protein family (Arabidopsis)
jc017122	-0.237567	5.87612	1.58851	0.20754	0.486532	AT1G75670.2	DNA-directed RNA polymerase (Arabidopsis)
jc017125	-0.265337	6.60795	1.36719	0.242295	0.524366	AT3G27230.1	At3g27230 (Arabidopsis)
jc017127	-0.0661815	4.62291	0.0972229	0.755188	0.890925	AT5G39600.1	39S ribosomal protein (Arabidopsis)
jc017128	-0.194492	4.17785	0.434861	0.509613	0.750995	AT1G19860.2	Zinc finger C-x8-C-x5-C-x3-H type family protein (Arabidopsis)
jc017129	0.0749899	7.22473	0.147282	0.701146	0.864128	AT1G19870.2	Protein IQ-DOMAIN 32 (Arabidopsis)
jc017132	-0.339616	6.64639	2.32889	0.126993	0.377427	AT1G19880.1	Regulator of chromosome condensation (RCC1) family protein (Arabidopsis)
jc017133	-0.279789	4.1303	1.11371	0.291278	0.572577	AT4G38900.3	Basic-leucine zipper (BZIP) transcription factor family protein (Arabidopsis)
jc017134	0.137398	6.35292	0.503192	0.478101	0.728365	AT5G42520.1	BPC6 (Arabidopsis)
jc017139	-1.44112	2.68653	9.02488	0.0026633	0.0350668	AT1G19900.1	At1g19900/F6F9_4 (Arabidopsis)
jc017144	-0.076982	4.95833	0.0855776	0.769876	0.899254	AT4G36180.1	Probable LRR receptor-like serine/threonine-protein kinase At4g36180 (Arabidopsis)
jc017150	-0.355384	6.13225	3.01508	0.0824932	0.302861	AT3G49990.1	At3g49990 (Arabidopsis)
jc017152	0.0413467	2.19021	0.0123885	0.911376	0.963359	AT1G75540.1	B-box zinc finger protein 21 (Arabidopsis)
jc017153	0.0755192	1.2587	0.0333386	0.855121	0.938106	AT5G66330.1	Leucine-rich repeat (LRR) family protein (Arabidopsis)
jc017154	0.12985	5.62382	0.42692	0.513504	0.75306	AT3G54350.2	Forkhead-associated (FHA) domain-containing protein (Arabidopsis)
jc017155	0.279205	3.05715	0.468378	0.493734	0.740991	AT3G54340.1	Floral homeotic protein APETALA 3 (Arabidopsis)
jc017160	0.0238249	5.98283	0.00702354	0.93321	0.971141	AT4G39090.1	RD19A (Arabidopsis)
jc017166	0.485943	4.1614	2.51895	0.112486	0.354754	AT5G18570.1	EMB3138 (Arabidopsis)
jc017167	0.284933	3.1583	1.20876	0.271577	0.554474	AT1G06060.1	At1g06060 (Arabidopsis)
jc017169	-0.319911	6.45149	1.50199	0.220366	0.500684	AT1G75460.1	ATP-dependent protease La (LON) domain protein (Arabidopsis)
jc017170	-0.149565	9.24126	0.503655	0.477898	0.728255	AT4G36360.1	Beta-galactosidase 3 (Arabidopsis)
jc017174	0.144153	3.71226	0.31001	0.577674	0.795918	AT1G45110.1	At1g45110 (Arabidopsis)
jc017175	0.257999	4.75084	0.90095	0.342527	0.619686	AT1G45050.1	Ubiquitin-conjugating enzyme 15 (Arabidopsis)
jc017176	-0.183388	4.43656	0.27085	0.602762	0.810492	AT1G75430.1	Putative uncharacterized protein At1g75430 (Fragment) (Arabidopsis)
jc017177	0.352314	3.63526	1.76108	0.18449	0.458622	AT1G75410.1	BEL1-like homeodomain protein 3 (Arabidopsis)
jc017182	-0.127961	3.70536	0.180042	0.671337	0.847668	AT1G35180.1	At1g35180 (Arabidopsis)
jc017184	-0.174923	5.697	0.620062	0.431024	0.692887	AT1G19680.1	At1g19680 (Arabidopsis)
jc017186	-0.138632	4.84936	0.245907	0.619972	0.821418	AT1G75390.1	bZIP transcription factor 44 (Arabidopsis)
jc017187	-0.296473	6.80358	1.92637	0.165156	0.432507	AT1G10210.1	MPK1 (Arabidopsis)
jc017193	0.300817	2.39195	1.12794	0.288215	0.569971	AT3G50940.1	AAA-ATPase At3g50940 (Arabidopsis)
jc017194	0.551528	4.13197	2.98918	0.0838228	0.305964	AT1G01490.4	Heavy metal transport/detoxification superfamily protein (Arabidopsis)
jc017195	0.0530397	4.89609	0.0620034	0.803357	0.915661	AT1G22100.1	Inositol-pentakisphosphate 2-kinase family protein (Arabidopsis)
jc017197	-0.102557	0.187811	0.0530677	0.817809	0.922599	AT1G75360.2	Putative uncharacterized protein (Arabidopsis)
jc017200	-0.751124	4.90645	9.71533	0.00182737	0.0265741	AT1G75350.1	50S ribosomal protein L31, chloroplastic (Arabidopsis)
jc017202	0.0669919	7.76475	0.0959897	0.756696	0.892044	AT5G66460.1	MAN7 (Arabidopsis)
jc017209	0.359998	6.58537	2.94886	0.0859383	0.310248	AT1G75310.2	auxin-like 1 protein (Arabidopsis)
jc017211	0.223411	6.31855	1.14828	0.283909	0.566954	AT1G19600.1	At1g19600 (Arabidopsis)
jc017213	-0.177606	7.16252	0.65314	0.418992	0.683244	AT1G19580.1	GAMMA CA1 (Arabidopsis)
jc017216	-0.827393	5.18933	12.8818	0.00033179	0.00698552	AT1G75280.1	Isoflavone reductase homolog P3 (Arabidopsis)
jc017217	0.438708	4.03639	0.900297	0.342702	0.619811	AT1G19530.1	DNA polymerase epsilon catalytic subunit A (Arabidopsis)
jc017218	-0.312155	7.07731	1.97683	0.159724	0.425398	AT1G19580.1	GAMMA CA1 (Arabidopsis)
jc017221	-0.947971	4.09771	8.53943	0.00347534	0.0428324	AT1G75260.1	Oxidoreductases, acting on NADH or NADPH (Arabidopsis)
jc017223	-0.303705	6.64595	2.01355	0.1559	0.420227	AT1G19520.1	pentatricopeptide (PPR) repeat-containing protein (Arabidopsis)
jc017224	0.0316337	3.93467	0.0169316	0.89647	0.956771	AT4G36550.1	U-box domain-containing protein 5 (Arabidopsis)
jc017228	0.209277	6.0093	1.13458	0.286802	0.569072	AT1G75240.1	ZHD5 (Arabidopsis)
jc017230	0.0381783	5.31123	0.0285834	0.865744	0.943773	AT1G75230.2	DNA glycosylase superfamily protein (Arabidopsis)
jc017232	-0.0889833	5.15104	0.196444	0.657607	0.840457	AT1G19440.1	3-ketoacyl-CoA synthase 4 (Arabidopsis)
jc017233	1.48624	6.3705	54.9447	1.24e-13	1.59e-11	AT5G42770.2	Maf-like protein (Arabidopsis)
jc017235	-0.332157	4.95634	2.50856	0.113229	0.355668	AT2G16930.2	50S ribosomal protein L27 (Arabidopsis)
jc017236	-0.00520869	4.4057	0.000232673	0.98783	0.994624	AT1G75210.1	Cytosolic IMP-GMP specific 5-nucleotidase, putative (Arabidopsis)
jc017238	-0.674508	4.26113	4.16505	0.0412662	0.207908	AT5G42760.1	Leucine carboxyl methyltransferase (Arabidopsis)
jc017245	-0.276302	5.04731	1.93181	0.16456	0.431639	AT1G75170.1	Putative uncharacterized protein At1g75170 (Arabidopsis)
jc017247	0.306254	3.21894	1.53448	0.215441	0.494956	AT4G34480.1	Glucan endo-1,3-beta-glucosidase 7 (Arabidopsis)
jc017248	0.0536946	5.53577	0.0752283	0.783871	0.906052	AT4G34480.1	Glucan endo-1,3-beta-glucosidase 7 (Arabidopsis)
jc017249	-0.0649558	6.68189	0.113369	0.736341	0.881498	AT5G42740.1	Glucose-6-phosphate isomerase (Arabidopsis)
jc017251	0.286788	6.79117	2.1351	0.143961	0.402549	AT5G42950.1	GYF domain-containing protein (Arabidopsis)
jc017256	-0.5105	6.11938	4.17547	0.0410131	0.207063	AT5G42960.1	Outer envelope pore protein 24B, chloroplastic (Arabidopsis)
jc017257	-0.259483	5.42261	1.47353	0.22479	0.506025	AT1G75150.2	unknown protein (Arabidopsis)
jc017258	-0.157225	6.01754	0.588989	0.44281	0.701744	AT1G75140.1	Uncharacterized membrane protein At1g75140 (Arabidopsis)
jc017259	0.553198	3.37365	2.22598	0.135706	0.390983	AT1G45160.2	Protein kinase superfamily protein (Arabidopsis)
jc017262	0.201419	5.99905	1.03141	0.309828	0.590305	AT5G66730.1	IDD1 (Arabidopsis)
jc017263	-0.421187	3.82486	3.08941	0.0788035	0.297029	AT1G75130.1	CYP721A1 (Arabidopsis)
jc017264	0.704873	0.442913	2.77502	0.0957457	0.327455	AT1G75130.1	CYP721A1 (Arabidopsis)
jc017265	0.0335412	5.37828	0.0256473	0.872765	0.946192	AT4G16580.1	Probable protein phosphatase 2C 55 (Arabidopsis)
jc017266	0.468899	4.90213	4.49809	0.0339327	0.185411	AT1G19360.1	Arabinosyltransferase RRA3 (Arabidopsis)
jc017267	-0.199101	6.21792	0.659876	0.416604	0.681376	AT1G75100.1	JAC1 (Arabidopsis)
jc017268	0.0411247	5.55126	0.0334697	0.854839	0.938106	AT1G47740.3	PPPDE putative thiol peptidase family protein (Arabidopsis)
jc017272	0.298991	5.20455	2.12243	0.145156	0.404536	AT1G75090.1	DNA glycosylase superfamily protein (Arabidopsis)
jc017276	0.371576	4.75726	2.30397	0.129044	0.38127	AT1G65910.1	NAC028 (Arabidopsis)
jc017277	0.575099	7.35055	7.93464	0.00484973	0.054874	AT1G19330.2	unknown protein (Arabidopsis)
jc017278	0.605089	2.19994	2.9052	0.0882945	0.314751	AT5G42610.1	Calcium uniporter protein 4, mitochondrial (Arabidopsis)
jc017279	-0.00969469	7.57417	0.00166906	0.967412	0.985907	AT5G42620.2	Metalloendopeptidase / zinc ion binding protein (Arabidopsis)
jc017286	0.943717	4.78805	5.69851	0.0169793	0.123848	AT3G50770.1	Probable calcium-binding protein CML41 (Arabidopsis)
jc017289	0.365346	4.21163	2.1837	0.139479	0.396657	AT1G13570.3	F-box/FBD/LRR-repeat protein At1g13570 (Arabidopsis)
jc017290	0.268781	6.85158	1.4138	0.234426	0.516959	AT1G47530.1	Protein DETOXIFICATION 33 (Arabidopsis)
jc017291	-0.643999	5.51986	7.31635	0.006833	0.0694708	AT1G74970.1	30S ribosomal protein S9, chloroplastic (Arabidopsis)
jc017292	0.325466	4.76155	1.33488	0.24794	0.529986	AT2G16090.1	Probable E3 ubiquitin-protein ligase ARI2 (Arabidopsis)
jc017294	0.0673285	6.25721	0.123537	0.725229	0.876271	AT1G47550.1	Exocyst complex component sec3A (Arabidopsis)
jc017295	0.105261	3.19873	0.159973	0.689181	0.85765	AT2G31510.1	Probable E3 ubiquitin-protein ligase ARI7 (Arabidopsis)
jc017298	-1.59567	6.90836	28.2926	1.04e-07	6.04e-06	AT5G42650.1	Allene oxide synthase, chloroplastic (Arabidopsis)
jc017320	-0.376009	7.35285	3.34985	0.0672113	0.273683	AT1G47640.1	At1g47640/F16N3_6 (Arabidopsis)
jc017327	0.968171	3.04272	12.4664	0.000414347	0.00825775	AT5G25900.1	Ent-kaurene oxidase, chloroplastic (Arabidopsis)
jc017328	0.581374	5.09349	5.03062	0.024903	0.15625	AT3G50410.1	OBP1 (Arabidopsis)
jc017330	0.312195	6.61906	2.65707	0.10309	0.338991	AT1G06870.1	Probable thylakoidal processing peptidase 2, chloroplastic (Arabidopsis)
jc017331	0.342094	4.2111	1.78529	0.181502	0.454651	AT1G47310.1	At1g47310 (Arabidopsis)
jc017334	0.0889405	6.83565	0.221307	0.638046	0.830431	AT1G47710.1	Serine protease inhibitor (SERPIN) family protein (Arabidopsis)
jc017335	0.300508	4.67726	1.62762	0.202033	0.480115	AT1G47710.1	Serine protease inhibitor (SERPIN) family protein (Arabidopsis)
jc017336	0.250739	6.78821	1.71096	0.190861	0.466922	AT2G26510.1	Nucleobase-ascorbate transporter 3 (Arabidopsis)
jc017339	0.11874	3.49187	0.144778	0.703576	0.865144	AT5G66850.2	Mitogen-activated protein kinase kinase kinase 5 (Arabidopsis)
jc017340	0.557851	3.75184	3.8448	0.0499005	0.232747	AT4G09680.4	CST complex subunit CTC1 (Arabidopsis)
jc017341	-0.214496	2.73645	0.330876	0.565144	0.786724	AT2G26520.1	Expressed protein (Arabidopsis)
jc017345	-0.219706	6.21609	1.29023	0.256006	0.5379	AT5G36210.1	Alpha/beta-Hydrolases superfamily protein (Arabidopsis)
jc017351	-0.32868	2.17997	0.742535	0.38885	0.658712	AT3G63470.1	Serine carboxypeptidase-like 40 (Arabidopsis)
jc017357	0.412372	4.82798	3.47417	0.0623341	0.261719	AT4G11800.1	Calcineurin-like metallo-phosphoesterase superfamily protein (Arabidopsis)
jc017365	-0.0930406	7.70938	0.18206	0.669609	0.846705	AT5G23540.1	26S proteasome non-ATPase regulatory subunit 14 homolog (Arabidopsis)
jc017368	-0.279405	6.68412	1.45395	0.227896	0.509249	AT1G47420.1	Succinate dehydrogenase subunit 5, mitochondrial (Arabidopsis)
jc017373	0.0140447	5.26886	0.0033306	0.953979	0.980989	AT5G44250.1	At5g44250 (Arabidopsis)
jc017374	0.247676	4.84078	0.932587	0.334192	0.611099	AT4G33360.1	NAD(P)-binding Rossmann-fold superfamily protein (Arabidopsis)
jc017375	-0.00146651	5.1736	4.93e-05	0.9944	0.997699	AT1G47380.1	Probable protein phosphatase 2C 12 (Arabidopsis)
jc017376	-0.0986795	2.11741	0.0469858	0.828394	0.927027	AT5G42750.1	BRI1 kinase inhibitor 1 (Arabidopsis)
jc017377	0.149153	5.26601	0.430586	0.511702	0.752602	AT5G42870.1	Phosphatidate phosphatase PAH2 (Arabidopsis)
jc017378	0.397548	5.64616	2.6645	0.10261	0.338518	AT5G42870.1	Phosphatidate phosphatase PAH2 (Arabidopsis)
jc017381	2.48247	3.60855	59.0966	1.5e-14	2.12e-12	AT2G43290.1	MSS3 (Arabidopsis)
jc017382	8.25965	1.69851	170.962	4.56e-39	4.7e-36	AT3G59440.1	Calmodulin-like protein 4 (Arabidopsis)
jc017389	-1.95576	1.24644	22.3639	2.26e-06	9.53e-05	AT3G07040.1	Disease resistance protein RPM1 (Arabidopsis)
jc017390	-0.0182539	3.45371	0.00296925	0.956544	0.981459	AT5G45540.1	Putative uncharacterized protein (Arabidopsis)
jc017394	-0.167533	4.95556	0.675044	0.411299	0.67733	AT4G33350.1	Tic22-IV (Arabidopsis)
jc017395	-1.13028	0.16495	4.68115	0.0304953	0.175008	AT4G33330.2	plant glycogenin-like starch initiation protein 3 (Arabidopsis)
jc017396	0.126558	4.79598	0.273599	0.600928	0.809694	AT2G26570.1	Protein WEAK CHLOROPLAST MOVEMENT UNDER BLUE LIGHT 1 (Arabidopsis)
jc017401	0.344098	4.60938	2.44468	0.117924	0.363159	AT1G07700.2	Thioredoxin superfamily protein (Arabidopsis)
jc017406	-0.308177	5.16237	2.39322	0.121863	0.369292	AT1G45230.1	Protein DCL homolog, chloroplastic (Arabidopsis)
jc017407	1.36074	5.49693	15.1759	9.79e-05	0.0025486	AT1G45249.1	abscisic acid responsive elements-binding factor 2 (Arabidopsis)
jc017409	0.271916	3.12107	0.943693	0.33133	0.608395	AT1G45231.2	S-adenosyl-L-methionine-dependent methyltransferases superfamily protein (Arabidopsis)
jc017410	0.166875	7.0058	0.754723	0.384985	0.656222	AT1G45207.3	Remorin family protein (Arabidopsis)
jc017252	0.280779	4.57277	1.71186	0.190745	0.46678	AT4G36660.1	At4g36660 (Arabidopsis)
jc017255	-0.909053	5.12576	10.1247	0.00146293	0.0224862	AT3G56870.1	Putative uncharacterized protein (Arabidopsis)
jc017260	0.0979386	5.23348	0.233645	0.628834	0.825822	AT5G42970.1	At5g42970 (Arabidopsis)
jc017269	-0.0344812	6.07504	0.0328412	0.856194	0.938554	AT1G80950.1	Lysophospholipid acyltransferase LPEAT1 (Arabidopsis)
jc017270	-0.0740402	3.64188	0.084482	0.771313	0.89984	AT1G47750.1	Peroxisomal membrane protein 11A (Arabidopsis)
jc017273	-0.111667	5.79505	0.202182	0.652966	0.838176	AT1G75080.1	Protein BRASSINAZOLE-RESISTANT 1 (Arabidopsis)
jc017274	-0.17875	1.34897	0.20112	0.653819	0.838391	AT4G36800.1	NEDD8-conjugating enzyme Ubc12 (Arabidopsis)
jc017275	0.696057	3.32162	2.58136	0.108129	0.347382	AT1G19340.1	Methyltransferase-like protein 2 (Arabidopsis)
jc017280	0.104435	2.48595	0.103953	0.747137	0.887035	AT1G75030.1	At1g75030 (Arabidopsis)
jc017281	-0.452549	2.66386	1.45055	0.22844	0.509976	AT1G75020.2	Probable 1-acyl-sn-glycerol-3-phosphate acyltransferase 4 (Arabidopsis)
jc017282	-0.463633	4.55019	1.89775	0.168331	0.437426	AT1G19300.1	Probable galacturonosyltransferase-like 1 (Arabidopsis)
jc017283	0.0729075	5.34808	0.107262	0.743284	0.885189	AT1G19310.1	At1g19310/F18O14_14 (Arabidopsis)
jc017285	0.494305	3.51033	3.56773	0.0589127	0.253673	AT1G19290.2	Putative pentatricopeptide repeat-containing protein At1g19290 (Arabidopsis)
jc017288	0.189106	3.70023	0.516317	0.472417	0.723602	AT1G19270.1	DA1 (Arabidopsis)
jc017297	-0.409686	3.53179	2.15504	0.142103	0.400225	AT1G48460.1	At1g48460 (Arabidopsis)
jc017299	-0.101203	2.05543	0.10641	0.744269	0.885789	AT2G23450.2	Wall-associated receptor kinase-like 14 (Arabidopsis)
jc017301	0.478363	4.52531	4.27243	0.0387355	0.200042	AT3G13690.2	Kinase with adenine nucleotide alpha hydrolases-like domain-containing protein (Arabidopsis)
jc017305	1.86549	0.766901	15.522	8.15e-05	0.00217689	AT4G31940.1	Cytochrome P450 82C4 (Arabidopsis)
jc017313	0.766146	4.76173	11.4959	0.000697512	0.012703	AT3G07740.1	Transcriptional adapter (Arabidopsis)
jc017314	0.345001	2.1026	0.45545	0.499758	0.745129	AT4G31970.1	Cytochrome P450 82C2 (Arabidopsis)
jc017315	0.518205	0.614767	1.472	0.22503	0.506231	AT4G31940.1	Cytochrome P450 82C4 (Arabidopsis)
jc017316	-0.234746	4.12303	0.538559	0.463031	0.717434	AT4G31940.1	Cytochrome P450 82C4 (Arabidopsis)
jc017319	0.711065	2.53215	4.86271	0.0274432	0.164677	AT5G42630.1	Probable transcription factor KAN4 (Arabidopsis)
jc017321	-0.425572	6.86308	4.5306	0.0332939	0.183331	AT2G26500.2	At2g26500 (Arabidopsis)
jc017322	0.0851121	5.43223	0.203862	0.651621	0.837187	AT4G33280.1	AP2/B3-like transcriptional factor family protein (Arabidopsis)
jc017323	0.336869	3.16786	1.56848	0.210428	0.489909	AT4G33280.1	AP2/B3-like transcriptional factor family protein (Arabidopsis)
jc017324	0.14148	3.96635	0.289976	0.590236	0.80363	AT3G18990.2	AP2/B3-like transcriptional factor family protein (Arabidopsis)
jc017325	0.0330984	4.41027	0.0192094	0.889768	0.953296	AT4G31640.1	B3 domain-containing protein REM5 (Arabidopsis)
jc017326	0.0319386	6.26655	0.025959	0.872	0.945881	AT4G37100.1	Putative uncharacterized protein AT4g37100 (Arabidopsis)
jc017329	-0.160139	7.78554	0.408653	0.522654	0.759744	AT1G47670.1	Lysine histidine transporter-like 8 (Arabidopsis)
jc017333	0.968793	-0.0116137	3.07038	0.0797308	0.298914	AT1G69850.1	Protein NRT1/ PTR FAMILY 4.6 (Arabidopsis)
jc017337	0.179202	5.75182	0.449169	0.50273	0.747392	AT4G33300.2	Probable disease resistance protein At4g33300 (Arabidopsis)
jc017338	-0.372078	2.64387	1.49148	0.221987	0.50209	AT1G47720.1	Protein OSB1, mitochondrial (Arabidopsis)
jc017342	-0.0274452	2.79454	0.00971678	0.921477	0.966763	AT5G06430.1	At5g06430 (Arabidopsis)
jc017343	-0.780991	4.28907	2.27621	0.131373	0.385373	AT4G37260.1	MYB73 (Arabidopsis)
jc017344	0.101717	5.19752	0.276717	0.598861	0.808126	AT5G42680.2	At5g42680 (Arabidopsis)
jc017346	-0.20268	1.84209	0.214329	0.643395	0.832879	AT2G26530.1	AR781 (Arabidopsis)
jc017348	0.199399	4.37268	0.740792	0.389407	0.659084	AT5G42690.5	Expressed protein (Arabidopsis)
jc017352	-0.0423331	3.0044	0.02522	0.87382	0.946692	AT2G26540.1	Uroporphyrinogen-III synthase, chloroplastic (Arabidopsis)
jc017353	-0.680899	5.80702	7.09192	0.00774323	0.0754868	AT1G47490.1	Polyadenylate-binding protein RBP47C (Arabidopsis)
jc017354	1.33026	0.837883	11.5655	0.000671862	0.0123126	AT1G47485.1	Precursor of CEP1 (Arabidopsis)
jc017358	-0.0456738	4.03674	0.033992	0.853724	0.937839	AT2G15730.2	At2g15730 (Arabidopsis)
jc017359	0.388323	4.69695	1.71928	0.189785	0.465621	AT4G34310.1	Alpha/beta-Hydrolases superfamily protein (Arabidopsis)
jc017362	1.8246	2.87662	6.31276	0.0119872	0.100445	AT2G26560.1	Patatin-like protein 2 (Arabidopsis)
jc017363	6.50275	1.12293	101.758	6.27e-24	2.04e-21	AT2G26560.1	Patatin-like protein 2 (Arabidopsis)
jc017366	-0.180758	4.58831	0.621403	0.430526	0.692694	AT1G47480.1	Probable carboxylesterase 2 (Arabidopsis)
jc017367	-0.541864	2.91816	1.75715	0.184981	0.459099	AT1G47480.1	Probable carboxylesterase 2 (Arabidopsis)
jc017369	-0.70653	2.99448	4.2972	0.0381752	0.198115	AT1G47410.1	At1g47410 (Arabidopsis)
jc017371	-0.151658	5.38128	0.592869	0.441312	0.700999	AT4G33380.1	AT4g33380/F17M5_140 (Arabidopsis)
jc017372	-0.373732	4.40979	1.74931	0.185963	0.460069	AT4G09550.1	Mitotic-spindle organizing protein 1B (Arabidopsis)
jc017380	1.73506	1.08738	11.0901	0.0008679	0.0150705	AT3G25600.1	Probable calcium-binding protein CML16 (Arabidopsis)
jc017384	-0.466889	3.59943	1.20629	0.272068	0.554957	AT3G59440.1	Calmodulin-like protein 4 (Arabidopsis)
jc017386	0.127015	2.51706	0.092745	0.760716	0.893672	AT2G43290.1	MSS3 (Arabidopsis)
jc017388	-0.568781	4.57043	2.88922	0.0891742	0.316683	AT5G12180.1	CPK17 (Arabidopsis)
jc017397	-0.153302	3.8672	0.378965	0.538158	0.769761	AT1G45474.2	Photosystem I chlorophyll a/b-binding protein 5, chloroplastic (Arabidopsis)
jc017398	0.232727	1.81266	0.534993	0.464515	0.718278	AT2G04860.1	Pentatricopeptide repeat-containing protein At2g04860 (Arabidopsis)
jc017399	1.14164	1.8679	10.2209	0.00138861	0.0216725	AT4G25000.1	Alpha-amylase 1 (Arabidopsis)
jc017400	-0.29033	7.9558	1.68609	0.194117	0.469893	AT5G42890.1	SCP2 (Arabidopsis)
jc017402	0.935075	4.64242	13.8696	0.000195941	0.00452799	AT3G19270.2	CYP707A4 (Arabidopsis)
jc017403	-0.465539	5.18587	3.62818	0.056809	0.24883	AT4G17650.1	Polyketide cyclase / dehydrase and lipid transport protein (Arabidopsis)
jc017405	-0.350228	5.26504	2.41474	0.120198	0.36687	AT5G09890.1	Protein kinase family protein (Arabidopsis)
jc017408	0.0240448	6.08863	0.0134464	0.907686	0.962163	AT5G42920.2	THO complex subunit 5B (Arabidopsis)
jc017411	-1.08383	1.4934	8.78682	0.00303415	0.0388415	AT5G42930.1	Alpha/beta-Hydrolases superfamily protein (Arabidopsis)
jc017413	-0.216729	3.93509	0.661721	0.415953	0.681322	AT3G49180.1	Protein ROOT INITIATION DEFECTIVE 3 (Arabidopsis)
jc017414	-0.591402	4.40545	2.426	0.119337	0.365004	AT1G46264.1	Heat stress transcription factor B-4 (Arabidopsis)
jc017391	1.21043	0.281662	2.69151	0.100884	0.335626	AT1G18210.2	Probable calcium-binding protein CML27 (Arabidopsis)
jc017356	-6.43181	-0.262371	40.1791	2.32e-10	2.01e-08	AT3G58980.1	F-box/LRR-repeat protein At3g58980 (Arabidopsis)
jc017416	0.246828	2.26362	0.54545	0.460183	0.71536	AT5G67070.1	Protein RALF-like 34 (Arabidopsis)
jc017425	0.950045	2.7886	9.97262	0.00158886	0.0240426	AT5G67360.1	Subtilisin-like protease SBT1.7 (Arabidopsis)
jc017433	0.0049763	0.0499369	8.33e-05	0.992717	0.997092	AT4G06536.1	At4g06536 (Arabidopsis)
jc017434	0.00138098	6.93775	4.54e-05	0.994625	0.997707	AT5G47820.2	Kinesin-like protein KIN-4A (Arabidopsis)
jc017440	0.127482	8.16184	0.40303	0.525529	0.760872	AT5G43060.1	Probable cysteine protease RD21B (Arabidopsis)
jc017442	-0.120847	5.55266	0.384604	0.535149	0.768291	AT4G07390.2	Mannose-P-dolichol utilization defect 1 protein homolog 2 (Arabidopsis)
jc017446	-0.539176	4.30916	5.09926	0.023936	0.15309	AT3G46630.1	DCL protein (DUF3223) (Arabidopsis)
jc017447	-0.482288	6.74623	5.0133	0.0251534	0.157245	AT4G34160.1	Cyclin-D3-1 (Arabidopsis)
jc017448	-0.139663	4.53719	0.190892	0.662175	0.842521	AT3G16150.1	ASPGB1 (Arabidopsis)
jc017450	-1.06536	7.13524	8.16569	0.00426903	0.0498471	AT4G37260.1	MYB73 (Arabidopsis)
jc017462	-0.278422	4.15262	0.975019	0.323432	0.602032	AT4G37370.1	Cytochrome P450, family 81, subfamily D, polypeptide 8 (Arabidopsis)
jc017463	-0.869986	1.67959	3.12411	0.0771422	0.293348	AT4G37370.1	Cytochrome P450, family 81, subfamily D, polypeptide 8 (Arabidopsis)
jc017470	0.22313	4.38334	0.449004	0.502808	0.747436	AT2G38220.1	RING/U-box superfamily protein (Arabidopsis)
jc017471	-2.51577	5.35071	64.1374	1.16e-15	1.85e-13	AT4G37370.1	Cytochrome P450, family 81, subfamily D, polypeptide 8 (Arabidopsis)
jc017472	0.328999	6.76988	2.61333	0.105969	0.34388	AT4G37320.1	Cytochrome P450, family 81, subfamily D, polypeptide 5 (Arabidopsis)
jc017473	0.707384	0.395738	2.44641	0.117794	0.363133	AT1G66540.2	At1g66540 (Arabidopsis)
jc017475	-0.0019087	4.38493	6.33e-05	0.993652	0.997349	AT1G47240.1	Metal transporter Nramp2 (Arabidopsis)
jc017477	-0.787127	0.440149	2.64497	0.103878	0.340554	AT5G56510.4	Pumilio homolog 12 (Arabidopsis)
jc017478	0.277886	5.00692	1.18461	0.276419	0.559862	AT5G43100.1	Eukaryotic aspartyl protease family protein (Arabidopsis)
jc017480	0.199584	6.72231	0.947899	0.330255	0.607638	AT3G19540.1	AT3g19540/T31J18_4 (Arabidopsis)
jc017482	-0.135327	7.03066	0.412121	0.520895	0.758381	AT4G24220.1	3-oxo-Delta(4,5)-steroid 5-beta-reductase (Arabidopsis)
jc017483	0.0753596	4.634	0.120495	0.728498	0.878042	AT1G27695.1	Protein TRIGALACTOSYLDIACYLGLYCEROL 5, chloroplastic (Arabidopsis)
jc017484	-0.101652	5.11232	0.133424	0.714908	0.870517	AT5G48810.1	Cytochrome B5 isoform D (Arabidopsis)
jc017487	-0.929321	8.48444	6.73666	0.00944513	0.0856246	AT5G67360.1	Subtilisin-like protease SBT1.7 (Arabidopsis)
jc017491	-0.546657	7.00534	4.64121	0.0312129	0.177443	AT2G23090.1	Uncharacterized protein At2g23090 (Arabidopsis)
jc017494	-1.15349	1.97618	8.36762	0.00381965	0.0459939	AT5G43140.1	At5g43140 (Arabidopsis)
jc017495	-0.428588	6.95224	1.37452	0.241037	0.523414	AT5G43150.1	At5g43150 (Arabidopsis)
jc017496	-0.434086	7.12654	3.58167	0.0584204	0.252067	AT4G33865.1	40S ribosomal protein S29 (Arabidopsis)
jc017497	-1.0345	3.05298	6.54462	0.0105202	0.0922055	AT5G01075.1	At5g01075 (Arabidopsis)
jc017498	0.574105	5.70792	8.75815	0.00308221	0.0392867	AT1G49890.1	QWRF motif-containing protein 2 (Arabidopsis)
jc017501	-0.344032	7.38743	2.08503	0.148749	0.410052	AT1G27450.4	Adenine phosphoribosyl transferase 1 (Arabidopsis)
jc017503	0.158662	5.0591	0.536875	0.463731	0.717814	AT1G27750.1	Nucleic acid binding protein (Arabidopsis)
jc017504	0.0619596	1.97063	0.037047	0.847369	0.935531	AT1G27750.1	Nucleic acid binding protein (Arabidopsis)
jc017505	0.186409	4.92598	0.812283	0.367446	0.641604	AT1G27752.1	Ubiquitin system component Cue protein (Arabidopsis)
jc017507	0.132222	2.69823	0.150661	0.697904	0.86318	AT4G37630.1	Cyclin-D5-1 (Arabidopsis)
jc017509	0.5376	5.22989	6.07745	0.0136918	0.10859	AT3G03990.1	Strigolactone esterase D14 (Arabidopsis)
jc017512	-0.427963	4.43749	2.7126	0.0995585	0.33392	AT5G67500.3	voltage dependent anion channel 2 (Arabidopsis)
jc017516	0.109364	6.19879	0.246629	0.619459	0.821208	AT1G27460.1	Protein NPGR1 (Arabidopsis)
jc017519	-0.100959	4.4001	0.212402	0.644891	0.833406	AT1G59600.1	ZCW7 (Arabidopsis)
jc017522	-0.759904	5.83218	9.85343	0.00169516	0.025216	AT1G10200.1	WLIM1 (Arabidopsis)
jc017525	0.408819	2.53232	1.1812	0.277113	0.560424	AT5G67590.1	NADH dehydrogenase [ubiquinone] iron-sulfur protein 4, mitochondrial (Arabidopsis)
jc017530	0.227922	3.56644	0.450832	0.50194	0.746842	AT4G33800.1	At4g33800 (Arabidopsis)
jc017531	0.314902	4.89026	1.24609	0.2643	0.546463	AT1G10130.1	Calcium-transporting ATPase 3, endoplasmic reticulum-type (Arabidopsis)
jc017534	-0.946753	2.81522	6.69371	0.00967535	0.0871975	AT1G33540.2	Serine carboxypeptidase-like 18 (Arabidopsis)
jc017537	-0.414762	4.01574	3.05013	0.0807305	0.300305	AT1G27480.1	Lecithin-cholesterol acyltransferase-like 1 (Arabidopsis)
jc017538	0.066247	4.2781	0.0745138	0.784875	0.906674	AT5G65920.2	U-box domain-containing protein 31 (Arabidopsis)
jc017540	-0.130272	4.66593	0.229725	0.631728	0.827426	AT5G65920.2	U-box domain-containing protein 31 (Arabidopsis)
jc017541	0.00760919	4.24346	0.00113023	0.973181	0.988569	AT1G10720.1	BSD domain-containing protein (Arabidopsis)
jc017542	0.413848	6.32451	3.7675	0.0522577	0.238113	AT1G10150.1	Protein PHLOEM PROTEIN 2-LIKE A10 (Arabidopsis)
jc017543	-0.340244	2.20547	0.635786	0.425241	0.689077	AT4G10810.1	Putative uncharacterized protein (Arabidopsis)
jc017544	0.261227	4.48206	1.49992	0.220684	0.500887	AT1G59520.1	CW7 (Arabidopsis)
jc017546	0.208841	5.53196	1.16757	0.279902	0.56334	AT1G59540.1	Kinesin-like protein KIN-7N (Arabidopsis)
jc017551	0.311664	4.97065	2.14919	0.142645	0.400919	AT1G58470.2	RNA-binding protein 1 (Arabidopsis)
jc017552	-0.451863	5.17394	4.58202	0.0323091	0.180688	AT1G44920.1	Putative uncharacterized protein At1g44920 (Arabidopsis)
jc017554	0.0607814	7.17452	0.0460527	0.83008	0.928008	AT4G37750.1	AP2-like ethylene-responsive transcription factor ANT (Arabidopsis)
jc017555	-0.0545901	6.31223	0.0835889	0.772492	0.900017	AT4G07990.1	Chaperone DnaJ-domain superfamily protein (Arabidopsis)
jc017557	0.225731	3.72946	0.843695	0.358342	0.633364	AT3G12210.2	DNA binding protein (Arabidopsis)
jc017558	0.0250362	4.37072	0.00888043	0.924922	0.967425	AT3G30390.1	Amino acid transporter AVT6A (Arabidopsis)
jc017559	-0.374911	7.10661	2.89089	0.0890815	0.316578	AT4G07960.1	CSLC12 (Arabidopsis)
jc017562	0.632762	3.86667	5.44029	0.0196774	0.137091	AT1G58520.2	CSC1-like protein RXW8 (Arabidopsis)
jc017568	0.726801	4.44039	5.90629	0.0150869	0.115041	AT4G37790.1	Homeobox-leucine zipper protein HAT22 (Arabidopsis)
jc017415	0.188058	5.06882	0.826203	0.363373	0.638752	AT1G45976.1	SBP1 (Arabidopsis)
jc017417	-0.589719	6.80707	5.04273	0.0247294	0.156009	AT1G45688.1	Putative uncharacterized protein (Arabidopsis)
jc017418	-1.40981	5.632	8.9248	0.00281324	0.0366986	AT5G67090.1	Subtilisin-like protease SBT1.9 (Arabidopsis)
jc017419	-0.540159	6.07007	6.41257	0.0113315	0.0967536	AT5G67090.1	Subtilisin-like protease SBT1.9 (Arabidopsis)
jc017421	0.128065	2.19047	0.0588053	0.808394	0.91856	AT5G67090.1	Subtilisin-like protease SBT1.9 (Arabidopsis)
jc017423	0.846271	-0.111386	1.31694	0.251142	0.533512	AT5G67090.1	Subtilisin-like protease SBT1.9 (Arabidopsis)
jc017424	0.119889	7.24941	0.229928	0.631578	0.827353	AT4G02630.1	Protein kinase superfamily protein (Arabidopsis)
jc017427	-0.00124269	4.68226	3.71e-05	0.995141	0.997945	AT4G36930.1	SPT (Arabidopsis)
jc017428	-0.0995926	6.57834	0.217567	0.6409	0.831795	AT5G42940.1	Probable E3 ubiquitin-protein ligase RHG1A (Arabidopsis)
jc017429	0.349798	4.03244	1.99514	0.157805	0.423194	AT1G52890.1	NAC domain-containing protein 19 (Arabidopsis)
jc017430	0.00477579	9.73071	0.000520626	0.981796	0.992131	AT4G34110.1	Polyadenylate-binding protein (Arabidopsis)
jc017431	-1.06799	3.91667	9.50489	0.00204925	0.028821	AT1G46480.1	WUSCHEL-related homeobox 4 (Arabidopsis)
jc017432	-0.0333242	4.75006	0.0235189	0.878115	0.948756	AT5G52010.1	AT5g52010/MSG15_9 (Arabidopsis)
jc017435	0.110326	3.44688	0.183795	0.668132	0.846101	AT5G47830.1	unknown protein (Arabidopsis)
jc017436	0.378525	7.34228	3.57218	0.0587552	0.253191	AT5G43020.1	Leucine-rich repeat protein kinase family protein (Arabidopsis)
jc017437	-0.532106	2.89506	2.41216	0.120396	0.367156	AT4G06744.1	Uncharacterized protein At4g06744 (Arabidopsis)
jc017438	-0.57222	6.24626	5.35396	0.0206753	0.140653	AT3G19320.1	Leucine-rich repeat (LRR) family protein (Arabidopsis)
jc017439	-0.374202	4.09134	2.30837	0.128679	0.380568	AT4G24240.2	Probable WRKY transcription factor 7 (Arabidopsis)
jc017441	0.268707	4.55901	0.587894	0.443234	0.701954	AT1G60060.1	Putative uncharacterized protein (Arabidopsis)
jc017443	-0.172922	7.23881	0.567571	0.451226	0.708419	AT1G47056.1	F-box protein At1g47056 (Arabidopsis)
jc017449	-0.205612	5.43501	0.986247	0.320661	0.599803	AT4G34200.1	D-3-phosphoglycerate dehydrogenase (Arabidopsis)
jc017451	-0.500804	0.285238	0.72708	0.393831	0.662925	AT2G19130.1	G-type lectin S-receptor-like serine/threonine-protein kinase At2g19130 (Arabidopsis)
jc017453	0.102253	5.378	0.155245	0.693572	0.860669	AT1G34300.1	G-type lectin S-receptor-like serine/threonine-protein kinase At1g34300 (Arabidopsis)
jc017454	-0.303809	4.58011	1.79107	0.180795	0.453878	AT5G24080.2	G-type lectin S-receptor-like serine/threonine-protein kinase At5g24080 (Arabidopsis)
jc017456	0.671854	3.27097	2.63578	0.104481	0.341585	AT1G02740.1	Protein MRG2 (Arabidopsis)
jc017458	-0.0703883	6.34137	0.078559	0.77926	0.903521	AT4G24210.1	SLY1 (Arabidopsis)
jc017460	-0.421503	6.14981	2.55464	0.109971	0.350668	AT1G47200.1	WPP domain-containing protein 2 (Arabidopsis)
jc017461	-0.955726	2.20246	3.53519	0.0600794	0.256181	AT4G37370.1	Cytochrome P450, family 81, subfamily D, polypeptide 8 (Arabidopsis)
jc017465	0.70309	4.91025	12.2635	0.000461902	0.00905121	AT5G10610.1	Cytochrome P450, family 81, subfamily K, polypeptide 1 (Arabidopsis)
jc017466	-0.291757	5.92004	1.23908	0.265648	0.548157	AT1G47230.1	Cyclin-A3-4 (Arabidopsis)
jc017469	-0.740767	0.709581	1.98347	0.159025	0.424761	AT1G77980.1	Agamous-like MADS-box protein AGL66 (Arabidopsis)
jc017479	-0.523943	4.28364	4.85527	0.0275618	0.165201	AT5G59845.1	Gibberellin-regulated protein 10 (Arabidopsis)
jc017485	-0.292263	4.71743	1.86123	0.172483	0.44246	AT1G27700.1	At1g27700/T22C5_14 (Arabidopsis)
jc017488	-0.0847373	5.482	0.173609	0.676924	0.850301	AT5G65860.3	Ankyrin repeat family protein (Arabidopsis)
jc017490	-0.377179	4.80622	2.69484	0.100673	0.33547	AT4G24230.6	Acyl-CoA-binding domain 3 (Arabidopsis)
jc017492	-0.0328992	4.89943	0.0255098	0.873103	0.946287	AT3G50000.1	Casein kinase II subunit alpha-2 (Arabidopsis)
jc017493	0.107857	5.66727	0.32291	0.569864	0.790437	AT5G43130.1	Transcription initiation factor TFIID subunit 4b (Arabidopsis)
jc017499	-1.56864	3.96805	5.72232	0.0167506	0.122752	AT3G49940.1	LOB domain-containing protein 38 (Arabidopsis)
jc017500	-3.29426	6.55601	15.0988	0.000102029	0.00262758	AT1G27730.1	Zinc finger protein ZAT10 (Arabidopsis)
jc017506	0.0777039	7.12051	0.144476	0.703871	0.865144	AT1G27760.3	SAT32 (Arabidopsis)
jc017508	-0.496962	6.62904	3.75898	0.0525246	0.238872	AT1G27770.4	Calcium-transporting ATPase (Arabidopsis)
jc017513	-0.0974028	3.06843	0.117884	0.731341	0.879522	AT5G43190.1	F-box/kelch-repeat protein At5g43190 (Arabidopsis)
jc017515	0.307944	3.39128	0.840752	0.359182	0.634118	AT1G27840.1	Transducin/WD40 repeat-like superfamily protein (Arabidopsis)
jc017517	0.199479	0.131093	0.181196	0.670347	0.847189	AT1G65730.1	Probable metal-nicotianamine transporter YSL7 (Arabidopsis)
jc017518	0.715931	3.1932	5.58347	0.0181307	0.129963	AT5G63905.1	unknown protein; cellular_component unknown; EXPRESSED IN: 20 plant structures; EXPRESSED DURING: 12 growth stages (Arabidopsis)
jc017521	0.306206	4.08486	1.05656	0.304	0.584059	AT5G22370.2	QQT1 (Arabidopsis)
jc017523	0.293294	3.89878	1.48343	0.223238	0.504045	AT3G12350.1	F-box protein At3g12350 (Arabidopsis)
jc017524	-0.776837	0.287095	2.69379	0.10074	0.335571	AT4G31540.1	EXO70-G1 protein (Arabidopsis)
jc017535	0.403088	4.55507	3.20238	0.0735312	0.286067	AT3G25230.1	Peptidylprolyl isomerase (Arabidopsis)
jc017536	0.474534	2.40853	1.86956	0.171525	0.441087	AT1G58420.1	At1g58420 (Arabidopsis)
jc017539	-0.396177	4.17898	1.39188	0.238089	0.52081	AT5G65920.2	U-box domain-containing protein 31 (Arabidopsis)
jc017547	0.266242	6.44312	1.93031	0.164725	0.431894	AT1G44910.1	Pre-mRNA-processing protein 40A (Arabidopsis)
jc017550	-0.148011	7.51442	0.13096	0.717439	0.871889	AT2G22840.1	Growth-regulating factor 1 (Arabidopsis)
jc017556	-0.120668	5.95116	0.333561	0.56357	0.785933	AT2G22830.1	Squalene epoxidase 2, mitochondrial (Arabidopsis)
jc017563	-0.428199	4.82769	3.94068	0.0471317	0.225599	AT1G49510.3	At1g49510 (Arabidopsis)
jc017565	0.600799	0.514855	1.4729	0.224889	0.506044	AT1G10070.3	Branched-chain-amino-acid aminotransferase 2, chloroplastic (Arabidopsis)
jc017566	2.66905	2.89062	59.0387	1.55e-14	2.17e-12	AT1G10070.3	Branched-chain-amino-acid aminotransferase 2, chloroplastic (Arabidopsis)
jc017567	0.179873	4.67594	0.569088	0.450622	0.708027	AT5G65780.1	Branched-chain amino acid aminotransferase 5 / branched-chain amino acid transaminase 5 (BCAT5) (Arabidopsis)
jc017569	-0.340341	7.2387	1.37193	0.24148	0.523499	AT4G08150.1	Homeobox protein knotted-1-like 1 (Arabidopsis)
jc017452	-0.411518	0.355446	0.608855	0.435219	0.695922	AT5G24080.2	G-type lectin S-receptor-like serine/threonine-protein kinase At5g24080 (Arabidopsis)
jc017572	0.498356	3.98688	3.71653	0.0538762	0.241719	AT1G10040.1	Alpha/beta-Hydrolases superfamily protein (Arabidopsis)
jc017573	-0.140573	4.27364	0.350812	0.553654	0.779417	AT4G37820.1	Putative uncharacterized protein AT4g37820 (Arabidopsis)
jc017576	-0.418195	6.88772	3.58114	0.058439	0.252067	AT5G17870.1	plastid-specific 50S ribosomal protein 6 (Arabidopsis)
jc017579	-0.0714753	5.98493	0.130043	0.718388	0.872634	AT1G51580.1	At1g51580 (Arabidopsis)
jc017581	0.229187	5.20174	1.23635	0.266176	0.548767	AT1G58350.2	F19C14.4 protein (Arabidopsis)
jc017591	-0.154701	6.04215	0.482298	0.487383	0.73577	AT1G09960.1	Sucrose transport protein SUC4 (Arabidopsis)
jc017592	0.388099	3.71325	2.22137	0.136112	0.391481	AT1G58340.1	Protein DETOXIFICATION 48 (Arabidopsis)
jc017593	-0.746316	5.23705	8.75806	0.00308237	0.0392867	AT1G27600.1	Glycosyltransferases (Arabidopsis)
jc017596	0.223231	5.27552	1.30606	0.25311	0.53534	AT1G27530.1	Ubiquitin-fold modifier-conjugating enzyme 1 (Arabidopsis)
jc017601	-0.344071	7.50742	2.60232	0.106708	0.345085	AT1G58290.1	Glutamyl-tRNA reductase 1, chloroplastic (Arabidopsis)
jc017605	-0.267634	4.77634	1.50906	0.219282	0.499675	AT5G64460.4	Phosphoglycerate mutase-like protein 1 (Arabidopsis)
jc017608	-0.0355108	5.47725	0.0266626	0.870293	0.945414	AT5G64430.1	At5g64430 (Arabidopsis)
jc017610	0.130254	4.78527	0.365248	0.545606	0.775117	AT4G24400.1	CBL-interacting serine/threonine-protein kinase 8 (Arabidopsis)
jc017613	1.08051	0.594612	7.1248	0.00760248	0.0745706	AT5G64410.1	Isp4-like protein (Arabidopsis)
jc017614	0.325269	2.42782	1.26735	0.260264	0.542001	AT1G09930.1	Oligopeptide transporter 2 (Arabidopsis)
jc017620	0.099207	5.08206	0.259002	0.610807	0.816068	AT1G09920.1	Expressed protein (Arabidopsis)
jc017621	0.498665	3.81434	3.03081	0.0816974	0.301908	AT1G09890.4	Rhamnogalacturonate lyase family protein (Arabidopsis)
jc017626	0.0349517	0.110692	0.00511398	0.94299	0.975242	AT1G09890.4	Rhamnogalacturonate lyase family protein (Arabidopsis)
jc017627	5.45e-05	1.97658	5.04e-09	0.999943	0.999943	AT4G24430.1	LG27/30-like gene (Arabidopsis)
jc017629	-0.179521	5.09291	0.743876	0.388422	0.658351	AT4G24440.1	Transcription initiation factor IIA subunit 2 (Arabidopsis)
jc017630	-0.407331	2.91384	2.01188	0.156072	0.420555	AT4G24450.3	Alpha-glucan water dikinase 2 (Arabidopsis)
jc017631	0.428167	7.72929	2.30385	0.129054	0.38127	AT1G70320.1	E3 ubiquitin-protein ligase UPL2 (Arabidopsis)
jc017634	0.44904	3.32027	2.42201	0.119642	0.365744	AT4G24460.1	Protein CLT2, chloroplastic (Arabidopsis)
jc017635	0.549067	1.68026	2.28642	0.13051	0.383745	AT4G24460.4	Protein CLT2, chloroplastic (Arabidopsis)
jc017637	0.256266	6.71895	1.24646	0.264231	0.546407	AT1G58250.1	HYPERSENSITIVE TO PI STARVATION 4 (Arabidopsis)
jc017641	-0.586694	1.63989	2.513	0.112911	0.354944	AT5G49690.1	UDP-glycosyltransferase 91C1 (Arabidopsis)
jc017642	1.70002	1.54152	22.5472	2.05e-06	8.75e-05	AT4G24480.2	Protein kinase superfamily protein (Arabidopsis)
jc017643	0.198224	5.6428	0.993875	0.318797	0.598167	AT5G65520.1	Putative uncharacterized protein (Arabidopsis)
jc017645	-0.155168	4.33784	0.405896	0.52406	0.760256	AT4G24500.1	Protein SICKLE (Arabidopsis)
jc017647	0.534084	3.61073	1.82011	0.177301	0.44974	AT4G24510.1	VC2 (Arabidopsis)
jc017648	0.0912404	7.04477	0.239298	0.624714	0.823282	AT4G24520.2	NADPH--cytochrome P450 reductase (Arabidopsis)
jc017649	0.209571	5.04846	1.16739	0.279939	0.563347	AT1G09710.1	Homeodomain-like superfamily protein (Arabidopsis)
jc017652	-0.313866	5.6645	2.60674	0.106411	0.344689	AT5G10920.1	Argininosuccinate lyase, chloroplastic (Arabidopsis)
jc017655	0.494331	5.14864	3.68787	0.0548097	0.244035	AT1G58200.1	Mechanosensitive ion channel protein 3, chloroplastic (Arabidopsis)
jc017658	-0.649078	0.669637	2.41584	0.120114	0.366804	AT5G64816.3	Uncharacterized protein At5g64816 (Arabidopsis)
jc017660	0.24329	4.41661	0.183479	0.6684	0.846101	AT2G22540.3	At2g22540 (Arabidopsis)
jc017661	0.00182312	3.98898	7.77e-06	0.997776	0.99863	AT2G22540.3	At2g22540 (Arabidopsis)
jc017663	-0.0112227	1.231	0.00065917	0.979517	0.990831	AT3G56770.1	Putative transcription factor bHLH107 (Arabidopsis)
jc017664	-0.0672891	6.05202	0.121632	0.727271	0.877408	AT4G24550.2	AP4M (Arabidopsis)
jc017665	0.115734	5.16149	0.327402	0.567193	0.788477	AT5G49700.1	AT-hook motif nuclear-localized protein 17 (Arabidopsis)
jc017668	0.516123	4.9694	4.94013	0.0262401	0.160525	AT1G09740.1	Adenine nucleotide alpha hydrolases-like superfamily protein (Arabidopsis)
jc017669	-0.631311	9.43305	2.27413	0.131549	0.385572	AT1G09750.1	Aspartyl protease AED3 (Arabidopsis)
jc017671	-2.91614	7.84333	24.9569	5.86e-07	2.88e-05	AT4G24570.1	DIC2 (Arabidopsis)
jc017673	0.160669	5.79205	0.782178	0.376476	0.649476	AT5G49710.3	Putative uncharacterized protein At5g49710 (Arabidopsis)
jc017676	0.301656	3.78129	1.17777	0.277811	0.560738	AT2G33735.1	Chaperone DnaJ-domain superfamily protein (Arabidopsis)
jc017677	-0.192612	8.42678	0.518305	0.471565	0.723247	AT5G65430.1	General regulatory factor 8 (Arabidopsis)
jc017679	-0.331597	5.18447	2.16429	0.14125	0.398881	AT2G22490.2	Cyclin D21 (Arabidopsis)
jc017681	-0.0959529	6.18923	0.244632	0.620881	0.821869	AT5G50010.1	Transcription factor bHLH145 (Arabidopsis)
jc017683	0.375186	5.24525	3.57121	0.0587895	0.253205	AT5G10940.2	Putative uncharacterized protein At5g10940 (Arabidopsis)
jc017684	-2.3991	5.02594	12.2278	0.000470828	0.00916571	AT1G02070.1	At1g02070 (Arabidopsis)
jc017685	-0.115651	5.16304	0.249311	0.617561	0.820079	AT1G28390.1	Protein kinase superfamily protein (Arabidopsis)
jc017686	-0.160146	6.61734	0.38289	0.536061	0.768487	AT4G24660.1	homeobox protein 22 (Arabidopsis)
jc017688	-0.132208	7.53052	0.403985	0.525039	0.7606	AT5G49980.1	AFB5 (Arabidopsis)
jc017691	0.204597	5.00318	1.01828	0.312927	0.592668	AT4G14600.1	Bet1-like protein At4g14600 (Arabidopsis)
jc017693	-0.00516732	5.71024	0.000725006	0.978519	0.990397	AT3G21110.1	Phosphoribosylaminoimidazole-succinocarboxamide synthase, chloroplastic (Arabidopsis)
jc017697	0.544986	2.55371	2.18441	0.139414	0.396589	AT1G28210.1	DNAJ heat shock family protein (Arabidopsis)
jc017698	0.650061	2.62503	4.53682	0.0331731	0.18278	AT1G28210.1	DNAJ heat shock family protein (Arabidopsis)
jc017701	1.22865	2.40262	6.15507	0.0131036	0.105855	AT5G65380.1	Protein DETOXIFICATION 27 (Arabidopsis)
jc017570	-0.00626907	4.75963	0.000831204	0.977	0.99004	AT1G58370.2	glycosyl hydrolase family 10 protein / carbohydrate-binding domain-containing protein (Arabidopsis)
jc017571	0.624214	3.56935	5.82599	0.0157911	0.118555	AT1G58370.1	glycosyl hydrolase family 10 protein / carbohydrate-binding domain-containing protein (Arabidopsis)
jc017574	-0.0717601	4.85019	0.107715	0.74276	0.884954	AT1G10030.1	Ergosterol biosynthetic protein 28 (Arabidopsis)
jc017575	-0.473554	7.11138	2.02731	0.154494	0.418336	AT1G10020.1	At1g10020 (Arabidopsis)
jc017577	0.062547	5.67144	0.0670104	0.79574	0.911303	AT4G08170.2	Inositol-tetrakisphosphate 1-kinase 3 (Arabidopsis)
jc017578	0.236092	4.93044	0.886297	0.346483	0.623053	AT1G32230.3	Poly [ADP-ribose] polymerase (Arabidopsis)
jc017580	0.176445	5.4472	0.350815	0.553652	0.779417	AT5G49630.1	AAP6 (Arabidopsis)
jc017582	-0.407056	8.26764	1.77209	0.183124	0.456586	AT1G04820.1	Tubulin alpha-2 chain (Arabidopsis)
jc017583	-1.45727	2.19718	10.7718	0.00103058	0.0170352	AT5G49660.1	Receptor protein-tyrosine kinase CEPR1 (Arabidopsis)
jc017588	0.0432149	4.22364	0.0262543	0.871281	0.945552	AT5G49660.1	Receptor protein-tyrosine kinase CEPR1 (Arabidopsis)
jc017589	0.707373	6.27089	6.18308	0.0128978	0.104771	AT1G09970.1	Leucine-rich receptor-like protein kinase family protein (Arabidopsis)
jc017590	-0.626402	1.28905	1.0712	0.300675	0.581201	AT1G58330.1	At1g58330 (Arabidopsis)
jc017594	0.169492	5.8645	0.728502	0.393369	0.662719	AT1G27595.1	CONTAINS InterPro DOMAIN/s: Symplekin tight junction protein C-terminal (InterPro:IPR022075); BEST Arabidopsis thaliana protein match is: HEAT repeat-containing protein (TAIR:AT5G01400.1) (Arabidopsis)
jc017595	0.162903	2.65012	0.258483	0.611165	0.816068	AT1G69550.1	Disease resistance protein (TIR-NBS-LRR class) (Arabidopsis)
jc017599	-0.335498	6.41983	2.95345	0.0856946	0.309623	AT5G22330.1	RuvB-like protein 1 (Arabidopsis)
jc017600	0.608499	7.04707	4.87537	0.0272425	0.164249	AT4G37870.1	Phosphoenolpyruvate carboxykinase (ATP)-like protein (Arabidopsis)
jc017602	0.159621	8.9928	0.593091	0.441226	0.70099	AT5G65670.2	Auxin-responsive protein IAA9 (Arabidopsis)
jc017604	0.730986	5.36489	9.24849	0.00235689	0.0319924	AT5G65640.1	Transcription factor bHLH93 (Arabidopsis)
jc017606	-0.319195	4.6247	1.9083	0.167153	0.435868	AT3G28670.1	Oxidoreductase, zinc-binding dehydrogenase family protein (Arabidopsis)
jc017611	-0.0169534	3.28296	0.00433561	0.947501	0.977263	AT1G11290.1	CRR22 (Arabidopsis)
jc017612	-0.0723265	6.4077	0.149621	0.698898	0.863484	AT5G26780.1	serine hydroxymethyltransferase 2 (Arabidopsis)
jc017616	-0.679349	5.13682	5.32115	0.0210682	0.142222	AT1G09900.1	Pentatricopeptide repeat-containing protein At1g09900 (Arabidopsis)
jc017632	0.459606	4.92647	3.21382	0.0730188	0.285149	AT2G22610.3	Di-glucose binding protein with Kinesin motor domain (Arabidopsis)
jc017633	-0.143911	2.94787	0.21972	0.639253	0.830964	AT5G09570.1	At5g09570 (Arabidopsis)
jc017636	-0.129477	5.60509	0.368713	0.543706	0.773644	AT1G07840.2	AT1G07840 protein (Arabidopsis)
jc017638	0.0921888	5.74069	0.242506	0.622402	0.822398	AT3G21175.1	GATA transcription factor 24 (Arabidopsis)
jc017639	0.0963252	6.17036	0.246129	0.619814	0.821392	AT4G24470.2	GATA-type zinc finger protein with TIFY domain-containing protein (Arabidopsis)
jc017640	0.631498	6.0065	4.86337	0.0274326	0.164677	AT1G58230.2	binding (Arabidopsis)
jc017644	0.371724	4.96836	2.70367	0.100117	0.334871	AT4G24490.2	Geranylgeranyl transferase type-2 subunit alpha 1 (Arabidopsis)
jc017646	0.0265219	4.4892	0.0144601	0.904285	0.960983	AT4G30200.3	VIN3-like protein 2 (Arabidopsis)
jc017650	1.00197	1.10977	7.51581	0.00611597	0.0641902	AT1G58215.1	Protein NETWORKED 2A (Arabidopsis)
jc017651	0.183384	3.88498	0.357891	0.54968	0.77731	AT4G38060.4	AT4G38060 protein (Arabidopsis)
jc017653	0.328386	3.95968	1.83717	0.175282	0.446753	AT5G60930.2	P-loop containing nucleoside triphosphate hydrolases superfamily protein (Arabidopsis)
jc017654	0.39601	7.08668	3.88713	0.0486574	0.229041	AT5G60930.3	P-loop containing nucleoside triphosphate hydrolases superfamily protein (Arabidopsis)
jc017656	0.00931496	4.72188	0.00180027	0.966156	0.985601	AT4G24530.1	O-fucosyltransferase 31 (Arabidopsis)
jc017657	0.363736	5.99105	2.68033	0.101595	0.336818	AT1G09730.2	Cysteine proteinases superfamily protein (Arabidopsis)
jc017659	-0.0790749	3.927	0.0925865	0.760914	0.893672	AT2G01710.1	Chaperone DnaJ-domain superfamily protein (Arabidopsis)
jc017666	0.127186	7.36117	0.389308	0.532664	0.766234	AT4G24560.1	Ubiquitin carboxyl-terminal hydrolase 16 (Arabidopsis)
jc017670	0.137196	0.202103	0.109254	0.740995	0.884112	AT1G58120.1	Putative uncharacterized protein (Arabidopsis)
jc017672	0.550076	5.54145	4.24215	0.0394323	0.202574	AT4G24580.1	Rho GTPase-activating protein REN1 (Arabidopsis)
jc017674	0.416124	6.53454	4.44168	0.0350717	0.189344	AT4G24610.3	unknown protein (Arabidopsis)
jc017675	0.00269059	7.26182	0.000202259	0.988653	0.994936	AT4G24620.1	Glucose-6-phosphate isomerase (Arabidopsis)
jc017678	0.19868	5.11589	0.745025	0.388056	0.65813	AT2G33740.2	Protein CutA, chloroplastic (Arabidopsis)
jc017687	0.197642	5.72621	0.674922	0.411341	0.67733	AT1G28200.2	FIP1 (Arabidopsis)
jc017689	0.00184207	5.02736	7.9e-05	0.992907	0.997114	AT5G49970.1	Pyridoxine/pyridoxamine 5'-phosphate oxidase 1, chloroplastic (Arabidopsis)
jc017690	-1.82343	4.17822	18.6349	1.58e-05	0.000525806	AT4G24380.1	INVOLVED IN: 10-formyltetrahydrofolate biosynthetic process, folic acid and derivative biosynthetic process; EXPRESSED IN: 24 plant structures; EXPRESSED DURING: 15 growth stages; CONTAINS InterPro DOMAIN/s: Serine hydrolase (InterPro:IPR005645); BE /.../bidopsis thaliana protein match is: alpha/beta-Hydrolases superfamily protein (TAIR:AT5G65400.1) (Arabidopsis)
jc017694	0.221272	4.5857	0.960325	0.327105	0.604654	AT1G12680.1	Serine/threonine-protein kinase PEPKR2 (Arabidopsis)
jc017696	0.260721	2.16773	0.627388	0.428315	0.69132	AT5G27460.1	Pentatricopeptide repeat-containing protein At5g27460 (Arabidopsis)
jc017706	-0.255454	4.0495	0.908919	0.340401	0.617845	AT5G65380.1	Protein DETOXIFICATION 27 (Arabidopsis)
jc017712	-0.697466	4.22046	1.71969	0.189733	0.465621	AT1G72210.1	Transcription factor bHLH96 (Arabidopsis)
jc017714	-0.699247	2.47727	4.03233	0.0446362	0.218729	AT2G14095.1	Expressed protein (Arabidopsis)
jc017715	0.0535558	4.35265	0.0433168	0.83513	0.929793	AT4G09060.1	unknown protein (Arabidopsis)
jc017716	-0.430482	5.1646	4.66653	0.0307559	0.1757	AT4G09040.1	At4g09040 (Arabidopsis)
jc017717	0.921693	4.23387	14.9853	0.000108351	0.00275801	AT1G72230.1	At1g72230/T9N14_17 (Arabidopsis)
jc017724	0.257158	6.25405	1.133	0.287135	0.569208	AT4G40060.1	HB16 (Arabidopsis)
jc017726	0.133938	5.45987	0.268599	0.604273	0.811404	AT1G22460.1	O-fucosyltransferase 7 (Arabidopsis)
jc017727	0.0517097	5.20167	0.0457606	0.830612	0.928206	AT4G09010.1	ascorbate peroxidase 4 (Arabidopsis)
jc017729	0.0283033	8.56469	0.0203209	0.886644	0.952005	AT4G40040.1	Histone H3.3 (Arabidopsis)
jc017731	0.735774	4.81628	13.2932	0.000266366	0.00581035	AT1G78310.1	VQ motif-containing protein 9 (Arabidopsis)
jc017735	-0.679618	8.86582	6.67254	0.00979095	0.0876091	AT5G10360.1	40S ribosomal protein S6 (Arabidopsis)
jc017746	0.354888	1.45837	0.631444	0.426826	0.690579	AT4G08950.1	Protein EXORDIUM (Arabidopsis)
jc017755	-0.739346	6.2961	6.02988	0.0140657	0.109974	AT1G78240.1	Probable pectin methyltransferase QUA2 (Arabidopsis)
jc017756	-0.0890937	3.36431	0.136308	0.711979	0.869243	AT4G08940.1	At4g08940 (Arabidopsis)
jc017758	0.117225	4.37083	0.233154	0.629195	0.82596	AT1G22310.2	Methyl-CpG-binding domain-containing protein 8 (Arabidopsis)
jc017759	-0.145559	5.83031	0.599099	0.438922	0.698839	AT1G34780.1	5'-adenylylsulfate reductase-like 4 (Arabidopsis)
jc017761	-0.220051	7.74879	1.35892	0.243724	0.52566	AT1G34760.1	general regulatory factor 11 (Arabidopsis)
jc017768	0.228164	2.15668	0.512309	0.474141	0.724941	AT1G34640.1	At1g34640 (Arabidopsis)
jc017770	-0.0179675	3.15114	0.00371108	0.951424	0.979455	AT1G78190.1	Multifunctional methyltransferase subunit TRM112-like protein At1g78190 (Arabidopsis)
jc017778	-0.120548	1.14417	0.110983	0.739027	0.882945	AT4G08850.1	MDIS1-interacting receptor like kinase 2 (Arabidopsis)
jc017780	0.346805	1.24013	0.87365	0.349947	0.626427	AT4G08850.1	MDIS1-interacting receptor like kinase 2 (Arabidopsis)
jc017782	-0.52552	6.74199	3.6942	0.054602	0.243605	AT1G35720.1	Annexin (Arabidopsis)
jc017785	-0.242339	3.27123	0.516708	0.47225	0.723525	AT1G78140.1	Uncharacterized methyltransferase At1g78140, chloroplastic (Arabidopsis)
jc017788	0.104374	2.84973	0.135202	0.713099	0.869884	AT5G65160.1	At5g65160 (Arabidopsis)
jc017790	-0.217533	3.73712	0.599725	0.438683	0.698658	AT5G07900.1	Mitochondrial transcription termination factor family protein (Arabidopsis)
jc017792	-0.698534	0.869988	1.95765	0.161765	0.427522	AT2G27080.1	NDR1/HIN1-like protein 13 (Arabidopsis)
jc017794	-0.184728	6.93574	0.87177	0.350466	0.626999	AT1G36050.2	Endoplasmic reticulum vesicle transporter protein (Arabidopsis)
jc017798	-0.569419	6.84869	2.11995	0.145391	0.404918	AT1G78060.1	Probable beta-D-xylosidase 7 (Arabidopsis)
jc017799	-0.665612	4.06318	3.70187	0.0543515	0.243106	AT1G78060.1	Probable beta-D-xylosidase 7 (Arabidopsis)
jc017801	0.551215	6.17264	5.93398	0.0148516	0.114117	AT4G30100.1	P-loop containing nucleoside triphosphate hydrolases superfamily protein (Arabidopsis)
jc017803	0.00815815	6.00123	0.00186249	0.965577	0.985353	AT1G22180.4	F16L1.9 protein (Arabidopsis)
jc017808	-0.861293	5.76847	11.4936	0.000698365	0.0127053	AT1G22160.1	Putative uncharacterized protein (Arabidopsis)
jc017811	0.0773463	8.83782	0.0837696	0.772252	0.900017	AT1G36160.1	Acetyl-CoA carboxylase 1 (Arabidopsis)
jc017814	-0.242744	5.29806	1.19988	0.273346	0.556464	AT5G10180.1	Sulfate transporter 2.1 (Arabidopsis)
jc017815	-0.561154	4.59759	3.95668	0.0466856	0.224567	AT1G22140.3	At1g22140/F2E2_13 (Arabidopsis)
jc017822	-0.518741	2.02798	2.03079	0.15414	0.417951	AT1G22110.2	F2E2.18 (Arabidopsis)
jc017824	0.0813823	4.38918	0.126424	0.722169	0.874724	AT1G22040.1	F-box/kelch-repeat protein At1g22040 (Arabidopsis)
jc017825	-0.49035	3.111	2.5627	0.109411	0.349837	AT1G22050.1	Membrane-anchored ubiquitin-fold protein 6 (Arabidopsis)
jc017831	-0.760846	4.00337	6.51669	0.0106866	0.0928753	AT1G36310.1	AT1G36310 protein (Arabidopsis)
jc017832	-1.41704	4.23472	19.4864	1.01e-05	0.000353261	AT4G01950.1	glycerol-3-phosphate acyltransferase 3 (Arabidopsis)
jc017833	-0.235971	2.71734	0.636226	0.425081	0.688981	AT1G06520.1	Glycerol-3-phosphate acyltransferase 1 (Arabidopsis)
jc017835	0.424335	3.96601	2.59457	0.10723	0.34587	AT1G36320.1	At1g36320/F7F23_4 (Arabidopsis)
jc017839	0.156591	3.31529	0.347075	0.555774	0.780412	AT1G77920.1	Transcription factor TGA7 (Arabidopsis)
jc017841	0.188972	3.36672	0.347529	0.555515	0.780409	AT1G77930.1	At1g77930 (Arabidopsis)
jc017842	0.122686	4.2125	0.176759	0.674173	0.848749	AT1G77860.2	Rhomboid-like protein (Arabidopsis)
jc017843	-0.938643	2.3999	5.39074	0.0202439	0.138886	AT1G22030.1	BPS1-like protein (Arabidopsis)
jc017850	-0.164669	3.68954	0.464871	0.495356	0.741944	AT1G77810.1	Hexosyltransferase (Arabidopsis)
jc017851	-0.0874898	3.31798	0.0984391	0.753711	0.890417	AT1G77810.2	Hexosyltransferase (Arabidopsis)
jc017854	0.0547273	4.81691	0.0739173	0.785716	0.90699	AT3G19770.1	VPS9A (Arabidopsis)
jc017855	-0.765902	1.98931	2.36239	0.124291	0.373662	AT1G36940.1	unknown protein (Arabidopsis)
jc017710	-0.934328	2.55141	4.55121	0.0328955	0.182084	AT2G36690.2	2-oxoglutarate (2OG) and Fe(II)-dependent oxygenase superfamily protein (Arabidopsis)
jc017711	0.807365	1.68747	2.55885	0.109678	0.35026	AT1G72200.1	RING-H2 finger protein ATL11 (Arabidopsis)
jc017721	0.292693	5.91191	2.44808	0.117669	0.363103	AT4G09020.1	Isoamylase 3, chloroplastic (Arabidopsis)
jc017728	-0.0201129	4.95363	0.00986726	0.920873	0.966753	AT1G11870.2	Serine--tRNA ligase, chloroplastic/mitochondrial (Arabidopsis)
jc017730	-0.610628	7.25687	5.6024	0.0179359	0.129024	AT1G22440.1	Alcohol dehydrogenase-like 2 (Arabidopsis)
jc017732	-0.70207	9.09445	4.82694	0.0280183	0.167081	AT1G78300.1	14-3-3-like protein GF14 omega (Arabidopsis)
jc017736	-0.632061	4.3451	6.03584	0.0140183	0.109854	AT1G78280.1	F-box protein At1g78280 (Arabidopsis)
jc017737	0.0135007	7.56757	0.00482041	0.944648	0.976099	AT4G33510.2	Phospho-2-dehydro-3-deoxyheptonate aldolase (Arabidopsis)
jc017738	0.229446	7.08078	1.36782	0.242187	0.524366	AT4G08980.3	FBW2 (Arabidopsis)
jc017740	-0.451179	5.79603	2.85966	0.0908266	0.319213	AT4G08960.1	Serine/threonine-protein phosphatase 2A activator (Arabidopsis)
jc017741	-1.71567	5.07621	5.92561	0.0149223	0.114333	AT5G64260.1	Protein EXORDIUM-like 2 (Arabidopsis)
jc017742	-4.02067	6.25243	26.7602	2.3e-07	1.26e-05	AT4G08950.1	Protein EXORDIUM (Arabidopsis)
jc017743	-4.06928	6.25932	22.5546	2.04e-06	8.75e-05	AT4G08950.1	Protein EXORDIUM (Arabidopsis)
jc017744	-3.32434	4.29672	20.7093	5.35e-06	0.000202918	AT4G08950.1	Protein EXORDIUM (Arabidopsis)
jc017745	-1.09591	7.55016	4.45227	0.0348549	0.188552	AT4G08950.1	Protein EXORDIUM (Arabidopsis)
jc017748	-0.478159	0.618422	0.605137	0.436625	0.69723	AT1G22360.1	UDP-glycosyltransferase 85A2 (Arabidopsis)
jc017753	-1.14926	4.0556	3.99502	0.045635	0.221703	AT1G22330.1	RNA-binding (RRM/RBD/RNP motifs) family protein (Arabidopsis)
jc017757	-0.61035	6.47208	5.22323	0.0222871	0.146924	AT1G78230.1	Outer arm dynein light chain 1 protein (Arabidopsis)
jc017760	0.73943	3.68823	7.16205	0.0074462	0.0735312	AT1G34770.1	CONTAINS InterPro DOMAIN/s: MAGE protein (InterPro:IPR002190) (Arabidopsis)
jc017762	-0.174837	6.21474	0.86405	0.352608	0.628195	AT1G34750.2	Probable protein phosphatase 2C 10 (Arabidopsis)
jc017764	0.0168343	7.17299	0.00738189	0.931532	0.970373	AT4G08920.1	Cryptochrome-1 (Arabidopsis)
jc017769	0.0165095	4.47647	0.00588751	0.938838	0.973647	AT1G34630.1	At1g34630/F12K21.3 (Arabidopsis)
jc017771	-0.355546	5.11135	3.13912	0.0764351	0.29204	AT5G64970.1	Probable mitochondrial adenine nucleotide transporter BTL3 (Arabidopsis)
jc017775	0.224587	4.84869	0.880171	0.348155	0.624968	AT1G78170.1	E3 ubiquitin-protein ligase (Arabidopsis)
jc017777	0.0644245	4.43572	0.0532058	0.817576	0.922558	AT1G34580.1	Sugar transport protein 5 (Arabidopsis)
jc017783	0.0249811	0.0116193	0.00145277	0.969596	0.987353	AT1G78160.2	pumilio 7 (Arabidopsis)
jc017784	-0.0360536	7.76215	0.032531	0.856867	0.938779	AT4G39860.3	Hematological/neurological-like protein (Arabidopsis)
jc017786	0.255287	2.23949	0.630755	0.427078	0.690714	AT1G78130.1	At1g78130 (Arabidopsis)
jc017787	-0.532537	2.98338	1.3365	0.247652	0.529802	AT1G35830.1	Putative uncharacterized protein F10O5.2 (Arabidopsis)
jc017789	-0.871596	3.15314	6.98808	0.00820544	0.0784662	AT1G78110.1	At1g78110 (Arabidopsis)
jc017791	0.284336	3.19639	1.15586	0.282326	0.565879	AT1G22220.1	AUF2 (Arabidopsis)
jc017793	0.680657	2.01327	3.02897	0.0817899	0.302049	AT1G35910.1	Probable trehalose-phosphate phosphatase D (Arabidopsis)
jc017795	-0.65941	6.80059	3.38346	0.0658536	0.270128	AT1G78080.1	Ethylene-responsive transcription factor RAP2-4 (Arabidopsis)
jc017796	-0.407824	8.90982	3.48996	0.0617422	0.259984	AT4G05180.1	Oxygen-evolving enhancer protein 3-2, chloroplastic (Arabidopsis)
jc017797	0.773339	6.39892	5.43844	0.0196982	0.137091	AT1G78070.1	At1g78070/F28K19_28 (Arabidopsis)
jc017804	0.45804	3.23323	2.40184	0.121193	0.368239	AT1G22170.2	At1g22170 (Arabidopsis)
jc017805	-0.481285	9.416	3.29292	0.069579	0.278857	AT4G08685.1	SAH7 (Arabidopsis)
jc017812	-0.0122494	4.70784	0.00342984	0.953299	0.980584	AT1G78010.1	At1g78010 (Arabidopsis)
jc017813	0.273551	3.899	1.09264	0.295886	0.577482	AT1G22150.4	Sulfate transporter 1.3 (Arabidopsis)
jc017819	0.568231	5.0297	5.9164	0.0150005	0.114482	AT5G10080.1	Aspartic proteinase-like protein 1 (Arabidopsis)
jc017826	0.42206	6.55088	3.41559	0.0645833	0.267137	AT1G22060.2	LOCATED IN: vacuole; EXPRESSED IN: 23 plant structures; EXPRESSED DURING: 13 growth stages; BEST Arabidopsis thaliana protein match is: FBD, F-box and Leucine Rich Repeat domains containing protein (TAIR:AT1G22000.1) (Arabidopsis)
jc017834	0.0633574	4.27829	0.0839121	0.772064	0.900017	AT4G08550.2	electron carriers;protein disulfide oxidoreductases (Arabidopsis)
jc017840	0.0902525	4.32187	0.146506	0.701897	0.864454	AT1G12350.1	Phosphopantothenate--cysteine ligase 1 (Arabidopsis)
jc017844	0.0690626	5.7957	0.0858189	0.769561	0.899232	AT1G36370.1	Serine hydroxymethyltransferase 7 (Arabidopsis)
jc017846	-0.488598	4.57271	5.06543	0.0244076	0.154823	AT5G17710.3	GrpE protein homolog (Arabidopsis)
jc017848	-0.0102485	3.43856	0.00133578	0.970845	0.987856	AT1G77850.2	auxin response factor 17 (Arabidopsis)
jc017849	-0.638243	8.56268	6.11185	0.0134278	0.107352	AT1G77840.1	Probable eukaryotic translation initiation factor 5-2 (Arabidopsis)
jc017856	0.289211	5.87129	2.28844	0.130341	0.38367	AT5G64610.1	Histone acetyltransferase of the MYST family 1 (Arabidopsis)
jc017858	-0.0559963	5.25367	0.0670751	0.795644	0.911303	AT1G36980.2	Putative uncharacterized protein At1g36980 (Arabidopsis)
jc017860	0.174419	6.37727	0.858127	0.354263	0.629627	AT4G08500.1	Mitogen-activated protein kinase kinase kinase 1 (Arabidopsis)
jc017861	-0.439089	4.24766	2.72051	0.0990665	0.333369	AT4G08460.3	AT4G08460 protein (Arabidopsis)
jc017864	-0.442486	2.79234	1.87218	0.171226	0.440895	AT1G24620.1	Probable calcium-binding protein CML25 (Arabidopsis)
jc017868	-0.174055	5.738	0.782424	0.376401	0.649476	AT1G77750.1	Small ribosomal subunit protein S13, mitochondrial (Arabidopsis)
jc017869	-0.750693	5.78986	15.3049	9.15e-05	0.00240538	AT5G14320.1	30S ribosomal protein S13, chloroplastic (Arabidopsis)
jc017876	-0.198472	4.15174	0.765381	0.38165	0.6537	AT2G17900.1	SET domain group 37 (Arabidopsis)
jc017878	-0.0564501	2.16319	0.02627	0.871243	0.945552	AT2G17900.1	SET domain group 37 (Arabidopsis)
jc017881	-0.479234	5.10741	2.98719	0.0839255	0.30626	AT1G75710.1	C2H2-like zinc finger protein (Arabidopsis)
jc017886	-0.0498629	4.45202	0.0543272	0.815698	0.921899	AT1G77690.1	LAX3 (Arabidopsis)
jc017887	1.38027	4.10746	28.4963	9.39e-08	5.51e-06	AT2G41705.1	Camphor resistance CrcB family protein (Arabidopsis)
jc017891	0.125882	6.13523	0.347759	0.555384	0.780303	AT1G77680.1	Inactive exonuclease DIS3L2 (Arabidopsis)
jc017895	-0.09199	4.19607	0.127511	0.721027	0.874204	AT4G08240.1	At4g08240 (Arabidopsis)
jc017896	0.230046	1.74669	0.399695	0.527247	0.76212	AT4G08250.1	Scarecrow-like protein 26 (Arabidopsis)
jc017897	-0.272982	6.54954	1.78528	0.181502	0.454651	AT1G77670.1	At1g77670 (Arabidopsis)
jc017898	0.420146	4.4146	3.34933	0.0672324	0.273705	AT1G77660.1	Histone H3 K4-specific methyltransferase SET7/9 family protein (Arabidopsis)
jc017900	-1.40814	1.08779	9.21716	0.00239757	0.0322954	AT1G60360.1	RING/U-box superfamily protein (Arabidopsis)
jc017904	-0.330128	3.29472	1.56486	0.210955	0.490419	AT1G21900.1	Transmembrane emp24 domain-containing protein p24delta5 (Arabidopsis)
jc017905	-0.348931	5.54479	2.7538	0.0970238	0.330204	AT1G21900.1	Transmembrane emp24 domain-containing protein p24delta5 (Arabidopsis)
jc017906	-0.887762	3.60558	8.5601	0.00343611	0.0424383	AT4G08280.3	Glutaredoxin-like protein (Arabidopsis)
jc017910	0.130564	3.42309	0.0714452	0.789244	0.909121	AT4G08300.1	WAT1-related protein At4g08300 (Arabidopsis)
jc017911	-0.190803	4.03992	0.50933	0.475429	0.725934	AT1G44790.1	Gamma-glutamylcyclotransferase 2-3 (Arabidopsis)
jc017913	0.450611	5.2098	4.83969	0.0278119	0.166306	AT1G44770.1	At1g44770 (Arabidopsis)
jc017917	-0.118809	4.49464	0.1809	0.670601	0.847273	AT1G77620.1	P-loop containing nucleoside triphosphate hydrolases superfamily protein (Arabidopsis)
jc017918	0.806512	5.46425	14.261	0.000159127	0.0037918	AT1G44760.2	Adenine nucleotide alpha hydrolases-like superfamily protein (Arabidopsis)
jc017921	0.619927	5.08787	2.82194	0.0929837	0.323176	AT1G77600.1	ARM repeat superfamily protein (Arabidopsis)
jc017922	0.120705	4.17135	0.280627	0.59629	0.807539	AT4G08320.1	Tetratricopeptide repeat (TPR)-like superfamily protein (Arabidopsis)
jc017924	-0.107747	8.4612	0.279806	0.596828	0.807652	AT1G77590.1	Long chain acyl-CoA synthetase 9, chloroplastic (Arabidopsis)
jc017925	0.0100773	4.14105	0.000985259	0.974959	0.989287	AT1G21830.1	At1g21820 (Arabidopsis)
jc017928	0.631795	2.8816	4.98884	0.0255114	0.158322	AT3G27325.2	Hydrolases, acting on ester bond (Arabidopsis)
jc017932	-0.284416	3.29074	0.982516	0.321578	0.60075	AT2G02240.1	F-box protein At2g02240 (Arabidopsis)
jc017935	0.0207564	6.62269	0.0114042	0.914955	0.964854	AT3G05270.1	Filament-like plant protein 3 (Arabidopsis)
jc017937	-0.191028	6.69807	0.979728	0.322266	0.601266	AT1G44446.1	CH1 (Arabidopsis)
jc017942	-0.0593988	6.16121	0.0785599	0.779259	0.903521	AT1G19910.1	V-type proton ATPase proteolipid subunit (Arabidopsis)
jc017943	-0.0405938	4.59312	0.0343143	0.85304	0.93744	AT1G21770.1	Acyl-CoA N-acyltransferases (NAT) superfamily protein (Arabidopsis)
jc017945	0.0459246	4.37549	0.0242917	0.876145	0.947748	AT1G44350.1	IAA-amino acid hydrolase (Arabidopsis)
jc017947	-0.026272	0.869394	0.00248356	0.960254	0.982609	AT2G41310.1	Two-component response regulator ARR8 (Arabidopsis)
jc017952	0.35342	5.46135	3.45775	0.0629558	0.263073	AT1G21660.1	At1g21660 (Arabidopsis)
jc017956	0.0530148	6.43362	0.0168244	0.896797	0.956925	AT1G21680.1	DPP6 N-terminal domain-like protein (Arabidopsis)
jc017961	0.139441	5.82017	0.30737	0.579298	0.796864	AT1G21690.1	ATPase family associated with various cellular activities (AAA) (Arabidopsis)
jc017962	-1.21861	0.690317	5.41372	0.0199791	0.138005	AT1G77400.1	At1g77400 (Arabidopsis)
jc017963	0.263801	0.558731	0.321393	0.570772	0.791132	AT1G77405.1	Pentatricopeptide repeat-containing protein At1g77405 (Arabidopsis)
jc017964	-0.230153	0.985583	0.152634	0.696031	0.862318	AT1G15960.1	Metal transporter Nramp6 (Arabidopsis)
jc017970	-0.257516	4.7601	1.54065	0.214521	0.494319	AT1G21710.1	OGG1 (Arabidopsis)
jc017972	-0.128902	6.99158	0.395424	0.529462	0.76369	AT1G21720.1	Proteasome subunit beta type (Arabidopsis)
jc017973	-1.36864	0.900426	7.20278	0.00727909	0.0725741	AT3G47180.1	At3g47180 (Arabidopsis)
jc017974	0.561031	6.28067	1.14549	0.284496	0.567309	AT1G01720.1	ATAF1 (Arabidopsis)
jc017975	0.187555	6.76238	0.781014	0.376831	0.649711	AT1G77460.1	Protein CELLULOSE SYNTHASE INTERACTIVE 3 (Arabidopsis)
jc017978	0.336454	5.77495	1.97728	0.159677	0.425398	AT1G21730.1	Kinesin-like protein KIN-7C, mitochondrial (Arabidopsis)
jc017981	0.574614	3.76965	3.28652	0.0698511	0.279088	AT3G63420.2	Ggamma-subunit 1 (Arabidopsis)
jc017984	-0.252543	6.79768	1.73938	0.187218	0.461999	AT1G77490.1	L-ascorbate peroxidase T, chloroplastic (Arabidopsis)
jc017985	-0.431595	2.88801	2.12562	0.144854	0.404208	AT1G77360.2	Pentatricopeptide repeat-containing protein At1g77360, mitochondrial (Arabidopsis)
jc017987	0.600462	3.70314	2.77006	0.0960428	0.328343	AT1G21650.3	Protein translocase subunit SecA (Arabidopsis)
jc017988	0.579476	3.97836	3.13416	0.076668	0.292496	AT1G21650.2	Protein translocase subunit SecA (Arabidopsis)
jc017857	0.366063	6.88218	2.22749	0.135574	0.390967	AT1G77800.4	PHD finger family protein (Arabidopsis)
jc017859	-0.360179	6.17136	2.55879	0.109682	0.35026	AT1G36990.1	C-jun-amino-terminal kinase-interacting protein (Arabidopsis)
jc017862	0.356118	8.19226	2.2916	0.130075	0.383084	AT1G37130.1	Nitrate reductase [NADH] 2 (Arabidopsis)
jc017870	-0.353762	0.795469	0.614827	0.432976	0.693972	AT1G37140.1	MEI2 C-terminal RRM only like 1 (Arabidopsis)
jc017871	0.0554209	6.31772	0.0836953	0.772351	0.900017	AT1G21980.1	Phosphatidylinositol 4-phosphate 5-kinase 1 (Arabidopsis)
jc017872	-0.173819	5.46453	0.764994	0.38177	0.653728	AT4G08180.1	Oxysterol-binding protein-related protein 1C (Arabidopsis)
jc017875	0.793662	3.49628	11.3557	0.000752188	0.0135163	AT2G25710.1	Biotin--protein ligase 1, chloroplastic (Arabidopsis)
jc017879	-0.585916	1.93186	2.90999	0.0880324	0.314246	AT3G07040.1	Disease resistance protein RPM1 (Arabidopsis)
jc017880	-0.0299133	5.11239	0.0196244	0.888591	0.952722	AT1G77720.1	At1g77720 (Arabidopsis)
jc017883	0.184625	5.5399	0.965949	0.325692	0.603741	AT1G38131.1	O-fucosyltransferase 11 (Arabidopsis)
jc017884	0.0518101	4.81319	0.0549933	0.814592	0.92144	AT1G77710.1	Ubiquitin-fold modifier 1 (Arabidopsis)
jc017885	-0.983333	2.00159	7.57858	0.00590659	0.062612	AT1G77700.3	Pathogenesis-related thaumatin superfamily protein (Arabidopsis)
jc017889	2.87188	0.325245	33.5537	6.93e-09	5e-07	AT5G08640.1	Flavonol synthase/flavanone 3-hydroxylase (Arabidopsis)
jc017890	0.281934	6.00284	2.02132	0.155104	0.419144	AT5G35370.1	G-type lectin S-receptor-like serine/threonine-protein kinase At5g35370 (Arabidopsis)
jc017894	-0.259024	4.45911	0.998012	0.317792	0.597367	AT3G42150.3	At3g42150 (Arabidopsis)
jc017899	-1.62733	3.26792	23.7762	1.08e-06	4.97e-05	AT5G16950.1	AT5g16950/F2K13_100 (Arabidopsis)
jc017901	-0.339903	5.70879	3.2092	0.0732253	0.285489	AT1G44835.1	YbaK/aminoacyl-tRNA synthetase-associated domain-containing protein (Arabidopsis)
jc017902	-1.35232	1.9838	4.31604	0.0377547	0.197162	AT1G21910.1	DREB26 (Arabidopsis)
jc017903	0.0194428	5.56983	0.0110572	0.916254	0.965335	AT1G44820.1	At1g44820 (Arabidopsis)
jc017912	0.149464	6.5353	0.595208	0.440412	0.700077	AT4G08310.1	DNA ligase (Arabidopsis)
jc017915	0.247188	3.61926	1.06175	0.302816	0.583	AT1G18340.1	RNA polymerase II transcription factor B subunit 4 (Arabidopsis)
jc017916	-0.116587	7.66183	0.167527	0.682319	0.853753	AT1G21880.2	LYP2 (Arabidopsis)
jc017919	0.165758	6.07815	0.755078	0.384873	0.656222	AT1G77610.1	UDP-galactose transporter 1 (Arabidopsis)
jc017920	-0.370086	4.54928	2.24239	0.134273	0.389615	AT1G48200.1	At1g48200 (Arabidopsis)
jc017927	-0.294435	3.79114	0.579486	0.446514	0.70473	AT3G26430.1	GDSL esterase/lipase At3g26430 (Arabidopsis)
jc017931	-0.790708	1.1333	2.67075	0.102208	0.337957	AT5G14450.1	GDSL esterase/lipase At5g14450 (Arabidopsis)
jc017933	-0.209573	3.4587	0.600235	0.438488	0.698411	AT4G08330.1	Uncharacterized protein At4g08330, chloroplastic (Arabidopsis)
jc017934	-0.0583951	8.86718	0.0812726	0.77558	0.901361	AT1G44575.1	Photosystem II 22 kDa protein, chloroplastic (Arabidopsis)
jc017936	-0.468881	5.06324	2.92964	0.0869668	0.312429	AT1G21790.1	F8K7.23 (Arabidopsis)
jc017938	0.043893	1.87788	0.0119413	0.912983	0.963731	AT1G44414.1	At1g44414 (Arabidopsis)
jc017939	-0.842073	8.86887	7.84543	0.00509492	0.0567692	AT2G02100.1	PDF2.2 (Arabidopsis)
jc017940	-1.02618	3.82166	5.36752	0.0205151	0.139847	AT2G02100.1	PDF2.2 (Arabidopsis)
jc017941	-0.0419304	4.63403	0.0270059	0.869468	0.944863	AT1G21780.2	BTB/POZ domain-containing protein At1g21780 (Arabidopsis)
jc017944	0.241697	4.24038	0.807629	0.368822	0.642541	AT1G21760.1	F-box protein 7 (Arabidopsis)
jc017946	-0.175567	6.74674	0.688059	0.406825	0.672971	AT1G69740.2	Delta-aminolevulinic acid dehydratase 1, chloroplastic (Arabidopsis)
jc017948	-0.491491	8.33511	5.36996	0.0204864	0.139847	AT1G21750.1	Protein disulfide isomerase-like 1-1 (Arabidopsis)
jc017949	-0.21239	4.45287	0.578777	0.446792	0.704849	AT1G21740.1	DUF630 family protein, putative (DUF630 and DUF632) (Arabidopsis)
jc017950	-0.920878	1.59056	2.49591	0.114142	0.357104	AT1G11050.1	Probable receptor-like protein kinase At1g11050 (Arabidopsis)
jc017953	-0.697913	4.84985	3.02938	0.081769	0.302036	AT1G77380.1	ATAAP3 (Arabidopsis)
jc017954	-0.763743	6.19951	7.97054	0.00475448	0.0541728	AT1G77380.1	ATAAP3 (Arabidopsis)
jc017955	-0.0335523	2.96599	0.013365	0.907964	0.962338	AT3G24590.1	Plastidic type i signal peptidase 1 (Arabidopsis)
jc017959	0.367383	5.98589	2.79844	0.0943562	0.325688	AT1G44110.1	CYCA1 (Arabidopsis)
jc017968	0.208075	6.1968	1.27577	0.258687	0.540809	AT1G21700.1	SWI/SNF complex subunit SWI3C (Arabidopsis)
jc017977	-0.129442	5.50912	0.47026	0.492867	0.740378	AT1G77470.1	Replication factor C subunit 5 (Arabidopsis)
jc017979	0.200169	4.69992	0.818078	0.365743	0.640543	AT1G44130.1	Eukaryotic aspartyl protease family protein (Arabidopsis)
jc017980	0.315788	4.84056	1.63831	0.200557	0.477993	AT5G10910.1	AT5g10910/T30N20_180 (Arabidopsis)
jc017983	0.269719	5.32829	1.44308	0.229641	0.511273	AT1G44170.2	Aldehyde dehydrogenase family 3 member H1 (Arabidopsis)
jc017986	-0.310712	5.63907	2.12311	0.145092	0.404536	AT1G77350.2	At1g77350/F2P24_6 (Arabidopsis)
jc017914	0.310205	1.7334	0.968529	0.325047	0.603014	AT1G18340.1	RNA polymerase II transcription factor B subunit 4 (Arabidopsis)
jc017993	-0.588151	1.44948	2.1246	0.144951	0.404231	AT1G77330.1	1-aminocyclopropane-1-carboxylate oxidase 5 (Arabidopsis)
jc017996	-0.950284	4.90153	15.5789	7.91e-05	0.0021253	AT1G21600.1	AT1G21600 protein (Arabidopsis)
jc017997	0.142663	4.38765	0.0694855	0.792087	0.910091	AT5G20240.1	Floral homeotic protein PISTILLATA (Arabidopsis)
jc017998	0.247405	6.85065	1.0502	0.305461	0.585291	AT1G77300.1	histone methyltransferases(H3-K4 specific);histone methyltransferases(H3-K36 specific) (Arabidopsis)
jc018000	0.403081	7.10435	2.73733	0.0980283	0.33196	AT1G77280.1	Protein kinase protein with adenine nucleotide alpha hydrolases-like domain (Arabidopsis)
jc018002	0.670734	5.29703	4.26183	0.0389778	0.200998	AT1G21580.7	Zinc finger C-x8-C-x5-C-x3-H type family protein (Arabidopsis)
jc018003	-0.192556	5.75785	1.05375	0.304644	0.584556	AT4G37925.1	NAD(P)H-quinone oxidoreductase subunit M, chloroplastic (Arabidopsis)
jc018005	-0.251565	6.07873	1.67452	0.195654	0.472128	AT5G52560.1	UDP-sugar pyrophosphorylase (Arabidopsis)
jc018008	0.0264026	2.68525	0.00930861	0.923138	0.967115	AT1G77260.1	Probable methyltransferase PMT10 (Arabidopsis)
jc018010	-0.129142	5.16486	0.370097	0.542951	0.773415	AT1G77250.1	At1g77250 (Arabidopsis)
jc018023	-0.630359	3.74692	1.18542	0.276256	0.559724	AT5G13930.1	TT4 (Arabidopsis)
jc018032	0.432729	2.30919	1.37972	0.24015	0.52252	AT1G21510.1	F24J8.12 protein (Arabidopsis)
jc018033	-0.490127	2.5559	1.07634	0.299519	0.58063	AT5G51810.1	Gibberellin 20 oxidase 2 (Arabidopsis)
jc018035	0.378061	0.209529	0.68582	0.40759	0.673584	AT2G02240.1	F-box protein At2g02240 (Arabidopsis)
jc018041	-0.237821	6.39343	1.539	0.214767	0.494402	AT1G44000.1	Protein STAY-GREEN LIKE, chloroplastic (Arabidopsis)
jc018055	0.386099	4.15609	0.571267	0.449756	0.707268	AT5G09300.1	2-oxoisovalerate dehydrogenase subunit alpha 2, mitochondrial (Arabidopsis)
jc018061	0.618715	2.09064	2.22329	0.135943	0.391237	AT2G39660.1	BIK1 (Arabidopsis)
jc018062	0.237559	4.24041	1.13086	0.287591	0.569333	AT1G43900.1	Probable protein phosphatase 2C 11 (Arabidopsis)
jc018074	-0.087881	10.9241	0.156196	0.692683	0.860235	AT1G21440.2	At1g21440 (Arabidopsis)
jc018075	-0.991758	4.28393	7.20335	0.00727677	0.0725741	AT1G31130.1	F28K20.6 protein (Arabidopsis)
jc018080	0.174703	5.98753	0.848043	0.357107	0.632237	AT1G21450.1	Scarecrow-like protein 1 (Arabidopsis)
jc018082	0.0874213	4.66101	0.180776	0.670707	0.847346	AT1G43860.1	At1g43860 (Arabidopsis)
jc018085	-0.358567	5.89816	1.55507	0.212389	0.492058	AT4G03520.1	Thioredoxin M2, chloroplastic (Arabidopsis)
jc017989	-0.714371	3.18563	4.04031	0.0444256	0.218123	AT2G01170.2	Amino-acid permease BAT1 (Arabidopsis)
jc017990	-0.403309	1.95218	0.936418	0.333201	0.61026	AT2G01170.1	Amino-acid permease BAT1 (Arabidopsis)
jc017991	0.868468	0.342421	3.72101	0.0537318	0.241479	AT2G01170.1	Amino-acid permease BAT1 (Arabidopsis)
jc017992	0.427138	5.0126	2.58779	0.107691	0.346718	AT1G21640.2	NAD kinase 2 (Arabidopsis)
jc017994	0.686951	3.91643	3.8436	0.0499363	0.232747	AT1G77320.1	transcription coactivators (Arabidopsis)
jc017995	0.239179	5.0611	1.20572	0.272181	0.555003	AT1G21610.2	Wound-responsive family protein (Arabidopsis)
jc017999	-0.180586	2.89525	0.406577	0.523712	0.760256	AT1G77290.3	Glutathione S-transferase TCHQD (Arabidopsis)
jc018004	-0.0771617	5.59811	0.171033	0.679195	0.851872	AT1G77270.1	Putative uncharacterized protein At1g77270 (Arabidopsis)
jc018009	0.145812	4.58612	0.455246	0.499854	0.745129	AT4G08455.1	BTB/POZ domain-containing protein (Arabidopsis)
jc018020	-0.107142	2.34085	0.0429608	0.835799	0.930045	AT5G54160.1	Flavone 3'-O-methyltransferase 1 (Arabidopsis)
jc018024	0.211977	3.99462	0.762989	0.382395	0.654159	AT1G77230.1	At1g77230 (Arabidopsis)
jc018039	-0.127956	8.3415	0.35751	0.549892	0.777397	AT2G34300.1	Probable methyltransferase PMT25 (Arabidopsis)
jc018043	-0.0985717	6.97782	0.258214	0.61135	0.816068	AT1G21380.1	TOM1-like protein 3 (Arabidopsis)
jc018054	0.235804	4.9652	1.07438	0.299958	0.580961	AT1G76980.1	At1g76980 (Arabidopsis)
jc018059	0.00347521	2.8158	0.000142352	0.990481	0.995601	AT1G77010.1	Putative pentatricopeptide repeat-containing protein At1g77010, mitochondrial (Arabidopsis)
jc018064	0.294567	5.72769	0.702017	0.402107	0.669558	AT1G21410.1	F-box protein SKP2A (Arabidopsis)
jc018066	0.486512	6.66759	6.06099	0.0138201	0.108933	AT1G76990.4	ACR3 (Arabidopsis)
jc018067	-0.295096	3.69191	1.49788	0.220998	0.501181	AT1G43900.1	Probable protein phosphatase 2C 11 (Arabidopsis)
jc018070	-0.0338731	4.84581	0.0279841	0.867146	0.94437	AT1G43890.3	Ras-related protein RABC1 (Arabidopsis)
jc018071	0.140123	5.05738	0.500426	0.479313	0.729259	AT1G56450.1	Proteasome subunit beta type-4 (Arabidopsis)
jc018081	0.121198	4.99798	0.400337	0.526915	0.761959	AT5G25800.1	Polynucleotidyl transferase, ribonuclease H-like superfamily protein (Arabidopsis)
jc018083	0.0015404	3.30655	2.27e-05	0.996198	0.998058	AT1G53570.6	Mitogen-activated protein kinase kinase kinase 3 (Arabidopsis)
jc018084	0.0444625	7.5897	0.0512957	0.820824	0.923732	AT1G43850.1	Transcriptional corepressor SEUSS (Arabidopsis)
jc018089	-0.369788	5.08959	0.502289	0.478496	0.728777	AT1G21460.1	Bidirectional sugar transporter SWEET1 (Arabidopsis)
jc018091	0.0625306	3.70651	0.035994	0.849528	0.936162	AT1G77090.1	PsbP domain-containing protein 4, chloroplastic (Arabidopsis)
jc018092	0.113637	4.60965	0.270295	0.603134	0.810681	AT1G21480.1	Exostosin family protein (Arabidopsis)
jc018094	0.343298	6.73813	2.78245	0.0953021	0.32696	AT4G08350.1	Putative transcription elongation factor SPT5 homolog 1 (Arabidopsis)
jc018101	-0.0397912	4.79887	0.0272467	0.868892	0.944855	AT1G77110.1	Auxin efflux carrier component (Arabidopsis)
jc018102	0.198991	6.62374	0.983884	0.321242	0.600466	AT1G77120.1	Alcohol dehydrogenase class-P (Arabidopsis)
jc018111	0.167439	5.26653	0.709764	0.399522	0.667825	AT1G77140.1	VPS45 (Arabidopsis)
jc018114	0.497975	3.51642	3.45094	0.0632159	0.263971	AT1G77220.2	Protein LAZ1 homolog 1 (Arabidopsis)
jc018115	0.411225	4.48909	3.34355	0.0674687	0.274198	AT1G77220.1	Protein LAZ1 homolog 1 (Arabidopsis)
jc018116	0.642881	3.30074	2.08688	0.148569	0.409879	AT1G78780.3	pathogenesis-related family protein (Arabidopsis)
jc018120	0.180353	5.41128	0.549831	0.458387	0.71415	AT1G21350.5	Thioredoxin superfamily protein (Arabidopsis)
jc018123	-0.888016	1.14912	1.04099	0.30759	0.58751	AT1G76010.2	Alba DNA/RNA-binding protein (Arabidopsis)
jc018125	-0.904627	0.726	3.52726	0.0603676	0.256913	AT1G21326.1	F16F4.1 protein (Arabidopsis)
jc018130	-0.406654	5.03444	3.50705	0.0611082	0.258441	AT5G42130.1	Protein MITOFERRINLIKE 1, chloroplastic (Arabidopsis)
jc018137	-0.187746	5.39501	0.58264	0.44528	0.703922	AT1G21320.2	Nuclear speckle RNA-binding protein B (Arabidopsis)
jc018138	0.638168	9.60707	2.24098	0.134396	0.389619	AT1G21310.1	Extensin-3 (Arabidopsis)
jc018139	-0.438815	6.11409	3.69115	0.054702	0.243726	AT3G02650.1	Pentatricopeptide repeat-containing protein At3g02650, mitochondrial (Arabidopsis)
jc018143	0.512085	0.238321	0.972248	0.32412	0.6025	AT3G23780.2	DNA-directed RNA polymerase subunit beta (Arabidopsis)
jc018144	0.260818	1.51573	0.421491	0.516194	0.755092	AT3G18090.1	nuclear RNA polymerase D2B (Arabidopsis)
jc018148	-0.0915884	7.00367	0.195971	0.657992	0.840486	AT1G43710.1	SDC1 (Arabidopsis)
jc018153	0.119298	4.37375	0.302525	0.582304	0.798517	AT1G21200.1	F16F4.11 protein (Arabidopsis)
jc018154	-0.335746	6.35244	2.35062	0.125233	0.374865	AT1G15120.1	Ubiquinol-cytochrome C reductase hinge protein (Arabidopsis)
jc018156	-0.172902	3.8134	0.407067	0.523462	0.760256	AT2G31290.1	Putative uncharacterized protein At2g31290 (Arabidopsis)
jc018157	-0.25131	6.79232	1.30396	0.253492	0.535829	AT1G43670.1	Fructose-1,6-bisphosphatase, cytosolic (Arabidopsis)
jc018158	0.173153	6.92642	0.808507	0.368562	0.642347	AT1G76850.1	Exocyst complex component SEC5A (Arabidopsis)
jc018160	0.409669	4.25577	2.86099	0.0907519	0.319087	AT1G21200.1	F16F4.11 protein (Arabidopsis)
jc018161	-0.309998	6.42081	1.92254	0.165577	0.433028	AT1G76890.2	Trihelix transcription factor GT-2 (Arabidopsis)
jc018166	-1.25804	1.65582	7.99312	0.00469555	0.0535787	AT1G43650.1	WAT1-related protein At1g43650 (Arabidopsis)
jc018167	-0.0749722	7.01034	0.136859	0.711424	0.869232	AT1G76900.2	Tubby-like F-box protein (Arabidopsis)
jc018095	0.0222978	1.16712	0.00438249	0.947218	0.977195	AT1G77120.1	Alcohol dehydrogenase class-P (Arabidopsis)
jc018096	-1.1375	1.30355	6.9417	0.00842091	0.0796151	AT1G77120.1	Alcohol dehydrogenase class-P (Arabidopsis)
jc018103	0.194492	5.11226	0.235399	0.627549	0.825303	AT1G12740.1	Cytochrome P450, family 87, subfamily A, polypeptide 2 (Arabidopsis)
jc018104	-0.398955	2.18625	0.927762	0.335445	0.612113	AT1G43800.1	Stearoyl-[acyl-carrier-protein] 9-desaturase 6, chloroplastic (Arabidopsis)
jc018105	-0.432901	1.80049	1.5913	0.207141	0.486183	AT1G43790.1	At1g43790 (Arabidopsis)
jc018106	-0.0548841	5.55296	0.0754589	0.783548	0.905832	AT1G48880.1	Protein trichome berefringence-like 7 (Arabidopsis)
jc018107	0.484895	5.82263	4.20998	0.0401868	0.204704	AT5G42240.1	Serine carboxypeptidase-like 42 (Arabidopsis)
jc018108	0.135002	2.85336	0.176743	0.674187	0.848749	AT1G77122.1	At1g77122 (Arabidopsis)
jc018110	-0.248742	4.87485	1.54658	0.213641	0.493329	AT1G77130.1	Hexosyltransferase (Arabidopsis)
jc018112	1.25338	0.44526	5.00925	0.0252123	0.157245	AT1G77160.1	Putative uncharacterized protein (Arabidopsis)
jc018117	0.0449827	4.0129	0.0328554	0.856163	0.938554	AT1G21370.1	unknown protein (Arabidopsis)
jc018121	0.114446	4.73043	0.181449	0.670131	0.847045	AT5G48940.1	LRR receptor-like serine/threonine-protein kinase RCH1 (Arabidopsis)
jc018122	-1.85023	2.62157	6.96187	0.00832649	0.0791075	AT1G21340.1	Dof zinc finger protein DOF1.2 (Arabidopsis)
jc018124	0.233013	6.8535	0.714898	0.397823	0.666254	AT5G06530.2	ABC transporter G family member 22 (Arabidopsis)
jc018127	0.343328	4.85334	2.7244	0.0988253	0.332905	AT1G43770.3	Putative uncharacterized protein At1g43770 (Arabidopsis)
jc018129	0.0853281	2.7789	0.0697384	0.791718	0.910024	AT5G42120.1	L-type lectin-domain containing receptor kinase S.6 (Arabidopsis)
jc018131	-2.91981	4.38526	11.8719	0.000569882	0.01077	AT3G18710.1	RING-type E3 ubiquitin transferase (Arabidopsis)
jc018133	0.243606	6.16158	1.60432	0.205292	0.48404	AT5G42140.1	Regulator of chromosome condensation (RCC1) family with FYVE zinc finger domain (Arabidopsis)
jc018145	0.611457	4.32221	4.53977	0.033116	0.182696	AT4G38470.2	Serine/threonine-protein kinase STY46 (Arabidopsis)
jc018146	0.315001	4.2276	1.99516	0.157802	0.423194	AT1G76920.1	SKP1-interacting partner 15 (Arabidopsis)
jc018150	0.326974	4.88465	2.02263	0.15497	0.418972	AT1G43700.1	Transcription factor VIP1 (Arabidopsis)
jc018152	-0.132382	8.34454	0.438707	0.507747	0.750091	AT1G76720.1	Eukaryotic translation initiation factor 2 (eIF-2) family protein (Arabidopsis)
jc018155	-0.274361	7.12254	1.31468	0.251549	0.533539	AT1G43690.1	At1g43690/F2J6_4 (Arabidopsis)
jc018159	-0.078509	5.20855	0.15842	0.690615	0.858832	AT1G76860.1	LSM3B (Arabidopsis)
jc018162	-0.348538	4.33736	1.2687	0.260011	0.54177	AT1G76890.2	Trihelix transcription factor GT-2 (Arabidopsis)
jc018163	0.153708	3.60981	0.406406	0.523799	0.760256	AT1G54390.3	PHD finger protein-like protein (Arabidopsis)
jc018171	-1.77745	7.70016	14.9811	0.000108595	0.0027602	AT1G74450.1	At1g74450/F1M20_13 (Arabidopsis)
jc018177	0.473463	4.41365	2.78056	0.0954147	0.32696	AT1G43620.7	UGT80B1 (Arabidopsis)
jc018178	-0.143478	7.11198	0.360575	0.548187	0.77618	AT4G33400.1	Dem-like protein (Arabidopsis)
jc018180	-0.163657	6.47651	0.435573	0.509267	0.750859	AT1G43580.1	At1g43580/T10P12_6 (Arabidopsis)
jc018181	-0.435851	5.68015	4.43248	0.0352613	0.189783	AT1G43245.2	SET domain-containing protein (Arabidopsis)
jc018185	-0.393117	7.54783	3.26519	0.0707649	0.281325	AT2G21770.1	Probable cellulose synthase A catalytic subunit 9 [UDP-forming] (Arabidopsis)
jc018187	-0.411603	10.5421	2.75195	0.0971361	0.330342	AT1G43170.5	60S ribosomal protein L3-1 (Arabidopsis)
jc018188	-0.0585804	5.92502	0.0884844	0.766113	0.897354	AT1G43190.3	Polypyrimidine tract-binding protein homolog 3 (Arabidopsis)
jc018190	5.0999	-0.0167708	67.304	2.33e-16	4e-14	AT1G43190.2	Polypyrimidine tract-binding protein homolog 3 (Arabidopsis)
jc018192	2.5551	0.0557089	26.1312	3.19e-07	1.67e-05	AT1G76730.1	COG0212 (Arabidopsis)
jc018194	1.0915	0.575062	5.39028	0.0202493	0.138886	AT1G76730.1	COG0212 (Arabidopsis)
jc018196	1.01974	1.59204	4.31806	0.03771	0.197162	AT1G76730.1	COG0212 (Arabidopsis)
jc018200	1.13611	2.64085	16.5265	4.8e-05	0.00137929	AT2G21790.1	Ribonucleoside-diphosphate reductase large subunit (Arabidopsis)
jc018216	0.260712	6.22838	1.47397	0.224721	0.505996	AT1G71695.1	Peroxidase (Arabidopsis)
jc018219	1.0509	6.8442	27.9318	1.26e-07	7.18e-06	AT1G71695.1	Peroxidase (Arabidopsis)
jc018168	0.248337	0.0529621	0.272165	0.601883	0.810171	AT5G07900.1	Mitochondrial transcription termination factor family protein (Arabidopsis)
jc018172	0.0815215	0.350996	0.0303313	0.861741	0.941047	AT1G76770.1	HSP20-like chaperones superfamily protein (Arabidopsis)
jc018174	-0.0254154	3.17975	0.00882036	0.925175	0.967425	AT1G21090.1	At1g21090 (Arabidopsis)
jc018175	0.088947	5.16802	0.162398	0.686958	0.856464	AT5G44080.1	Basic leucine zipper transcription factor (Arabidopsis)
jc018186	0.734106	5.88265	9.18497	0.00244011	0.0327677	AT1G76740.1	Putative uncharacterized protein F28O16.11 (Arabidopsis)
jc018198	-0.243145	3.83252	1.04157	0.307456	0.587392	AT1G43130.1	LCV2 (Arabidopsis)
jc018214	-0.18797	5.62263	0.72127	0.395727	0.664725	AT4G24630.1	S-acyltransferase (Arabidopsis)
jc018218	0.797988	4.12089	4.36326	0.0367219	0.194447	AT2G47430.1	Histidine kinase CKI1 (Arabidopsis)
jc018222	-0.0219054	0.193031	0.00260956	0.959259	0.982393	AT3G07320.1	O-Glycosyl hydrolases family 17 protein (Arabidopsis)
jc018244	0.00888706	4.11022	0.00142915	0.969844	0.987353	AT1G71696.2	Carboxypeptidase SOL1 (Arabidopsis)
jc018258	-0.68148	3.69206	6.90945	0.00857416	0.0804567	AT4G09760.1	Probable choline kinase 3 (Arabidopsis)
jc018263	-0.197593	4.9244	0.881547	0.347778	0.624484	AT1G71720.1	F14O23.10 protein (Arabidopsis)
jc018266	0.100073	2.64379	0.113813	0.735844	0.881283	AT1G34110.2	Probable LRR receptor-like serine/threonine-protein kinase At1g34110 (Arabidopsis)
jc018225	0.885718	0.947768	4.39771	0.0359873	0.192422	AT1G54610.1	Probable serine/threonine-protein kinase At1g54610 (Arabidopsis)
jc018228	-0.660975	4.74442	8.52852	0.00349623	0.0430294	AT1G34000.1	OHP2 (Arabidopsis)
jc018230	-0.221783	5.51482	0.936242	0.333246	0.61026	AT1G22790.1	Low affinity potassium transport system protein (Arabidopsis)
jc018232	0.735977	4.21984	8.19356	0.00420394	0.0492839	AT1G19485.2	Transducin/WD40 repeat-like superfamily protein (Arabidopsis)
jc018233	-0.378533	5.42142	2.52157	0.112298	0.354671	AT4G09830.1	Nuclear receptor family 2 group C protein (Arabidopsis)
jc018237	-0.625943	4.68842	3.72076	0.05374	0.241479	AT4G09810.1	UDP-rhamnose/UDP-galactose transporter 5 (Arabidopsis)
jc018242	-0.807391	7.34832	8.00234	0.00467169	0.053444	AT1G22780.1	40S ribosomal protein S18 (Arabidopsis)
jc018243	-0.72293	6.24565	10.2296	0.00138205	0.0216029	AT1G22770.1	Protein GIGANTEA (Arabidopsis)
jc018248	-0.404655	6.354	3.84254	0.0499677	0.23282	AT4G07410.1	Putative uncharacterized protein At4g07410 (Arabidopsis)
jc018250	0.634297	5.86569	2.84494	0.0916621	0.321	AT5G09360.1	Laccase-14 (Arabidopsis)
jc018254	0.733754	5.21015	3.97065	0.0462998	0.223468	AT5G09360.1	Laccase-14 (Arabidopsis)
jc018260	0.0120853	6.05596	0.00297288	0.956518	0.981459	AT4G09750.1	NAD(P)-binding Rossmann-fold superfamily protein (Arabidopsis)
jc018261	0.646042	4.95013	5.24209	0.0220467	0.146372	AT1G71710.2	Type IV inositol polyphosphate 5-phosphatase 3 (Arabidopsis)
jc018267	-0.566197	4.29329	5.70831	0.0168848	0.123437	AT1G71730.1	F14O23.11 protein (Arabidopsis)
jc018268	-0.235942	5.83247	1.63391	0.201163	0.478891	AT4G09730.1	RH39 (Arabidopsis)
jc018270	-0.495749	2.20908	2.31986	0.127731	0.379044	AT2G20340.1	Tyrosine decarboxylase 1 (Arabidopsis)
jc018278	0.0319086	2.04656	0.00921992	0.923504	0.967115	AT3G08000.1	At3g08000 (Arabidopsis)
jc018283	-0.376024	3.83242	1.28526	0.256923	0.538664	AT1G71750.1	Hypoxanthine-guanine phosphoribosyltransferase (Arabidopsis)
jc018286	0.1599	2.41847	0.271725	0.602177	0.810314	AT1G71760.2	Putative uncharacterized protein (Arabidopsis)
jc018310	0.675209	1.88567	2.89207	0.0890163	0.316462	AT1G34150.1	tRNA pseudouridine synthase (Arabidopsis)
jc018311	0.256161	0.186835	0.24431	0.621111	0.821902	AT1G71790.1	Probable F-actin-capping protein subunit beta (Arabidopsis)
jc018272	0.160426	2.81786	0.350998	0.553549	0.779417	AT4G09730.1	RH39 (Arabidopsis)
jc018273	-0.249591	6.36737	1.44052	0.230056	0.5115	AT4G16430.1	Transcription factor bHLH3 (Arabidopsis)
jc018277	-0.359328	4.59315	2.29551	0.129748	0.382444	AT5G55140.1	At5g55140 (Arabidopsis)
jc018287	0.0157154	7.01072	0.00381306	0.950762	0.979178	AT1G22760.1	Polyadenylate-binding protein 3 (Arabidopsis)
jc018289	0.0675149	4.2878	0.058418	0.809014	0.918738	AT1G22750.2	AT1G22750 protein (Arabidopsis)
jc018292	2.04287	3.01303	34.7133	3.82e-09	2.84e-07	AT5G09360.1	Laccase-14 (Arabidopsis)
jc018295	4.33756	0.0903518	59.2917	1.36e-14	1.94e-12	AT5G09360.1	Laccase-14 (Arabidopsis)
jc018297	0.677213	7.42802	4.72733	0.029687	0.172572	AT5G09360.1	Laccase-14 (Arabidopsis)
jc018298	-0.241528	5.14706	1.1042	0.293347	0.574444	AT4G09720.1	RAB GTPase homolog G3A (Arabidopsis)
jc018305	-0.111711	3.59975	0.198161	0.656209	0.839615	AT3G29010.1	Biotin/lipoate A/B protein ligase family (Arabidopsis)
jc018308	-0.258315	4.35348	0.994673	0.318603	0.597994	AT1G71780.1	unknown protein; endoplasmic reticulum; EXPRESSED IN: 25 plant structures; EXPRESSED DURING: 15 growth stages (Arabidopsis)
jc018316	-0.393909	3.77565	2.39318	0.121865	0.369292	AT1G14290.1	SBH2 (Arabidopsis)
jc018320	-0.117201	6.63769	0.396336	0.528988	0.763198	AT1G34190.1	NAC017 (Arabidopsis)
jc018321	-0.116491	5.19284	0.302611	0.58225	0.798517	AT1G71800.1	Cleavage stimulating factor 64 (Arabidopsis)
jc018322	0.871755	0.203698	2.55641	0.109848	0.350553	AT2G21940.2	Shikimate kinase 1 (Arabidopsis)
jc018323	0.82642	3.17311	3.91208	0.0479402	0.227544	AT1G71810.1	Uncharacterized aarF domain-containing protein kinase At1g71810, chloroplastic (Arabidopsis)
jc018324	0.820539	0.90525	3.88703	0.0486604	0.229041	AT1G71810.1	Uncharacterized aarF domain-containing protein kinase At1g71810, chloroplastic (Arabidopsis)
jc018330	-0.175892	6.708	0.574337	0.448541	0.70637	AT4G09670.1	Uncharacterized oxidoreductase At4g09670 (Arabidopsis)
jc018344	6.14189	0.827203	105.133	1.14e-24	4.09e-22	AT3G05850.1	MUG7 (Arabidopsis)
jc018337	-0.05161	2.05766	0.011326	0.915246	0.964963	AT5G09360.1	Laccase-14 (Arabidopsis)
jc018340	-0.260365	0.104082	0.220406	0.638731	0.830828	AT5G09360.1	Laccase-14 (Arabidopsis)
jc018349	-0.526611	0.938018	1.55576	0.212287	0.491953	AT4G12190.1	RING/U-box superfamily protein (Arabidopsis)
jc018365	0.0608539	5.37743	0.102329	0.749052	0.887807	AT1G34220.2	Regulator of Vps4 activity in the MVB pathway protein (Arabidopsis)
jc018367	-0.187156	4.48241	0.734492	0.391431	0.661166	AT5G51220.1	At5g51220 (Arabidopsis)
jc018346	0.380959	5.89385	3.78727	0.0516439	0.23681	AT1G71820.1	SEC6 (Arabidopsis)
jc018352	0.263764	6.06116	1.54874	0.213322	0.493207	AT1G34260.2	Putative 1-phosphatidylinositol-3-phosphate 5-kinase FAB1D (Arabidopsis)
jc018363	-0.585105	6.88075	7.33868	0.00674865	0.0690536	AT4G09650.1	PDE332 (Arabidopsis)
jc018364	-0.0565269	4.12435	0.0557721	0.813308	0.920601	AT2G44020.1	Expressed protein (Arabidopsis)
jc018366	-0.112234	6.15478	0.23449	0.628215	0.825714	AT1G71830.1	SERK1 (Arabidopsis)
jc018376	0.848409	3.92289	4.09768	0.0429421	0.213288	AT2G38470.1	WRKY33 (Arabidopsis)
jc018392	-0.317997	3.94968	1.01599	0.313473	0.593319	AT5G58920.1	Homeobox prospero protein (Arabidopsis)
jc018394	0.183555	6.45571	0.936296	0.333232	0.61026	AT1G34355.3	FHA domain-containing protein PS1 (Arabidopsis)
jc018379	-0.133585	4.336	0.380909	0.537117	0.76912	AT1G34340.1	Alpha/beta-Hydrolases superfamily protein (Arabidopsis)
jc018381	0.515931	6.45313	2.36895	0.12377	0.372712	AT1G22710.1	Sucrose transport protein SUC2 (Arabidopsis)
jc018382	0.114198	6.09981	0.386701	0.534039	0.76764	AT1G34320.2	At1g34320 (Arabidopsis)
jc018387	-0.169192	5.29658	0.662568	0.415655	0.681222	AT1G71860.3	Protein-tyrosine-phosphatase PTP1 (Arabidopsis)
jc018389	-0.449139	2.9264	1.93503	0.164209	0.431548	AT1G71860.3	Protein-tyrosine-phosphatase PTP1 (Arabidopsis)
jc018390	-0.26777	5.02516	1.81265	0.178191	0.450717	AT1G71860.2	Protein-tyrosine-phosphatase PTP1 (Arabidopsis)
jc018393	-0.26166	3.40887	0.96381	0.326229	0.604097	AT1G71870.1	Protein DETOXIFICATION 54 (Arabidopsis)
jc018401	-0.259211	6.87906	1.69167	0.193381	0.468902	AT1G34430.1	Dihydrolipoyllysine-residue acetyltransferase component 5 of pyruvate dehydrogenase complex, chloroplastic (Arabidopsis)
jc018408	0.396973	4.05369	2.99615	0.0834628	0.305079	AT1G71900.1	Protein of unknown function (DUF803) (Arabidopsis)
jc018410	-0.3405	5.49056	3.00211	0.0831561	0.304368	AT1G71920.2	Histidinol-phosphate aminotransferase 2, chloroplastic (Arabidopsis)
jc018415	0.395094	2.85021	1.82551	0.176659	0.448435	AT4G09620.1	Mitochondrial transcription termination factor family protein (Arabidopsis)
jc018420	-0.0486594	6.54009	0.059903	0.806649	0.917273	AT1G65280.1	DNAJ heat shock N-terminal domain-containing protein (Arabidopsis)
jc018430	-0.431703	5.49433	3.76392	0.0523698	0.238499	AT1G71940.1	SNARE associated Golgi protein family (Arabidopsis)
jc018397	-0.173933	4.83041	0.690123	0.406123	0.672372	AT1G22700.2	Tetratricopeptide repeat domain-containing protein PYG7, chloroplastic (Arabidopsis)
jc018399	0.0948743	2.57501	0.0951129	0.757775	0.892609	AT1G34380.2	5'-3' exonuclease family protein (Arabidopsis)
jc018402	-0.85344	4.39456	6.03079	0.0140584	0.109974	AT1G34420.1	F12K21.25 (Arabidopsis)
jc018413	-0.109694	5.3774	0.282081	0.59534	0.806884	AT1G34550.1	Protein of unknown function (DUF616) (Arabidopsis)
jc018421	0.454545	2.37797	2.07893	0.149345	0.411049	AT4G36150.1	Disease resistance protein (TIR-NBS-LRR class) family (Arabidopsis)
jc018422	0.0359733	5.69908	0.0345288	0.852587	0.937295	AT1G71270.1	Vacuolar protein sorting-associated protein 52 A (Arabidopsis)
jc018447	-1.23053	4.13271	18.9666	1.33e-05	0.000454774	AT1G71970.1	At1g71970/F17M19_12 (Arabidopsis)
jc018448	0.496054	4.90729	5.06219	0.0244533	0.154936	AT4G08540.1	DNA-directed RNA polymerase II protein (Arabidopsis)
jc018453	-0.390224	6.72583	2.35243	0.125087	0.37475	AT1G71980.1	Receptor homology region, transmembrane domain- and RING domain-containing protein 2 (Arabidopsis)
jc018431	-0.420859	5.45	4.04596	0.0442772	0.21775	AT1G35680.1	50S ribosomal protein L21, chloroplastic (Arabidopsis)
jc018432	0.0412673	6.09951	0.0501608	0.822784	0.924406	AT1G35670.1	Calcium-dependent protein kinase 11 (Arabidopsis)
jc018439	-0.228805	5.23353	1.29734	0.2547	0.537019	AT1G71950.1	At1g71950 (Arabidopsis)
jc018442	0.79598	4.04303	3.55148	0.0594923	0.254917	AT1G35660.1	unknown protein; plasma membrane; EXPRESSED IN: 19 plant structures; EXPRESSED DURING: 11 growth stages (Arabidopsis)
jc018443	1.3404	2.01266	7.71493	0.00547659	0.0594359	AT1G71960.1	ABC transporter G family member 25 (Arabidopsis)
jc018444	1.30236	2.31435	7.32807	0.00678861	0.0691822	AT1G71960.1	ABC transporter G family member 25 (Arabidopsis)
jc018462	-0.35063	6.14402	2.61863	0.105616	0.343271	AT1G35620.1	Protein disulfide-isomerase 5-2 (Arabidopsis)
jc018488	0.211189	1.53695	0.40387	0.525097	0.7606	AT1G22660.1	Polynucleotide adenylyltransferase family protein (Arabidopsis)
jc018500	-0.124296	6.57378	0.424027	0.514934	0.754337	AT4G09510.1	Alkaline/neutral invertase CINV2 (Arabidopsis)
jc018496	-0.519089	5.24618	4.44703	0.0349621	0.189015	AT2G03220.1	Glycosyltransferase (Fragment) (Arabidopsis)
jc018497	-0.201506	5.45721	0.860876	0.353494	0.629143	AT1G71990.1	At1g71990 (Arabidopsis)
jc018498	-0.353715	6.35116	2.66826	0.102368	0.338118	AT3G27740.1	Carbamoyl-phosphate synthase small chain, chloroplastic (Arabidopsis)
jc018499	0.0780036	3.49846	0.0894024	0.764938	0.896458	AT2G47010.2	At2g47010/F14M4.16 (Arabidopsis)
jc018502	-0.386327	6.32455	2.96673	0.0849933	0.308105	AT1G72020.1	Putative uncharacterized protein At1g72020 (Arabidopsis)
jc018513	0.375063	2.80069	0.973537	0.3238	0.602453	AT1G35530.3	DEAD/DEAH box RNA helicase family protein (Arabidopsis)
jc018526	-0.117286	6.46052	0.306701	0.579711	0.797035	AT1G35510.1	O-fucosyltransferase 9 (Arabidopsis)
jc018527	-0.470523	5.98381	2.12286	0.145115	0.404536	AT1G07200.2	Protein SMAX1-LIKE 6 (Arabidopsis)
jc018528	0.882173	3.83413	10.9833	0.000919381	0.0155939	AT1G72050.3	transcription factor IIIA (Arabidopsis)
jc018531	0.272754	5.82308	2.15947	0.141694	0.399393	AT1G35470.1	Ran-binding protein M homolog (Arabidopsis)
jc018535	0.0416142	0.420435	0.00651853	0.935651	0.972409	AT1G72060.1	Putative uncharacterized protein At1g72060 (Arabidopsis)
jc018538	0.156419	3.6637	0.382564	0.536234	0.768487	AT1G22620.1	ATSAC1 (Arabidopsis)
jc018539	0.255115	4.92823	1.68727	0.193961	0.469718	AT1G22620.1	ATSAC1 (Arabidopsis)
jc018550	-0.194033	7.72024	1.01168	0.314501	0.59411	AT1G72090.1	At1g72090/F28P5_4 (Arabidopsis)
jc018514	0.123156	6.53882	0.413584	0.520156	0.7582	AT1G72040.1	At1g72040 (Arabidopsis)
jc018518	0.0172612	2.08812	0.00297408	0.956509	0.981459	AT3G23100.2	DNA repair protein XRCC4 (Arabidopsis)
jc018519	0.689269	2.30231	3.51395	0.0608544	0.25797	AT1G22640.1	MYB3 (Arabidopsis)
jc018521	-0.684183	3.33266	6.60073	0.0101937	0.0898826	AT4G09350.1	NAD(P)H-quinone oxidoreductase subunit T, chloroplastic (Arabidopsis)
jc018522	0.674705	2.85006	2.63438	0.104573	0.341585	AT4G24660.1	homeobox protein 22 (Arabidopsis)
jc018523	-0.187736	3.31791	0.576477	0.447696	0.705635	AT3G20230.1	AT3G20230 protein (Arabidopsis)
jc018524	0.125734	1.65564	0.112525	0.737288	0.882075	AT1G72050.3	transcription factor IIIA (Arabidopsis)
jc018537	0.893387	0.695002	1.55355	0.212613	0.4924	AT1G22630.1	At1g22630/F12K8_2 (Arabidopsis)
jc018546	0.540335	0.00852347	0.826052	0.363417	0.638765	AT1G74190.1	Disease resistance protein, putative; 1096-4664 (Arabidopsis)
jc018556	0.105585	5.35464	0.31128	0.576895	0.795553	AT3G16520.3	UDP-glycosyltransferase 88A1 (Arabidopsis)
jc018557	0.29517	3.48134	1.15287	0.28295	0.566045	AT1G72125.1	Protein NRT1/ PTR FAMILY 5.13 (Arabidopsis)
jc018559	-0.407185	2.93638	1.7621	0.184363	0.458438	AT1G35460.2	Transcription factor bHLH80 (Arabidopsis)
jc018575	0.0601511	5.15213	0.0931676	0.760188	0.893578	AT1G22540.1	Protein NRT1/ PTR FAMILY 5.10 (Arabidopsis)
jc018577	-0.167168	6.33962	0.368757	0.543683	0.773644	AT1G72160.1	Patellin-3 (Arabidopsis)
jc018580	-0.0718805	4.89154	0.122087	0.726782	0.877087	AT1G22520.1	Domain of unknown function (DUF543) (Arabidopsis)
jc018592	0.0632659	6.60653	0.0389309	0.843586	0.933392	AT1G22930.2	Putative uncharacterized protein At1g22930 (Arabidopsis)
jc018595	0.00794081	7.12197	0.00123609	0.971954	0.988181	AT1G72180.1	Receptor protein-tyrosine kinase CEPR2 (Arabidopsis)
jc018596	-2.89916	2.05671	13.2084	0.000278691	0.00599715	AT5G47850.1	Serine/threonine-protein kinase-like protein CCR4 (Arabidopsis)
jc018600	0.912374	3.0469	5.75808	0.016413	0.121252	AT1G72190.1	D-isomer specific 2-hydroxyacid dehydrogenase family protein (Arabidopsis)
jc018602	0.747806	1.93303	4.00667	0.0453206	0.220765	AT1G71340.1	Glycerophosphodiester phosphodiesterase GDPD4 (Arabidopsis)
jc018603	0.430601	2.73371	1.90065	0.168005	0.437228	AT1G33490.1	E3 ubiquitin-protein ligase (Arabidopsis)
jc018604	-0.0462326	3.66337	0.0336593	0.854433	0.938085	AT4G10150.1	RING-H2 finger protein ATL7 (Arabidopsis)
jc018609	0.506253	6.01402	5.25815	0.0218443	0.145889	AT5G26667.4	UMP-CMP kinase (Arabidopsis)
jc018610	0.227103	5.4796	1.15484	0.282539	0.565917	AT5G26667.4	UMP-CMP kinase (Arabidopsis)
jc018554	0.909326	2.90818	4.58873	0.0321829	0.180442	AT3G13880.1	Pentatricopeptide repeat-containing protein At3g13880 (Arabidopsis)
jc018560	-0.047304	4.48291	0.0486054	0.825508	0.925503	AT5G62610.1	Transcription factor bHLH79 (Arabidopsis)
jc018562	0.105539	4.1595	0.0912077	0.762647	0.895131	AT5G20110.1	At5g20110 (Arabidopsis)
jc018565	0.156	2.85362	0.201391	0.6536	0.838356	AT1G35430.1	Putative uncharacterized protein (Arabidopsis)
jc018579	0.255638	6.93289	1.90578	0.167433	0.43632	AT1G72160.1	Patellin-3 (Arabidopsis)
jc018588	0.2993	2.87092	0.437793	0.50819	0.750288	AT1G35420.3	Alpha/beta-Hydrolases superfamily protein (Arabidopsis)
jc018589	0.448815	3.9724	3.46982	0.0624981	0.261822	AT1G50180.1	Putative disease resistance protein At1g50180 (Arabidopsis)
jc018590	-1.5598	1.73889	16.8558	4.03e-05	0.00118875	AT1G35340.1	ATP-dependent protease La (LON) domain protein (Arabidopsis)
jc018591	0.616032	4.39201	7.46724	0.00628317	0.065544	AT4G09140.1	DNA mismatch repair protein MLH1 (Arabidopsis)
jc018593	0.00800391	4.58864	0.000706938	0.978788	0.990422	AT1G22510.1	E3 ubiquitin-protein ligase RNF170-like protein (DUF 1232) (Arabidopsis)
jc018597	-0.203989	5.82297	1.06385	0.302339	0.58253	AT5G47840.1	Adenylate kinase 2, chloroplastic (Arabidopsis)
jc018599	0.103008	3.95288	0.174224	0.676385	0.849989	AT4G12560.1	F-box protein CPR30 (Arabidopsis)
jc018601	3.90691	1.34332	94.6562	2.26e-22	6.85e-20	AT4G24280.1	Heat shock 70 kDa protein 6, chloroplastic (Arabidopsis)
jc018607	0.272411	3.39601	1.00327	0.316521	0.596016	AT5G24670.1	Cytidine/deoxycytidylate deaminase family protein (Arabidopsis)
jc018608	-0.083516	5.77886	0.137868	0.71041	0.868778	AT1G71260.1	Single-stranded DNA-binding protein WHY2, mitochondrial (Arabidopsis)
jc018613	0.355825	2.2853	0.624031	0.429553	0.692079	AT4G16890.3	disease resistance protein (TIR-NBS-LRR class), putative (Arabidopsis)
jc018605	0.188027	3.94877	0.624961	0.42921	0.691927	AT4G10170.2	Phytolongin Phyl1.1 (Arabidopsis)
jc018615	0.0808495	2.33092	0.0513449	0.820739	0.923732	AT4G10120.4	Probable sucrose-phosphate synthase 4 (Arabidopsis)
jc018618	0.589085	0.636189	2.092	0.148072	0.408979	AT5G17680.1	Disease resistance protein (TIR-NBS-LRR class) (Arabidopsis)
jc018622	-0.760252	1.36982	2.35811	0.124633	0.374049	AT5G23530.1	Probable carboxylesterase 18 (Arabidopsis)
jc018624	-1.02047	4.10703	11.6169	0.00065357	0.0120656	AT5G23530.1	Probable carboxylesterase 18 (Arabidopsis)
jc018636	0.0740428	3.85047	0.0749466	0.784266	0.90633	AT2G17220.2	Probable serine/threonine-protein kinase PIX13 (Arabidopsis)
jc018680	-0.275768	0.376874	0.216114	0.642017	0.832319	AT5G25610.1	BURP domain protein RD22 (Arabidopsis)
jc018616	0.267133	0.843784	0.433541	0.510257	0.751528	AT1G33500.2	unknown protein (Arabidopsis)
jc018617	0.5187	3.13767	3.51361	0.0608667	0.25797	AT4G19510.6	Disease resistance protein (TIR-NBS-LRR class) (Arabidopsis)
jc018619	-0.340673	2.07734	0.791857	0.373539	0.646897	AT4G10120.1	Probable sucrose-phosphate synthase 4 (Arabidopsis)
jc018621	-0.188985	0.171378	0.180144	0.67125	0.847668	AT5G23530.1	Probable carboxylesterase 18 (Arabidopsis)
jc018639	0.0456817	5.73807	0.0591432	0.807855	0.918341	AT1G71350.1	Eukaryotic translation initiation factor SUI1 family protein (Arabidopsis)
jc018649	-2.40409	0.653937	11.5983	0.000660124	0.0121482	AT1G59610.1	Dynamin-2B (Arabidopsis)
jc018664	0.0404268	7.07803	0.0439292	0.833985	0.929371	AT1G59610.1	Dynamin-2B (Arabidopsis)
jc018665	0.330464	6.87136	1.66443	0.197006	0.47356	AT1G59940.1	response regulator 3 (Arabidopsis)
jc018667	-0.367003	5.20067	1.81098	0.17839	0.450962	AT1G71360.1	Galactose-binding protein (Arabidopsis)
jc018668	0.425923	2.5173	1.55222	0.212808	0.492768	AT4G12010.1	Disease resistance protein (TIR-NBS-LRR class) family (Arabidopsis)
jc018672	0.194379	1.55808	0.158252	0.690771	0.858832	AT5G17680.2	Disease resistance protein (TIR-NBS-LRR class) (Arabidopsis)
jc018679	1.20472	1.89909	14.0357	0.000179377	0.00420576	AT4G31180.2	Aspartate--tRNA ligase 2, cytoplasmic (Arabidopsis)
jc018681	2.42339	1.56175	50.0401	1.51e-12	1.73e-10	AT4G31180.2	Aspartate--tRNA ligase 2, cytoplasmic (Arabidopsis)
jc018684	-0.889522	7.32143	17.9262	2.3e-05	0.000725672	AT4G31180.2	Aspartate--tRNA ligase 2, cytoplasmic (Arabidopsis)
jc018687	0.235311	4.21726	0.978047	0.322681	0.601658	AT5G48730.1	Pentatricopeptide repeat-containing protein At5g48730, chloroplastic (Arabidopsis)
jc018689	-0.324168	5.18831	2.55107	0.110219	0.351268	AT5G41760.2	CMP-sialic acid transporter 1 (Arabidopsis)
jc018698	-2.11715	1.76499	20.5877	5.7e-06	0.000213453	AT5G17680.1	Disease resistance protein (TIR-NBS-LRR class) (Arabidopsis)
jc018700	-0.908378	2.70517	4.97031	0.025786	0.159083	AT5G17680.1	Disease resistance protein (TIR-NBS-LRR class) (Arabidopsis)
jc018705	-0.469091	2.88739	0.744023	0.388375	0.658351	AT2G17050.2	disease resistance protein (TIR-NBS-LRR class), putative (Arabidopsis)
jc018707	0.999186	2.74803	5.43636	0.0197217	0.137091	AT5G17680.2	Disease resistance protein (TIR-NBS-LRR class) (Arabidopsis)
jc018709	-0.42375	3.95452	2.65827	0.103012	0.338957	AT1G33590.2	Leucine-rich repeat (LRR) family protein (Arabidopsis)
jc018710	-0.959121	2.97138	10.9315	0.000945442	0.0159232	AT4G10100.2	Molybdopterin synthase sulfur carrier subunit (Arabidopsis)
jc018715	-1.44979	2.45696	2.57743	0.108397	0.347991	AT5G53380.1	O-acyltransferase (WSD1-like) family protein (Arabidopsis)
jc018716	-1.09218	1.99077	1.68843	0.193808	0.469516	AT3G49190.1	O-acyltransferase (WSD1-like) family protein (Arabidopsis)
jc018723	-0.0231077	7.14886	0.0139618	0.905941	0.961412	AT4G19710.2	Bifunctional aspartokinase/homoserine dehydrogenase 2, chloroplastic (Arabidopsis)
jc018725	-0.053025	3.78287	0.0380033	0.845437	0.93459	AT2G21195.1	unknown protein (Arabidopsis)
jc018726	-0.0305833	6.43183	0.0223069	0.881274	0.94991	AT1G22850.1	At1g22850/F29G20_19 (Arabidopsis)
jc018732	0.00785525	7.59848	0.00144133	0.969716	0.987353	AT1G33680.1	KH domain-containing protein (Arabidopsis)
jc018735	0.321509	4.54646	2.25705	0.133008	0.387297	AT4G10050.1	Protein phosphatase methylesterase 1 (Arabidopsis)
jc018742	-0.150428	4.47164	0.384885	0.535	0.768269	AT4G10030.1	Alpha/beta-Hydrolases superfamily protein (Arabidopsis)
jc018743	-0.188705	3.9329	0.450307	0.502189	0.747149	AT4G10030.1	Alpha/beta-Hydrolases superfamily protein (Arabidopsis)
jc018745	-0.352487	5.576	3.22801	0.0723884	0.284363	AT1G71500.1	Putative uncharacterized protein (Arabidopsis)
jc018748	0.226977	4.60896	0.954377	0.328608	0.605879	AT1G06560.1	At1g06560 (Arabidopsis)
jc018750	-0.291895	8.11584	1.57391	0.20964	0.489504	AT4G25210.1	GLABROUS1 enhancer-binding protein-like (Arabidopsis)
jc018754	-0.0327428	3.84848	0.020589	0.885904	0.952005	AT1G33780.1	Electron transporter, putative (DUF179) (Arabidopsis)
jc018755	0.89654	3.78304	13.8377	0.000199296	0.00459297	AT4G10010.2	Protein kinase superfamily protein (Arabidopsis)
jc018759	0.204108	7.51177	1.11223	0.291597	0.57268	AT1G71691.2	GDSL esterase/lipase At1g71691 (Arabidopsis)
jc018762	-0.177486	5.89184	0.573282	0.448958	0.706552	AT4G09970.1	At4g09970 (Arabidopsis)
jc018771	0.180683	5.28342	0.668768	0.413482	0.679438	AT1G56290.1	CwfJ-like family protein (Arabidopsis)
jc018772	0.137784	5.27176	0.442894	0.505729	0.749142	AT4G20350.6	Oxidoreductase (Arabidopsis)
jc018776	0.448318	7.59265	3.93154	0.0473884	0.226052	AT5G10860.1	CBSX3 (Arabidopsis)
jc018778	0.0106732	3.78586	0.00171605	0.966957	0.985762	AT4G10360.2	AT4G10360 protein (Arabidopsis)
jc018780	-0.228919	4.61845	1.08333	0.297954	0.579493	AT1G09575.2	Calcium uniporter protein 6, mitochondrial (Arabidopsis)
jc018784	0.298544	0.304392	0.423733	0.51508	0.754425	AT4G38495.1	Chromatin-remodeling complex subunit (Arabidopsis)
jc018792	0.0925604	5.63531	0.225258	0.635063	0.82907	AT5G51340.1	Sister chromatid cohesion protein SCC4 (Arabidopsis)
jc018794	0.557077	4.58579	3.08998	0.078776	0.297029	AT5G58270.1	ABC transporter B family member 25, mitochondrial (Arabidopsis)
jc018796	0.330666	4.93332	2.98302	0.084142	0.306762	AT5G01970.1	Heat-inducible transcription repressor (Arabidopsis)
jc018692	0.820067	2.84617	7.58144	0.00589722	0.062612	AT1G71380.1	Endoglucanase (Arabidopsis)
jc018694	-0.0264961	5.82448	0.0200771	0.887322	0.952005	AT1G22870.1	Kinase family with ARM repeat domain-containing protein (Arabidopsis)
jc018713	0.174652	6.1374	0.534988	0.464517	0.718278	AT5G16350.3	Emb (Arabidopsis)
jc018714	-0.189578	3.81473	0.413437	0.52023	0.7582	AT3G49190.1	O-acyltransferase (WSD1-like) family protein (Arabidopsis)
jc018720	0.156445	6.51306	0.56837	0.450907	0.708223	AT4G13530.1	Putative uncharacterized protein At4g13530 (Arabidopsis)
jc018721	-0.216915	6.88772	1.17407	0.278567	0.561682	AT3G02760.2	Histidine--tRNA ligase, cytoplasmic (Arabidopsis)
jc018722	0.250247	0.732308	0.308654	0.578508	0.796602	AT1G07160.1	PP2C-type phosphatase AP2C2 (Arabidopsis)
jc018730	0.108804	5.09128	0.142667	0.705644	0.866025	AT1G31480.1	Phospholipase SGR2 (Arabidopsis)
jc018733	0.413295	5.00087	3.38843	0.0656556	0.269854	AT1G71440.1	Tubulin-folding cofactor E (Arabidopsis)
jc018734	0.764592	2.55247	6.11535	0.0134013	0.10732	AT5G49900.1	Non-lysosomal glucosylceramidase (Arabidopsis)
jc018736	0.0578744	3.68196	0.0525097	0.818752	0.922833	AT5G62950.3	At5g62950 (Arabidopsis)
jc018738	-0.102333	3.21685	0.127592	0.720942	0.874202	AT3G07860.3	Ubiquitin-like superfamily protein (Arabidopsis)
jc018739	-4.55351	1.58504	13.8047	0.000202828	0.00464385	AT1G71450.1	Ethylene-responsive transcription factor ERF021 (Arabidopsis)
jc018741	-0.534206	3.34536	3.37236	0.0662989	0.2711	AT1G71460.1	Pentatricopeptide repeat-containing protein At1g71460, chloroplastic (Arabidopsis)
jc018744	-1.15485	2.31063	7.54299	0.00602439	0.0635332	AT4G32480.1	AT4g32480/F8B4_180 (Arabidopsis)
jc018749	-0.103507	3.60403	0.169785	0.680303	0.852682	AT1G22800.1	Putative methyltransferase At1g22800 (Arabidopsis)
jc018757	0.161172	2.16733	0.276736	0.598849	0.808126	AT1G76690.1	OPR2 (Arabidopsis)
jc018758	0.378364	3.8397	2.62186	0.105401	0.342953	AT1G76690.1	OPR2 (Arabidopsis)
jc018761	-0.615728	2.16766	2.83333	0.0923267	0.322426	AT1G33811.1	GDSL esterase/lipase At1g33811 (Arabidopsis)
jc018763	-0.217257	5.8394	0.820732	0.364966	0.639886	AT1G33810.1	Putative uncharacterized protein (Arabidopsis)
jc018764	0.0400336	3.35427	0.0139291	0.90605	0.961412	AT1G33800.1	GXMT1 (Arabidopsis)
jc018769	0.0287068	3.20855	0.0098699	0.920862	0.966753	AT4G10000.2	Thioredoxin family protein (Arabidopsis)
jc018770	0.740523	3.15428	5.77599	0.0162466	0.120533	AT2G30920.2	Ubiquinone biosynthesis O-methyltransferase, mitochondrial (Arabidopsis)
jc018773	-0.573094	4.46085	5.54481	0.0185355	0.13177	AT5G40080.1	At5g40080 (Arabidopsis)
jc018774	0.634058	3.47807	3.55233	0.0594619	0.254879	AT1G33400.1	Tetratricopeptide repeat (TPR)-like superfamily protein (Arabidopsis)
jc018775	0.0962759	1.0832	0.0452099	0.831619	0.928444	AT1G33400.1	Tetratricopeptide repeat (TPR)-like superfamily protein (Arabidopsis)
jc018777	0.406133	8.21125	3.94249	0.0470809	0.225598	AT2G27040.2	Protein argonaute 4 (Arabidopsis)
jc018781	-0.295771	4.18923	1.73368	0.187942	0.463133	AT1G31360.8	RECQ helicase L2 (Arabidopsis)
jc018783	0.316748	4.09487	1.75205	0.185619	0.459606	AT5G58240.1	Bifunctional bis(5'-adenosyl)-triphosphatase/adenylylsulfatase FHIT (Arabidopsis)
jc018789	-0.156411	0.11606	0.128983	0.719488	0.873245	AT2G46170.1	Reticulon-like protein B5 (Arabidopsis)
jc018793	-0.222846	4.10006	0.973828	0.323727	0.602453	AT5G58260.1	NdhN (Arabidopsis)
jc018697	-1.0385	2.53419	3.63385	0.0566157	0.248294	AT4G16890.1	disease resistance protein (TIR-NBS-LRR class), putative (Arabidopsis)
jc018798	-0.129898	4.1322	0.262559	0.608368	0.814594	AT2G38610.1	KH domain-containing protein At2g38610 (Arabidopsis)
jc018799	-0.55397	7.23931	5.05391	0.0245704	0.155285	AT3G10860.1	At3g10860 (Arabidopsis)
jc018801	-0.017595	4.42287	0.00572707	0.939676	0.973997	AT5G58280.3	AP2/B3-like transcriptional factor family protein (Arabidopsis)
jc018803	0.213387	8.91153	1.09463	0.295448	0.5769	AT2G30520.1	Root phototropism protein 2 (Arabidopsis)
jc018805	-0.179524	6.8466	0.663495	0.415329	0.680982	AT3G08680.2	Probable inactive receptor kinase At3g08680 (Arabidopsis)
jc018808	-0.476253	6.43593	3.90019	0.0482805	0.228294	AT5G20920.3	Eukaryotic translation initiation factor 2 subunit beta (Arabidopsis)
jc018809	-0.284134	5.80078	2.05651	0.151557	0.414279	AT5G58320.2	Protein NETWORKED 4A (Arabidopsis)
jc018821	-0.602414	6.37254	0.894639	0.344223	0.621473	AT3G04720.1	Hevein-like preproprotein (Arabidopsis)
jc018836	-0.599871	2.96189	3.60405	0.057639	0.250235	AT5G05240.2	Uncharacterised conserved protein (UCP030365) (Arabidopsis)
jc018839	-0.110943	4.74433	0.29962	0.584121	0.799661	AT5G35730.1	EXS (ERD1/XPR1/SYG1) family protein (Arabidopsis)
jc018842	0.572701	5.46584	7.63996	0.00570892	0.0612738	AT1G55150.1	DEA(D/H)-box RNA helicase family protein (Arabidopsis)
jc018843	0.076038	5.91389	0.0221888	0.881586	0.950059	AT2G40610.1	EXPA8 (Arabidopsis)
jc018844	-0.368879	6.1894	3.51414	0.0608474	0.25797	AT1G06890.1	UDP-xylose transporter 3 (Arabidopsis)
jc018845	0.946679	1.03743	5.92395	0.0149365	0.114391	AT3G51620.2	PAP/OAS1 substrate-binding domain superfamily (Arabidopsis)
jc018846	0.325156	3.03823	1.15244	0.283039	0.566045	AT5G58350.1	Probable serine/threonine-protein kinase WNK4 (Arabidopsis)
jc018850	0.638258	4.20534	7.13874	0.00754363	0.0742009	AT2G30370.3	EPFL6 (Arabidopsis)
jc018851	-0.0698827	7.19077	0.0820029	0.774601	0.900919	AT2G30360.1	CBL-interacting serine/threonine-protein kinase 11 (Arabidopsis)
jc018852	0.204585	4.6068	0.944005	0.33125	0.608395	AT5G58370.2	AT5G58370 protein (Arabidopsis)
jc018853	-0.163799	4.52855	0.561409	0.453693	0.710444	AT5G58375.1	At5g58375 (Arabidopsis)
jc018854	0.034751	4.72695	0.0283598	0.866266	0.9439	AT2G30350.2	Structure-specific endonuclease subunit SLX1 homolog (Arabidopsis)
jc018858	0.218748	3.34177	0.786613	0.375126	0.648557	AT2G30330.1	Biogenesis of lysosome-related organelles complex 1 subunit 1 (Arabidopsis)
jc018860	-0.321485	3.46877	1.43317	0.231248	0.513176	AT2G30320.1	Putative tRNA pseudouridine synthase (Arabidopsis)
jc018865	0.253126	4.75653	1.27382	0.259051	0.541115	AT5G58575.1	SAGA-associated factor 11 (Arabidopsis)
jc018866	-0.072317	3.244	0.0421583	0.837318	0.930601	AT5G12100.1	Pentatricopeptide repeat-containing protein At5g12100, mitochondrial (Arabidopsis)
jc018867	0.498359	0.138442	0.956612	0.328042	0.605345	AT5G03760.1	RAT4 (Arabidopsis)
jc018870	-0.329494	4.74077	2.16613	0.141081	0.398746	AT1G79490.1	Pentatricopeptide repeat-containing protein At1g79490, mitochondrial (Arabidopsis)
jc018872	0.225044	4.07801	0.906956	0.340923	0.618279	AT2G30120.3	unknown protein (Arabidopsis)
jc018873	-0.683883	6.00907	5.80071	0.0160197	0.119657	AT3G51010.1	At3g51010 (Arabidopsis)
jc018878	-0.340115	5.0871	1.56606	0.210781	0.49008	AT1G07030.1	At1g07030 (Arabidopsis)
jc018881	0.637355	2.09351	2.92463	0.0872372	0.312748	AT1G07010.1	Calcineurin-like metallo-phosphoesterase superfamily protein (Arabidopsis)
jc018882	-0.124902	6.75463	0.43525	0.509424	0.750859	AT2G30200.1	EMBRYO DEFECTIVE 3147 (Arabidopsis)
jc018884	0.853222	2.28869	7.19825	0.00729745	0.0726762	AT5G37060.1	Cation/H(+) antiporter 24 (Arabidopsis)
jc018885	0.262416	3.82226	1.20318	0.272688	0.555511	AT5G37055.1	SWR1 complex subunit 6 (Arabidopsis)
jc018888	0.000846832	6.75396	2.08e-05	0.996363	0.998058	AT5G07120.3	Sorting nexin 2B (Arabidopsis)
jc018889	0.203978	7.03528	1.12675	0.28847	0.57019	AT5G58430.1	Exocyst complex component EXO70B1 (Arabidopsis)
jc018890	-0.377481	4.75205	2.47684	0.115534	0.359326	AT2G30310.1	GDSL esterase/lipase At2g30310 (Arabidopsis)
jc018891	-0.596797	2.18267	1.96373	0.161114	0.426929	AT2G30230.1	6,7-dimethyl-8-ribityllumazine synthase (Arabidopsis)
jc018895	0.522038	4.60188	5.415	0.0199645	0.137958	AT5G49960.1	Probable ion channel POLLUX (Arabidopsis)
jc018904	0.620995	3.86318	3.95169	0.0468244	0.224892	AT2G30100.1	Pentatricopeptide repeat-containing protein At2g30100, chloroplastic (Arabidopsis)
jc018905	0.249865	4.60299	1.31551	0.251399	0.533535	AT3G51770.1	ETO1 (Arabidopsis)
jc018910	0.267897	4.35639	1.39898	0.236894	0.519833	AT2G30105.1	LRR repeats and ubiquitin-like domain-containing protein At2g30105 (Arabidopsis)
jc018915	0.351637	4.55039	2.53895	0.111068	0.352423	AT5G58510.1	Putative uncharacterized protein At5g58510 (Arabidopsis)
jc018917	0.194351	5.75259	1.13719	0.286247	0.568989	AT1G07080.1	At1g07080/F10K1_15 (Arabidopsis)
jc018920	-0.153636	4.29393	0.248391	0.618211	0.820569	AT5G58480.1	Glucan endo-1,3-beta-glucosidase 9 (Arabidopsis)
jc018923	0.462256	4.79177	2.97217	0.0847081	0.30758	AT2G30080.1	ZIP6 (Arabidopsis)
jc018924	0.64632	2.80968	4.15068	0.0416178	0.20872	AT1G07120.1	CHUP1-like protein (Arabidopsis)
jc018925	-0.0139936	5.97238	0.00506016	0.94329	0.975491	AT1G07110.1	FKFBP (Arabidopsis)
jc018927	-0.855095	5.13922	3.81614	0.0507609	0.2347	AT2G30020.1	PP2C-type phosphatase AP2C1 (Arabidopsis)
jc018929	1.99544	1.90026	18.6564	1.57e-05	0.000522864	AT3G47340.1	DIN6 (Arabidopsis)
jc018933	-0.275548	2.44566	0.834756	0.360901	0.636385	AT3G17670.1	Tetratricopeptide repeat (TPR)-containing protein (Arabidopsis)
jc018935	-0.357372	4.90849	2.52812	0.111833	0.353648	AT1G28150.2	UPF0426 protein At1g28150, chloroplastic (Arabidopsis)
jc018936	0.439507	5.13161	3.51365	0.0608652	0.25797	AT3G17700.1	Probable cyclic nucleotide-gated ion channel 20, chloroplastic (Arabidopsis)
jc018941	0.359048	8.68694	3.26431	0.0708028	0.281326	AT1G48410.3	ICU9 (Arabidopsis)
jc018947	-0.111441	0.723219	0.0805814	0.776511	0.902004	AT3G63370.2	Pentatricopeptide repeat-containing protein At3g63370, chloroplastic (Arabidopsis)
jc018948	-0.566749	2.63186	3.87793	0.0489249	0.229669	AT5G08200.1	At5g08200 (Arabidopsis)
jc018950	-0.103124	6.18642	0.279188	0.597234	0.807652	AT1G04940.1	Protein TIC 20-I, chloroplastic (Arabidopsis)
jc018951	-0.209805	7.78727	0.935487	0.333441	0.610358	AT1G34130.1	Glycosyltransferase (Fragment) (Arabidopsis)
jc018952	-0.417482	5.3266	3.62598	0.0568841	0.248911	AT5G23250.1	Succinate--CoA ligase [ADP-forming] subunit alpha-2, mitochondrial (Arabidopsis)
jc018956	-0.206926	6.65934	0.990192	0.319695	0.598795	AT1G65650.1	Ubiquitin carboxyl-terminal hydrolase (Arabidopsis)
jc018958	-0.280243	8.52218	1.95162	0.162412	0.428458	AT2G44100.1	Guanosine nucleotide diphosphate dissociation inhibitor 1 (Arabidopsis)
jc018960	-0.19329	4.8592	0.840595	0.359227	0.634134	AT5G23300.1	Dihydroorotate dehydrogenase (quinone), mitochondrial (Arabidopsis)
jc018962	-0.0314181	5.49471	0.0234787	0.878219	0.948756	AT5G08350.1	GEM-like protein 4 (Arabidopsis)
jc018964	0.0345774	5.96541	0.0335138	0.854745	0.938106	AT4G36480.1	Long chain base biosynthesis protein 1 (Arabidopsis)
jc018965	0.0281127	4.818	0.0175385	0.894642	0.956197	AT1G73390.7	At1g73390 (Arabidopsis)
jc018969	-0.047532	7.30007	0.0601195	0.806307	0.917273	AT2G05840.1	Proteasome subunit alpha type-6-B (Arabidopsis)
jc018970	0.192064	7.61728	0.695428	0.404324	0.671436	AT5G64170.3	Protein LNK1 (Arabidopsis)
jc018971	0.426804	3.65572	2.19845	0.138149	0.3946	AT5G24760.1	Alcohol dehydrogenase-like 6 (Arabidopsis)
jc018976	0.50315	3.6337	1.27667	0.25852	0.540589	AT5G35320.1	DBH-like monooxygenase (Arabidopsis)
jc018979	-0.611169	3.51837	4.80441	0.0283869	0.168573	AT5G07610.1	F-box protein At5g07610 (Arabidopsis)
jc018980	0.193301	2.11132	0.367356	0.544449	0.774476	AT2G29420.1	Glutathione S-transferase U7 (Arabidopsis)
jc018987	-0.0279161	5.98993	0.0132624	0.908316	0.962356	AT5G58110.1	AT5g58110/k21l19_90 (Arabidopsis)
jc018989	0.314243	3.83597	1.37131	0.241587	0.523635	AT1G75340.1	Zinc finger CCCH domain-containing protein 16 (Arabidopsis)
jc018990	-0.936637	8.36759	5.25506	0.0218831	0.146046	AT1G62440.1	Leucine-rich repeat extensin-like protein 2 (Arabidopsis)
jc018993	0.180515	4.90982	0.532501	0.465557	0.719017	AT4G20325.1	Ribonuclease H2 subunit B (Arabidopsis)
jc018998	0.489273	0.738491	0.891154	0.345165	0.621828	AT2G30490.1	Cinnamate-4-hydroxylase (Arabidopsis)
jc019006	0.349117	6.13532	2.51691	0.112631	0.354754	AT2G07170.1	TORTIFOLIA1-like protein 2 (Arabidopsis)
jc019008	-0.204792	6.75429	0.725567	0.394324	0.663499	AT1G04170.2	Eukaryotic translation initiation factor 2 gamma subunit (Arabidopsis)
jc018797	-0.14392	4.34916	0.415278	0.519303	0.757701	AT5G01960.1	Putative uncharacterized protein At5g01960 (Arabidopsis)
jc018802	-0.475587	10.1507	3.06654	0.0799193	0.299364	AT1G06840.1	Probable LRR receptor-like serine/threonine-protein kinase At1g06840 (Arabidopsis)
jc018807	-0.387178	5.22371	2.98286	0.0841505	0.306762	AT4G04940.1	Putative WD-repeat membrane protein (Arabidopsis)
jc018810	0.25448	7.18546	0.669275	0.413305	0.679274	AT1G68010.1	hydroxypyruvate reductase (Arabidopsis)
jc018811	0.184648	5.74433	0.828992	0.362564	0.637778	AT1G06900.1	Nardilysin-like (Arabidopsis)
jc018812	-0.201188	4.08945	0.654577	0.418481	0.683217	AT2G40620.1	bZIP transcription factor 18 (Arabidopsis)
jc018822	1.89578	3.76719	22.6355	1.96e-06	8.48e-05	AT4G39950.1	cytochrome P450, family 79, subfamily B, polypeptide 2 (Arabidopsis)
jc018825	-0.720544	1.94889	2.61029	0.106172	0.344251	AT4G39950.2	cytochrome P450, family 79, subfamily B, polypeptide 2 (Arabidopsis)
jc018833	-1.34846	0.158381	3.40335	0.065064	0.268271	AT4G39950.2	cytochrome P450, family 79, subfamily B, polypeptide 2 (Arabidopsis)
jc018835	0.412	4.57928	3.57186	0.0587664	0.253191	AT2G30470.1	B3 domain-containing transcription repressor VAL1 (Arabidopsis)
jc018837	0.46658	0.918564	1.30378	0.253524	0.535829	AT2G30480.9	unknown protein (Arabidopsis)
jc018841	-0.435683	9.16131	4.38204	0.0363196	0.193491	AT2G30490.1	Cinnamate-4-hydroxylase (Arabidopsis)
jc018847	0.816755	0.470424	2.66583	0.102525	0.338449	AT2G30400.1	Transcription repressor OFP2 (Arabidopsis)
jc018849	0.541741	3.80552	4.40893	0.0357513	0.191528	AT2G30380.1	Plant protein of unknown function (DUF641) (Arabidopsis)
jc018857	0.699867	3.06342	1.89802	0.1683	0.437426	AT5G05340.1	Peroxidase 52 (Arabidopsis)
jc018861	-0.172912	5.46686	0.628408	0.42794	0.691087	AT2G30300.1	Major facilitator superfamily protein (Arabidopsis)
jc018862	0.292329	5.44009	1.70761	0.191296	0.466922	AT3G51780.1	BAG family molecular chaperone regulator 4 (Arabidopsis)
jc018871	0.0277681	4.61341	0.0150628	0.90232	0.960297	AT5G58560.1	Farnesol kinase, chloroplastic (Arabidopsis)
jc018875	-0.0106713	4.40925	0.00183945	0.96579	0.985492	AT2G30140.2	UDP-glycosyltransferase 87A2 (Arabidopsis)
jc018877	0.189057	0.0721035	0.156027	0.692841	0.860235	AT1G07060.2	F10K1.23 (Arabidopsis)
jc018880	-0.392213	2.629	1.70212	0.192011	0.467416	AT2G30170.1	Probable protein phosphatase 2C 26 (Arabidopsis)
jc018883	0.0272809	4.85039	0.0146273	0.903736	0.960629	AT1G07020.1	Putative uncharacterized protein (Arabidopsis)
jc018886	1.00918	2.74013	4.45563	0.0347864	0.188472	AT2G30210.1	Laccase-3 (Arabidopsis)
jc018887	0.178679	5.08521	0.661683	0.415966	0.681322	AT5G58450.2	N-terminal acetyltransferase B complex auxiliary subunit NAA25 (Arabidopsis)
jc018894	-0.213215	6.75135	1.32283	0.250084	0.532344	AT1G16870.1	Mitochondrial 28S ribosomal protein S29-like protein (Arabidopsis)
jc018897	-0.665949	2.82472	3.00131	0.0831972	0.304368	AT2G25150.1	Spermidine coumaroyl-CoA acyltransferase (Arabidopsis)
jc018901	-0.102047	4.54799	0.216158	0.641983	0.832319	AT2G30280.1	RNA-directed DNA methylation 4 (Arabidopsis)
jc018906	-3.17016	0.11332	19.7495	8.83e-06	0.000312796	AT5G45840.1	AT5G45840.1 (Arabidopsis)
jc018908	0.324333	0.233606	0.476362	0.490075	0.738079	AT3G03450.1	RGL2 (Arabidopsis)
jc018909	-0.209183	3.88012	0.353635	0.552062	0.778607	AT5G58530.1	At5g58530 (Arabidopsis)
jc018911	0.0793436	7.75181	0.144461	0.703886	0.865144	AT2G30110.1	UBA1 (Arabidopsis)
jc018913	-0.0728687	5.56632	0.128753	0.719728	0.873464	AT5G06460.1	UBA 2 (Arabidopsis)
jc018914	0.0708044	4.60132	0.0873912	0.76752	0.897815	AT5G58520.1	Protein kinase like protein (Arabidopsis)
jc018916	0.162576	7.59504	0.514703	0.47311	0.724095	AT5G58490.1	Cinnamoyl-CoA reductase-like protein (Arabidopsis)
jc018918	0.107642	3.98582	0.195234	0.658596	0.840583	AT1G07090.1	LSH6 (Arabidopsis)
jc018931	0.597305	2.64237	4.19205	0.0406139	0.205936	AT5G58610.4	Gb (Arabidopsis)
jc018932	-0.391833	5.27248	2.9523	0.0857552	0.309779	AT3G12340.1	Peptidyl-prolyl cis-trans isomerase FKBP43 (Arabidopsis)
jc018937	-0.225525	5.67613	1.30874	0.252623	0.534763	AT3G12340.1	Peptidyl-prolyl cis-trans isomerase FKBP43 (Arabidopsis)
jc018939	0.172482	4.79683	0.475099	0.490651	0.738581	AT1G73360.1	Homeobox-leucine zipper protein HDG11 (Arabidopsis)
jc018940	-0.513597	4.35705	5.11047	0.0237818	0.152332	AT1G73530.1	Organelle RRM domain-containing protein 6, chloroplastic (Arabidopsis)
jc018943	-0.144314	2.58356	0.240995	0.623489	0.822772	AT1G53345.1	unknown protein (Arabidopsis)
jc018945	0.170449	3.23999	0.321986	0.570417	0.790765	AT1G73340.1	Cytochrome P450 superfamily protein (Arabidopsis)
jc018946	0.0184948	3.9367	0.0052479	0.94225	0.9749	AT1G73350.3	unknown protein; nucleus; EXPRESSED IN: 25 plant structures; EXPRESSED DURING: 15 growth stages (Arabidopsis)
jc018953	-0.477549	7.09807	3.11123	0.0777544	0.294691	AT5G23250.1	Succinate--CoA ligase [ADP-forming] subunit alpha-2, mitochondrial (Arabidopsis)
jc018954	0.134597	4.5552	0.318629	0.572433	0.792403	AT3G19180.1	Plastid division protein CDP1, chloroplastic (Arabidopsis)
jc018955	-0.23777	3.418	0.780086	0.377115	0.649912	AT1G48380.1	root hair initiation protein root hairless 1 (RHL1) (Arabidopsis)
jc018957	-1.02747	2.86566	11.8838	0.000566258	0.0107247	AT1G79790.2	Haloacid dehalogenase-like hydrolase (HAD) superfamily protein (Arabidopsis)
jc018959	-0.501942	5.38259	3.41755	0.0645068	0.26701	AT1G65730.1	Probable metal-nicotianamine transporter YSL7 (Arabidopsis)
jc018963	0.448597	4.29523	4.00497	0.0453664	0.220765	AT3G54710.1	CDT1-like protein b (Arabidopsis)
jc018966	0.0437209	4.94821	0.0473783	0.82769	0.926594	AT3G05070.1	At3g05070 (Arabidopsis)
jc018967	0.476365	3.71513	3.42727	0.0641282	0.266254	AT1G73380.1	Putative uncharacterized protein At1g73380 (Arabidopsis)
jc018972	-0.331423	3.85985	1.41254	0.234635	0.517251	AT1G73320.1	Putative uncharacterized protein (Arabidopsis)
jc018974	0.391587	5.97295	4.13258	0.0420652	0.210182	AT3G10700.1	GalAK (Arabidopsis)
jc018975	0.118295	6.67238	0.284643	0.593674	0.806043	AT2G38670.1	Ethanolamine-phosphate cytidylyltransferase (Arabidopsis)
jc018978	0.0960324	3.95007	0.16823	0.68169	0.853414	AT5G35330.2	MBD2 (Arabidopsis)
jc018982	-0.0101288	4.97672	0.00237427	0.961137	0.983177	AT3G13020.1	HAT transposon superfamily protein (Arabidopsis)
jc018983	0.256526	4.8831	1.41619	0.234032	0.516412	AT4G31040.1	CemA-like proton extrusion protein-like protein (Arabidopsis)
jc018984	-0.186651	4.46275	0.575036	0.448265	0.706154	AT3G13050.3	Organic cation/carnitine transporter 7 (Arabidopsis)
jc018985	0.229491	3.5411	0.705653	0.400891	0.668647	AT5G58100.2	unknown protein (Arabidopsis)
jc018986	0.237641	5.71449	1.47883	0.223958	0.504791	AT5G58100.2	unknown protein (Arabidopsis)
jc018988	-0.266292	4.61973	1.26533	0.260646	0.542252	AT5G58130.1	Putative uncharacterized protein (Arabidopsis)
jc018991	-0.309748	4.30869	1.98486	0.158879	0.424605	AT4G28400.2	Probable protein phosphatase 2C 58 (Arabidopsis)
jc018992	0.146395	3.68154	0.201543	0.653478	0.838343	AT4G07400.1	Putative F-box/LRR-repeat protein 8 (Arabidopsis)
jc018994	-0.0106615	7.4018	0.00307442	0.955782	0.981459	AT2G07050.1	Cycloartenol synthase (Arabidopsis)
jc018996	0.170701	4.38836	0.615357	0.432778	0.693972	AT5G35400.1	tRNA pseudouridine synthase (Arabidopsis)
jc018999	0.250491	4.04732	1.11913	0.290105	0.571984	AT1G03100.1	Pentatricopeptide repeat-containing protein At1g03100, mitochondrial (Arabidopsis)
jc019001	0.312076	6.53839	2.71089	0.0996656	0.334149	AT1G19220.1	Auxin response factor 19 (Arabidopsis)
jc019002	-0.107331	7.01749	0.306729	0.579695	0.797035	AT2G07360.1	SH3 domain-containing protein (Arabidopsis)
jc019005	-0.318308	5.25912	1.968	0.16066	0.426573	AT2G07340.2	At2g07350/T13E11.12 (Arabidopsis)
jc019007	-0.00645283	6.0033	0.00119355	0.97244	0.988266	AT2G07180.2	Probable serine/threonine-protein kinase PBL17 (Arabidopsis)
jc018800	-0.432075	3.67258	1.90672	0.167328	0.436152	AT1G06140.1	Pentatricopeptide repeat-containing protein At1g06140, mitochondrial (Arabidopsis)
jc018949	-0.612893	3.27875	4.68792	0.0303753	0.174663	AT5G23130.1	Peptidoglycan-binding LysM domain-containing protein (Arabidopsis)
jc025658	-0.518401	4.33412	3.86586	0.0492779	0.230709	AT3G46560.1	Mitochondrial import inner membrane translocase subunit TIM9 (Arabidopsis)
jc025287	-0.339138	0.65641	0.495177	0.481627	0.731006	AT1G03150.1	N-terminal acetyltransferase B complex catalytic subunit NAA20 (Arabidopsis)
jc025288	0.563907	0.0350028	1.48539	0.222933	0.50358	AT5G64930.1	At5g64930 (Arabidopsis)
jc025290	0.0479735	0.766898	0.0135749	0.907247	0.962139	AT5G10010.1	Protein HEAT INTOLERANT 4 (Arabidopsis)
jc025633	1.28058	0.496036	8.26791	0.0040352	0.0477967	AT2G40290.1	Eukaryotic translation initiation factor 2 subunit alpha homolog (Arabidopsis)
jc025742	-0.0831158	4.66466	0.136603	0.711681	0.869243	AT1G60160.1	Putative potassium transporter 12 (Arabidopsis)
jc022973	-0.316532	4.22353	1.38777	0.238781	0.520929	AT5G64680.2	Mediator-associated protein 2 (Arabidopsis)
jc022974	0.546124	3.48847	4.72835	0.0296693	0.172541	AT1G78690.5	N-acylphosphatidylethanolamine synthase (Arabidopsis)
jc022975	0.277737	6.37292	1.32394	0.249886	0.532115	AT5G65930.2	Kinesin-like calmodulin-binding protein ZWICHEL (Arabidopsis)
jc022976	-5.05411	3.83895	149.337	2.42e-34	1.7e-31	AT1G14130.1	2-oxoglutarate (2OG) and Fe(II)-dependent oxygenase superfamily protein (Arabidopsis)
jc022978	1.0212	2.92728	14.3446	0.000152213	0.00366637	AT5G65930.2	Kinesin-like calmodulin-binding protein ZWICHEL (Arabidopsis)
jc022979	0.187325	3.44387	0.396897	0.528696	0.763101	AT1G14130.1	2-oxoglutarate (2OG) and Fe(II)-dependent oxygenase superfamily protein (Arabidopsis)
jc022983	-0.170685	4.12572	0.501551	0.47882	0.72885	AT3G51510.1	AT3g51510/F26O13_150 (Arabidopsis)
jc022985	1.92199	5.02824	40.4258	2.04e-10	1.79e-08	AT3G51520.1	Diacylglycerol O-acyltransferase 2 (Arabidopsis)
jc022991	-0.679645	6.50674	4.14101	0.0418562	0.209445	AT2G17420.1	Thioredoxin reductase 2 (Arabidopsis)
jc022993	1.16251	3.80119	8.48386	0.00358312	0.0437609	AT1G76460.1	RNA-binding (RRM/RBD/RNP motifs) family protein (Arabidopsis)
jc022994	-0.0314992	5.71179	0.0234197	0.878371	0.948756	AT5G65950.1	FUNCTIONS IN: molecular_function unknown; INVOLVED IN: biological_process unknown; LOCATED IN: cellular_component unknown; EXPRESSED IN: 25 plant structures; EXPRESSED DURING: 15 growth stages; CONTAINS InterPro DOMAIN/s: Protein of unknown function /.../83, C-terminal (InterPro:IPR012880), Foie gras liver health family 1 (InterPro:IPR021773) (Arabidopsis)
jc022996	0.382407	5.14597	3.29652	0.0694266	0.278514	AT4G24970.1	Protein MICRORCHIDIA 7 (Arabidopsis)
jc022997	-0.108383	4.87838	0.226312	0.634272	0.828859	AT2G33620.3	AT-hook motif nuclear-localized protein 10 (Arabidopsis)
jc022998	-0.236842	5.05459	1.37248	0.241387	0.523499	AT4G35470.1	Plant intracellular Ras-group-related LRR protein 4 (Arabidopsis)
jc023004	-0.129009	3.93294	0.308339	0.578701	0.796648	AT5G65960.1	GTP binding protein (Arabidopsis)
jc023007	-0.739765	4.74177	12.5453	0.0003972	0.00799782	AT1G42960.1	Inner membrane localized protein (Arabidopsis)
jc023008	2.36689	0.490405	29.2497	6.36e-08	3.89e-06	AT2G17500.2	Protein PIN-LIKES 5 (Arabidopsis)
jc023009	-0.46884	4.41987	1.3221	0.250216	0.532495	AT2G17500.2	Protein PIN-LIKES 5 (Arabidopsis)
jc023011	0.75046	4.96151	10.7512	0.0010421	0.0171338	AT2G17520.1	Serine/threonine-protein kinase/endoribonuclease IRE1a (Arabidopsis)
jc023015	-0.0831395	3.45571	0.114955	0.734572	0.880885	AT3G51470.1	Probable protein phosphatase 2C 47 (Arabidopsis)
jc023017	-0.611434	5.34196	3.75618	0.0526128	0.238897	AT4G38250.1	Amino acid transporter AVT3C (Arabidopsis)
jc023019	-0.316837	6.15012	1.31806	0.25094	0.533512	AT4G35500.1	Protein kinase family protein (Arabidopsis)
jc023021	1.03616	3.7464	13.588	0.00022764	0.00508581	AT4G35520.8	MUTL protein homolog 3 (Arabidopsis)
jc023024	-0.556224	3.96116	4.95705	0.0259846	0.159845	AT4G16444.1	At4g16444 (Arabidopsis)
jc023025	0.0102009	5.71353	0.00271677	0.958431	0.982136	AT5G66010.1	RNA-binding (RRM/RBD/RNP motifs) family protein (Arabidopsis)
jc023026	0.139484	4.9419	0.492753	0.482702	0.731837	AT3G06540.1	Rab escort protein 1 (Arabidopsis)
jc023027	0.333667	3.75317	1.53406	0.215503	0.494958	AT4G35590.1	Protein RKD5 (Arabidopsis)
jc023028	-0.594269	3.5538	4.35828	0.0368296	0.194847	AT2G17220.2	Probable serine/threonine-protein kinase PIX13 (Arabidopsis)
jc023030	0.405887	1.02958	1.09908	0.294468	0.575558	AT2G17220.2	Probable serine/threonine-protein kinase PIX13 (Arabidopsis)
jc023034	-0.815367	1.36381	4.45243	0.0348516	0.188552	AT5G42510.1	Dirigent protein 1 (Arabidopsis)
jc023040	0.104601	5.16777	0.284694	0.593641	0.806043	AT2G17580.1	Polynucleotide adenylyltransferase family protein (Arabidopsis)
jc023042	0.272706	5.77063	2.07529	0.149702	0.41158	AT1G20610.1	Cyclin-B2-3 (Arabidopsis)
jc023043	-0.665534	6.74153	5.00945	0.0252093	0.157245	AT4G35630.1	Phosphoserine aminotransferase 1, chloroplastic (Arabidopsis)
jc023046	-0.547338	7.06231	4.60523	0.0318746	0.179517	AT4G35260.1	Isocitrate dehydrogenase [NAD] regulatory subunit 1, mitochondrial (Arabidopsis)
jc023048	0.159551	2.34999	0.206811	0.649278	0.835902	AT2G17650.1	Probable acyl-activating enzyme 2 (Arabidopsis)
jc023057	4.20659	2.39305	109.639	1.18e-25	4.8e-23	AT2G17650.1	Probable acyl-activating enzyme 2 (Arabidopsis)
jc023062	-0.0252745	2.00738	0.00561435	0.940271	0.974211	AT3G12500.1	Basic endochitinase B (Arabidopsis)
jc023064	-0.461305	4.57296	3.42946	0.0640429	0.26622	AT2G17670.1	Pentatricopeptide repeat-containing protein At2g17670 (Arabidopsis)
jc023067	-1.22644	0.536166	3.93109	0.0474013	0.226052	AT4G35680.1	Arabidopsis protein of unknown function (DUF241) (Arabidopsis)
jc023071	0.54881	5.95076	7.31226	0.00684856	0.0695887	AT4G35730.1	Regulator of Vps4 activity in the MVB pathway protein (Arabidopsis)
jc023072	-0.683714	5.89438	7.11419	0.00764761	0.0748876	AT3G58660.1	Putative uncharacterized protein At3g58660 (Arabidopsis)
jc023085	-5.09901	3.30988	140.821	1.76e-32	1.19e-29	AT4G27220.2	NB-ARC domain-containing disease resistance protein (Arabidopsis)
jc023089	-1.42292	0.795734	8.0447	0.00456371	0.0524497	AT3G14580.1	Pentatricopeptide repeat-containing protein At3g14580, mitochondrial (Arabidopsis)
jc023090	-1.99561	3.15441	38.153	6.54e-10	5.41e-08	AT4G27220.2	NB-ARC domain-containing disease resistance protein (Arabidopsis)
jc023092	-0.991739	3.66882	11.0699	0.000877412	0.0151756	AT3G14580.1	Pentatricopeptide repeat-containing protein At3g14580, mitochondrial (Arabidopsis)
jc023095	0.80671	3.07507	6.74066	0.009424	0.0855034	AT4G35740.1	ATP-dependent DNA helicase Q-like 3 (Arabidopsis)
jc023096	-0.055998	3.61959	0.0493508	0.824197	0.924658	AT2G17030.1	F-box protein SKIP23 (Arabidopsis)
jc022967	0.368777	4.81973	2.55981	0.109612	0.350222	AT2G21630.1	At2g21630 (Arabidopsis)
jc022968	0.24757	5.9685	1.44275	0.229695	0.511273	AT4G31120.1	Protein arginine N-methyltransferase 1.5 (Arabidopsis)
jc022969	0.0657414	4.33351	0.0610922	0.804778	0.916193	AT1G73090.1	unknown protein (Arabidopsis)
jc022970	0.440874	4.66894	3.92624	0.0475381	0.22637	AT1G34470.1	Probable magnesium transporter NIPA3 (Arabidopsis)
jc022971	1.10665	2.47149	9.49889	0.00205596	0.0288229	AT2G18510.1	Emb2444 (Arabidopsis)
jc022977	0.192997	3.28552	0.459902	0.49767	0.743877	AT5G06740.1	Concanavalin A-like lectin protein kinase family protein (Arabidopsis)
jc022980	0.0251217	3.67912	0.00775738	0.929816	0.969777	AT5G06740.1	Concanavalin A-like lectin protein kinase family protein (Arabidopsis)
jc022981	0.21136	5.51405	1.23609	0.266226	0.548767	AT4G10550.1	Subtilase family protein (Arabidopsis)
jc022986	0.00771799	5.53373	0.0017051	0.967062	0.985762	AT4G38180.1	Protein FAR1-RELATED SEQUENCE 5 (Arabidopsis)
jc022988	0.934405	2.97046	9.06311	0.00260818	0.0346008	AT1G20925.1	Protein PIN-LIKES 1 (Arabidopsis)
jc022989	0.70885	5.82938	6.39283	0.0114582	0.0976455	AT1G76520.1	Protein PIN-LIKES 3 (Arabidopsis)
jc022990	0.145993	7.15629	0.60949	0.43498	0.69573	AT5G63870.1	Serine/threonine-protein phosphatase 7 (Arabidopsis)
jc022992	0.578102	4.98261	1.90312	0.167729	0.436638	AT1G76490.1	hydroxy methylglutaryl CoA reductase 1 (Arabidopsis)
jc022995	-0.298364	5.62555	2.10688	0.146638	0.40669	AT5G64050.1	Glutamate--tRNA ligase, chloroplastic/mitochondrial (Arabidopsis)
jc022999	0.717973	2.1497	4.44574	0.0349885	0.1891	AT5G60870.1	Regulator of chromosome condensation (RCC1) family protein (Arabidopsis)
jc023002	-0.0627101	2.97296	0.037549	0.846352	0.935136	AT2G17270.1	Mitochondrial phosphate carrier protein 1, mitochondrial (Arabidopsis)
jc023005	0.58917	5.52257	6.45506	0.0110637	0.0952554	AT1G20823.1	RING-H2 finger protein ATL80 (Arabidopsis)
jc023006	0.179053	5.60815	0.879419	0.348361	0.625019	AT2G17480.1	MLO-like protein 8 (Arabidopsis)
jc023010	-0.125647	6.11626	0.443744	0.505321	0.748965	AT2G17510.1	Ribonuclease II family protein (Arabidopsis)
jc023012	-0.0470262	5.9488	0.0538333	0.816522	0.922137	AT3G51480.1	Glutamate receptor 3.6 (Arabidopsis)
jc023013	-0.15622	4.3789	0.23478	0.628002	0.825506	AT3G51480.1	Glutamate receptor 3.6 (Arabidopsis)
jc023016	-0.150548	1.56865	0.200074	0.654661	0.838551	AT2G17525.1	Pentatricopeptide repeat-containing protein At2g17525, mitochondrial (Arabidopsis)
jc023018	0.0115176	6.19795	0.00325061	0.954534	0.981124	AT1G21630.1	Calcium-binding EF hand family protein (Arabidopsis)
jc023020	-0.0330331	4.00849	0.0210039	0.884768	0.9515	AT4G35510.1	PHD finger-like protein (Arabidopsis)
jc023022	0.347834	6.03488	2.88732	0.0892794	0.316767	AT4G35550.1	WOX13 (Arabidopsis)
jc023023	-0.241912	3.56297	0.741043	0.389327	0.659074	AT2G17550.2	unknown protein (Arabidopsis)
jc023029	-0.572337	3.09823	2.76048	0.0966192	0.329286	AT2G45440.1	Putative dihydrodipicolinate synthase (Arabidopsis)
jc023031	-0.408793	5.48209	3.26002	0.0709884	0.281737	AT2G45440.1	Putative dihydrodipicolinate synthase (Arabidopsis)
jc023033	-0.0734199	6.29219	0.142733	0.705579	0.866025	AT5G66020.1	Phosphoinositide phosphatase SAC6 (Arabidopsis)
jc023035	-1.80224	5.0983	18.0328	2.17e-05	0.000687371	AT4G35090.1	catalase 2 (Arabidopsis)
jc023038	-0.0953611	7.48786	0.230346	0.631268	0.827227	AT2G17200.1	Ubiquitin domain-containing protein DSK2b (Arabidopsis)
jc023044	0.143979	5.32621	0.50142	0.478877	0.72885	AT5G66030.1	Protein GRIP (Arabidopsis)
jc023045	-0.0983096	5.00072	0.212667	0.644685	0.833406	AT4G35640.1	SERAT3 (Arabidopsis)
jc023049	2.35947	1.6938	46.2999	1.01e-11	1.05e-09	AT3G51430.1	Protein STRICTOSIDINE SYNTHASE-LIKE 5 (Arabidopsis)
jc023058	-0.235972	6.0086	0.838841	0.359728	0.634891	AT3G51430.1	Protein STRICTOSIDINE SYNTHASE-LIKE 5 (Arabidopsis)
jc023059	-0.487993	6.25998	6.17146	0.0129827	0.105218	AT4G38380.2	Protein DETOXIFICATION 45, chloroplastic (Arabidopsis)
jc023063	-0.111317	3.979	0.0881927	0.766487	0.897636	AT3G12500.1	Basic endochitinase B (Arabidopsis)
jc023094	-0.0394092	5.58655	0.0434107	0.834954	0.929682	AT2G17695.3	FUNCTIONS IN: molecular_function unknown; INVOLVED IN: biological_process unknown; LOCATED IN: chloroplast; CONTAINS InterPro DOMAIN/s: Domain of unknown function DUF1990 (InterPro:IPR018960) (Arabidopsis)
jc023097	-0.703467	4.85767	4.88567	0.0270805	0.163715	AT4G35750.1	At4g35750 (Arabidopsis)
jc023099	1.44169	3.93171	5.88621	0.0152599	0.115907	AT4G35770.1	SEN1 (Arabidopsis)
jc023105	-1.36043	3.06957	7.82046	0.0051658	0.0571956	AT2G38290.1	Ammonium transporter 2 (Arabidopsis)
jc023114	-1.58378	3.66862	6.57048	0.0103684	0.0911029	AT2G17705.1	Methionine-S-oxide reductase (Arabidopsis)
jc023115	-0.557265	4.99653	6.11268	0.0134216	0.107352	AT2G17710.1	At2g17710/T17A5.17 (Arabidopsis)
jc023116	-0.439671	5.76185	3.71536	0.0539141	0.241766	AT5G66060.1	Probable prolyl 4-hydroxylase 10 (Arabidopsis)
jc023118	-0.246208	4.13213	0.674553	0.411469	0.677344	AT4G35840.2	RING/U-box superfamily protein (Arabidopsis)
jc023124	-1.09664	5.58767	17.1548	3.45e-05	0.00104904	AT3G10530.1	F18K10.11 protein (Arabidopsis)
jc023125	-0.288064	5.43498	1.4851	0.222979	0.503619	AT4G35870.1	CSC1-like protein At4g35870 (Arabidopsis)
jc023127	0.306953	3.81697	1.6665	0.196728	0.473257	AT4G35880.1	AT4G35880 protein (Arabidopsis)
jc023128	0.543535	4.76765	6.61596	0.0101069	0.0894772	AT2G17760.1	Aspartyl protease family protein 1 (Arabidopsis)
jc023129	0.48772	1.87081	2.27405	0.131556	0.385572	AT5G42180.1	Peroxidase (Arabidopsis)
jc023132	-0.282033	4.87336	1.67722	0.195294	0.471513	AT5G66090.1	Cell wall integrity/stress response component (Arabidopsis)
jc023134	-0.308966	6.01457	1.7018	0.192052	0.467416	AT4G35890.1	La-related protein 1C (Arabidopsis)
jc023135	-0.345249	1.92542	0.570578	0.450029	0.707414	AT4G35900.1	Protein FD (Arabidopsis)
jc023145	-7.07117	0.264939	50.268	1.34e-12	1.56e-10	AT1G34070.1	Copia-like polyprotein/retrotransposon (Arabidopsis)
jc023152	-0.295197	2.2514	0.782004	0.376529	0.649476	AT3G51320.1	Pentatricopeptide repeat-containing protein At3g51320 (Arabidopsis)
jc023161	-0.124774	4.25078	0.249826	0.617198	0.819907	AT4G35930.3	FBS4 (Arabidopsis)
jc023167	0.121467	6.67473	0.397523	0.528371	0.762879	AT2G17790.1	Vacuolar protein sorting-associated protein 35A (Arabidopsis)
jc023170	0.0140244	6.24419	0.00505064	0.943344	0.975491	AT5G18750.1	DNAJ heat shock N-terminal domain-containing protein (Arabidopsis)
jc023172	0.0225993	5.3708	0.0103277	0.919054	0.966098	AT5G18750.1	DNAJ heat shock N-terminal domain-containing protein (Arabidopsis)
jc023175	0.574597	4.17577	4.62012	0.031599	0.178538	AT5G66130.1	Cell cycle checkpoint protein RAD17 (Arabidopsis)
jc023176	-0.0136882	3.47641	0.00280497	0.957762	0.981824	AT4G02210.2	Myb/SANT-like DNA-binding domain protein (Arabidopsis)
jc023178	-0.0835535	0.935204	0.0442612	0.833368	0.929155	AT4G35000.1	L-ascorbate peroxidase 3 (Arabidopsis)
jc023187	0.0652234	4.21598	0.0456102	0.830886	0.928253	AT5G66160.1	Receptor homology region, transmembrane domain- and RING domain-containing protein 1 (Arabidopsis)
jc023188	-0.902621	4.79342	9.169	0.00246149	0.032979	AT1G11000.3	MLO-like protein 4 (Arabidopsis)
jc023191	-0.0347217	3.62506	0.0207464	0.885472	0.951866	AT2G17840.1	Protein EARLY-RESPONSIVE TO DEHYDRATION 7, chloroplastic (Arabidopsis)
jc023192	-0.128797	4.02851	0.208536	0.647917	0.835098	AT2G17820.1	Histidine kinase 1 (Arabidopsis)
jc023194	-0.219672	7.90703	0.988182	0.320187	0.599236	AT4G11150.1	V-type proton ATPase subunit E1 (Arabidopsis)
jc023196	0.314236	6.68156	2.70444	0.100069	0.334845	AT5G08680.1	ATP synthase subunit beta-3, mitochondrial (Arabidopsis)
jc023198	-0.701037	0.775516	2.26699	0.132156	0.3861	AT4G10770.1	Oligopeptide transporter 7 (Arabidopsis)
jc023202	0.0924009	2.37961	0.0903753	0.763701	0.895725	AT4G35987.1	S-adenosyl-L-methionine-dependent methyltransferases superfamily protein (Arabidopsis)
jc023098	0.160026	3.93536	0.354788	0.551415	0.778179	AT4G35760.1	NAD(P)H dehydrogenase (quinone)s (Arabidopsis)
jc023101	0.0174262	5.04925	0.00739222	0.931484	0.970373	AT4G35780.1	Serine/threonine-protein kinase STY17 (Arabidopsis)
jc023106	-0.40302	4.62981	2.43901	0.118351	0.363828	AT5G66050.3	Putative uncharacterized protein At5g66050 (Arabidopsis)
jc023107	-0.069356	4.00492	0.0839284	0.772043	0.900017	AT5G66055.1	AT5G66055 protein (Arabidopsis)
jc023108	0.189635	6.27481	0.605645	0.436432	0.697172	AT4G35785.2	At4g35785 (Arabidopsis)
jc023109	0.536923	6.60793	8.55121	0.00345293	0.0426161	AT4G35790.2	Phospholipase D delta (Arabidopsis)
jc023110	0.116528	1.53425	0.0727569	0.787364	0.908115	AT4G35790.1	Phospholipase D delta (Arabidopsis)
jc023111	0.254619	0.606877	0.293833	0.587775	0.801993	AT4G35790.3	Phospholipase D delta (Arabidopsis)
jc023113	-0.144123	3.89185	0.122349	0.726501	0.877006	AT4G35800.1	DNA-directed RNA polymerase subunit (Arabidopsis)
jc023117	0.143116	7.8851	0.567246	0.451356	0.708419	AT4G35830.1	Aconitate hydratase (Arabidopsis)
jc023121	-0.121781	6.15612	0.40405	0.525005	0.7606	AT1G21740.1	DUF630 family protein, putative (DUF630 and DUF632) (Arabidopsis)
jc023122	-0.180301	6.70981	0.693365	0.405022	0.671781	AT3G51370.3	Probable protein phosphatase 2C 46 (Arabidopsis)
jc023131	-0.34049	1.32622	0.682696	0.40866	0.674802	AT1G63855.4	Putative methyltransferase family protein (Arabidopsis)
jc023133	-1.67217	6.19071	41.1843	1.39e-10	1.23e-08	AT2G16850.1	Probable aquaporin PIP2-8 (Arabidopsis)
jc023136	0.368246	4.45431	0.364018	0.546283	0.775341	AT1G29750.3	Probable LRR receptor-like serine/threonine-protein kinase RFK1 (Arabidopsis)
jc023137	0.736747	3.31326	5.40936	0.0200291	0.138187	AT3G50950.1	Disease resistance RPP13-like protein 4 (Arabidopsis)
jc023139	0.186334	2.29224	0.379874	0.537671	0.769477	AT5G66200.1	Armadillo repeat only 2 (Arabidopsis)
jc023140	-0.107401	3.06449	0.0938179	0.759378	0.893215	AT3G50950.1	Disease resistance RPP13-like protein 4 (Arabidopsis)
jc023141	2.28645	2.93334	61.1018	5.42e-15	8.06e-13	AT1G29750.2	Probable LRR receptor-like serine/threonine-protein kinase RFK1 (Arabidopsis)
jc023143	0.710234	1.93424	1.95542	0.162004	0.427766	AT1G53420.1	Probable LRR receptor-like serine/threonine-protein kinase At1g53420 (Arabidopsis)
jc023144	2.10737	1.75893	32.4437	1.23e-08	8.51e-07	AT3G50950.1	Disease resistance RPP13-like protein 4 (Arabidopsis)
jc023146	1.15732	4.30559	11.5113	0.000691748	0.0126374	AT1G53420.1	Probable LRR receptor-like serine/threonine-protein kinase At1g53420 (Arabidopsis)
jc023148	1.83238	0.607491	7.47433	0.00625848	0.0653341	AT1G29740.2	Leucine-rich repeat transmembrane protein kinase (Arabidopsis)
jc023149	2.84608	0.049498	33.0831	8.83e-09	6.22e-07	AT1G29750.1	Probable LRR receptor-like serine/threonine-protein kinase RFK1 (Arabidopsis)
jc023151	0.148305	2.89547	0.291075	0.589532	0.803171	AT4G35905.1	At4g35905 (Arabidopsis)
jc023153	0.431641	6.59035	4.95218	0.0260578	0.160059	AT5G42190.1	SKP1-like protein 1B (Arabidopsis)
jc023157	-0.340899	7.36252	2.46338	0.116528	0.361289	AT5G42190.1	SKP1-like protein 1B (Arabidopsis)
jc023160	0.0811041	6.8542	0.169443	0.680607	0.852682	AT4G35920.3	Protein MID1-COMPLEMENTING ACTIVITY 1 (Arabidopsis)
jc023162	-0.314533	3.0264	0.283012	0.594734	0.806561	AT1G75900.1	GDSL esterase/lipase EXL3 (Arabidopsis)
jc023163	0.0824065	3.72913	0.0735229	0.786275	0.907396	AT5G42170.1	GDSL esterase/lipase At5g42170 (Arabidopsis)
jc023164	0.213845	3.52786	0.438671	0.507765	0.750091	AT5G42170.1	GDSL esterase/lipase At5g42170 (Arabidopsis)
jc023166	0.0431867	3.95224	0.0338597	0.854006	0.937855	AT4G17760.1	At4g17760 (Arabidopsis)
jc023168	-0.261996	6.39908	1.46626	0.225937	0.506971	AT4G35950.1	ROP5 (Arabidopsis)
jc023169	0.248286	4.56375	1.29303	0.25549	0.53778	AT4G27750.1	ISI1 (Arabidopsis)
jc023173	-0.234326	6.54718	1.42105	0.23323	0.515422	AT5G66120.2	3-dehydroquinate synthase, chloroplastic (Arabidopsis)
jc023174	-0.234852	0.186559	0.222992	0.636769	0.829737	AT1G19640.1	Jasmonate O-methyltransferase (Arabidopsis)
jc023177	0.163925	4.73478	0.580996	0.445922	0.704351	AT3G51290.3	Pyridoxal-phosphate-dependent serine hydroxymethyltransferase, putative (DUF632) (Arabidopsis)
jc023179	0.19454	6.46233	0.882579	0.347496	0.624169	AT3G51280.1	Protein POLLENLESS 3-LIKE 2 (Arabidopsis)
jc023186	0.219335	3.28021	0.400998	0.526574	0.761719	AT5G66180.1	S-adenosyl-L-methionine-dependent methyltransferases superfamily protein (Arabidopsis)
jc023189	-0.266268	6.3277	1.60396	0.205344	0.48404	AT1G52980.1	Nuclear/nucleolar GTPase 2 (Arabidopsis)
jc023195	-0.229837	5.69057	1.07858	0.299016	0.580234	AT5G64090.1	At5g64090 (Arabidopsis)
jc023203	-1.06182	6.06454	8.0117	0.0046476	0.0532932	AT4G38660.1	Pathogenesis-related thaumatin superfamily protein (Arabidopsis)
jc023204	-0.918074	6.11006	7.95316	0.00480036	0.0544558	AT4G36010.2	Pathogenesis-related thaumatin superfamily protein (Arabidopsis)
jc023205	-0.167381	7.2471	0.44285	0.50575	0.749142	AT5G66190.1	Ferredoxin--NADP reductase, leaf isozyme 1, chloroplastic (Arabidopsis)
jc023207	2.38764	2.15754	55.558	9.07e-14	1.2e-11	AT5G66200.1	Armadillo repeat only 2 (Arabidopsis)
jc023213	-0.0603962	3.77651	0.0494946	0.823945	0.924658	AT3G19860.1	Transcription factor bHLH121 (Arabidopsis)
jc023221	-0.254898	3.3503	0.823854	0.364056	0.639312	AT4G31070.2	Pentatricopeptide repeat-containing protein At4g31070, mitochondrial (Arabidopsis)
jc023222	0.529971	0.26219	0.964656	0.326017	0.603959	AT1G25360.1	Pentatricopeptide repeat-containing protein At1g25360 (Arabidopsis)
jc023226	-0.152747	6.68999	0.627955	0.428107	0.691229	AT5G25060.1	Protein RRC1 (Arabidopsis)
jc023229	-0.210745	4.24461	0.878333	0.348659	0.62536	AT5G10810.1	Enhancer of rudimentary homolog (Arabidopsis)
jc023230	1.10068	4.14802	22.0681	2.63e-06	0.000108334	AT5G66240.1	Transducin/WD40 repeat-like superfamily protein (Arabidopsis)
jc023232	5.23451	0.988104	100.122	1.43e-23	4.49e-21	AT5G66240.1	Transducin/WD40 repeat-like superfamily protein (Arabidopsis)
jc023236	-0.571954	3.62809	4.75525	0.029209	0.171154	AT2G17972.1	Expressed protein (Arabidopsis)
jc023239	3.08466	-0.0484652	34.612	4.02e-09	2.98e-07	AT3G50940.1	AAA-ATPase At3g50940 (Arabidopsis)
jc023240	0.677609	1.92141	2.46796	0.116189	0.360657	AT3G50940.1	AAA-ATPase At3g50940 (Arabidopsis)
jc023242	0.0768916	4.10554	0.109604	0.740595	0.883696	AT5G60870.1	Regulator of chromosome condensation (RCC1) family protein (Arabidopsis)
jc023244	-0.0654715	4.49206	0.0878875	0.76688	0.897813	AT3G50940.1	AAA-ATPase At3g50940 (Arabidopsis)
jc023245	-1.69431	1.12934	8.48432	0.0035822	0.0437609	AT3G50940.1	AAA-ATPase At3g50940 (Arabidopsis)
jc023246	0.307022	2.19887	0.784858	0.375659	0.649155	AT1G75680.1	Endoglucanase 10 (Arabidopsis)
jc023247	-0.130586	6.41149	0.44293	0.505712	0.749142	AT2G17990.1	BEST Arabidopsis thaliana protein match is: kinectin-related (TAIR:AT5G66250.3) (Arabidopsis)
jc023249	0.155221	4.27888	0.414397	0.519746	0.758178	AT5G45600.1	Transcription initiation factor TFIID subunit 14b (Arabidopsis)
jc023255	-0.164716	3.87687	0.316992	0.573421	0.793112	AT1G19860.1	Zinc finger C-x8-C-x5-C-x3-H type family protein (Arabidopsis)
jc023256	-0.706029	6.38561	7.08974	0.00775264	0.0755366	AT3G51160.1	MUR_1 (Arabidopsis)
jc023258	-0.333159	5.08616	2.32239	0.127524	0.378558	AT2G44050.1	6,7-dimethyl-8-ribityllumazine synthase, chloroplastic (Arabidopsis)
jc023259	0.284227	6.71059	2.13932	0.143566	0.402041	AT2G44710.4	At2g44720/F16B22.21 (Arabidopsis)
jc023260	0.770108	7.82149	4.94003	0.0262415	0.160525	AT2G18050.1	HIS1-3 (Arabidopsis)
jc023261	0.039908	7.21618	0.0321533	0.857692	0.939198	AT4G40040.1	Histone H3.3 (Arabidopsis)
jc023265	-0.0907942	7.65191	0.204476	0.651132	0.836843	AT2G16530.2	3-oxo-5-alpha-steroid 4-dehydrogenase family protein (Arabidopsis)
jc023284	1.58413	3.46185	24.3966	7.84e-07	3.69e-05	AT1G15380.1	GLYI4 (Arabidopsis)
jc023285	1.52983	0.643534	5.61451	0.0178124	0.12861	AT1G15380.1	GLYI4 (Arabidopsis)
jc023287	0.720563	2.54441	3.74406	0.0529954	0.239978	AT1G15380.1	GLYI4 (Arabidopsis)
jc023288	-0.189245	5.81667	0.991122	0.319468	0.598722	AT4G36195.1	Prolyl carboxypeptidase like protein (Arabidopsis)
jc023292	0.343664	3.1686	1.34897	0.245459	0.527288	AT5G19730.1	Probable pectinesterase 53 (Arabidopsis)
jc023294	0.335378	7.35226	2.80731	0.0938356	0.324722	AT4G36210.3	Protein of unknown function (DUF726) (Arabidopsis)
jc023209	-0.481784	5.61318	2.70976	0.0997362	0.334229	AT5G66200.1	Armadillo repeat only 2 (Arabidopsis)
jc023210	0.718331	3.33745	3.64532	0.056227	0.247642	AT2G17880.1	At2g17880 (Arabidopsis)
jc023212	0.374729	3.4417	1.95583	0.16196	0.427717	AT4G36050.3	DNA-(apurinic or apyrimidinic site) lyase 2 (Arabidopsis)
jc023214	0.706748	5.02765	6.9737	0.00827165	0.0788604	AT5G66210.2	Calcium-dependent protein kinase 28 (Arabidopsis)
jc023215	-0.462163	7.05873	2.72305	0.0989091	0.333077	AT3G51240.1	Naringenin,2-oxoglutarate 3-dioxygenase (Arabidopsis)
jc023218	-0.0603679	7.09357	0.0642209	0.799945	0.91397	AT5G66230.1	Chalcone-flavonone isomerase family protein (Arabidopsis)
jc023219	0.544774	6.71635	3.06391	0.0800489	0.299443	AT2G17930.1	Phosphatidylinositol 3-and 4-kinase family protein with FAT domain-containing protein (Arabidopsis)
jc023220	0.060288	3.216	0.0516935	0.820142	0.923687	AT5G08565.1	Transcription elongation factor SPT4 homolog (Arabidopsis)
jc023223	-0.391739	4.87635	2.86812	0.0903506	0.318186	AT3G18880.2	40S ribosomal protein S17-like (Arabidopsis)
jc023231	6.83376	1.03287	127.354	1.55e-29	8.02e-27	AT2G17950.1	Protein WUSCHEL (Arabidopsis)
jc023234	0.848881	-0.0733025	2.50037	0.11382	0.35665	AT2G17950.1	Protein WUSCHEL (Arabidopsis)
jc023235	-0.317353	4.80576	1.98472	0.158894	0.424605	AT2G17970.1	2-oxoglutarate (2OG) and Fe(II)-dependent oxygenase superfamily protein (Arabidopsis)
jc023237	0.553784	3.97369	3.75593	0.0526206	0.238897	AT2G17975.1	At2g17975 (Arabidopsis)
jc023241	-0.297078	5.4785	2.27758	0.131257	0.385373	AT1G01350.1	Zinc finger CCCH domain-containing protein 1 (Arabidopsis)
jc023248	-0.0614536	5.04709	0.0889073	0.765571	0.897019	AT4G30220.1	Small nuclear ribonucleoprotein F (Arabidopsis)
jc023252	-0.407367	6.27644	3.95149	0.04683	0.224892	AT2G18030.1	Peptide methionine sulfoxide reductase A5 (Arabidopsis)
jc023257	0.0354856	3.917	0.0241447	0.876517	0.947916	AT5G66290.1	unknown protein; cellular_component unknown; EXPRESSED IN: 14 plant structures; EXPRESSED DURING: 7 growth stages (Arabidopsis)
jc023262	-0.374167	1.36819	0.85811	0.354268	0.629627	AT2G18060.2	VND1 (Arabidopsis)
jc023273	-0.0585811	4.47373	0.0633715	0.801244	0.914738	AT3G51100.1	Altered inheritance of mitochondria protein (Arabidopsis)
jc023274	-0.0152136	3.538	0.00324008	0.954608	0.981124	AT3G51100.2	Altered inheritance of mitochondria protein (Arabidopsis)
jc023280	0.213864	5.28962	1.11311	0.291407	0.572627	AT3G51100.2	Altered inheritance of mitochondria protein (Arabidopsis)
jc023281	-0.174107	5.69722	0.683939	0.408234	0.674289	AT3G51100.2	Altered inheritance of mitochondria protein (Arabidopsis)
jc023283	0.518668	5.94803	4.61715	0.0316538	0.178733	AT5G66310.2	Kinesin-like protein KIN-7H (Arabidopsis)
jc023290	-0.83603	4.61352	11.0916	0.000867192	0.0150705	AT3G51140.1	DnaJ (DUF3353) (Arabidopsis)
jc023291	0.614904	4.14273	5.31639	0.0211257	0.142391	AT3G51130.1	UPF0183 protein At3g51130 (Arabidopsis)
jc023293	0.513227	4.89253	4.14457	0.0417682	0.209295	AT3G51130.1	UPF0183 protein At3g51130 (Arabidopsis)
jc023266	0.112421	6.22251	0.248049	0.618452	0.820642	AT4G36180.1	Probable LRR receptor-like serine/threonine-protein kinase At4g36180 (Arabidopsis)
jc023253	-0.443205	7.12433	3.76007	0.0524902	0.23885	AT2G18040.1	Peptidyl-prolyl cis-trans isomerase Pin1 (Arabidopsis)
jc023296	-0.457869	3.49443	2.97943	0.0843288	0.307107	AT2G16460.1	Coiled-coil 90B-like protein (DUF1640) (Arabidopsis)
jc023302	-0.278079	4.571	1.41247	0.234647	0.517251	AT5G66335.1	Uncharacterized protein (Fragment) (Arabidopsis)
jc023311	0.334925	1.9466	0.755999	0.384584	0.656175	AT1G53250.1	unknown protein (Arabidopsis)
jc023312	1.90282	-0.270823	12.5918	0.000387435	0.00784624	AT3G54340.1	Floral homeotic protein APETALA 3 (Arabidopsis)
jc023313	0.515867	2.44369	2.34517	0.125672	0.375347	AT1G53250.1	unknown protein (Arabidopsis)
jc023314	-0.0240714	4.05252	0.00208177	0.963608	0.984777	AT3G54340.1	Floral homeotic protein APETALA 3 (Arabidopsis)
jc023315	0.0782748	3.51512	0.018508	0.891786	0.954482	AT3G54340.1	Floral homeotic protein APETALA 3 (Arabidopsis)
jc023316	0.0745282	6.21571	0.0468962	0.828555	0.927089	AT4G36250.1	Aldehyde dehydrogenase (Arabidopsis)
jc023317	0.0662076	4.4961	0.0882235	0.766448	0.897636	AT1G77370.1	Glutaredoxin family protein (Arabidopsis)
jc023324	0.0439121	3.15902	0.0258776	0.8722	0.945881	AT3G53210.1	WAT1-related protein At3g53210 (Arabidopsis)
jc023326	0.180218	4.21827	0.617315	0.432047	0.693638	AT3G51040.3	Protein RTE1-HOMOLOG (Arabidopsis)
jc023327	-0.111846	6.42688	0.340445	0.559572	0.783222	AT3G51030.1	Thioredoxin H1 (Arabidopsis)
jc023330	0.0479441	5.96977	0.057313	0.810794	0.919577	AT4G19610.1	Nucleotide/nucleic acid binding protein (Arabidopsis)
jc023331	0.0837096	5.48101	0.126108	0.722502	0.874724	AT5G66320.1	GATA transcription factor 5 (Arabidopsis)
jc023333	-0.227371	1.83675	0.45728	0.498898	0.744462	AT5G66360.2	Ribosomal RNA small subunit methyltransferase, mitochondrial (Arabidopsis)
jc023343	0.546047	1.81889	2.11293	0.14606	0.405881	AT4G36400.1	D-2-hydroxyglutarate dehydrogenase, mitochondrial (Arabidopsis)
jc023344	0.505815	3.02893	3.15696	0.0756039	0.290395	AT4G36400.1	D-2-hydroxyglutarate dehydrogenase, mitochondrial (Arabidopsis)
jc023346	-0.152269	4.75852	0.42972	0.512126	0.752801	AT1G75440.1	Probable ubiquitin-conjugating enzyme E2 16 (Arabidopsis)
jc023297	-0.935755	2.56213	4.75506	0.0292124	0.171154	AT4G36220.1	Cytochrome P450 84A1 (Arabidopsis)
jc023300	-0.286267	1.67144	0.534045	0.464911	0.718612	AT5G63930.1	Non-specific serine/threonine protein kinase (Arabidopsis)
jc023301	-0.225449	5.9999	1.19345	0.274635	0.557998	AT5G66330.1	Leucine-rich repeat (LRR) family protein (Arabidopsis)
jc023303	0.502833	3.36579	2.63372	0.104616	0.341605	AT1G75530.1	Forkhead-associated (FHA) domain-containing protein (Arabidopsis)
jc023320	-0.000804619	4.34366	1.31e-05	0.997112	0.998308	AT3G51060.1	Protein SHI RELATED SEQUENCE 1 (Arabidopsis)
jc023321	0.0170409	7.17711	0.0081905	0.927889	0.968759	AT3G51050.1	FG-GAP repeat-containing protein (Arabidopsis)
jc023322	0.30555	5.28219	2.45415	0.117215	0.362671	AT4G36280.1	Protein MICRORCHIDIA 2 (Arabidopsis)
jc023328	0.0945086	9.17604	0.208587	0.647877	0.835098	AT4G36360.1	Beta-galactosidase 3 (Arabidopsis)
jc023332	1.33891	1.69087	16.5458	4.75e-05	0.00136977	AT2G18390.1	TTN5 (Arabidopsis)
jc023336	-0.312437	6.27002	2.33216	0.126726	0.377253	AT4G36380.2	ROT3 (Arabidopsis)
jc023340	-0.442543	5.01557	4.10154	0.0428441	0.213024	AT4G36390.1	CDK5RAP1-like protein (Arabidopsis)
jc023352	2.22822	1.26686	28.6368	8.73e-08	5.19e-06	AT2G16900.7	Expressed protein (Arabidopsis)
jc023353	-0.351262	3.79529	1.86087	0.172524	0.442487	AT3G44960.3	Shugoshin (Arabidopsis)
jc023356	7.97551	1.4405	168.933	1.27e-38	1.17e-35	AT3G44960.1	Shugoshin (Arabidopsis)
jc023362	-0.0179427	5.91928	0.00877834	0.925353	0.967462	AT1G75420.1	Glycosyltransferase (Arabidopsis)
jc023364	0.733411	5.01166	5.37676	0.0204068	0.139802	AT3G50940.1	AAA-ATPase At3g50940 (Arabidopsis)
jc023372	0.0155346	2.03613	0.00135425	0.970644	0.987856	AT1G20230.1	Pentatricopeptide repeat-containing protein At1g20230 (Arabidopsis)
jc023373	0.376993	4.90807	3.01402	0.0825471	0.302995	AT5G66410.1	PLP3b (Arabidopsis)
jc023374	-0.222701	2.68305	0.565834	0.451919	0.708676	AT4G36490.1	Phosphatidylinositol/phosphatidylcholine transfer protein SFH12 (Arabidopsis)
jc023375	-0.313394	2.36621	0.906452	0.341058	0.618304	AT2G18193.1	AAA-ATPase At2g18193 (Arabidopsis)
jc023377	-0.504978	2.37534	2.46884	0.116124	0.360521	AT3G14240.1	Subtilisin-like protease SBT1.5 (Arabidopsis)
jc023378	0.734291	2.60906	7.10038	0.00770674	0.0753308	AT1G20230.1	Pentatricopeptide repeat-containing protein At1g20230 (Arabidopsis)
jc023383	0.688268	4.44419	9.41236	0.00215528	0.0299045	AT4G32605.1	AT4G32605 protein (Arabidopsis)
jc023385	0.55513	3.60632	4.72417	0.0297416	0.172718	AT4G32605.1	AT4G32605 protein (Arabidopsis)
jc023386	0.506924	2.63069	1.75273	0.185534	0.459582	AT2G18190.1	AAA-ATPase At2g18190 (Arabidopsis)
jc023387	-1.23359	2.2894	10.9119	0.000955468	0.0160354	AT2G18190.1	AAA-ATPase At2g18190 (Arabidopsis)
jc023389	-0.567569	4.44891	3.75783	0.0525606	0.238872	AT2G18190.1	AAA-ATPase At2g18190 (Arabidopsis)
jc023347	0.0873863	2.70278	0.095187	0.757684	0.892608	AT5G66380.1	Folate transporter 1, chloroplastic (Arabidopsis)
jc023351	-0.057659	6.11442	0.0732367	0.786681	0.907613	AT1G20050.1	Probable 3-beta-hydroxysteroid-Delta(8),Delta(7)-isomerase (Arabidopsis)
jc023355	3.69233	-0.0662501	41.1864	1.38e-10	1.23e-08	AT5G66390.1	Peroxidase (Arabidopsis)
jc023358	0.303251	0.242015	0.421305	0.516287	0.755119	AT5G66390.1	Peroxidase (Arabidopsis)
jc023359	0.283682	4.25896	1.39944	0.236817	0.519833	AT4G36440.1	unknown protein; endomembrane system; EXPRESSED IN: 24 plant structures; EXPRESSED DURING: 15 growth stages (Arabidopsis)
jc023365	0.234235	4.23612	0.933148	0.334046	0.611016	AT3G26750.1	HECT-like ubiquitin-conjugating enzyme (E2)-binding protein (Arabidopsis)
jc023368	-0.351009	5.18364	3.08197	0.0791645	0.298001	AT3G20320.1	Protein TRIGALACTOSYLDIACYLGLYCEROL 2, chloroplastic (Arabidopsis)
jc023370	-0.436463	4.0512	3.2122	0.0730909	0.285177	AT5G53070.1	Putative uncharacterized protein At5g53070 (Arabidopsis)
jc023376	0.388774	4.00152	2.87855	0.0897671	0.317662	AT5G53070.1	Putative uncharacterized protein At5g53070 (Arabidopsis)
jc023395	-1.37387	0.948388	9.56663	0.00198147	0.0281612	AT3G50930.1	Protein HYPER-SENSITIVITY-RELATED 4 (Arabidopsis)
jc023398	0.083772	5.30635	0.180149	0.671245	0.847668	AT5G66420.2	AT5G66420 protein (Arabidopsis)
jc023392	-0.359116	4.45281	1.07144	0.30062	0.581201	AT2G18190.1	AAA-ATPase At2g18190 (Arabidopsis)
jc023388	0.39691	1.63942	0.351459	0.553288	0.779403	AT2G18190.1	AAA-ATPase At2g18190 (Arabidopsis)
jc023384	-0.569677	1.66215	2.69508	0.100659	0.33547	AT2G18190.1	AAA-ATPase At2g18190 (Arabidopsis)
jc023400	0.345533	7.6814	0.732649	0.392026	0.661621	AT3G11480.1	Salicylate/benzoate carboxyl methyltransferase (Arabidopsis)
jc023405	-0.182424	2.24529	0.319653	0.571816	0.79206	AT5G66450.4	Phosphatidic acid phosphatase (PAP2) family protein (Arabidopsis)
jc023406	-0.385699	5.06977	3.1098	0.0778225	0.294698	AT5G66450.4	Phosphatidic acid phosphatase (PAP2) family protein (Arabidopsis)
jc023410	0.283264	2.23943	0.797298	0.371902	0.645239	AT5G43680.2	AT5g43680/MQO24_4 (Arabidopsis)
jc023418	0.0468467	3.83455	0.0367093	0.848058	0.935777	AT2G21600.1	Protein RER1B (Arabidopsis)
jc023422	-0.0835551	4.06036	0.12323	0.725557	0.876486	AT2G18245.1	Alpha/beta-Hydrolases superfamily protein (Arabidopsis)
jc023428	0.358494	3.22583	1.40278	0.236259	0.519236	AT2G18250.1	Phosphopantetheine adenylyltransferase (Arabidopsis)
jc023431	0.308635	2.90957	1.33717	0.247533	0.529614	AT5G66520.1	Pentatricopeptide repeat-containing protein At5g66520 (Arabidopsis)
jc023432	0.507586	3.31933	1.39106	0.238226	0.52083	AT5G38520.1	Alpha/beta-Hydrolases superfamily protein (Arabidopsis)
jc023435	0.198821	5.6852	1.02758	0.310727	0.591119	AT2G18280.2	Tubby-like F-box protein (Arabidopsis)
jc023399	0.991064	0.0917672	3.37079	0.0663621	0.271296	AT3G05920.1	Heavy metal-associated isoprenylated plant protein 43 (Arabidopsis)
jc023404	0.317934	2.64015	0.609683	0.434907	0.69573	AT5G66440.1	Putative uncharacterized protein (Arabidopsis)
jc023407	-0.4079	1.11726	1.37324	0.241256	0.523463	AT3G47840.1	Putative pentatricopeptide repeat-containing protein At3g47840 (Arabidopsis)
jc023408	1.0015	6.52358	6.92545	0.00849778	0.0801258	AT5G66460.1	MAN7 (Arabidopsis)
jc023412	0.0302825	4.59509	0.0194198	0.88917	0.952922	AT5G66470.2	GTPase ERA-like, chloroplastic (Arabidopsis)
jc023414	-0.455225	5.19351	3.16358	0.075298	0.289854	AT3G50910.1	AT3g50910/F18B3_190 (Arabidopsis)
jc023415	0.367437	0.1351	0.468798	0.493541	0.740883	AT5G66500.1	Pentatricopeptide repeat-containing protein At5g66500, mitochondrial (Arabidopsis)
jc023416	-0.2097	6.87426	1.11713	0.290538	0.572331	AT2G18230.1	PPa2 (Arabidopsis)
jc023417	-0.815322	6.66508	7.925	0.00487564	0.0550985	AT5G41970.1	Metal-dependent protein hydrolase (Arabidopsis)
jc023421	-0.794569	6.58935	12.9793	0.000314946	0.00664683	AT4G36530.2	Alpha/beta-Hydrolases superfamily protein (Arabidopsis)
jc023423	-0.0358568	5.90022	0.0351295	0.851325	0.936612	AT2G47300.2	Ribonuclease Ps (Arabidopsis)
jc023429	0.195543	4.84806	0.904454	0.34159	0.618672	AT5G66530.1	Apospory-associated protein C-like (Arabidopsis)
jc023436	0.387177	3.96314	2.82876	0.0925899	0.323024	AT2G18290.1	Anaphase-promoting complex subunit 10 (Arabidopsis)
jc023438	0.770918	3.56066	7.28014	0.00697209	0.0705968	AT3G14470.2	Putative disease resistance RPP13-like protein 1 (Arabidopsis)
jc023439	-0.186405	3.68359	0.508894	0.475618	0.725969	AT4G36550.1	U-box domain-containing protein 5 (Arabidopsis)
jc023440	2.00214	1.6263	22.4659	2.14e-06	9.11e-05	AT3G14470.2	Putative disease resistance RPP13-like protein 1 (Arabidopsis)
jc023441	0.473909	3.62696	3.1952	0.0738546	0.286617	AT4G36550.1	U-box domain-containing protein 5 (Arabidopsis)
jc023442	0.847396	3.60886	10.7507	0.00104241	0.0171338	AT4G36550.1	U-box domain-containing protein 5 (Arabidopsis)
jc023446	-1.70907	5.77696	23.7587	1.09e-06	5e-05	AT1G75250.1	RAD-like 6 (Arabidopsis)
jc023447	-0.647308	5.20444	5.06455	0.02442	0.154823	AT2G18330.1	AAA-type ATPase family protein (Arabidopsis)
jc023454	-0.281854	5.06645	1.38602	0.239078	0.521187	AT1G31940.1	At1g31940/F5M6.6 (Arabidopsis)
jc023455	0.411531	5.04948	4.63844	0.0312634	0.177486	AT1G75220.1	Sugar transporter ERD6-like 6 (Arabidopsis)
jc023458	0.890893	2.97861	7.78999	0.00525365	0.0578759	AT5G49555.1	FAD/NAD(P)-binding oxidoreductase family protein (Arabidopsis)
jc023444	1.47843	3.85188	36.011	1.96e-09	1.52e-07	AT4G36550.1	U-box domain-containing protein 5 (Arabidopsis)
jc023445	-0.0132713	4.09417	0.00300737	0.956266	0.981459	AT4G36550.1	U-box domain-containing protein 5 (Arabidopsis)
jc023449	0.433208	5.83488	4.96336	0.0258899	0.159374	AT2G18350.1	Zinc-finger homeodomain protein 6 (Arabidopsis)
jc023450	-0.36956	5.89761	2.83781	0.0920693	0.321976	AT2G19540.1	Putative WD-40 repeat protein (Arabidopsis)
jc023453	-0.145116	4.53049	0.373684	0.541003	0.771812	AT3G50880.1	At3g50880 (Arabidopsis)
jc023456	0.76494	2.53345	3.15249	0.075811	0.290969	AT2G18360.1	Alpha/beta-Hydrolases superfamily protein (Arabidopsis)
jc023457	-0.210695	3.55718	0.640961	0.423363	0.687765	AT3G50870.1	Putative uncharacterized protein At3g50870 (Fragment) (Arabidopsis)
jc023459	0.251732	3.59129	1.0443	0.306824	0.586813	AT3G50860.1	AP-3 complex subunit sigma (Arabidopsis)
jc023461	-0.774544	4.93733	6.7525	0.00936166	0.0851139	AT5G49560.1	Putative methyltransferase family protein (Arabidopsis)
jc023465	0.25077	5.43215	1.45516	0.227702	0.509042	AT3G50845.1	Protein AE7-like 1 (Arabidopsis)
jc023467	-0.452141	8.05629	3.81698	0.0507357	0.2347	AT1G08360.1	60S ribosomal protein L10a-1 (Arabidopsis)
jc023462	0.100356	6.57089	0.27934	0.597134	0.807652	AT4G36630.1	EMB2754 (Arabidopsis)
jc023466	0.676867	0.514993	1.99472	0.157848	0.423194	AT1G75170.1	Putative uncharacterized protein At1g75170 (Arabidopsis)
jc023474	-0.00896528	6.95092	0.00194212	0.964849	0.985187	AT5G66770.1	Scarecrow-like protein 4 (Arabidopsis)
jc023477	-0.0888311	1.85348	0.0696416	0.791859	0.910091	AT1G20460.1	Putative uncharacterized protein At1g20460 (Arabidopsis)
jc023478	0.20312	2.48857	0.455259	0.499848	0.745129	AT3G50660.1	Cytochrome P450 90B1 (Arabidopsis)
jc023480	0.162044	6.74854	0.623337	0.42981	0.692089	AT5G66750.1	ATP-dependent DNA helicase DDM1 (Arabidopsis)
jc023485	-0.686104	1.51488	3.01733	0.082379	0.302861	AT2G25500.1	At2g25500 (Arabidopsis)
jc023486	0.0605622	1.33632	0.027275	0.868825	0.944855	AT5G66550.1	Maf-like protein (Arabidopsis)
jc023490	0.0232512	4.68199	0.0121529	0.912219	0.963444	AT5G07610.1	F-box protein At5g07610 (Arabidopsis)
jc023483	0.87989	6.21138	13.6146	0.000224432	0.00503981	AT2G25737.1	Sulfite exporter TauE/SafE family protein 3 (Arabidopsis)
jc023484	0.323576	7.28357	2.74752	0.0974053	0.330808	AT3G50670.1	U1SNRNP (Arabidopsis)
jc023488	-0.0430331	2.3511	0.0187849	0.890985	0.954029	AT5G07610.1	F-box protein At5g07610 (Arabidopsis)
jc023491	-0.309986	8.11683	1.91158	0.166788	0.435352	AT2G30950.4	FtsH extracellular protease family (Arabidopsis)
jc023495	-0.102968	3.65084	0.182251	0.669446	0.846647	AT5G08560.1	WD repeat-containing protein 26 homolog (Arabidopsis)
jc023498	0.0941537	4.11653	0.161228	0.688028	0.857006	AT5G08560.1	WD repeat-containing protein 26 homolog (Arabidopsis)
jc023502	-0.403193	8.95393	3.15146	0.0758589	0.290992	AT1G06680.1	Oxygen-evolving enhancer protein 2-1, chloroplastic (Arabidopsis)
jc023503	0.052194	4.23574	0.0520354	0.819559	0.923386	AT3G10260.1	Reticulon family protein (Arabidopsis)
jc023505	-0.171598	5.09396	0.686688	0.407293	0.67337	AT3G10260.3	Reticulon family protein (Arabidopsis)
jc023492	-1.07646	3.62737	8.0556	0.00453633	0.0521693	AT3G59080.1	AT3g59080/F17J16_130 (Arabidopsis)
jc023504	-0.400208	4.6664	2.77743	0.0956016	0.327281	AT1G47128.1	RD21A (Arabidopsis)
jc023516	0.094387	7.18867	0.218715	0.640021	0.831422	AT2G43020.1	Probable polyamine oxidase 2 (Arabidopsis)
jc023507	0.339286	2.00549	0.531197	0.466104	0.719087	AT2G42610.1	LSH10 (Arabidopsis)
jc023511	0.340628	3.48108	1.28363	0.257226	0.539104	AT1G30540.1	Actin-like ATPase superfamily protein (Arabidopsis)
jc023519	0.119539	4.73708	0.312151	0.576363	0.795299	AT2G43040.2	NPG1 (Arabidopsis)
jc023522	-0.0033255	6.01399	0.000162807	0.98982	0.995454	AT1G06690.1	Uncharacterized oxidoreductase At1g06690, chloroplastic (Arabidopsis)
jc023523	0.0360864	7.32807	0.0365661	0.848351	0.935983	AT3G58640.2	AT3g58640/F14P22_230 (Arabidopsis)
jc023525	0.065277	5.62305	0.117271	0.732013	0.879633	AT2G30800.1	DExH-box ATP-dependent RNA helicase DExH6 (Arabidopsis)
jc023532	0.0382014	4.3569	0.0294068	0.863843	0.942287	AT2G30990.2	Protein of unknown function (DUF688) (Arabidopsis)
jc023539	0.00303851	5.96277	0.000197421	0.98879	0.994936	AT2G42580.1	Inactive TPR repeat-containing thioredoxin TTL3 (Arabidopsis)
jc023527	0.251364	3.3489	0.939199	0.332484	0.609247	AT3G58690.1	Protein kinase superfamily protein (Arabidopsis)
jc023529	0.038434	3.69143	0.0216216	0.883098	0.950803	AT3G58690.1	Protein kinase superfamily protein (Arabidopsis)
jc023536	-0.234156	4.58827	1.02417	0.311533	0.59201	AT2G31040.1	ATP synthase protein I-like protein (Arabidopsis)
jc023537	-0.0067564	5.97031	0.00129454	0.971298	0.987928	AT1G53310.3	Phosphoenolpyruvate carboxylase 1 (Arabidopsis)
jc023544	1.14007	1.60179	6.31419	0.0119776	0.100412	AT4G36670.1	At4g36670 (Arabidopsis)
jc023547	0.369949	5.90399	2.93911	0.0864585	0.311613	AT2G30860.1	GSTF9 (Arabidopsis)
jc023548	-0.0981782	6.28442	0.234335	0.628328	0.825714	AT2G30860.1	GSTF9 (Arabidopsis)
jc023540	0.494861	3.09659	2.64304	0.104004	0.340876	AT2G18500.1	Transcription repressor OFP7 (Arabidopsis)
jc023546	-0.189089	5.1602	0.632653	0.426384	0.690058	AT5G65650.1	Putative uncharacterized protein (Arabidopsis)
jc023549	0.2549	5.99089	1.39548	0.237481	0.520201	AT1G06660.1	Protein JASON (Arabidopsis)
jc023550	-0.339562	4.1564	2.2021	0.137822	0.394092	AT3G50685.1	AT3g50680/T3A5_60 (Arabidopsis)
jc023551	-0.150645	7.42876	0.585009	0.444356	0.703248	AT3G50690.1	Acidic leucine-rich nuclear phosphoprotein 32-related protein (Arabidopsis)
jc023552	0.467601	4.84629	4.70941	0.0299979	0.173574	AT4G36650.1	Plant-specific TFIIB-related protein 1 (Arabidopsis)
jc023553	-0.27959	3.37532	0.93474	0.333634	0.610525	AT4G19645.4	At4g19645 (Arabidopsis)
jc023554	0.270786	4.24431	1.35097	0.245109	0.527134	AT2G30880.2	At2g30880/F7F1.9 (Arabidopsis)
jc023555	-0.665304	4.80824	5.57036	0.018267	0.13039	AT2G42770.1	Expressed protein (Arabidopsis)
jc023560	0.267625	2.50815	0.448832	0.50289	0.747494	AT2G42750.1	At2g42750/F7D19.25 (Arabidopsis)
jc023561	-0.0790337	2.54633	0.0454765	0.83113	0.928253	AT2G42750.1	At2g42750/F7D19.25 (Arabidopsis)
jc023562	-0.00553502	4.7243	0.000699694	0.978897	0.990475	AT2G30970.2	Aspartate aminotransferase, mitochondrial (Arabidopsis)
jc023567	0.347516	5.02622	2.27351	0.131602	0.385572	AT1G06490.2	Callose synthase 7 (Arabidopsis)
jc023568	-0.0994074	6.40204	0.235019	0.627827	0.8254	AT3G59110.1	Protein kinase superfamily protein (Arabidopsis)
jc023569	0.93826	3.97985	5.39499	0.0201946	0.138674	AT1G06490.2	Callose synthase 7 (Arabidopsis)
jc023563	-0.119209	4.36909	0.312464	0.576172	0.795286	AT2G38020.1	Protein VACUOLELESS1 (Arabidopsis)
jc023564	-0.0281229	5.74085	0.0224237	0.880965	0.94991	AT2G38020.2	Protein VACUOLELESS1 (Arabidopsis)
jc023565	0.262369	5.4221	1.29956	0.254294	0.536463	AT1G06550.1	3-hydroxyisobutyryl-CoA hydrolase-like protein 5 (Arabidopsis)
jc023566	0.209933	4.5655	0.821805	0.364653	0.639629	AT5G50890.1	Alpha/beta-Hydrolases superfamily protein (Arabidopsis)
jc023572	0.0668152	5.81415	0.126249	0.722353	0.874724	AT2G44200.1	At2g44200/F6E13.34 (Arabidopsis)
jc023574	0.259579	5.33228	1.328	0.249161	0.531407	AT1G29350.1	Kinase-related protein of unknown function (DUF1296) (Arabidopsis)
jc023570	1.23526	1.56907	11.0517	0.000886056	0.0152511	AT1G29860.1	Probable WRKY transcription factor 71 (Arabidopsis)
jc023571	-0.538875	6.60144	4.6537	0.0309867	0.176602	AT1G09700.2	Double-stranded RNA-binding protein 1 (Arabidopsis)
jc023579	0.70135	2.54316	4.8538	0.0275853	0.165286	AT2G30933.3	Carbohydrate-binding X8 domain superfamily protein (Arabidopsis)
jc023580	0.104524	6.27663	0.268658	0.604234	0.811404	AT2G42880.1	Mitogen-activated protein kinase 20 (Arabidopsis)
jc023581	-0.0871442	3.11097	0.0999135	0.751933	0.889726	AT2G42870.1	Transcription factor PAR1 (Arabidopsis)
jc023582	-0.709751	6.69247	6.74499	0.00940115	0.0853403	AT1G06530.1	Peroxisomal and mitochondrial division factor 2 (Arabidopsis)
jc023588	0.173306	4.91589	0.7789	0.377478	0.650379	AT5G11030.6	Aberrant root formation protein 4 (Arabidopsis)
jc023589	0.082363	3.11815	0.0991852	0.75281	0.889824	AT3G49730.1	Pentatricopeptide repeat-containing protein At3g49730 (Arabidopsis)
jc023591	-0.765669	3.60391	6.98275	0.00822989	0.0785315	AT3G58830.1	Haloacid dehalogenase (HAD) superfamily protein (Arabidopsis)
jc023586	-1.33311	2.25319	10.3738	0.00127819	0.0202868	AT4G14130.1	Xyloglucan endotransglucosylase/hydrolase protein 15 (Arabidopsis)
jc023590	-0.194774	4.5814	0.7447	0.388159	0.658242	AT3G17700.1	Probable cyclic nucleotide-gated ion channel 20, chloroplastic (Arabidopsis)
jc023612	-1.51901	3.25873	26.1584	3.15e-07	1.65e-05	AT1G56260.2	CST complex subunit TEN1 (Arabidopsis)
jc023600	-0.575099	4.18222	4.07724	0.0434646	0.215212	AT1G53580.1	Persulfide dioxygenase ETHE1 homolog, mitochondrial (Arabidopsis)
jc023602	-0.843672	2.89816	8.69344	0.00319357	0.0402363	AT1G53580.1	Persulfide dioxygenase ETHE1 homolog, mitochondrial (Arabidopsis)
jc023614	-0.292892	3.74053	1.24456	0.264593	0.54677	AT1G56260.2	CST complex subunit TEN1 (Arabidopsis)
jc023616	-0.246252	4.34074	1.20523	0.27228	0.555003	AT1G56260.2	CST complex subunit TEN1 (Arabidopsis)
jc023619	-0.129546	10.3824	0.337737	0.561138	0.784108	AT2G42840.1	Protodermal factor 1 (Arabidopsis)
jc023622	0.0595084	5.01635	0.0743791	0.785064	0.906834	AT3G58790.1	Hexosyltransferase (Fragment) (Arabidopsis)
jc023628	-0.610002	3.20168	4.56033	0.0327208	0.181946	AT2G42820.1	HVA22-like protein f (Arabidopsis)
jc023633	-0.101695	6.6288	0.270344	0.603101	0.810681	AT2G42810.1	Serine/threonine-protein phosphatase 5 (Arabidopsis)
jc023634	0.0463882	6.75234	0.0329607	0.855935	0.938505	AT2G04865.2	Protein MAIN-LIKE 2 (Arabidopsis)
jc023635	0.31699	4.76435	0.796291	0.372205	0.645543	AT2G42800.1	RLP29 (Arabidopsis)
jc023620	0.157545	4.02693	0.339613	0.560053	0.783395	AT3G58800.1	Putative uncharacterized protein At3g58800/T20N10_150 (Arabidopsis)
jc023624	-0.182079	0.710282	0.0830487	0.773208	0.900478	AT2G42830.2	K-box region and MADS-box transcription factor family protein (Arabidopsis)
jc023625	-0.209172	1.32095	0.164464	0.685079	0.855439	AT3G58780.2	K-box region and MADS-box transcription factor family protein (Arabidopsis)
jc023626	-0.189595	4.90104	0.618217	0.43171	0.693456	AT3G42170.2	DAYSLEEPER (Arabidopsis)
jc023631	0.397427	3.4397	1.96529	0.160949	0.426844	AT3G58760.1	Integrin-linked protein kinase family (Arabidopsis)
jc023632	0.170537	2.33137	0.303838	0.581486	0.7982	AT3G58760.6	Integrin-linked protein kinase family (Arabidopsis)
jc023636	1.0459	5.08108	27.9735	1.23e-07	7.07e-06	AT3G58750.1	Citrate synthase 2, peroxisomal (Arabidopsis)
jc023637	-0.0882824	4.10437	0.145457	0.702915	0.865056	AT2G42780.2	At2g42780/F7D19.22 (Arabidopsis)
jc023649	0.406737	0.389084	0.679393	0.409796	0.675794	AT4G18880.1	HSF A4A (Arabidopsis)
jc023651	0.115526	4.8788	0.310923	0.577114	0.795647	AT1G06470.3	Probable sugar phosphate/phosphate translocator At1g06470 (Arabidopsis)
jc023659	-0.648279	2.95935	4.7314	0.0296167	0.172541	AT1G65730.1	Probable metal-nicotianamine transporter YSL7 (Arabidopsis)
jc023660	-0.346318	3.32733	1.90823	0.16716	0.435868	AT1G65730.1	Probable metal-nicotianamine transporter YSL7 (Arabidopsis)
jc023661	-0.800452	8.66368	12.1104	0.000501427	0.00964257	AT4G39200.1	40S ribosomal protein S25-4 (Arabidopsis)
jc023668	0.265379	4.83679	1.77728	0.182484	0.455657	AT3G02680.1	Nijmegen breakage syndrome 1 protein (Arabidopsis)
jc023670	0.471635	6.24452	4.55071	0.032905	0.182084	AT1G17100.1	HBP1 (Arabidopsis)
jc023684	-0.112076	4.48988	0.253198	0.614832	0.818314	AT1G03280.3	Putative uncharacterized protein At1g03280 (Arabidopsis)
jc023687	-0.0855834	4.04442	0.134191	0.714126	0.87036	AT1G04635.1	Probable ribonuclease P/MRP protein subunit POP5 (Arabidopsis)
jc023692	-0.118718	4.29451	0.24431	0.62111	0.821902	AT3G02690.1	WAT1-related protein At3g02690, chloroplastic (Arabidopsis)
jc023695	-0.22448	1.72309	0.449289	0.502673	0.747392	AT1G50480.1	Formate--tetrahydrofolate ligase (Arabidopsis)
jc023696	0.0112207	5.36992	0.00270768	0.958501	0.982136	AT4G18240.1	Probable starch synthase 4, chloroplastic/amyloplastic (Arabidopsis)
jc023699	0.261014	5.25579	1.86456	0.172099	0.44185	AT5G18070.1	Phosphoacetylglucosamine mutase (Arabidopsis)
jc023701	-0.27096	7.11928	1.40678	0.235592	0.518226	AT5G23950.2	Calcium-dependent lipid-binding (CaLB domain) family protein (Arabidopsis)
jc023705	-0.113731	7.58	0.268773	0.604156	0.811404	AT1G65720.1	At1g65720/F1E22_13 (Arabidopsis)
jc023706	0.0619855	0.346145	0.021203	0.884227	0.95143	AT1G48175.4	At1g48175 (Arabidopsis)
jc023709	0.7377	2.90808	5.30241	0.0212959	0.143263	AT1G56120.3	Leucine-rich repeat transmembrane protein kinase (Arabidopsis)
jc023710	0.665835	3.0514	5.91748	0.0149914	0.114462	AT1G48175.4	At1g48175 (Arabidopsis)
jc023711	0.832137	1.25168	5.37558	0.0204205	0.139842	AT1G48175.4	At1g48175 (Arabidopsis)
jc023715	2.0135	2.20084	33.8072	6.09e-09	4.41e-07	AT1G56120.3	Leucine-rich repeat transmembrane protein kinase (Arabidopsis)
jc023640	0.11839	5.31621	0.335496	0.562441	0.785045	AT3G25660.1	Glutamyl-tRNA(Gln) amidotransferase subunit A, chloroplastic/mitochondrial (Arabidopsis)
jc023642	-0.416793	1.23779	1.18355	0.276635	0.560051	AT2G30900.1	Protein trichome birefringence-like 43 (Arabidopsis)
jc023657	-0.145309	3.82229	0.352197	0.552872	0.779193	AT2G44020.1	Expressed protein (Arabidopsis)
jc023665	-0.45599	8.04374	4.29428	0.0382407	0.198304	AT4G39200.1	40S ribosomal protein S25-4 (Arabidopsis)
jc023666	0.297898	4.94072	1.45888	0.227109	0.50817	AT1G62310.1	Putative uncharacterized protein At1g62310 (Fragment) (Arabidopsis)
jc023693	0.0724124	6.08676	0.114141	0.735478	0.881247	AT5G37010.1	At5g37010 (Arabidopsis)
jc023694	-0.07254	3.16183	0.0723853	0.787895	0.908369	AT4G27510.1	2-isopropylmalate synthase (Arabidopsis)
jc023697	-0.160895	5.29898	0.637551	0.424599	0.688673	AT2G42910.1	Ribose-phosphate pyrophosphokinase 4 (Arabidopsis)
jc023700	-0.293538	4.58698	1.51977	0.217654	0.4977	AT5G45420.3	AT5g45420/MFC19_9 (Arabidopsis)
jc023702	0.0114555	5.19958	0.00344531	0.953194	0.980533	AT3G49080.1	At3g49080 (Arabidopsis)
jc023719	0.133008	0.665321	0.0937837	0.759421	0.893215	AT5G08240.1	At5g08240 (Arabidopsis)
jc023720	-0.240118	4.07223	0.812628	0.367344	0.641536	AT4G18160.1	TPK3 (Arabidopsis)
jc023727	1.27638	2.58099	15.7252	7.32e-05	0.00200703	AT1G65780.1	P-loop containing nucleoside triphosphate hydrolases superfamily protein (Arabidopsis)
jc023732	-0.626056	2.11927	3.01525	0.0824847	0.302861	AT1G65780.1	P-loop containing nucleoside triphosphate hydrolases superfamily protein (Arabidopsis)
jc023736	0.0127571	7.01143	0.00370245	0.95148	0.979455	AT3G02720.1	Protein DJ-1 homolog D (Arabidopsis)
jc023737	-0.133415	5.70111	0.335779	0.562276	0.784939	AT1G65840.1	Probable polyamine oxidase 4 (Arabidopsis)
jc023738	-0.266876	1.14198	0.224654	0.635517	0.829275	AT5G59190.1	subtilase family protein (Arabidopsis)
jc023750	-0.0153598	3.66475	0.00378719	0.950929	0.97918	AT5G17240.1	Protein SET DOMAIN GROUP 40 (Arabidopsis)
jc023751	-0.580127	4.46758	6.17254	0.0129749	0.105202	AT1G73370.1	Sucrose synthase (Fragment) (Arabidopsis)
jc023752	0.137547	0.99398	0.107918	0.742527	0.884856	AT1G73370.1	Sucrose synthase (Fragment) (Arabidopsis)
jc023763	0.255531	4.4563	1.37766	0.2405	0.522923	AT5G17270.1	Protein prenylyltransferase superfamily protein (Arabidopsis)
jc023764	-0.695677	5.58867	7.09267	0.00774	0.0754868	AT4G07410.1	Putative uncharacterized protein At4g07410 (Arabidopsis)
jc023765	0.015269	5.21413	0.00649443	0.93577	0.972409	AT2G32980.1	AUGMIN subunit 2 (Arabidopsis)
jc023774	1.25998	6.20216	18.912	1.37e-05	0.000463476	AT5G17300.1	Protein REVEILLE 1 (Arabidopsis)
jc023775	-0.325114	5.93585	1.64237	0.2	0.477615	AT3G03220.1	Expansin-A13 (Arabidopsis)
jc023778	0.0038096	3.44899	0.000245247	0.987505	0.994594	AT5G17290.1	Autophagy protein 5 (Arabidopsis)
jc023779	-0.153717	7.72137	0.289766	0.59037	0.803688	AT1G65930.1	Isocitrate dehydrogenase [NADP] (Arabidopsis)
jc023781	-0.366298	8.83345	2.92325	0.0873118	0.312824	AT5G17330.1	Glutamate decarboxylase 1 (Arabidopsis)
jc023782	0.365979	6.28111	3.63969	0.0564174	0.248107	AT3G57050.1	Cystathionine beta-lyase, chloroplastic (Arabidopsis)
jc023716	0.00723583	7.70093	0.000856516	0.976652	0.989974	AT5G37020.1	Auxin response factor (Arabidopsis)
jc023717	-0.0850145	6.17734	0.117711	0.73153	0.879522	AT1G65820.1	Microsomal glutathione s-transferase (Arabidopsis)
jc023724	-0.711259	4.1221	4.56965	0.0325432	0.181534	AT1G34350.2	unknown protein (Arabidopsis)
jc023731	-2.56727	-0.136627	17.2539	3.27e-05	0.00100095	AT3G02710.1	ARM repeat superfamily protein (Arabidopsis)
jc023733	-0.147568	5.85209	0.513546	0.473608	0.724478	AT3G02710.1	ARM repeat superfamily protein (Arabidopsis)
jc023735	0.427365	5.08596	2.45258	0.117332	0.36273	AT1G03280.3	Putative uncharacterized protein At1g03280 (Arabidopsis)
jc023743	-1.00074	3.79444	10.4241	0.00124378	0.0197945	AT1G66120.1	Butyrate--CoA ligase AAE11, peroxisomal (Arabidopsis)
jc023745	0.628697	5.86646	4.8189	0.0281493	0.167691	AT3G54230.5	suppressor of abi3-5 (Arabidopsis)
jc023748	0.227705	-0.468648	0.0550306	0.81453	0.92144	AT3G03190.1	Glutathione S-transferase F11 (Arabidopsis)
jc023749	0.123219	7.64733	0.37416	0.540745	0.771588	AT5G17230.3	PHYTOENE SYNTHASE (Arabidopsis)
jc023754	0.611278	3.83885	5.91829	0.0149845	0.114462	AT1G65900.2	At1g65900/F12P19_7 (Arabidopsis)
jc023755	-0.0368749	1.7148	0.0102845	0.919223	0.966134	AT1G65900.1	At1g65900/F12P19_7 (Arabidopsis)
jc023756	-0.695619	1.55431	3.54909	0.0595782	0.255036	AT1G65910.1	NAC028 (Arabidopsis)
jc023759	0.0138501	1.01282	0.00119721	0.972398	0.988266	AT1G65920.1	F12P19.9 protein (Arabidopsis)
jc023762	-0.100494	7.99551	0.26402	0.607372	0.813757	AT5G05010.1	Coatomer subunit delta (Arabidopsis)
jc023768	-0.119831	4.81187	0.213235	0.644243	0.83324	AT4G22930.2	PYR4 (Arabidopsis)
jc023772	-0.34068	8.13277	2.86578	0.0904821	0.318394	AT5G17310.2	UTP--glucose-1-phosphate uridylyltransferase 1 (Arabidopsis)
jc023776	-0.247199	3.20812	0.872452	0.350277	0.62679	AT3G03210.1	At3g03210 (Arabidopsis)
jc023780	0.461127	3.14443	2.78133	0.095369	0.32696	AT1G65950.1	Protein kinase superfamily protein (Arabidopsis)
jc023791	0.341731	5.69404	2.35148	0.125164	0.374786	AT5G16550.1	Putative uncharacterized protein (Arabidopsis)
jc023793	0.00939471	5.70155	0.00198088	0.9645	0.985172	AT4G14660.2	DNA-directed RNA polymerase V subunit 7 (Arabidopsis)
jc023801	1.04931	0.131612	5.12264	0.0236156	0.151829	AT5G19820.1	ARM repeat superfamily protein (Arabidopsis)
jc023802	-0.539599	6.07472	4.80049	0.0284517	0.16869	AT2G03820.1	Nonsense-mediated mRNA decay NMD3 family protein (Arabidopsis)
jc023803	0.158055	5.34615	0.408763	0.522598	0.759725	AT4G09670.1	Uncharacterized oxidoreductase At4g09670 (Arabidopsis)
jc023804	-0.0472132	5.88853	0.0587743	0.808444	0.91856	AT5G25520.2	SPOC domain / Transcription elongation factor S-II protein (Arabidopsis)
jc023807	-0.274711	7.41092	1.22558	0.268269	0.550926	AT1G66150.1	Receptor protein kinase TMK1 (Arabidopsis)
jc023808	0.37697	0.677165	0.584312	0.444627	0.703382	AT5G37490.1	U-box domain-containing protein 21 (Arabidopsis)
jc023813	-0.190939	6.23512	0.906635	0.341009	0.618279	AT3G52640.1	Zn-dependent exopeptidases superfamily protein (Arabidopsis)
jc023814	-0.118441	7.52409	0.31983	0.57171	0.791994	AT5G37510.1	NADH dehydrogenase [ubiquinone] iron-sulfur protein 1, mitochondrial (Arabidopsis)
jc023826	0.35369	5.96487	1.38232	0.239706	0.521907	AT5G37540.1	AT5g37540/mpa22_p_70 (Arabidopsis)
jc023832	0.0824245	5.73393	0.160164	0.689006	0.857614	AT5G37630.1	ARM repeat superfamily protein (Arabidopsis)
jc023833	-0.183821	7.22956	0.666586	0.414244	0.680181	AT1G14860.1	Nudix hydrolase 18, mitochondrial (Arabidopsis)
jc023834	-1.08949	3.7137	8.45165	0.00364712	0.0443881	AT5G37660.1	Cysteine-rich repeat secretory protein 60 (Arabidopsis)
jc023836	0.849469	4.65165	1.35614	0.244208	0.525896	AT5G37670.1	15.7 kDa heat shock protein, peroxisomal (Arabidopsis)
jc023837	-0.446541	5.67201	3.25722	0.0711095	0.281962	AT1G48480.1	Probable inactive receptor kinase At1g48480 (Arabidopsis)
jc023839	-0.497289	3.00514	1.75585	0.185143	0.459271	AT5G16600.1	MYB transcription factor (Arabidopsis)
jc023842	0.0102967	7.4049	0.00210348	0.963419	0.984756	AT1G66250.1	Glucan endo-1,3-beta-glucosidase 2 (Arabidopsis)
jc023844	-0.320789	3.28857	1.36427	0.242798	0.524731	AT5G37710.1	alpha/beta-Hydrolases superfamily protein (Arabidopsis)
jc023846	-0.168498	5.57253	0.785134	0.375576	0.649098	AT5G16620.1	TIC40 (Arabidopsis)
jc023848	0.117568	4.68426	0.257475	0.611861	0.816342	AT5G16630.1	DNA repair protein RAD4 (Arabidopsis)
jc023850	0.521003	4.15376	4.6089	0.0318065	0.179349	AT3G17940.1	Aldose 1-epimerase (Arabidopsis)
jc023859	0.430443	5.09501	4.78849	0.0286506	0.16933	AT1G80260.1	Gamma-tubulin complex component (Arabidopsis)
jc023860	0.215829	2.74444	0.544009	0.460776	0.715776	AT1G66345.1	Pentatricopeptide repeat-containing protein At1g66345, mitochondrial (Arabidopsis)
jc023862	-0.178193	2.6739	0.264679	0.606924	0.813406	AT4G36810.1	LSU (Arabidopsis)
jc023867	0.61857	3.57444	5.46168	0.0194379	0.136198	AT4G37640.1	Calcium-transporting ATPase (Arabidopsis)
jc023784	1.19705	1.53793	4.75825	0.0291582	0.171086	AT3G03270.2	AT3G03270 protein (Arabidopsis)
jc023785	-0.70308	2.0505	1.31097	0.252218	0.53418	AT4G14130.1	Xyloglucan endotransglucosylase/hydrolase protein 15 (Arabidopsis)
jc023786	-0.197029	1.53037	0.325157	0.568525	0.789453	AT3G59470.3	Far-red impaired responsive (FAR1) family protein (Arabidopsis)
jc023789	-0.499479	5.07561	6.63367	0.0100069	0.0889512	AT5G22480.1	ZPR1 zinc-finger domain protein (Arabidopsis)
jc023792	0.130385	4.57896	0.304494	0.581079	0.797789	AT5G16560.1	Transcription repressor KAN1 (Arabidopsis)
jc023795	0.331372	0.94761	0.725005	0.394507	0.663553	AT1G77180.2	SNW/SKI-interacting protein (Arabidopsis)
jc023806	0.654184	4.65703	5.95887	0.0146434	0.113296	AT1G66140.1	Zinc finger protein 4 (Arabidopsis)
jc023812	-1.02862	2.17836	5.85068	0.015571	0.117355	AT3G02850.1	SKOR (Arabidopsis)
jc023815	-1.36233	1.78157	7.03362	0.00799934	0.0771686	AT2G36780.1	UDP-glycosyltransferase 73C3 (Arabidopsis)
jc023818	0.336003	6.3403	1.01941	0.312659	0.592545	AT2G36760.1	Glycosyltransferase (Fragment) (Arabidopsis)
jc023819	-0.294982	1.84399	0.501702	0.478753	0.72885	AT4G15920.1	Nodulin MtN3 family protein (Arabidopsis)
jc023820	0.200323	1.63621	0.229145	0.632159	0.82762	AT5G45060.1	Disease resistance protein (TIR-NBS-LRR class) family (Arabidopsis)
jc023822	-0.250938	0.812527	0.383132	0.535932	0.768487	AT3G51570.2	Disease resistance protein (TIR-NBS-LRR class) family (Arabidopsis)
jc023827	0.366647	2.59783	1.56759	0.210557	0.489909	AT1G09680.1	Putative pentatricopeptide repeat-containing protein At1g09680 (Arabidopsis)
jc023828	0.539762	3.10466	2.93652	0.0865972	0.311921	AT5G41770.1	Crooked neck protein, putative / cell cycle protein (Arabidopsis)
jc023829	-0.400056	1.45533	0.933176	0.334039	0.611016	AT4G26020.3	unknown protein (Arabidopsis)
jc023830	0.454846	3.47892	2.17758	0.140034	0.397334	AT5G37590.1	Tetratricopeptide repeat (TPR)-like superfamily protein (Arabidopsis)
jc023831	-0.832029	9.64696	9.81316	0.00173268	0.025622	AT5G37600.1	Glutamine synthetase cytosolic isozyme 1-1 (Arabidopsis)
jc023838	-0.0580514	4.53315	0.0704519	0.79068	0.909617	AT5G37680.1	ADP-ribosylation factor-like protein 8c (Arabidopsis)
jc023840	0.168663	4.97063	0.736395	0.390818	0.660452	AT5G16610.1	unknown protein (Arabidopsis)
jc023843	-0.804635	3.33931	7.69114	0.00554924	0.0600386	AT5G37690.1	GDSL esterase/lipase At5g37690 (Arabidopsis)
jc023845	-0.103143	6.67028	0.285999	0.592796	0.805714	AT5G37720.2	THO complex subunit 4D (Arabidopsis)
jc023847	-0.321144	1.78592	0.457643	0.498727	0.744462	AT2G01918.1	PsbQ-like protein 3, chloroplastic (Arabidopsis)
jc023849	0.417927	5.71341	1.63991	0.200338	0.477976	AT1G14900.1	HMG-Y-related protein A (Arabidopsis)
jc023851	-0.0467316	5.4927	0.0508348	0.821617	0.923948	AT5G16720.1	Myosin-binding protein 3 (Arabidopsis)
jc023852	1.10526	5.76584	10.7178	0.00106109	0.017392	AT1G66330.1	Putative uncharacterized protein T27F4.8 (Arabidopsis)
jc023857	0.0899261	5.21759	0.210057	0.646723	0.834417	AT1G70770.1	AT1G70770 protein (Arabidopsis)
jc023858	0.0173	3.85065	0.00543815	0.941214	0.974422	AT5G28040.2	Probable transcription factor At5g28040 (Arabidopsis)
jc023861	0.0317667	5.13017	0.0161612	0.89884	0.958285	AT5G16715.1	Valine--tRNA ligase, chloroplastic/mitochondrial 2 (Arabidopsis)
jc023866	-0.296688	5.42173	2.14969	0.142599	0.400919	AT5G16710.1	DHAR3 (Arabidopsis)
jc023868	0.524427	5.43717	4.19027	0.0406567	0.205982	AT4G37640.1	Calcium-transporting ATPase (Arabidopsis)
jc023869	-0.259072	7.94268	0.691574	0.405629	0.67214	AT3G03450.1	RGL2 (Arabidopsis)
jc023873	-0.280417	5.27428	1.76059	0.184552	0.458711	AT1G48590.4	Protein C2-DOMAIN ABA-RELATED 5 (Arabidopsis)
jc023876	-0.278727	6.49338	1.91289	0.166643	0.435167	AT1G66430.1	Probable fructokinase-6, chloroplastic (Arabidopsis)
jc023877	-1.19343	0.954305	7.7967	0.00523418	0.0578134	AT3G03430.1	Probable calcium-binding protein CML28 (Arabidopsis)
jc023880	0.157009	4.42925	0.406832	0.523582	0.760256	AT1G09700.2	Double-stranded RNA-binding protein 1 (Arabidopsis)
jc023882	0.144007	3.83321	0.324512	0.568909	0.789673	AT3G03440.1	ARM repeat superfamily protein (Arabidopsis)
jc023884	0.887448	2.96264	8.69877	0.00318424	0.0401665	AT3G03380.2	Protease Do-like 7 (Arabidopsis)
jc023885	0.837215	3.88426	6.78174	0.00920951	0.0843428	AT3G03380.2	Protease Do-like 7 (Arabidopsis)
jc023886	0.129773	3.03178	0.219456	0.639454	0.831092	AT3G03380.1	Protease Do-like 7 (Arabidopsis)
jc023895	1.02282	4.63081	23.2791	1.4e-06	6.25e-05	AT1G66510.4	AAR2 protein family (Arabidopsis)
jc023897	0.31011	2.07235	0.996989	0.31804	0.597514	AT5G17460.5	Glutamyl-tRNA (Gln) amidotransferase subunit C (Arabidopsis)
jc023904	-0.153992	5.88128	0.538233	0.463166	0.717498	AT1G66670.1	ATP-dependent Clp protease proteolytic subunit 3, chloroplastic (Arabidopsis)
jc023906	-0.347088	3.42394	1.88343	0.169945	0.439666	AT5G38060.1	Carboxypeptidase (Arabidopsis)
jc023907	-2.03841	0.896281	14.7059	0.000125655	0.00309513	AT2G01300.1	Mediator of RNA polymerase II transcription subunit (Arabidopsis)
jc023910	-0.200137	6.06476	1.02022	0.312466	0.59249	AT2G01275.1	RING/FYVE/PHD zinc finger superfamily protein (Arabidopsis)
jc023928	0.657068	4.63366	3.95843	0.0466373	0.224458	AT1G66730.1	DNA ligase 6 (Arabidopsis)
jc023930	-0.498438	4.62245	3.11573	0.0775399	0.294413	AT5G38110.1	Histone chaperone ASF1B (Arabidopsis)
jc023932	-0.374923	7.43676	3.20514	0.0734073	0.285815	AT5G17380.1	2-hydroxyacyl-CoA lyase (Arabidopsis)
jc023933	1.44723	0.861476	5.18047	0.0228422	0.148483	AT1G71140.1	Protein DETOXIFICATION 14 (Arabidopsis)
jc023952	-0.372137	5.79271	2.14138	0.143373	0.401835	AT5G16220.1	Octicosapeptide/Phox/Bem1p family protein (Arabidopsis)
jc023955	-0.286889	4.84905	1.17965	0.277427	0.560556	AT3G02580.1	Delta(7)-sterol-C5(6)-desaturase 1 (Arabidopsis)
jc023957	0.229144	3.6338	0.552194	0.457423	0.713201	AT5G16180.1	Chloroplastic group IIA intron splicing facilitator CRS1, chloroplastic (Arabidopsis)
jc023978	-2.14336	1.85035	21.6002	3.36e-06	0.000135391	AT1G66840.1	WEB2 (Arabidopsis)
jc023871	-0.585711	0.321543	1.09147	0.296145	0.577566	AT1G70780.1	At1g70780 (Arabidopsis)
jc023872	-0.113787	4.72017	0.294835	0.587139	0.801591	AT5G39790.3	5'-AMP-activated protein kinase-related (Arabidopsis)
jc023875	-0.993221	4.65724	18.3697	1.82e-05	0.000588686	AT5G37770.1	TCH2 (Arabidopsis)
jc023878	-0.0456838	5.12606	0.049087	0.82466	0.925032	AT5G37790.1	Protein kinase superfamily protein (Arabidopsis)
jc023889	0.625935	2.00042	2.60479	0.106541	0.344745	AT3G03350.2	NAD(P)-binding Rossmann-fold superfamily protein (Arabidopsis)
jc023890	-0.0771851	5.6055	0.165093	0.68451	0.855117	AT5G57230.1	Thioredoxin superfamily protein (Arabidopsis)
jc023892	1.27159	4.20109	22.0831	2.61e-06	0.000107746	AT1G66480.1	Uncharacterized protein At1g66480 (Arabidopsis)
jc023893	0.0600724	3.37463	0.0361684	0.849168	0.936037	AT1G22640.2	MYB3 (Arabidopsis)
jc023894	-0.110651	1.17624	0.0654783	0.798038	0.912727	AT4G09460.1	Transcription repressor MYB6 (Arabidopsis)
jc023900	0.206565	2.97639	0.402119	0.525997	0.761196	AT1G66520.1	Formyl transferase, putative (Arabidopsis)
jc023902	0.165615	4.75864	0.604432	0.436892	0.697397	AT5G37890.1	E3 ubiquitin-protein ligase SINA-like 7 (Arabidopsis)
jc023903	0.289534	4.92224	2.19238	0.138695	0.395391	AT5G37930.1	E3 ubiquitin-protein ligase SINA-like 10 (Arabidopsis)
jc023905	0.435061	4.68537	3.69601	0.0545427	0.243425	AT1G71080.1	At1g71080/F23N20_7 (Arabidopsis)
jc023909	-0.167526	5.73781	0.777238	0.377987	0.650681	AT3G46210.2	Exosome complex exonuclease RRP46 homolog (Arabidopsis)
jc023912	-0.337673	6.5854	2.24638	0.133928	0.388945	AT1G66680.1	Protein-lysine N-methyltransferase At1g66680 (Arabidopsis)
jc023916	1.12117	1.19655	9.25444	0.00234926	0.0319515	AT1G66680.1	Protein-lysine N-methyltransferase At1g66680 (Arabidopsis)
jc023925	-0.15732	1.52436	0.150364	0.698187	0.86318	AT1G07080.1	At1g07080/F10K1_15 (Arabidopsis)
jc023931	-0.115407	4.25171	0.249069	0.617731	0.820181	AT1G60640.7	unknown protein (Arabidopsis)
jc023940	-3.54691	1.11015	10.1739	0.00142446	0.0220231	AT2G47485.1	At2g47485 (Arabidopsis)
jc023942	2.12641	0.548813	18.9164	1.37e-05	0.000463281	AT2G47485.1	At2g47485 (Arabidopsis)
jc023949	0.185652	5.21011	0.87557	0.349418	0.626146	AT3G02600.1	Putative lipid phosphate phosphatase 3, chloroplastic (Arabidopsis)
jc023953	-0.596128	2.83573	3.1195	0.0773603	0.294028	AT1G66830.1	Probable inactive leucine-rich repeat receptor-like protein kinase At1g66830 (Arabidopsis)
jc023954	-1.11762	4.04378	15.0007	0.000107469	0.0027475	AT5G16160.1	At5g16160 (Arabidopsis)
jc023962	7.1278	0.688345	119.17	9.61e-28	4.56e-25	AT5G38220.1	Alpha/beta-Hydrolases superfamily protein (Arabidopsis)
jc023974	-0.121764	5.6592	0.383753	0.535602	0.768487	AT5G38220.1	Alpha/beta-Hydrolases superfamily protein (Arabidopsis)
jc023980	0.073615	3.71891	0.0983512	0.753817	0.890446	AT5G16200.1	50S ribosomal protein-like protein (Arabidopsis)
jc023981	1.16325	0.771456	7.70155	0.00551734	0.0597303	AT1G66880.3	Protein kinase superfamily protein (Arabidopsis)
jc023982	0.883852	1.36635	3.79584	0.0513802	0.236281	AT5G38210.2	Protein kinase family protein (Arabidopsis)
jc023987	-2.39825	0.931523	12.4897	0.000409194	0.00817363	AT5G38200.1	Class I glutamine amidotransferase-like superfamily protein (Arabidopsis)
jc023988	-1.25494	6.24196	12.19	0.000480475	0.0092906	AT3G18280.2	Bifunctional inhibitor/lipid-transfer protein/seed storage 2S albumin superfamily protein (Arabidopsis)
jc023990	0.891255	2.73415	10.5764	0.00114541	0.0184974	AT3G18270.1	Putative uncharacterized protein At3g18270 (Arabidopsis)
jc023991	0.197928	5.67834	0.906662	0.341002	0.618279	AT5G16210.1	AT5g16210/T21H19_130 (Arabidopsis)
jc023992	0.0337652	2.69211	0.0122489	0.911874	0.963417	AT5G16210.1	AT5g16210/T21H19_130 (Arabidopsis)
jc023976	1.82791	0.173126	15.5912	7.86e-05	0.00211807	AT1G66840.1	WEB2 (Arabidopsis)
jc023993	-0.595611	4.43567	4.74885	0.029318	0.171437	AT1G66840.1	WEB2 (Arabidopsis)
jc023996	-0.270403	4.20988	1.291	0.255864	0.5379	AT5G16140.1	Chloroplastic group IIB intron splicing facilitator CRS2-B, chloroplastic (Arabidopsis)
jc023997	-0.247011	4.57324	0.753009	0.385525	0.656619	AT5G38300.1	At5g38300 (Arabidopsis)
jc023998	0.130155	4.09306	0.298085	0.585085	0.799971	AT1G21720.1	Proteasome subunit beta type (Arabidopsis)
jc024002	0.140256	4.20501	0.39017	0.53221	0.765787	AT1G67060.1	AT1G67060 protein (Arabidopsis)
jc024004	-0.210666	4.48581	0.827544	0.362984	0.63826	AT3G02570.1	PMI1 (Arabidopsis)
jc024006	-0.241057	2.40054	0.474719	0.490824	0.738637	AT1G25330.1	Transcription factor bHLH75 (Arabidopsis)
jc024007	-0.0972968	2.93914	0.125798	0.722829	0.874998	AT5G38380.1	Putative uncharacterized protein At5g38380 (Arabidopsis)
jc024008	-0.205753	3.08632	0.629848	0.427411	0.690952	AT5G38380.1	Putative uncharacterized protein At5g38380 (Arabidopsis)
jc024013	0.258831	5.6025	0.750674	0.386263	0.656995	AT5G16110.1	Putative uncharacterized protein T21H19_30 (Arabidopsis)
jc024015	0.276898	3.08668	0.5324	0.4656	0.719017	AT3G02550.1	LOB domain-containing protein 41 (Arabidopsis)
jc024016	0.152305	5.33207	0.584115	0.444704	0.703393	AT5G15270.3	Putative uncharacterized protein At5g15270 (Arabidopsis)
jc024020	-0.00450865	6.8546	0.000572965	0.980903	0.99163	AT3G02540.1	Ubiquitin receptor RAD23c (Arabidopsis)
jc024023	-0.0168533	4.39163	0.00427161	0.947889	0.977461	AT5G38470.1	Ubiquitin receptor RAD23d (Arabidopsis)
jc024025	-0.158954	7.33038	0.665158	0.414745	0.680546	AT3G02540.1	Ubiquitin receptor RAD23c (Arabidopsis)
jc024030	-0.295357	7.91332	2.02692	0.154534	0.418336	AT3G02530.1	T-complex protein 1 subunit zeta 1 (Arabidopsis)
jc024033	0.163321	5.84594	0.708561	0.399922	0.667967	AT3G02510.1	Putative uncharacterized protein At3g02510 (Arabidopsis)
jc024036	0.0742433	4.04182	0.0938826	0.759298	0.89319	AT5G38690.2	AT5g38690/MBB18_24 (Arabidopsis)
jc024037	-0.240363	4.6738	1.07179	0.300542	0.581201	AT5G38660.1	Acclimation of photosynthesis to environment (Arabidopsis)
jc024042	0.433857	3.22935	2.42935	0.119082	0.364756	AT1G67260.3	Transcription factor TCP1 (Arabidopsis)
jc024046	0.0711001	8.53676	0.121297	0.727632	0.877541	AT1G67230.1	Protein CROWDED NUCLEI 1 (Arabidopsis)
jc024071	-0.163533	4.96335	0.626417	0.428673	0.691634	AT5G15880.1	At5g15880 (Arabidopsis)
jc024076	-0.445492	3.16434	2.07769	0.149466	0.411319	AT5G15900.2	TRICHOME BIREFRINGENCE-LIKE 19 (Arabidopsis)
jc024078	-0.593205	1.30268	1.79166	0.180724	0.453878	AT1G61600.1	DUF1262 family protein (DUF1262) (Arabidopsis)
jc024079	-0.102265	6.35664	0.270872	0.602747	0.810492	AT5G38530.1	Tryptophan synthase beta chain (Arabidopsis)
jc024084	-0.464799	6.13543	3.52127	0.0605859	0.257527	AT2G17980.1	SEC1 family transport protein SLY1 (Arabidopsis)
jc024085	-0.19849	4.21207	0.452949	0.500938	0.745904	AT5G38710.1	Proline dehydrogenase 2, mitochondrial (Arabidopsis)
jc024088	0.35872	5.17006	1.97878	0.159519	0.425303	AT5G15930.1	Plant adhesion molecule 1 (Arabidopsis)
jc024090	0.0240512	9.38171	0.00636468	0.936413	0.972623	AT3G02470.3	S-adenosylmethionine decarboxylase proenzyme 1 (Arabidopsis)
jc024093	0.00680217	1.89124	0.000464258	0.98281	0.992407	AT5G38730.1	Pentatricopeptide repeat-containing protein At5g38730 (Arabidopsis)
jc024094	-0.579101	5.79342	6.2522	0.0124039	0.102226	AT3G02490.1	Pentatricopeptide repeat-containing protein At3g02490, mitochondrial (Arabidopsis)
jc024095	-0.160152	5.69576	0.580631	0.446065	0.704351	AT5G16000.1	Protein NSP-INTERACTING KINASE 1 (Arabidopsis)
jc024097	0.442441	6.4403	2.97767	0.0844206	0.307107	AT3G02380.1	Zinc finger protein CONSTANS-LIKE 2 (Arabidopsis)
jc024098	-0.12885	3.23237	0.2408	0.623629	0.822772	AT5G49550.1	Biogenesis of lysosome-related organelles complex 1 subunit 2 (Arabidopsis)
jc024099	-1.17428	2.00246	6.67821	0.00975986	0.0876091	AT5G57685.1	Protein GLUTAMINE DUMPER 3 (Arabidopsis)
jc024103	-0.482926	8.92968	4.13642	0.0419699	0.209836	AT3G62870.1	60S ribosomal protein L7a-2 (Arabidopsis)
jc024104	0.250352	7.71168	1.20649	0.272028	0.554941	AT3G02260.2	Auxin transport protein BIG (Arabidopsis)
[truncated: 15,544 more rows]
