# Supplementary material for: De novo genome assembly and Hi-C analysis reveal an association between chromatin architecture alterations and sex differentiation in the woody plant Jatropha curcas
Source: Gigascience. 2020 Feb 12;9(2):giaa009. doi: 10.1093/gigascience/giaa009 (PMC7014976; doi:10.1093/gigascience/giaa009)
Supplement: giaa009_Supplemental_Figures_and_Tables [file giaa009_supplemental_figures_and_tables.zip › Additional Table S8.xlsx]

## Sheet: chart_1
Additional Table S8 List of enriched genes annotated with GO and KEGG analysis.
Category	Term	Count	Percentage	PValue	List Total	Pop Hits	Pop Total	Fold Enrichment	Bonferroni	Benjamini	FDR
GOTERM_BP_1	Response to stimulus	338	38.7615	3.73e-15	682	6502	18499	1.41005	7.17e-14	7.17e-14	2.83e-12
GOTERM_BP_1	Multi-organism process	98	11.2385	3.75e-06	682	1668	18499	1.59365	7.12e-05	3.56e-05	0.00280852
GOTERM_BP_1	Single-organism process	438	50.2294	1.09e-05	682	10404	18499	1.14193	0.000208	6.92e-05	0.00818992
GOTERM_BP_1	Immune system process	30	3.44037	0.000259	682	388	18499	2.09727	0.00490471	0.00122844	0.193751
GOTERM_BP_1	Signaling	101	11.5826	0.00303154	682	2079	18499	1.31774	0.0560544	0.011471	2.24973
GOTERM_BP_1	Reproductive process	86	9.86239	0.0070201	682	1776	18499	1.31347	0.125281	0.0220617	5.14277
GOTERM_BP_1	Multicellular organismal process	135	15.4817	0.00787996	682	2995	18499	1.22265	0.139561	0.0186136	5.75664
GOTERM_BP_1	Developmental process	138	15.8257	0.0377336	682	3232	18499	1.15817	0.518483	0.0779922	25.0437
GOTERM_CC_1	Extracellular region	128	14.6789	0.00112159	831	2958	25147	1.30947	0.0166923	0.00838129	0.777194
GOTERM_CC_1	Membrane	336	38.5321	0.00113383	831	8872	25147	1.14605	0.0168731	0.0056563	0.78565
GOTERM_CC_1	Membrane part	256	29.3578	0.000217	831	6372	25147	1.21576	0.00325581	0.00325581	0.151041
GOTERM_CC_1	Symplast	48	5.50459	0.01161	831	1008	25147	1.44101	0.160684	0.042847	7.79829
GOTERM_CC_1	Cell junction	48	5.50459	0.0118044	831	1011	25147	1.43673	0.163157	0.0349968	7.92432
GOTERM_MF_1	Catalytic activity	394	45.1835	0.000813	657	9782	18171	1.11399	0.0105175	0.0105175	0.537025
GOTERM_MF_1	Transporter activity	69	7.91284	0.0233308	657	1483	18171	1.28683	0.264272	0.142254	14.4693
KEGG_PATHWAY	ath00906:Carotenoid biosynthesis	4	0.458716	0.0798046	167	29	4727	3.90419	0.99963	0.794069	59.9163
KEGG_PATHWAY	ath01110:Biosynthesis of secondary metabolites	49	5.61927	0.0141709	167	1019	4727	1.3611	0.742275	0.363617	14.5194
KEGG_PATHWAY	ath00940:Phenylpropanoid biosynthesis	12	1.37615	0.0213442	167	157	4727	2.16347	0.87122	0.400951	21.1132
KEGG_PATHWAY	ath04075:Plant hormone signal transduction	23	2.63761	0.000119	167	265	4727	2.45669	0.0112354	0.0112354	0.13065
KEGG_PATHWAY	ath04626:Plant-pathogen interaction	13	1.49083	0.00951619	167	159	4727	2.31428	0.596818	0.365034	9.97684
