# Supplementary material for: De novo genome assembly and Hi-C analysis reveal an association between chromatin architecture alterations and sex differentiation in the woody plant Jatropha curcas
Source: Gigascience. 2020 Feb 12;9(2):giaa009. doi: 10.1093/gigascience/giaa009 (PMC7014976; doi:10.1093/gigascience/giaa009)
Supplement: giaa009_Supplemental_Figures_and_Tables [file giaa009_supplemental_figures_and_tables.zip › Additional Table S9.xlsx]

## Sheet: diff2_0.05promoterincotacts5k_1
Additional Table S9 The DEGs overlapping with differential contact regions at 5 kb and 10 kb resolutions between g-bud and m-bud samples.
Chr1	Start1	End1	Chr2	Start2	End2	Gene name	logFC	logCPM	LR	PValue	FDR	Homolougous gene	Alias	Description
chr1	320000	330000	chr1	325429	327929	jc005407	2.92918	0.809277	31.4846	2.01e-08	1.37e-06	AT1G21270	WAK3	cytoplasmic serine/threonine protein kinase induced by salicylic acid. mutant plants exhibit a loss of cell expansion and dependence on sugars and salts for seedling growth, affecting the expression and activity of vacuolar invertase
chr1	360000	365000	chr1	358657	361157	jc005412	-3.72192	3.91778	54.1008	1.9e-13	2.39e-11	AT1G21270	WAK3	cytoplasmic serine/threonine protein kinase induced by salicylic acid. mutant plants exhibit a loss of cell expansion and dependence on sugars and salts for seedling growth, affecting the expression and activity of vacuolar invertase
chr1	360000	370000	chr1	361404	363904	jc005413	-2.53248	0.562737	18.9686	1.33e-05	0.000454774	AT4G01897		At4g01897 (Arabidopsis)
chr1	1840000	1850000	chr1	1843499	1845999	jc005616	-1.41895	1.75766	15.0147	0.000106679	0.00273129	AT1G53350		Probable disease resistance RPP8-like protein 2 (Arabidopsis)
chr1	2300000	2310000	chr1	2299301	2301801	jc005690	5.53853	-0.0475599	68.4308	1.31e-16	2.33e-14	AT3G54420	EP3	encodes an EP3 chitinase that is expressed during somatic embryogenesis in 'nursing' cells surrounding the embryos but not in embryos themselves. The gene is also expressed in mature pollen and growing pollen tubes until they enter the receptive synergid, but not in endosperm and integuments as in carrot. Post-embryonically, expression is found in hydathodes, stipules, root epidermis and emerging…
chr1	2340000	2350000	chr1	2346264	2348764	jc005699	1.92314	5.57023	24.5747	7.15e-07	3.43e-05	AT2G43590		Endochitinase At2g43590 (Arabidopsis)
chr1	3550000	3555000	chr1	3549302	3551802	jc005841	1.80239	1.42737	13.5648	0.000230462	0.00513577	AT3G45650	NAXT1	Encodes a nitrate efflux transporter NAXT1 (for NITRATE EXCRETION TRANSPORTER1). Localized to the plasma membrane. NAXT1 belongs to a subclass of seven NAXT members from the large NITRATE TRANSPORTER1/PEPTIDE TRANSPORTER family and is mainly expressed in the cortex of mature roots
chr1	6990000	7000000	chr1	6993795	6996295	jc006146	8.07598	0.394801	112.347	3e-26	1.31e-23	OAY51447		hypothetical protein
chr1	7070000	7080000	chr1	7069613	7072113	jc006150	7.11718	-0.370676	68.5397	1.24e-16	2.23e-14	OAY51450		hypothetical protein
chr1	7320000	7330000	chr1	7328359	7330859	jc006165	1.27308	3.46889	22.1583	2.51e-06	0.000104342	AT2G27760	IPT2	tRNA dimethylallyltransferase 2 (Arabidopsis)
chr1	10780000	10790000	chr1	10789853	10792353	jc006269	-2.54868	6.57781	9.3208	0.00226567	0.0311895	AT3G44260	CAF1A	Encodes one of the homologs of the yeast CCR4-associated factor 1: AT3G44260 (CAF1a), AT5G22250 (CAF1b). Has mRNA deadenylation activity. Also plays a role in plant defense responses
chr1	19000000	19010000	chr1	18998997	19001497	jc006371	1.04941	2.86653	9.29535	0.00229737	0.031552	AT3G07610	IBM1	IBM1 likely encodes a protein with histone H3mK9 demethylation activity. It may preferentially demethylate H3mK9 at low-copy loci to protect them from silencing by nearby heterochromatin by preventing the spread of cytosine methylation. BONSAI (At1g73177) is hypermethylated in ibm1 mutants. ibm1 mutants have morphological defects that become apparent at the F3 generation, including small narrow l…
chr1	24960000	24965000	chr1	24957791	24960291	jc006530	5.43943	1.29281	89.9671	2.42e-21	6.53e-19	AT4G35160	ASMT	Encodes a cytosolic N-acetylserotonin O-methyltransferase that can convert N-acetylserotonin to melatonin and serotonin to 5-methoxytryptamine in the process of melatonin synthesis. It does not have caffeic acid O- methyltransferase activity
chr1	25630000	25640000	chr1	25627909	25630409	jc006563	2.18182	3.40315	27.3544	1.69e-07	9.58e-06	AT5G42210		Major facilitator superfamily protein (Arabidopsis)
chr1	29795000	29800000	chr1	29793085	29795585	jc007032	1.32142	5.52451	12.163	0.000487473	0.00939484	AT2G07680	ABCC13	Encodes ABCC13/MRP11, a member of the multidrug resistance associated protein MRP/ABCC subfamily. Its expression is induced by gibberellic acid and downregulated by naphthalene acetic acid, abscisic acid, and zeatin
chr1	32020000	32030000	chr1	32022525	32025025	jc007381	-1.02891	5.5549	26.1112	3.22e-07	1.68e-05	AT1G52220	CURT1C	CURT1C (Arabidopsis)
chr10	1780000	1790000	chr10	1782474	1784974	jc010708	1.59855	1.16368	13.4633	0.000243275	0.00537349	AT5G24080		Protein kinase superfamily protein
chr10	2110000	2120000	chr10	2110949	2113449	jc010775	-1.10524	2.70506	8.07788	0.0044809	0.0516547	OAY30364		hypothetical protein
chr10	2250000	2260000	chr10	2259674	2262174	jc010801	-0.952795	5.69833	18.2973	1.89e-05	0.000608103	AT4G25570	ACYB-2	Encodes cytochrome b561
chr10	2720000	2730000	chr10	2729241	2731741	jc010895	-2.8378	2.48724	28.696	8.47e-08	5.05e-06	AT5G62220	XLT2	Encodes a Golgi apparatus-localized galactosyltransferase involved in galactosyl-substitution of xyloglucan at position 2
chr10	8430000	8440000	chr10	8433289	8435789	jc011866	1.32682	2.70856	8.71894	0.0031492	0.039849	AT1G68620		Probable carboxylesterase 6 (Arabidopsis)
chr10	9075000	9080000	chr10	9077773	9080273	jc011937	-1.74214	1.69015	8.35429	0.00384777	0.0462207	AT1G25390	LRK10L4	LEAF RUST 10 DISEASE-RESISTANCE LOCUS RECEPTOR-LIKE PROTEIN KINASE-like 1.1 (Arabidopsis)
chr10	12980000	12985000	chr10	12980892	12983392	jc012237	2.25414	0.215612	21.2809	3.97e-06	0.000155978	AT1G22380	UGT85A3	Glycosyltransferase (Fragment) (Arabidopsis)
chr10	22760000	22770000	chr10	22761198	22763698	jc012435	1.08277	1.55966	8.93666	0.00279504	0.0365544	AT1G56130		Probable LRR receptor-like serine/threonine-protein kinase At1g56130 (Arabidopsis)
chr10	22775000	22780000	chr10	22778366	22780866	jc012437	1.34025	1.31833	16.439	5.02e-05	0.00142809	AT1G56145		Leucine-rich repeat transmembrane protein kinase (Arabidopsis)
chr10	22890000	22895000	chr10	22893337	22895837	jc012442	1.73679	3.04544	34.9316	3.42e-09	2.55e-07	AT3G53270		Putative uncharacterized protein (Arabidopsis)
chr2	150000	155000	chr2	152326	154826	jc000029	2.06257	3.67262	29.5751	5.38e-08	3.36e-06	AT3G12620		Probable protein phosphatase 2C 38 (Arabidopsis)
chr2	2385000	2390000	chr2	2389077	2391577	jc000367	-1.52243	2.58298	10.4314	0.00123888	0.0197523	AT4G20990	ACA4	Alpha carbonic anhydrase 4 (Arabidopsis)
chr2	2880000	2885000	chr2	2882356	2884856	jc000417	3.09821	0.769229	30.7043	3e-08	2.01e-06	AT3G25505		TIR-NBS-LRR class disease resistance protein (Arabidopsis)
chr2	2895000	2900000	chr2	2893148	2895648	jc000418	9.45776	5.67056	567.381	2.08e-125	3.66e-121	AT3G14470		Putative disease resistance RPP13-like protein 1 (Arabidopsis)
chr2	2910000	2920000	chr2	2912105	2914605	jc000420	-1.15973	5.45795	21.3354	3.86e-06	0.000152637	AT5G05170	CESA3	Encodes a cellulose synthase isomer. CESA3 mutants have cellulose defect in the primary cell wall. Multiple lines of evidence suggest that CESA3, along with CESA1 and CESA6 are present in the same plasma membrane complex for cellulose biosynthesis. As inferred from the null role of secondary wall-type CesAs, included in a set of five primary wall-type CesAs that may support trichome cell wall thi…
chr2	5990000	6000000	chr2	5996409	5998909	jc000770	1.4417	2.27715	14.3659	0.000150502	0.00363567	AT1G52340	ABA2	Encodes a cytosolic short-chain dehydrogenase/reductase involved in the conversion of xanthoxin to ABA-aldehyde during ABA biosynthesis. Mutants are insensitive to sucrose and glucose		Encodes ABCC13/MRP11, a member of the multidrug resistance associated protein MRP/ABCC subfamily. Its expression is induced by gibberellic acid and downregulated by naphthalene acetic acid, abscisic acid, and zeatin
chr2	8920000	8930000	chr2	8919730	8922230	jc000939	-1.87254	6.41163	47.6161	5.18e-12	5.58e-10	AT3G52740		Protein BIC1 (Arabidopsis)
chr2	9730000	9740000	chr2	9735932	9738432	jc000962	2.51655	0.0385614	25.384	4.7e-07	2.35e-05	AT3G52970	CYP76G1	Cytochrome P450, family 76, subfamily G, polypeptide 1 (Arabidopsis)
chr2	11100000	11105000	chr2	11104296	11106796	jc000989	2.13077	3.6469	57.9658	2.67e-14	3.65e-12	AT5G17680	CSA1	Encodes a TIR-NBS-LRR protein CSA1 that functions in photomorphogenic development. csa1 mutants display a constitutive shade-avoidance (CSA) phenotype (long stem) under high red:far-red rations (i.e. in the absence of a shade signal). csa1 mutation can be complemented by RPS4, a TIR-NBS-LRR protein that confers resistance against bacterium Pseudomonas syringae
chr2	24440000	24450000	chr2	24437570	24440070	jc001332	-2.61456	4.95896	28.8708	7.74e-08	4.66e-06	AT2G37460	UMAMIT12	nodulin MtN21-like transporter family protein
chr2	27420000	27430000	chr2	27424551	27427051	jc001668	1.2493	2.70798	9.40336	0.00216589	0.0300279	AT5G01740		AT5g01740/T20L15_10 (Arabidopsis)
chr2	28510000	28520000	chr2	28518058	28520558	jc001827	2.20943	5.45238	116.206	4.28e-27	1.93e-24	AT1G65060	4CL3	encodes an isoform of 4-coumarate:CoA ligase (4CL), which is involved in the last step of the general phenylpropanoid pathway. mRNA levels are not induced in response to wounding or to fungal infection by P. parasitica. mRNA is expressed in flowers, to a lesser degree in mature leaves and siliques and marginally in seedling roots and bolting stems of mature plants. The catalytic efficiency was in…
chr2	30780000	30785000	chr2	30784442	30786942	jc002121	1.27482	1.80981	8.21964	0.00414393	0.0487761	AT4G28780		GDSL-motif esterase/acyltransferase/lipase. Enzyme group with broad substrate specificity that may catalyze acyltransfer or hydrolase reactions with lipid and non-lipid substrates
chr2	33230000	33240000	chr2	33227563	33230063	jc002532	1.24592	5.39555	13.4742	0.000241865	0.00534909	AT1G11910	APA1	Encodes an aspartic proteinase that forms a heterodimer and is stable over a broad pH range
chr3	3820000	3830000	chr3	3820501	3823001	jc008480	-5.12571	5.22518	190.773	2.16e-43	2.52e-40	AT3G25180		Cytochrome P450 82G1 (Arabidopsis)
chr3	3830000	3840000	chr3	3830056	3832556	jc008481	-2.92018	2.67307	32.3023	1.32e-08	9.11e-07	AT3G25180		Cytochrome P450 82G1 (Arabidopsis)
chr3	3855000	3860000	chr3	3854894	3857394	jc008483	-2.3538	3.87322	23.8213	1.06e-06	4.87e-05	AT3G25180	CYP82G1	Encodes a cytochrome P450 monooxygenase (CYP82G1) that catalyzes the production of two volatile homoterpenes, TMTT and DMNT, although it is only likely to produce TMTT in planta. TMTT can be involved in attracting predatory insects to protect Arabidopsis plants from herbivorous pests. Homoterpene synthesis is also stimulated by fungal elicitors which increase the transcript levels of CYP82G1
chr3	4430000	4440000	chr3	4429933	4432433	jc008555	-1.8484	3.88024	18.9168	1.37e-05	0.000463281	AT3G01670	SEOA	Encodes a protein localized to phloem filaments that is required for phloem filament formation. The mRNA is cell-to-cell mobile
chr3	4460000	4470000	chr3	4464512	4467012	jc008558	2.23061	3.38511	42.2057	8.22e-11	7.54e-09	AT3G01680	SEOB	Encodes a protein localized to phloem filaments that is required for phloem filament formation. The mRNA is cell-to-cell mobile
chr3	4550000	4560000	chr3	4556447	4558947	jc008562	-1.84975	2.60203	25.7399	3.91e-07	1.97e-05	AT3G07510		Maternal effect embryo arrest protein (Arabidopsis)
chr3	4560000	4570000	chr3	4560908	4563408	jc008564	-1.42284	2.17985	9.62173	0.00192289	0.027507	AT5G05950	MEE60	maternal effect embryo arrest 60
chr3	5510000	5520000	chr3	5515205	5517705	jc008686	1.59933	1.4721	9.21513	0.00240023	0.0323064	AT4G12720	GFG1	Encodes a protein with ADP-ribose hydrolase activity. Negatively regulates EDS1-conditioned plant defense and programmed cell death
chr3	5695000	5700000	chr3	5693698	5696198	jc008699	-6.68345	-0.0365958	26.0034	3.41e-07	1.77e-05	AT1G19640	JMT	Encodes a S-adenosyl-L-methionine:jasmonic acid carboxyl methyltransferase that catalyzes the formation of methyljasmonate from jasmonic acid. Its expression is induced in response to wounding or methyljasmonate treatment
chr3	5720000	5730000	chr3	5726602	5729102	jc008703	5.89059	3.52634	295.816	2.69e-66	1.18e-62	AT5G38020		encodes a protein whose sequence is similar to SAM:salicylic acid carboxyl methyltransferase (SAMT) (GI:6002712)(Clarkia breweri) and to SAM:benzoic acid carboxyl methyltransferase (BAMT)(GI:9789277)(Antirrhinum majus)
chr3	8230000	8235000	chr3	8230582	8233082	jc008914	1.74275	3.17483	37.0396	1.16e-09	9.14e-08	AT1G63800	UBC5	ubiquitin-conjugating enzyme 5
chr3	9480000	9485000	chr3	9479701	9482201	jc008965	3.27905	4.61765	17.5521	2.8e-05	0.000864676	AT4G16740	TPS03	Encodes an (E,E)-alpha-farnesene synthase in the Col ecotype of Arabidopsis. This enzyme can also catalyze the formation of (E)-beta-ocimene as well as trace amounts of myrcene and other related compounds in vitro. The cytosolic localization of the protein may make it favor (E,E)-alpha-farnesene biosynthesis because the precursor of this product, FPP, is primarily cytosolic. Transcript levels for…
chr3	9480000	9490000	chr3	9480055	9482555	jc008966	3.16226	0.842668	30.6309	3.12e-08	2.07e-06			Protein of unknown function
chr3	9485000	9490000	chr3	9483558	9486058	jc008967	2.77444	2.9346	10.3597	0.00128798	0.0204052	POPTR_0007s02920		hypothetical protein
chr3	9810000	9820000	chr3	9807857	9810357	jc008981	7.36667	-0.174588	81.9668	1.38e-19	3.37e-17	AT3G25820	TPS-CIN	Encodes the monoterpene 1,8-cineole synthase, atTPS-Cin. This polypeptide was also shown to synthesize other monoterpenes albeit in minor quantities. The same polypeptide is encoded at two different loci, the result of gene duplication: at3g25820 and at3g25830
chr3	10155000	10160000	chr3	10157320	10159820	jc008993	-5.97406	0.837024	62.1315	3.21e-15	4.9e-13	Dr02570.cds		hypothetical protein
chr3	10550000	10560000	chr3	10553671	10556171	jc009013	2.13753	2.34109	16.4945	4.88e-05	0.0013982	AT4G03230		S-locus lectin protein kinase family protein (Arabidopsis)
chr3	13000000	13010000	chr3	12998554	13001054	jc009059	-4.58876	2.523	107.102	4.23e-25	1.61e-22	AT2G40980		Protein kinase superfamily protein (Arabidopsis)
chr3	13070000	13080000	chr3	13070256	13072756	jc009062	-6.7119	0.00989981	19.4504	1.03e-05	0.000359266	AT4G03230		S-locus lectin protein kinase family protein (Arabidopsis)
chr3	13490000	13500000	chr3	13495599	13498099	jc009069	2.69345	2.0624	56.7802	4.87e-14	6.57e-12	AT1G10940	ASK1	Protein kinase superfamily protein (Arabidopsis)
chr3	16590000	16600000	chr3	16595212	16597712	jc009104	1.9102	0.376164	19.8461	8.39e-06	0.000299219	AT5G64440	FAAH	AtFAAH (fatty acid amide hydrolase) modulates endogenous NAEs (N-Acylethanolamines) levels in plants by hydrolyzing NAEs to ethanolamine and their corresponding free fatty acids. NAE depletion likely participates in the regulation of plant growth. The mRNA is cell-to-cell mobile
chr3	22505000	22510000	chr3	22502906	22505406	jc009229	-5.98157	2.69045	119.422	8.46e-28	4.12e-25	AT3G22470	PPR3	Pentatricopeptide repeat (PPR) superfamily protein
chr3	22660000	22670000	chr3	22663361	22665861	jc009241	-2.50897	2.17018	46.5774	8.81e-12	9.19e-10	AT1G64100		Pentatricopeptide (PPR) repeat-containing protein (Arabidopsis)
chr3	23000000	23010000	chr3	23000423	23002923	jc009264	-3.32692	0.458574	30.5402	3.27e-08	2.15e-06			Protein of unknown function
chr3	23010000	23020000	chr3	23011277	23013777	jc009265	-2.7226	1.40219	35.9874	1.99e-09	1.53e-07	OAY33284		hypothetical protein
chr3	24150000	24160000	chr3	24149635	24152135	jc009333	2.27369	1.03107	33.1584	8.49e-09	6.03e-07	AT5G24080		Protein kinase superfamily protein
chr3	24185000	24190000	chr3	24185601	24188101	jc009335	-2.56834	1.3116	28.589	8.95e-08	5.28e-06	AT1G72680	CAD1	cinnamyl-alcohol dehydrogenase
chr3	24190000	24200000	chr3	24190041	24192541	jc009336	-2.48885	2.01865	28.7563	8.21e-08	4.91e-06	AT1G49170		At1g49170 (Arabidopsis)
chr3	24230000	24235000	chr3	24227784	24230284	jc009339	3.08571	0.654319	35.4212	2.66e-09	2.03e-07	AT5G24080		Protein kinase superfamily protein
chr3	24240000	24250000	chr3	24246644	24249144	jc009341	-1.38006	1.47334	9.89153	0.00166041	0.0248679	AT1G49170		At1g49170 (Arabidopsis)
chr3	27780000	27785000	chr3	27781293	27783793	jc009618	-1.06789	5.77578	26.7609	2.3e-07	1.26e-05	AT3G23490	CYN	Encodes a cyanase that catalyzes the bicarbonate-dependent breakdown of cyanate to ammonia and bicarbonate. CYN forms a hexadecamer and is believed to be a cytosolic protein. Long-term exposure to NaCl increases CYN transcript levels. It is also expressed at higher levels in flowers relative to stems, roots, and seedlings
chr3	27890000	27895000	chr3	27891689	27894189	jc009634	-3.56348	0.197339	24.505	7.41e-07	3.52e-05			Protein of unknown function
chr3	28550000	28555000	chr3	28549133	28551633	jc009707	6.19574	2.61976	192.676	8.29e-44	1.12e-40	AT5G65550		UDP-Glycosyltransferase superfamily protein		organic cation/carnitine transporter4
chr3	28560000	28570000	chr3	28560446	28562946	jc009708	-3.11043	0.621072	33.0463	9e-09	6.31e-07	AT2G22590		UDP-glycosyltransferase 91A1 (Arabidopsis)
chr3	28560000	28570000	chr3	28567783	28570283	jc009711	2.27271	1.38846	34.5616	4.13e-09	3.04e-07	AT2G22590		UDP-glycosyltransferase 91A1 (Arabidopsis)
chr3	28950000	28955000	chr3	28952483	28954983	jc009761	-2.29554	1.37733	27.2008	1.83e-07	1.03e-05	AT3G01190		Peroxidase (Arabidopsis)
chr4	95000	100000	chr4	99679	102179	jc022978	1.0212	2.92728	14.3446	0.000152213	0.00366637	AT5G65930	ZWI	encodes a novel member of the kinesin superfamily of motor proteins. recessive mutations have reduced number of trichome branches
chr4	130000	135000	chr4	131365	133865	jc022985	1.92199	5.02824	40.4258	2.04e-10	1.79e-08	AT3G51520	DGAT2	Encodes a functional acyl-CoA:diacylglycerol acyltransferase with different acyl-CoA substrate preferences and shows higher DAG to TAG conversion rate than AtDGAT1. It increases both C18:2 and C18:3 polyunsaturated fatty acids at the expense of C16:0
chr4	345000	350000	chr4	343598	346098	jc023008	2.36689	0.490405	29.2497	6.36e-08	3.89e-06	AT2G17500	PILS5	Auxin efflux carrier family protein
chr4	730000	740000	chr4	728899	731399	jc023049	2.35947	1.6938	46.2999	1.01e-11	1.05e-09	AT3G51430	SSL5	Although this enzyme is predicted to encode a strictosidine synthase (SS), it lacks a conserved catalytic glutamate residue found in active SS enzymes and it is not expected to have SS activity
chr4	790000	800000	chr4	790352	792852	jc023057	4.20659	2.39305	109.639	1.18e-25	4.8e-23	AT2G17650		Probable acyl-activating enzyme 2 (Arabidopsis)
chr4	930000	940000	chr4	935488	937988	jc023089	-1.42292	0.795734	8.0447	0.00456371	0.0524497	AT3G14580		Pentatricopeptide repeat-containing protein At3g14580, mitochondrial (Arabidopsis)
chr4	930000	940000	chr4	928277	930777	jc023085	-5.09901	3.30988	140.821	1.76e-32	1.19e-29	AT4G27220		NB-ARC domain-containing disease resistance protein (Arabidopsis)
chr4	940000	950000	chr4	944918	947418	jc023092	-0.991739	3.66882	11.0699	0.000877412	0.0151756	AT3G14580		Pentatricopeptide repeat-containing protein At3g14580, mitochondrial (Arabidopsis)
chr4	940000	950000	chr4	938295	940795	jc023090	-1.99561	3.15441	38.153	6.54e-10	5.41e-08	AT4G27220		NB-ARC domain-containing disease resistance protein (Arabidopsis)
chr4	1430000	1435000	chr4	1432200	1434700	jc023146	1.15732	4.30559	11.5113	0.000691748	0.0126374	AT1G53420		Probable LRR receptor-like serine/threonine-protein kinase At1g53420 (Arabidopsis)
chr4	1480000	1490000	chr4	1486706	1489206	jc023149	2.84608	0.049498	33.0831	8.83e-09	6.22e-07	AT1G29750	RKF1	Receptor-like serine/threonine kinase (RKF1). The putative extracellular domain of the RKF1 protein contains 13 tandem repeats of leucine-rich sequences. Expressed in early flower primordial, stamen, and pollen grains
chr4	1985000	1990000	chr4	1983504	1986004	jc023207	2.38764	2.15754	55.558	9.07e-14	1.2e-11	AT5G66200	ARO2	Armadillo repeat protein. One of a family of four in Arabidopsis. Expressed in vegetative tissues, anthers and ovules
chr4	2275000	2280000	chr4	2276300	2278800	jc023230	1.10068	4.14802	22.0681	2.63e-06	0.000108334	AT5G66240	ULCS1	Encodes a WD40-repeat protein that interacts with the E3 Cullin Ring Ligase subunit DDB1a and is involved in secondary wall modification and thickening by regulating the degradation of specific proteins. RNAi-mediated silencing results in anther indehiscence and infertility
chr4	4050000	4060000	chr4	4052702	4055202	jc023355	3.69233	-0.0662501	41.1864	1.38e-10	1.23e-08	AT5G66390	PRX72	Encodes a peroxidase that is involved in lignin biosynthesis
chr4	4060000	4070000	chr4	4060795	4063295	jc023356	7.97551	1.4405	168.933	1.27e-38	1.17e-35	AT3G44960		Shugoshin (Arabidopsis)
chr4	4950000	4960000	chr4	4950162	4952662	jc023395	-1.37387	0.948388	9.56663	0.00198147	0.0281612	AT3G50930	BCS1	Encodes a protein that is present in a homo-multimeric protein complex on the outer mitochondrial membrane and plays a role in cell death and amplifying salicylic acid signalling. The mRNA is cell-to-cell mobile
chr4	6380000	6390000	chr4	6382875	6385375	jc023446	-1.70907	5.77696	23.7587	1.09e-06	5e-05	AT1G75250	RL6	RAD-like 6 (Arabidopsis)
chr4	21900000	21910000	chr4	21908833	21911333	jc023636	1.0459	5.08108	27.9735	1.23e-07	7.07e-06	AT3G58750	CSY2	Citrate synthase 2, peroxisomal (Arabidopsis)
chr4	22950000	22960000	chr4	22958366	22960866	jc023715	2.0135	2.20084	33.8072	6.09e-09	4.41e-07	AT1G56120		Leucine-rich repeat transmembrane protein kinase (Arabidopsis)
chr4	25080000	25090000	chr4	25088748	25091248	jc023875	-0.993221	4.65724	18.3697	1.82e-05	0.000588686	AT5G37770	CML24	Encodes a protein with 40% similarity to calmodulin. Binds Ca(2+) and, as a consequence, undergoes conformational changes. CML24 expression occurs in all major organs, and transcript levels are increased from 2- to 15-fold in plants subjected to touch, darkness, heat, cold, hydrogen peroxide, abscisic acid (ABA), and indole-3-acetic acid. However, CML24 protein accumulation changes were not detec…
chr4	25780000	25790000	chr4	25781618	25784118	jc023954	-1.11762	4.04378	15.0007	0.000107469	0.0027475	AT5G16160		At5g16160 (Arabidopsis)
chr4	25810000	25815000	chr4	25807788	25810288	jc023962	7.1278	0.688345	119.17	9.61e-28	4.56e-25	AT5G38220		Alpha/beta-Hydrolases superfamily protein (Arabidopsis)
chr4	25910000	25915000	chr4	25910508	25913008	jc023978	-2.14336	1.85035	21.6002	3.36e-06	0.000135391	AT1G66840	WEB2	Encodes a coiled-coil protein WEB2 (weak chloroplast movement under blue light 2, also named PMI2/plastid movement impaired 2). Involved in chloroplast avoidance movement under intermediate and high light intensities. WEB2, together with another coiled-coil protein WEB1 (AT2G26570), maintains the chloroplast photorelocation movement velocity
chr4	25910000	25920000	chr4	25915839	25918339	jc023979	-2.29866	0.980228	26.3699	2.82e-07	1.5e-05			Protein of unknown function
chr4	25940000	25950000	chr4	25949697	25952197	jc023987	-2.39825	0.931523	12.4897	0.000409194	0.00817363	AT5G38200		Class I glutamine amidotransferase-like superfamily protein (Arabidopsis)
chr4	29810000	29815000	chr4	29810958	29813458	jc024512	3.41733	0.376083	44.4673	2.59e-11	2.49e-09	AT4G12320	CYP706A6	member of CYP706A
chr4	30120000	30130000	chr4	30123783	30126283	jc024565	-2.64943	4.45386	20.344	6.47e-06	0.00023938	AT1G04110	SDD1	Initially identified as a mutation affecting stomatal development and distribution. Encodes a protein similar to serine proteases
chr4	31610000	31620000	chr4	31610332	31612832	jc024824	-3.76911	4.07864	13.9075	0.000192029	0.00446068	AT4G11070	WRKY41	Probable WRKY transcription factor 41 (Arabidopsis)
chr5	170000	175000	chr5	172692	175192	jc002670	-0.965148	6.00029	14.3791	0.000149449	0.00361523	AT5G01410	PDX13	Encodes a protein predicted to function in tandem with PDX2 to form glutamine amidotransferase complex with involved in vitamin B6 biosynthesis
chr5	205000	210000	chr5	208913	211413	jc002678	1.65835	4.81772	35.526	2.52e-09	1.93e-07	AT2G38170	CAX1	Encodes a high affinity vacuolar calcium antiporter. The residue His 338 is critical to Ca2+ transport activity. Disruption of CAX1 reduces manganese and zinc of shoot tissue and results in a decrease in the activity of vacuolar V-type proton ATPase
chr5	400000	410000	chr5	405556	408056	jc002715	7.53065	-0.0434661	82.6866	9.62e-20	2.38e-17	AT5G26250	STP8	Sugar transporter expressed strongly in pollen and pollen tubes
chr5	450000	455000	chr5	450892	453392	jc002720	-5.24623	2.41514	117.426	2.32e-27	1.07e-24	AT4G12010	DSC1	Leucine-rich repeat domain (NLR) receptor. Dominant negative alleles suppress catma3 autoimmunity
chr5	460000	470000	chr5	462145	464645	jc002722	-7.39242	0.542423	58.996	1.58e-14	2.2e-12			Protein of unknown function		molybdenum cofactor synthesis family protein, similar to Molybdenum cofactor synthesis protein 2 small subunit
chr5	470000	480000	chr5	471197	473697	jc002723	-2.90781	0.628547	23.4509	1.28e-06	5.82e-05	AT4G12010	DSC1	Leucine-rich repeat domain (NLR) receptor. Dominant negative alleles suppress catma4 autoimmunity
chr5	495000	500000	chr5	492883	495383	jc002726	-2.10904	0.111487	13.511	0.000237168	0.00525848	AT5G17880	CSA1	Encodes a TIR-NBS-LRR protein CSA1 that functions in photomorphogenic development. csa1 mutants display a constitutive shade-avoidance (CSA) phenotype (long stem) under high red:far-red rations (i.e. in the absence of a shade signal). csa1 mutation can be complemented by RPS4, a TIR-NBS-LRR protein that confers resistance against bacterium Pseudomonas syringae
chr5	710000	715000	chr5	709434	711934	jc002758	-1.00809	3.96129	16.9845	3.77e-05	0.00112599	AT5G01120		Putative uncharacterized protein (Arabidopsis)
chr5	1970000	1980000	chr5	1971256	1973756	jc002938	-1.28646	7.53573	31.1307	2.41e-08	1.62e-06	AT3G09390	MT2A	metallothionein, binds to and detoxifies excess copper and other metals, limiting oxidative damage
chr5	2590000	2600000	chr5	2595405	2597905	jc003009	-3.42799	0.093912	18.0955	2.1e-05	0.000668735	AT3G26320	CYP71B36	Cytochrome P450 71B36 (Arabidopsis)
chr5	2690000	2700000	chr5	2698475	2700975	jc003016	-7.21894	0.365626	35.0099	3.28e-09	2.46e-07	AT5G57260	CYP71B10	CYP71B10 (Arabidopsis)
chr5	2740000	2750000	chr5	2744615	2747115	jc003023	-6.31941	-0.372561	29.4988	5.6e-08	3.47e-06	AT3G26320	CYP71B36	Cytochrome P450 71B36 (Arabidopsis)
chr5	2750000	2760000	chr5	2750969	2753469	jc003024	-5.56825	4.30462	92.9243	5.43e-22	1.59e-19	AT5G57260	CYP71B11	CYP71B10 (Arabidopsis)
chr5	2805000	2810000	chr5	2808880	2811380	jc003030	-6.52933	4.44521	76.2097	2.55e-18	5.33e-16	AT3G26320	CYP71B36	Cytochrome P450 71B36 (Arabidopsis)
chr5	3065000	3070000	chr5	3064937	3067437	jc003055	-3.42065	1.07505	26.3046	2.92e-07	1.54e-05	AES68367		hypothetical protein
chr5	3070000	3080000	chr5	3074469	3076969	jc003056	-3.14409	1.4907	29.9191	4.5e-08	2.86e-06	AT1G19320		At1g19320 (Arabidopsis)
chr5	3070000	3080000	chr5	3076382	3078882	jc003057	-5.85509	2.59392	61.5684	4.28e-15	6.47e-13	AT1G75800		At1g75800/T4O12_2 (Arabidopsis)
chr5	3070000	3080000	chr5	3072984	3075484	jc003058	-8.70774	1.78081	62.9426	2.13e-15	3.36e-13	OS03T0244333-00		Os03g0244333 protein
chr5	3890000	3900000	chr5	3888863	3891363	jc003126	4.54089	2.07552	105.851	7.95e-25	2.9e-22	OAY61295		hypothetical protein
chr5	3910000	3920000	chr5	3915405	3917905	jc003128	5.28924	3.87521	261.786	7e-59	2.05e-55	OAY61295		hypothetical protein
chr5	4110000	4120000	chr5	4117148	4119648	jc003142	1.34194	0.969672	8.14175	0.00432576	0.0502419	OAY27173		hypothetical protein
chr5	4190000	4195000	chr5	4188256	4190756	jc003144	-1.37396	6.23645	46.1818	1.08e-11	1.1e-09	AT4G04910	NSF	N-ethylmaleimide sensitive factor
chr5	4240000	4245000	chr5	4241556	4244056	jc003149	-2.13356	4.21496	62.7529	2.34e-15	3.67e-13	AT4G04910	NSF	N-ethylmaleimide sensitive factor
chr5	4240000	4245000	chr5	4242194	4244694	jc003150	-5.36156	1.47175	65.529	5.73e-16	9.66e-14	AT4G04910	NSF	N-ethylmaleimide sensitive factor
chr5	4250000	4260000	chr5	4249122	4251622	jc003151	-1.86502	3.80035	49.2259	2.28e-12	2.56e-10			Protein of unknown function
chr5	4260000	4270000	chr5	4261598	4264098	jc003153	-6.91752	0.131229	47.672	5.04e-12	5.45e-10			Protein of unknown function
chr5	18170000	18180000	chr5	18175937	18178437	jc003447	-1.7629	4.74196	59.4493	1.25e-14	1.8e-12	AT3G13340		AT3g13340/MDC11_13 (Arabidopsis)
chr5	21310000	21315000	chr5	21313290	21315790	jc003711	8.23204	4.22663	266.481	6.64e-60	2.33e-56	OAY56073		hypothetical protein
chr5	21350000	21360000	chr5	21348139	21350639	jc003713	-2.29979	3.96836	20.5022	5.96e-06	0.000222259	KJB28054		hypothetical protein
chr5	21350000	21360000	chr5	21357337	21359837	jc003715	5.46783	2.15175	93.9284	3.27e-22	9.72e-20	KJB28054		hypothetical protein
chr5	21390000	21400000	chr5	21389134	21391634	jc003720	1.3047	2.29199	14.2298	0.000161786	0.00383951	AT1G15060		Alpha/beta hydrolase family protein (Arabidopsis)
chr5	22550000	22555000	chr5	22549910	22552410	jc003891	-1.88338	3.24918	13.357	0.000257453	0.00563697	AT3G51550	FER	Encodes a synergid-expressed, plasma-membrane localized receptor-like kinase that accumulates asymetrically in the synergid membrnane at the filiform apparatus and mediates male-female gametophyte interactions during pollen tube reception. Also involved in powdery mildew infection. Mutants show faster root elongation under dim light, the protein is required for intracellular accumulation of AHA2 …
chr5	23980000	23990000	chr5	23988041	23990541	jc004141	-1.73703	4.91926	12.7718	0.000351885	0.00732941	AT5G39950	ATH2	encodes a cytosolic thioredoxin that reduces disulfide bridges of target proteins by the reversible formation of a disulfide bridge between two neighboring Cys residues present in the active site. Thioredoxins have been found to regulate a variety of biological reactions in prokaryotic and eukaryotic cells
chr5	24170000	24180000	chr5	24179917	24182417	jc004177	-0.996869	4.69415	8.51732	0.00351781	0.0432041	AT1G27200		DUF23/GT0 (Fragment) (Arabidopsis)
chr5	24290000	24295000	chr5	24291175	24293675	jc004196	-2.80659	5.74563	12.7087	0.000363966	0.00751852	AT1G70170	MMP	mutant has Late flowering; Early senescence; Matrix Metalloproteinase
chr5	26405000	26410000	chr5	26403768	26406268	jc004564	1.48276	1.39872	10.0464	0.00152649	0.0232191	AT1G02850	BGLU11	Beta-glucosidase 11 (Arabidopsis)
chr5	28580000	28585000	chr5	28578901	28581401	jc004983	-1.39285	6.03956	8.28413	0.00399931	0.0475146	AT2G46210	SLD2	Fatty acid/sphingolipid desaturase
chr6	3180000	3190000	chr6	3182225	3184725	jc015031	2.72965	2.2039	74.2301	6.95e-18	1.42e-15	AT4G27190		Disease resistance protein At4g27190 (Arabidopsis)
chr6	3195000	3200000	chr6	3193294	3195794	jc015032	2.37654	4.0575	102.503	4.31e-24	1.45e-21	AT4G14465	AHL20	AT-hook motif nuclear-localized protein 20 (Arabidopsis)
chr6	3195000	3200000	chr6	3193965	3196465	jc015034	1.21967	5.60367	37.5438	8.94e-10	7.19e-08	AT4G27220		NB-ARC domain-containing disease resistance protein (Arabidopsis)
chr6	14850000	14855000	chr6	14848200	14850700	jc015893	-1.00471	2.77506	10.25	0.00136686	0.0213844	AT5G04890	RTM2	Protein RESTRICTED TEV MOVEMENT 2 (Arabidopsis)
chr6	20525000	20530000	chr6	20528713	20531213	jc015985	3.05152	-0.0627724	34.1951	4.99e-09	3.64e-07	AT3G52770	ZPR3	ZPR3 is a small-leucine zipper containing protein that is involved in the establishment of leaf polarity
chr6	20860000	20865000	chr6	20859966	20862466	jc015996	-1.43846	4.98949	35.5435	2.49e-09	1.92e-07	AT5G49210		stress response NST1-like protein
chr6	20950000	20960000	chr6	20951514	20954014	jc016002	-1.22608	3.59363	18.4546	1.74e-05	0.000567224	AT2G27600	SKD1	Encodes a SKD1 (Suppressor of K+ Transport Growth Defect1) homolog. Localized to the cytoplasm and to multivesicular endosomes. Involved in multivesicular endosome function. The mRNA is cell-to-cell mobile
chr6	20950000	20960000	chr6	20951910	20954410	jc016004	2.74954	0.817503	34.2154	4.93e-09	3.62e-07	AT5G03610		GDSL esterase/lipase At5g03610 (Arabidopsis)
chr6	21050000	21060000	chr6	21053546	21056046	jc016007	-2.53356	1.38098	33.2642	8.04e-09	5.76e-07	AT3G18670		Ankyrin repeat family protein (Arabidopsis)
chr6	21450000	21460000	chr6	21448123	21450623	jc016020	-5.63792	4.80279	240.762	2.68e-54	5.23e-51	AT3G18670		Ankyrin repeat family protein (Arabidopsis)
chr6	21470000	21480000	chr6	21467691	21470191	jc016021	-2.61367	2.81183	35.3821	2.71e-09	2.06e-07	AT3G18670		Ankyrin repeat family protein (Arabidopsis)
chr6	21480000	21490000	chr6	21478125	21480625	jc016022	-2.3651	0.166491	18.0431	2.16e-05	0.000684904	AT3G18670		Ankyrin repeat family protein (Arabidopsis)
chr6	21490000	21500000	chr6	21494748	21497248	jc016024	-2.37787	3.37632	44.9869	1.98e-11	1.93e-09	AT3G18670		Ankyrin repeat family protein (Arabidopsis)
chr6	21510000	21520000	chr6	21510156	21512656	jc016025	-4.21088	1.78474	55.178	1.1e-13	1.42e-11	AT5G04700		Ankyrin repeat family protein (Arabidopsis)
chr6	24950000	24960000	chr6	24952157	24954657	jc016238	-6.87222	0.107519	40.208	2.28e-10	1.99e-08	OAY45729		hypothetical protein
chr6	26340000	26350000	chr6	26344238	26346738	jc016355	2.22318	0.61204	29.4012	5.88e-08	3.63e-06	EOY18819		Uncharacterized protein isoform 1
chr6	28180000	28190000	chr6	28186801	28189301	jc016557	-6.10183	2.52804	112.303	3.07e-26	1.31e-23	AT3G11420		At3g11420 (Arabidopsis)
chr6	28300000	28310000	chr6	28298216	28300716	jc016558	-1.24899	3.32504	9.24712	0.00235866	0.0319924	AT3G11420		At3g11420 (Arabidopsis)
chr6	29140000	29150000	chr6	29138243	29140743	jc016658	-8.12636	1.23333	29.8876	4.58e-08	2.9e-06	AT5G20480	EFR	LRR receptor-like serine/threonine-protein kinase EFR (Arabidopsis)
chr6	29480000	29490000	chr6	29484619	29487119	jc016691	-4.39989	0.923568	48.1464	3.96e-12	4.39e-10	AT3G55950	CCR3	Putative serine/threonine-protein kinase-like protein CCR3 (Arabidopsis)
chr6	29490000	29500000	chr6	29490213	29492713	jc016693	-0.979702	3.38093	9.4725	0.00208575	0.0291705	AT3G55950	CCR3	Putative serine/threonine-protein kinase-like protein CCR3 (Arabidopsis)
chr6	29490000	29500000	chr6	29491458	29493958	jc016694	-1.59376	0.962552	12.4697	0.000413616	0.00825255	AT3G55950	CCR3	Putative serine/threonine-protein kinase-like protein CCR3 (Arabidopsis)
chr6	29500000	29510000	chr6	29502157	29504657	jc016695	1.52311	0.0301605	11.2337	0.000803272	0.0142554	AT3G55950	CCR3	Putative serine/threonine-protein kinase-like protein CCR3 (Arabidopsis)
chr6	29500000	29510000	chr6	29506117	29508617	jc016696	-3.89033	-0.267436	25.1663	5.26e-07	2.61e-05	AT3G55950	CCR3	Putative serine/threonine-protein kinase-like protein CCR3 (Arabidopsis)
chr6	29500000	29510000	chr6	29505420	29507920	jc016697	1.00556	4.55784	14.7084	0.000125489	0.00309513	AT5G05660	NFXL2	NF-X1-type zinc finger protein NFXL2 (Arabidopsis)
chr7	1045000	1050000	chr7	1045142	1047642	jc019094	3.43395	1.99148	27.2364	1.8e-07	1.01e-05	AT3G11980	FAR2	Similar to fatty acid reductases
chr7	1125000	1130000	chr7	1125497	1127997	jc019097	1.8763	1.48875	29.679	5.1e-08	3.19e-06	AT4G25440	ZFWD1	zinc finger WD40 repeat protein 1
chr7	1150000	1155000	chr7	1148731	1151231	jc019100	1.13105	3.03582	21.3089	3.91e-06	0.000154409	AT5G19760		Encodes a novel mitochondrial carrier capable of transporting both dicarboxylates (such as malate, oxaloacetate, oxoglutarate, and maleate) and tricarboxylates (such as citrate, isocitrate, cis-aconitate, and trans-aconitate)
chr7	1180000	1185000	chr7	1178475	1180975	jc019102	1.59838	3.55399	15.7462	7.24e-05	0.00199117	AT1G13630		Tetratricopeptide repeat (TPR)-like superfamily protein (Arabidopsis)
chr7	1180000	1185000	chr7	1182116	1184616	jc019103	1.45356	2.3661	10.53	0.00117453	0.018898	AT5G51980		Transducin/WD40 repeat-like superfamily protein (Arabidopsis)
chr7	2760000	2770000	chr7	2768987	2771487	jc019183	1.97093	2.29344	35.2709	2.87e-09	2.16e-07	AT1G55230		Proteinase inhibitor I4, serpin (DUF716) (Arabidopsis)
chr7	2760000	2770000	chr7	2766299	2768799	jc019184	2.0556	0.97766	17.8238	2.42e-05	0.000757585			Protein of unknown function
chr7	2990000	3000000	chr7	2999808	3002308	jc019191	7.3705	0.902287	122.099	2.2e-28	1.1e-25	Tp57577_TGAC_v2_mRNA37711		hypothetical protein
chr7	15230000	15240000	chr7	15239761	15242261	jc019379	-0.949181	3.09454	10.0814	0.00149773	0.0229008	AT3G14850	TBL41	Encodes a member of the TBL (TRICHOME BIREFRINGENCE-LIKE) gene family containing a plant-specific DUF231 (domain of unknown function) domain. TBL gene family has 46 members, two of which (TBR/AT5G06700 and TBL3/AT5G01360) have been shown to be involved in the synthesis and deposition of secondary wall cellulose, presumably by influencing the esterification state of pectic polymers. A nomenclature…
chr7	17130000	17140000	chr7	17131235	17133735	jc019438	8.03622	1.49115	177.69	1.55e-40	1.7e-37	AT3G16460	JAL34	Mannose-binding lectin superfamily protein
chr7	17540000	17550000	chr7	17544094	17546594	jc019449	1.77252	0.591477	19.4984	1.01e-05	0.000351759	AT3G16460	JAL35	Mannose-binding lectin superfamily protein
chr7	20560000	20570000	chr7	20563091	20565591	jc019591	1.31763	2.64405	12.9887	0.000313383	0.00663781	OAY54812		hypothetical protein
chr7	20575000	20580000	chr7	20576776	20579276	jc019592	-2.32551	0.169493	15.5027	8.24e-05	0.00218925	AT1G53210		Encodes a Na+/Ca 2+ exchanger-like protein that participates in the maintenance of Ca 2+ homeostasis. The mRNA is cell-to-cell mobile
chr7	20640000	20650000	chr7	20640184	20642684	jc019596	-9.71867	2.75514	138.983	4.44e-32	2.89e-29	AT5G24350	MIP2	Member of MAG2 complex on the ER that is responsible for efficient transport of seed storage proteins, functions in protein transport between the ER and Golgi apparatus, contain a Zeste?White 10 (ZW10) domain and a Sec39 domain. Required for proper maturation of seed storage proteins
chr7	20660000	20670000	chr7	20658615	20661115	jc019599	9.78169	1.91649	211.159	7.67e-48	1.22e-44	KZM82675		hypothetical protein
chr7	20660000	20670000	chr7	20662836	20665336	jc019600	10.0451	2.16135	243.98	5.33e-55	1.17e-51			Protein of unknown function
chr7	22390000	22400000	chr7	22394804	22397304	jc019725	-1.26348	3.76965	8.56785	0.00342152	0.0423178	POPTR_0001s41100		hypothetical protein
chr7	22830000	22835000	chr7	22834449	22836949	jc019794	4.41381	2.24426	136.155	1.85e-31	1.12e-28	AT3G07870	FBX92	FBX92 is an F-box containing protein. Overexpression produces plants with smaller leaves while reduced expression is correlated with increased leaf size and increased rates of cell proliferation
chr7	23650000	23655000	chr7	23650137	23652637	jc019905	2.33292	1.84531	24.9332	5.94e-07	2.91e-05	AT3G20660	2019-10-04	Organic cation/carnitine transporter 4 (Arabidopsis)
chr7	23660000	23665000	chr7	23662240	23664740	jc019906	7.97962	0.323663	106.278	6.41e-25	2.39e-22	AT5G23960	TPS21	Encodes a sesquiterpene synthase involved in generating all of the group A sesquiterpenes found in the Arabidopsis floral volatile blend. Strongly expressed in the stigma
chr7	23785000	23790000	chr7	23789493	23791993	jc019914	-2.69881	6.28598	12.4955	0.000407928	0.00816047			Protein of unknown function
chr7	27330000	27335000	chr7	27334248	27336748	jc020445	1.53	5.14295	26.6809	2.4e-07	1.31e-05	AT5G55630	KCO1	Encodes AtTPK1 (KCO1), a member of the Arabidopsis thaliana K+ channel family of AtTPK/KCO proteins. AtTPK1 is targeted to the vacuolar membrane. Forms homomeric ion channels in vivo. Voltage-independent and Ca2+-activated K+ channel. Activated by 14-3-3 proteins
chr7	28450000	28460000	chr7	28456686	28459186	jc020632	-2.37089	1.58462	10.4696	0.00121355	0.0194367	AT1G03220		Eukaryotic aspartyl protease family protein (Arabidopsis)
chr7	28450000	28460000	chr7	28454751	28457251	jc020633	-1.56268	3.70532	9.74649	0.00179665	0.02628	AT1G03220		Eukaryotic aspartyl protease family protein (Arabidopsis)
chr7	28535000	28540000	chr7	28534560	28537060	jc020647	-2.17671	0.788332	13.5569	0.000231435	0.00514437	AT5G19040	IPT5	Encodes cytokinin synthase
chr7	29310000	29320000	chr7	29318665	29321165	jc020795	-2.10983	5.639	25.0716	5.52e-07	2.73e-05	AT3G06890		At3g06890 (Arabidopsis)
chr8	435000	440000	chr8	432673	435173	jc012689	-1.90742	1.89323	15.697	7.43e-05	0.00203398	AT5G10770		Aspartyl protease family protein At5g10770 (Arabidopsis)
chr8	445000	450000	chr8	449574	452074	jc012692	-1.99783	3.93099	24.6145	7e-07	3.36e-05	AT5G10770		Aspartyl protease family protein At5g10770 (Arabidopsis)
chr8	5120000	5130000	chr8	5123559	5126059	jc013489	-1.22776	3.03333	17.8335	2.41e-05	0.000755086	AT4G16850		Putative uncharacterized protein At4g16850 (Arabidopsis)
chr8	6510000	6520000	chr8	6510076	6512576	jc013678	4.09995	1.05206	81.743	1.55e-19	3.72e-17	OAY31536		hypothetical protein
chr8	6540000	6550000	chr8	6547264	6549764	jc013682	-3.15113	2.46614	42.9465	5.63e-11	5.22e-09	OAY31536		hypothetical protein
chr8	10870000	10880000	chr8	10872127	10874627	jc013979	-1.25029	4.04883	10.9784	0.000921822	0.0156051	AT1G18300	NUDT4	Nudix hydrolase 4 (Arabidopsis)
chr8	10930000	10935000	chr8	10930370	10932870	jc013981	-3.16069	0.527124	22.9327	1.68e-06	7.37e-05	AT1G48420		Encodes an enzyme that decomposes D-cysteine into pyruvate, H2S, and NH3. Only D-cysteine but not L-cysteine was converted by D-CDes to pyruvate, H2S, and NH3. There is conflicting evidence on its 1-aminocyclopropane-1-carboxylate deaminase activity. Involved in regulating ethylene levelscarboxylate deaminase, mitochondrial (Arabidopsis)
chr8	23450000	23460000	chr8	23448100	23450600	jc014181	-1.9101	0.0751674	9.93245	0.0016239	0.0244198	AT1G58190	RLP9	Receptor like protein 9 (Arabidopsis)
chr8	24070000	24080000	chr8	24071429	24073929	jc014200	8.6578	3.13253	304.294	3.82e-68	2.23e-64	AT4G35160	ASMT	Encodes a cytosolic N-acetylserotonin O-methyltransferase that can convert N-acetylserotonin to melatonin and serotonin to 6-methoxytryptamine in the process of melatonin synthesis. It does not have caffeic acid O- methyltransferase activity
chr8	24150000	24155000	chr8	24154102	24156602	jc014202	-2.94479	-0.303446	14.8825	0.000114421	0.00288321	AT4G35160	ASMT	Encodes a cytosolic N-acetylserotonin O-methyltransferase that can convert N-acetylserotonin to melatonin and serotonin to 7-methoxytryptamine in the process of melatonin synthesis. It does not have caffeic acid O- methyltransferase activity
chr8	24370000	24380000	chr8	24376908	24379408	jc014214	1.31771	0.888946	8.90617	0.00284208	0.0369218	OAY46724		hypothetical protein
chr8	24860000	24870000	chr8	24860189	24862689	jc014246	-4.79047	3.97774	16.8237	4.1e-05	0.001207	AT5G43580	UPI	Predicted to encode a PR (pathogenesis-related) peptide that belongs to the PR-6 proteinase inhibitor family. Functions in resistance to necrotrophic fungi and insect herbivory
chr8	24890000	24895000	chr8	24893505	24896005	jc014247	2.30652	1.66268	9.41998	0.00214634	0.029804	AT2G38900		Serine protease inhibitor, potato inhibitor I-type family protein (Arabidopsis)
chr8	25190000	25195000	chr8	25188969	25191469	jc014262	-3.12883	3.20664	11.0954	0.000865401	0.0150705	AT2G38870		Putative protease inhibitor (Arabidopsis)
chr8	25750000	25755000	chr8	25750780	25753280	jc014304	-3.37079	2.51296	51.9207	5.78e-13	6.99e-11	AT4G25830	CASPL2C1	CASP-like protein (Arabidopsis)
chr8	26040000	26050000	chr8	26044211	26046711	jc014335	-3.49378	1.16799	26.3527	2.84e-07	1.51e-05	AT5G24080		Protein kinase superfamily protein
chr8	26110000	26120000	chr8	26107655	26110155	jc014341	4.4834	0.652417	85.3218	2.54e-20	6.44e-18	AT5G24080		Protein kinase superfamily protein
chr8	26120000	26130000	chr8	26124768	26127268	jc014343	2.41877	-0.378617	20.8667	4.92e-06	0.000189784	AT5G24080		Protein kinase superfamily protein
chr9	630000	640000	chr9	634045	636545	jc016987	-6.10041	-0.511237	26.5254	2.6e-07	1.4e-05	AT3G26040		HXXXD-type acyl-transferase family protein (Arabidopsis)
chr9	1140000	1150000	chr9	1141067	1143567	jc017091	-0.96744	7.73957	18.9218	1.36e-05	0.000463281	AT2G16600	ROC3	Encodes cytosolic cyclophilin ROC3. The mRNA is cell-to-cell mobile
chr9	1900000	1910000	chr9	1898899	1901399	jc017233	1.48624	6.3705	54.9447	1.24e-13	1.59e-11	AT5G42770		Maf-like protein (Arabidopsis)
chr9	2660000	2670000	chr9	2661056	2663556	jc017363	6.50275	1.12293	101.758	6.27e-24	2.04e-21	AT2G26560	PLP2	Encodes a lipid acyl hydrolase with wide substrate specificity that accumulates upon infection by fungal and bacterial pathogens. Protein is localized in the cytoplasm in healthy leaves, and in membranes in infected cells. Plays a role in cell death and differentially affects the accumulation of oxylipins. Contributes to resistance to virus
chr9	2750000	2760000	chr9	2754895	2757395	jc017381	2.48247	3.60855	59.0966	1.5e-14	2.12e-12	AT2G43290	MSS3	Calmodulin-like MSS3.Encodes an endomembrane localized member of the CML subfamily VII. Contains a canonical CaM domain and unique N-terminal extension that distinguishes it from other members of the subfamily
chr9	2750000	2760000	chr9	2756307	2758807	jc017380	1.73506	1.08738	11.0901	0.0008679	0.0150705	AT3G25600	CML16	Probable calcium-binding protein CML16 (Arabidopsis)
chr9	2810000	2820000	chr9	2809094	2811594	jc017389	-1.95576	1.24644	22.3639	2.26e-06	9.53e-05	AT3G07040	RPM1	Contains an N-terminal tripartite nucleotide binding site and a C-terminal tandem array of leucine-rich repeats. Confers resistance to Pseudomonas syringae strains that carry the avirulence genes avrB and avrRpm1
chr9	4090000	4100000	chr9	4089279	4091779	jc017583	-1.45727	2.19718	10.7718	0.00103058	0.0170352	AT5G49660	CEPR1	The gene encodes receptorlike kinase (RLK). Involved in the maintenance organization of cell files or cell morphology in conductive elements. Functions as a receptor for CEP1 peptide. Mediates nitrate uptake signaling
chr9	14960000	14970000	chr9	14965906	14968406	jc018343	7.88283	0.248881	96.5134	8.86e-23	2.73e-20	AT5G15685		Mutator transposase MUDRA protein (Arabidopsis)
chr9	18520000	18530000	chr9	18529465	18531965	jc018417	-2.17775	3.0218	21.5637	3.42e-06	0.000137678			Protein of unknown function
chr9	23570000	23580000	chr9	23577495	23579995	jc018590	-1.5598	1.73889	16.8558	4.03e-05	0.00118875	AT1G35340		ATP-dependent protease La (LON) domain protein (Arabidopsis)
chr9	23670000	23680000	chr9	23674588	23677088	jc018596	-2.89916	2.05671	13.2084	0.000278691	0.00599715	AT5G47850	CCR4	Serine/threonine-protein kinase-like protein CCR4 (Arabidopsis)
chr9	23735000	23740000	chr9	23736572	23739072	jc018601	3.90691	1.34332	94.6562	2.26e-22	6.85e-20	AT4G24280	CPHSC70-1	Involved in protein import into chloroplasts during early developmental stages. The mRNA is cell-to-cell mobile
chr9	25080000	25090000	chr9	25084430	25086930	jc018698	-2.11715	1.76499	20.5877	5.7e-06	0.000213453	AT5G17680	CSA2	Encodes a TIR-NBS-LRR protein CSA1 that functions in photomorphogenic development. csa1 mutants display a constitutive shade-avoidance (CSA) phenotype (long stem) under high red:far-red rations (i.e. in the absence of a shade signal). csa2 mutation can be?_x0003__x000C_??_x0003__x000C_??_x000E__x0010_??_x0003__x000C_??_x0003__x000C_??_x000E__x000E_??_x0003__x000C_??_x0003__x000C_??_x000E__x000E_?…
chr9	25190000	25195000	chr9	25192119	25194619	jc018710	-0.959121	2.97138	10.9315	0.000945442	0.0159232	AT4G10100	CNX7	Molybdopterin synthase sulfur carrier subunit (Arabidopsis)
chr9	25200000	25210000	chr9	25200864	25203364	jc018711	-1.0943	3.00705	14.8067	0.000119109	0.00296723	TRIUR3_04546-P1		hypothetical protein
chr9	27010000	27020000	chr9	27010952	27013452	jc018929	1.99544	1.90026	18.6564	1.57e-05	0.000522864	AT3G47340	ASN1	encodes a glutamine-dependent asparagine synthetase, the predicted ASN1 peptide contains a purF-type glutamine-binding domain, and is expressed predominantly in shoot tissues, where light has a negative effect on its mRNA accumulation. Expression is induced within 3 hours of dark treatment, in senescing leaves and treatment with exogenous photosynthesis inhibitor. Induction of gene expression was…
chr11	590000	600000	chr11	599592	602092	jc021124	-0.956477	3.38339	13.3852	0.000253618	0.00557386	AT1G11570	NTL	NTF2-like (Arabidopsis)
chr11	590000	600000	chr11	597711	600211	jc021123	-1.55922	4.67111	17.8801	2.35e-05	0.000738116	AT1G11580	ATPMEPCRA	methylesterase PCR A (Arabidopsis)
chr11	640000	650000	chr11	641898	644398	jc021138	-1.15743	4.52958	11.2115	0.000812912	0.0143863	AT4G21200	GA2OX8	Gibberellin 2-beta-dioxygenase 8 (Arabidopsis)		Encodes a putative UDP-glucosyl transferase. At1g22380 was initially identified as encoding the protein AAF87154, which has been classified as a bHLH protein (AtbHLH152). Subsequently it has been found that the AAF87154 protein appears to be encoded by the AT1G23970 genomic locus
chr11	910000	920000	chr11	914806	917306	jc021189	-2.28867	1.55187	21.4505	3.63e-06	0.000145052	AT1G11330		G-type lectin S-receptor-like serine/threonine-protein kinase At1g11330 (Arabidopsis)
chr11	910000	915000	chr11	909969	912469	jc021188	-1.15976	5.0089	17.8968	2.33e-05	0.000734288	AT4G21390	B120	B120 (Arabidopsis)
chr11	3995000	4000000	chr11	3993984	3996484	jc021698	2.84068	0.0948251	31.8073	1.7e-08	1.17e-06	AT2G01520	ZCE1	Encodes a cis-cinnamic acid responsive gene that is a member of the major latex protein-like gene family and plays a role in promoting vegetative growth and delaying ?owering. The mRNA is cell-to-cell mobile
chr11	4870000	4880000	chr11	4873451	4875951	jc021839	4.71995	-0.0281593	56.2118	6.51e-14	8.71e-12	AT1G59960		NAD(P)-linked oxidoreductase superfamily protein (Arabidopsis)
chr11	11320000	11325000	chr11	11317706	11320206	jc022540	1.29775	1.22357	10.4468	0.00122863	0.0196424	AT5G45540		transmembrane protein, putative (DUF594)
chr11	12880000	12890000	chr11	12888223	12890723	jc022602	1.19417	0.849624	8.65419	0.00326311	0.0409652	POPTR_0015s00420		hypothetical protein
chr11	12885000	12890000	chr11	12883366	12885866	jc022600	-3.15599	2.57392	64.1606	1.15e-15	1.85e-13	OTG11442		putative zinc finger, GRF-type
chr11	12910000	12920000	chr11	12908180	12910680	jc022604	5.17162	0.308877	62.2837	2.97e-15	4.57e-13	AT5G39130		Germin-like protein subfamily 1 member 16 (Arabidopsis)
chr11	22840000	22850000	chr11	22840462	22842962	jc022746	1.17266	3.12945	19.4294	1.04e-05	0.000362533	AT1G10490		GNAT acetyltransferase (DUF699)
chr11	24745000	24750000	chr11	24744729	24747229	jc022811	1.17118	2.34703	13.2872	0.000267226	0.00582188	AT5G61450		P-loop containing nucleoside triphosphate hydrolases superfamily protein (Arabidopsis)
chr11	25785000	25790000	chr11	25783873	25786373	jc022864	2.75879	1.24312	40.4479	2.02e-10	1.78e-08	AT3G23640	HGL1	Heteroglycan glucosidase 1 (Arabidopsis)
The m-bud label indicates monoecious inflorescence bud samples; g-bud indicates gynoecious inflorescence bud samples.
